# Supplementary material for: EKLF/KLF1 expression defines a unique macrophage subset during mouse erythropoiesis
Source: eLife. 2021 Feb 11;10:e61070. doi: 10.7554/eLife.61070 (PMC7932694; doi:10.7554/eLife.61070)
Supplement: Figure 1—source data 1. [file elife-61070-fig1-data1.csv.zip]

Archive with 1 entries (1 files):
- Fig1data1.csv
