# Supplementary material for: EKLF/KLF1 expression defines a unique macrophage subset during mouse erythropoiesis
Source: eLife. 2021 Feb 11;10:e61070. doi: 10.7554/eLife.61070 (PMC7932694; doi:10.7554/eLife.61070)
Supplement: Figure 1—source data 1. [file elife-61070-fig1-data1.csv.zip › Fig1data1.csv]

	ESRE1	ESRE2	ESRE3	FL.F480.1	FL.F480.2	FL.F480.3	Spl.F480.1	Spl.F480.2
Rn45s	17.4272509854255	16.9335798612982	16.9908265246011	16.8725339244839	17.8846684617282	17.0161405810293	15.8908406852291	16.2677298232043
Hbb.y	8.8551106851998	8.18123779657729	8.01329773405893	15.0264413039081	15.5225134270367	16.0214055403681	0	0
Eef1a1	16.2935769730474	16.3385215209447	16.4126370758001	14.993520769531	15.0113970622215	15.0891562739973	11.0702580570659	10.865291404509
Beta.s	19.2110937562736	19.0710500357352	19.0023414959227	14.5341890699506	14.3737643038313	15.0234062351391	14.777630740569	14.2616937463903
Eef2	15.2787818042568	15.2941641748751	15.3658678775274	14.4397733912048	14.4870487639967	14.3725575556827	12.2618891785276	12.7284844978071
Slc4a1	18.2315837569611	18.2639188808285	18.292447978133	14.4138053317939	14.4765921570145	14.6093573304476	11.9179567299051	11.6119747606761
Mpo	1.02577214529028	0	1.93434488709742	13.9645355462803	14.2144471816256	13.6587609357795	5.68844654400175	7.61555326497898
Hsp90ab1	12.6706162186437	12.8036533850543	12.8268481718866	13.9597107156511	13.9180939615562	13.8301355394732	14.3019579585391	14.6412495740611
Rplp0	15.3199250656951	15.3741596137876	15.4208071081	13.619828849382	13.6042668530267	13.7363104238343	11.7223992222846	11.8338254073508
Ncl	12.0215448999117	12.0099886273027	12.057221458731	13.4062844471424	13.3163555627329	13.4217057130922	12.5564651288758	12.7588857219061
Rpl4	14.2216402811509	14.2382491649995	14.2664043054218	13.3429769690846	13.3449285116635	13.4861500589016	13.3341747685576	13.4032084002682
Mki67	14.8594511340453	14.7992588237039	14.7721024727773	13.3304203300027	13.3837793260529	13.4782787100315	9.19870620626915	9.31498903413811
Pabpc1	17.455002442499	17.5680435511487	17.5682612236623	13.237377326531	13.3957211221123	13.2677283305089	13.9134278817574	14.0100931443449
Lars2	15.3367819025798	14.5635298854751	14.7216705089762	13.2264408023942	14.9522901238259	14.0931653521523	7.92916173506437	6.95244941301929
Rpsa	14.5813742469526	14.6468625840428	14.6913063317123	13.1981996727996	13.2024041126763	13.4599591215539	7.39128136928088	8.31725233727212
Tubb5	12.8592447415547	12.89944259456	12.9939714621335	13.1961969249594	13.2049401326423	13.2019503438653	11.6852198125981	11.7023464910713
Slc25a37	15.8528752178641	15.9284307273913	15.8647669845689	13.1319710871592	12.9863988838839	13.1944715695866	8.98497418071176	8.44240624854257
Actb	13.1690540250081	13.3060832997784	13.2861746893711	13.1182203495885	13.326081573367	13.2311046783828	16.7458807553114	16.8990620219222
Atp5b	14.0406607802289	14.0459928435443	14.0689568583731	13.1156398488182	13.0405943773487	13.1325076954359	12.4780721595985	12.3474228725172
Hspa8	13.2492246789394	13.2223545187964	13.2743886832218	13.1135853839098	12.9768912331809	13.1866746353585	10.2282144125705	10.2723100870564
Eif5a	12.5780716681518	12.6139660512305	12.5687091493069	13.0745975288749	12.9990834381794	13.0686718934383	11.9254786411327	11.943769242052
Fth1	15.8292965705336	15.9706344260427	15.9427488326177	13.0316515607036	13.0924362137499	13.0990748702811	14.845120368845	14.6069829905097
Npm1	10.6369607574192	10.7782404340284	10.6371986509256	12.9575492080805	12.8151595984931	13.1754062694956	8.9558859413133	8.87872649570923
Rps3	13.4997200455589	13.4295738788807	13.5077427490622	12.9241339211524	12.9234487281822	13.2281233728339	13.6953787659644	13.4175719029221
Tfrc	16.085395847584	16.1627996871763	16.2017446250866	12.9235287782221	12.7810885843385	13.1599022574436	6.74410698541687	6.4547945659502
Ftl1	17.5903035367525	17.6168339689862	17.5784067193729	12.9099982735117	12.9690799016741	13.0419424014152	15.06814304884	15.6152859930833
Cpox	14.474730878854	14.4567646655315	14.411977147082	12.8860490045535	12.8223738643391	13.0152744174393	8.80093782062874	8.7147095281491
Eif4g2	12.8668685497699	12.9702675470053	12.9892725397679	12.8840286900622	12.9402884134545	12.9410115730042	10.0191389981939	10.1025308953551
Gpx1	16.2616675321937	16.2874631843978	16.2585912436614	12.8652448152194	12.8702343628835	13.1237844242134	14.1028068780034	13.8868088030409
Hnrnpa2b1	13.1814960523145	13.2534291510411	13.2180772247695	12.8590870178833	12.7952224765514	12.9384270795507	10.538910303907	10.4616443041447
Gnb2l1	13.6916719125317	13.6779109456886	13.7539387372448	12.8316115372216	12.8501234874062	13.0037831912895	13.0620975581195	13.2273936486759
Rpl13a	13.6068752011595	13.4396656111495	13.5267027584855	12.8210093614386	12.7609178637495	13.1540307462176	12.5021662942548	12.6989975913627
Rpl8	13.3811636477311	13.4288416127738	13.4722862123887	12.7053727497313	12.7468151466926	12.740149883792	12.1281238830973	12.5312539384289
Spnb1	15.1918005456803	15.0132691877609	15.0464481506447	12.7011420869554	12.7765290303654	12.8053195413525	4.40788333621763	0
Car2	15.562164035482	15.644234472862	15.6402482878743	12.6781872461013	12.4816456341947	12.9691395568656	12.2012116714384	11.4236714383106
Rplp1	13.9745090807266	13.8773314584749	13.924932331744	12.6479175014471	12.5711398452484	12.9194657378726	13.9686250316447	14.563295529177
Rps2	13.9831189140731	14.0884971491057	14.0838985189231	12.6325410860217	12.5862947280652	12.7318309957134	11.9103953953656	12.0235621138507
Serbp1	12.2197531830406	12.2027939705471	12.1779394639055	12.6032728010529	12.4982081343855	12.8269062910691	13.7209987852195	13.872977447093
Eif4g1	12.5741552665187	12.6120320198315	12.622512580748	12.5864550532431	12.5634669945704	12.4668169792005	10.0743162993025	10.3462523401273
Calr	12.6381580867622	12.6654355301064	12.6423895466728	12.5787890026073	12.6752019716637	12.453418615341	12.7605406012176	12.8841485405507
Atp5a1	11.907503958872	11.8976922144482	11.9997264245012	12.5534914408429	12.5819112990544	12.6282371859848	11.2547378327524	11.0731288554819
Ptma	12.3953782222571	12.4513794106833	12.4026954672566	12.5511428029913	12.5982637082854	12.6182518244506	8.01627634929677	7.56138839067087
Hnrnpu	11.960597033638	11.9517077760776	11.9730361114417	12.5414140517616	12.4791784500806	12.5343752155515	9.75778782363625	10.0444818669763
Cd24a	15.6357305423829	15.6985069350446	15.7238572431057	12.5062817249367	12.3547653025206	12.7975884958766	9.78285007272484	8.66420608844365
Prdx2	15.4570964626009	15.4495303595347	15.4503332827338	12.4596677663358	12.3518259209154	12.7435703463323	11.6447802262504	11.4648258525542
Rps8	13.6153564219893	13.591994938782	13.6353183484229	12.4346160616217	12.3851926878118	12.6480840523374	10.2583095505557	10.0737983228369
Hsp90aa1	12.4676164461592	12.4874601099411	12.4465345758633	12.4149457347392	12.2510425648006	12.5841482709424	9.06887727060337	9.33126539606509
Rps3a	13.8001197036864	13.7744504738436	13.826356547821	12.3863560332725	12.3829547583805	12.7031512700481	8.5121498370655	8.7393133796821
Cfl1	11.680432742605	11.790806095347	11.8048006716131	12.3855872962461	12.4080907293537	12.4333201895937	13.891031977187	13.8470345237989
Serinc3	14.9917251438686	15.0530559934995	15.0998753591819	12.3848181491117	12.4157736743632	12.6271676864224	12.0800681430114	11.8732658967562
Eif4a1	11.8113816227648	11.8257156005605	11.795667885215	12.3814069888853	12.3324068909504	12.497574244351	9.05522791822551	9.58309318270782
Rps12	13.2147361733426	13.2312014977516	13.2306692573511	12.3616626589812	12.358919201378	12.735500271344	5.37349548462045	3.94980894061454
Malat1	17.1436835966929	16.5046454114771	16.3687885399107	12.3550581076248	12.1644415620562	12.0930554985732	16.7431565193428	16.9994724445974
Ank1	15.0635840501647	15.0209018525708	15.0389453140368	12.3385834671777	12.2582989480621	12.3227201094771	8.04418356177946	7.76682053209959
Rpl14	12.8057634682903	12.857793792718	12.8484282012056	12.3376752874107	12.3220979495492	12.5041318497278	11.1235495286877	11.3852114846046
Hnrnpab	10.7428051377392	10.8242579820668	10.8288993697297	12.304477932706	12.2488497357881	12.2336350825995	11.434186394569	11.6285333436403
Arrb1	14.0425221553322	14.0508395531612	14.0365674385865	12.2676405264204	12.1643484902884	12.1696412068757	10.3109476309396	10.7183332720384
Rpl7a	13.0083691117738	13.042412654684	13.1113379906029	12.2587921430133	12.2663864699241	12.3681401658128	3.47429362281754	4.50331069535232
Rps4x	13.6166659638083	13.6500115126768	13.6733364416722	12.2579523172217	12.2379237648924	12.5667464293751	5.18581342580813	4.90235675062508
Kpnb1	11.1278843251461	11.228849709308	11.2201535611556	12.2326496280793	12.249200812544	12.2073425838307	9.53987969848465	9.14124999998208
Hba.x	3.36799152327856	2.50222878932941	3.68398724986342	12.2310610197692	13.3506248971847	12.7634753420838	0	0
Pklr	10.8076192741183	10.7330812823653	10.726892171381	12.2291034053168	12.208707701119	12.3052348777476	5.53954852161378	5.47114856270987
Rcc2	10.7601457936061	10.8160674777891	10.8690715895051	12.2143360070952	12.2701105892265	12.1430659635088	8.3869781376052	8.96470545502167
Rpl7	13.7898139183116	13.7893601361945	13.8047258297155	12.181685268692	12.1123235450186	12.5152029310197	6.35598921907137	5.21460419870712
Ldha	9.35022030504827	9.61964605554871	9.25399349606013	12.1806727137574	12.4598943979642	12.3956492010654	10.543805816711	10.4909180462156
Rps5	13.0285445618188	13.0443262400529	13.1135446816966	12.1734376162417	12.1978360526565	12.4772641839962	13.6249398768867	13.5633551196427
Hdgf	12.1716425915763	12.2313515226801	12.2676976515218	12.164758538551	12.0922100493502	12.1199744982663	11.2959438635005	10.9520510699111
Tpt1	15.0180463990816	15.0650443205649	15.0777480134642	12.1556404948964	12.3096123572495	12.5166252889432	7.92916173506437	6.77342949721853
Ybx1	9.89652745490152	9.86602226304878	9.81936497430538	12.151253617523	12.0589530192307	12.1371831814546	11.3218251909937	11.4084102688229
Rpl13	13.6501871598481	13.6549251963589	13.3995512602139	12.1452971180781	12.1490969589024	12.3339577875497	9.05522791822551	9.541728039079
Tln1	13.1056903857542	13.0495755495584	13.0152735210686	12.1368381760578	12.3939510983146	12.0971017403486	13.245307089246	13.1084824886395
Anp32b	12.0937654420524	12.0896724457458	12.0141687850659	12.134225414799	12.0501146575682	12.143526345262	11.5699637072238	11.7962107775252
Rpl10	13.398154807922	13.3727076008317	13.3789082055653	12.1233316054337	12.1248133440547	12.3615264848353	4.9700119160063	5.21460419870712
Rpl3	13.5661714819473	13.5500723806445	13.5782759773071	12.1200341522799	12.5587303237292	12.3086257637361	4.7161544917358	4.50331069535232
Gapdh	12.860049147657	13.0063820669111	12.8852720993311	12.1024975354779	12.3473236031749	12.1226623289703	2.59859183524674	3.94980894061454
Top2a	12.3920450564467	12.3436147554084	12.35390912893	12.097275203411	12.1129988342972	12.2336350825995	8.17615434382291	9.4403311473505
Rps9	13.1648284709307	13.1620930893426	13.1670231232532	12.0766030680764	12.0937747545684	12.2089931047906	12.5685258725638	12.8435908099955
Eif3a	11.4668153619064	11.4605016522597	11.4633249845562	12.0725147417626	12.1056501553139	12.0668387624275	11.7180745793655	12.0800360000205
Prpf8	11.3387842681141	11.3467380365238	11.3085242020447	12.0564586401457	12.1280621469996	11.928227661054	9.73228248893851	9.82067108085619
Rps20	12.653086757166	12.6823284524033	12.6994492619979	12.0457934605881	11.8790731901174	12.3365774317186	9.36282859312198	9.28187484565387
Ddb1	12.9943329902246	12.9917470967116	12.9937718194766	12.0435673914339	12.0893696879314	11.986999659117	10.2403279070148	10.6486054238179
Hspd1	9.84056889104659	9.96900913204062	10.0146244870533	12.039942686814	11.7792893929871	12.0002779234327	7.66731067277351	8.10646222229033
Rps6	14.106371454953	14.1131682779108	14.1311334836915	12.0298572529256	12.0751824031314	12.3017328815825	6.35598921907137	7.11168738175547
Prrc2a	11.6275598778278	11.7079208256015	11.6509951818249	12.0151637942276	12.0595536678724	11.6480654682656	11.2930392893981	11.7363565106565
Rpl28	13.501783255705	13.622309370396	13.6187131011508	12.0150217821507	12.1156968343334	12.0655031889005	5.53954852161378	3.04027303128491
Rpl32	12.621413815417	12.6468738676954	12.7012843985204	12.0131743508881	12.0051958700074	12.3802033375565	11.603174323998	11.7302322070485
Hmbs	15.8251316815814	15.8789136608269	15.8675616572016	12.0037584163089	11.8771436756069	12.1469745339751	8.01627634929677	7.76682053209959
Hspa5	13.4875387317713	13.4849880837062	13.563554997885	11.9829987242653	11.872251589162	11.9510254499386	10.7653617592769	11.008808988196
Srrm2	13.8972645115805	13.8399958106471	13.7735502029037	11.9551422285556	12.0203932908653	11.8225119867522	12.73187046603	12.8018598387923
Ddx5	13.9298101459972	14.0214310550994	14.0053169701038	11.941756929325	11.9609783463138	11.9134565121714	10.101133245575	9.77380277163546
Odc1	14.108826967129	14.1108113763392	14.1154832425449	11.910796472349	11.9396020992873	12.0129312584184	6.35598921907137	6.04522902306576
Fech	15.7599054976424	15.8234637284956	15.8069530509674	11.9040637998209	12.0200847341591	12.1185701616051	10.1912514454664	8.98542276409906
Rpl9	12.9542140914573	12.950505615078	12.9450404247249	11.9003781465962	11.8082889578907	12.1259277257547	6.16585807959273	6.4547945659502
Hnrnpk	12.2729706210691	12.3190601931021	12.3330711495428	11.8867829524139	11.8464954271801	11.9937817363104	6.26405353112679	7.71813933122094
Myh9	11.1425043488963	10.9896325135376	11.0493225646966	11.8790009487648	12.1951964001477	11.8147282416334	10.4582348423225	10.9038922690949
Rplp2	12.6595697864172	13.0584399934313	13.0266374162858	11.8533361377897	11.890483868442	11.8559050155738	11.1622647940692	11.6285333436403
Caprin1	11.2586952105537	11.2022432025182	11.2545550850928	11.8436128836782	11.8635643313962	11.943642393343	8.84919420120831	8.21570364069904
Rpl6	13.4743346470935	13.4958666250996	13.5077427490622	11.842652948392	11.8192073899771	12.028967255225	5.94681077640222	5.87803223662138
Ucp2	16.2912863734888	16.5121833769061	16.5453538016796	11.8413720405687	11.8994584091729	11.8838659844257	13.6086787362021	13.136539125392
Pfn1	11.273865867123	11.4963577335012	11.4238588748747	11.8314062558432	11.961406942167	11.8026818511683	10.7985097853606	10.5821524032812
Tkt	12.0982040183356	12.22658419893	12.1945378688243	11.8066787209025	11.8659699929696	11.7781348074287	12.0614130254838	12.3907776268153
Hsp90b1	10.1398341108214	10.1445836579035	10.1977160765413	11.8001004136603	11.7814755937597	11.7839048428605	11.9329615376388	11.9331443140575
Rps27a	12.3889828744633	12.4356703934874	12.4488667296178	11.7999355711409	11.6408542313959	12.156927925735	4.01532398381365	4.50331069535232
Epb4.1	17.0511576243015	17.0985419381665	17.1191806722123	11.7918351226535	11.8752115774189	11.8751602653134	10.4320696922921	10.0737983228369
Ran	11.7879019592204	11.6953916396168	11.7885499952638	11.7905082706569	11.7146582849396	11.9064207900149	7.80416885673632	7.66775793260132
Rpl12	12.2717620719098	12.3791750380748	12.2314121316271	11.7893462735848	11.8129275172557	12.0869647775343	5.18581342580813	5.68888729983061
Pkm2	9.9244825636775	9.91704267310374	9.78378098413119	11.7860211146874	12.2142028729075	11.8676561790585	11.4577220053338	11.4425236452257
Mcm2	11.4212154833783	11.382474503208	11.389973440574	11.7638807330298	11.719227242885	11.7291320179328	7.47567911814929	8.3811860067732
Rpl23	13.1890381338319	13.2274165764685	13.1845342595235	11.7565943399562	11.6104332628693	11.8423568551713	10.3891926255176	10.4467816290523
Hnrnpm	11.9485461515451	11.8408415317499	11.8235687402955	11.755914661317	11.6603883403723	11.6291226987181	10.2936141260434	10.588937151321
Cbx5	11.6949324708347	11.7366077653688	11.6641020386744	11.7538737020342	11.7322201776361	11.7289786421737	7.43409731492117	7.56138839067087
Rps19	12.648205295039	12.4944759040314	12.4914865829456	11.7453384894538	11.6156162558866	11.9456237055329	11.2184567458676	11.4045696180734
Rpl19	13.1713242076215	13.2188287216819	13.235405295463	11.7446534859841	11.6994515381438	12.0010402609477	4.9700119160063	5.68888729983061
Pnpo	14.2766733786206	14.3079381864092	14.3366838934263	11.743282502536	11.5794965964769	11.8396603000991	8.5899443603521	8.34957329893451
Pabpc4	12.8182346791888	12.9349458632256	12.9561493916229	11.7412235814462	11.4658258181511	11.4991733547565	6.35598921907137	7.03426427691776
Chd4	10.968438092067	10.9629036871619	10.8541927719435	11.7388177873938	11.8847333214432	11.6454674130637	13.047522139329	13.3005167848216
Larp1	13.2185046575261	13.2670129534459	13.2524442683829	11.7384737745576	11.7865638816933	11.6200535444053	12.4971271768858	12.5417828334125
Cltc	13.899124605769	14.0300672802292	14.0460816786177	11.7308846690337	11.7807472279311	11.7833141053057	10.0400785637977	9.8991963107541
Sfpq	11.6817982994356	11.7401538554542	11.7156123387923	11.7274218339072	11.6297068050037	11.5950257410212	9.58807111117137	9.67523516710945
Rpl18	12.4979078173713	12.3705574766793	12.3644479734155	11.7270750930254	11.7496949303356	12.0009132327248	7.63096676348266	8.21570364069904
Dek	12.5829522665897	12.6314688162752	12.5741940413351	11.7256872946792	11.5063361485598	11.828966513992	12.54430270833	12.594990748456
Canx	10.965451090394	11.0249484209072	10.9980894420127	11.7255137260883	11.6840827953892	11.8007859225099	10.0743162993025	9.97366717628648
Rpl21	13.3084746845973	13.4027267021522	13.3413505657267	11.7234292713027	11.7412336263531	12.0870844511567	5.53954852161378	5.87803223662138
Ermap	14.0472975483532	14.0638684991505	14.064448769686	11.7229076865827	11.5346939836573	11.7104541368099	7.83644688637651	8.81070328542065
Uba1	13.2328600044919	13.2950087569804	13.3736242404343	11.7169831777829	11.7984871716758	11.7466623669717	11.0324438110524	10.8198731815992
Mcm6	10.9639552679304	11.0568950154544	11.0358114527065	11.6981780355839	11.636164007862	11.731124422101	8.68163571604816	8.50113403942708
Dnmt1	11.268422790285	11.1832644253262	11.2047116724072	11.697647239603	11.7928389043352	11.6608252304086	7.15577593491591	8.06812954428069
Ptbp1	10.6104357927714	10.6187288209898	10.6061914475716	11.6893058401495	11.6280879781373	11.5734907341635	9.99073825699265	10.0246012840106
Flna	8.55874869547098	8.64856788051742	8.46430581826443	11.6837775518728	12.1168515771045	11.6742699098022	12.3733388132549	12.5259605347877
Rpl41	14.229598506589	14.2494898809173	14.1617115487977	11.6830626787724	11.670253745228	12.0851684845771	12.6169470546615	12.8827688139532
Ipo5	9.88234410879086	9.84568328276998	9.9050893837933	11.6805578299006	11.6333425373054	11.7138681507502	9.28309998253491	9.36327738082963
Eif4b	10.5618217295016	10.5249955196289	10.6361757429729	11.6776898097813	11.6671041493531	11.5736615627797	9.27134179580784	8.96470545502167
Eef1b2	12.0682362437003	12.1111320670798	12.1701865933134	11.6690513813015	11.6757490467582	11.9098076315519	11.3103796607946	11.2717266971803
Rrm1	12.379757136624	12.4271403044639	12.4825506229169	11.6663412301077	11.7268101640975	12.0154486626079	9.05522791822551	8.3811860067732
Mcm5	11.3814291906282	11.38398646024	11.4044646000795	11.6645316304079	11.591729523459	11.6953043477122	8.64565540832942	8.96470545502167
Rps11	12.1107626563253	12.1950630376446	12.2527589580374	11.6505211587286	11.596290260864	11.768914159135	9.90201901627024	9.79742724217313
Rps16	13.0378166818335	13.1398929523393	13.105621700077	11.6461262980948	11.6447288991802	11.9828893301528	5.18581342580813	6.3307580949633
Eif3b	10.6104357927714	10.4991842168552	10.5289366677079	11.6428213446065	11.6573493832219	11.6012397241266	11.083766607788	11.2801355441183
Rpl17	13.2172495895091	13.1825094659748	13.2227695382252	11.6343407937804	11.6719569098378	11.9127814892482	2.59859183524674	3.04027303128491
Rps15	12.6470406036571	12.7925012550658	12.73988797456	11.6311940181867	11.6565555575731	11.7896518934353	12.0614130254838	12.4991982060353
Ddx3x	11.4130166695935	11.4926251012753	11.4601493212474	11.6289686254842	11.6461958825311	11.8826255218097	10.0331324234067	9.9942571040462
Huwe1	11.8381640880092	11.8290495386137	11.7869378577143	11.6241351319939	11.8583957954308	11.5774146866281	8.98497418071176	8.3811860067732
Alas2	16.7139962474857	16.7466175086148	16.7397125599977	11.6189116568505	11.8261661891898	12.0025637289076	10.5823831390812	10.439292476513
Cnbp	11.2378037221138	11.2327707305174	11.2252643451386	11.6101009396724	11.5511602164842	11.7596341995311	10.203677956957	9.4403311473505
Uba52	13.7441394732772	13.7086032629367	13.6935751162357	11.6084076254197	11.5832609232269	11.7378475990171	4.7161544917358	5.21460419870712
Mybbp1a	9.17512331668614	9.14823215317169	9.25132374568043	11.6052037100787	11.6780977833989	11.5563048915028	10.0607185512934	10.3621817045165
Srsf2	10.9067120435346	10.8551099622597	10.8391589055656	11.5936483800024	11.5524409828633	11.6085946544695	8.40860888406187	8.96470545502167
Nedd4	10.1225076770699	10.021760914217	10.0542215290737	11.584872898687	11.6744425390165	11.4603431707326	7.34715577617076	7.44654751899343
Slc25a5	10.9229704187868	10.916296345556	10.9166051951694	11.5841072846991	11.5668774278614	11.7331140780711	11.4525249502808	10.9308453730469
Rpl35a	12.0903418359282	12.1809261293163	12.0306104410797	11.5768136159359	10.8090484213464	11.4710206162584	9.87119065537862	9.4403311473505
Hcfc1	11.7367015685094	11.885646278087	11.8469669394604	11.5746953903097	11.5341178490849	11.4173963454946	8.07156117091159	9.0654392461563
Cct2	10.4752217224732	10.4257255378921	10.5033599634402	11.5687090588293	11.4930575163088	11.5619988820864	10.1404465712627	9.79742724217313
H2afz	11.8084674774446	11.7739907056389	11.7474592393001	11.5636690401909	11.5263174305004	11.8704400232936	6.06048774020284	6.04522902306576
Hnrnpa0	8.91517038796932	8.95832029057311	8.56018319241539	11.5593906134587	11.6190159929026	11.3999687437788	9.31781026385039	9.28187484565387
Tcp1	11.4288258985247	11.4542781188556	11.4531962417147	11.5574416718497	11.5537206137182	11.7729368483661	10.1077603121362	9.63646404200553
Srsf1	12.3117072940955	12.384723802549	12.3612015390552	11.5529490886136	11.4811508030321	11.6225326094555	8.07156117091159	8.02875049428431
Fau	12.5015210316525	12.4766358548095	12.5063978972317	11.5449057088845	11.6055058229306	11.7171194627003	7.25463695365386	6.86571443435804
Rps23	12.5298527930066	12.4234690558477	12.512960518237	11.5368172333142	11.5428789986538	11.7352537205533	4.40788333621763	5.47114856270987
Rpl11	12.5741552665187	12.5525475018696	12.563068773534	11.5197023966342	11.4160376805302	11.7903870420996	4.7161544917358	3.94980894061454
Mcm3	10.8744315046345	10.9253237578599	10.8126930466037	11.5112696154305	11.4152557215703	11.4512605763601	8.66375772631199	8.81070328542065
Nup210	10.734933320518	10.765149936866	10.7507170817056	11.5104639166834	11.4727572458504	11.3959169156417	6.44241563458217	7.76682053209959
Tmpo	11.6533107229848	11.6757743524626	11.7165804650592	11.5023820849118	11.3668982651743	11.5281982079857	8.17615434382291	8.55756441408796
Mcm7	11.1444865582793	11.111458137191	11.106574324278	11.4924197407689	11.378177715375	11.517049137552	9.18623661154665	9.45526008040079
Rrm2	13.3554383272794	13.4765092876343	13.4546972266762	11.4889472806325	11.4190052653342	11.5431053474809	8.07156117091159	6.3307580949633
Tmsb4x	7.55066049194201	7.31013364010627	7.35358627935543	11.4883336253536	11.6817437901722	11.7909748911888	14.7977501860605	14.938808951426
Trim28	8.93668221080653	9.04497550120146	8.90234517154474	11.4815661295191	11.5097100598193	11.2975782789132	9.77454427114733	9.95277913308368
Spna1	14.6450062180276	14.6379666399201	14.6328277972175	11.4747667385624	11.4923162187672	11.6823720401156	6.52395590196823	10.3056420195165
Cct8	11.2599147512236	11.2389108848136	11.1866594009502	11.4700087472224	11.3681918176439	11.5916556536614	9.66197796629666	9.70051556722617
Eef1g	11.9950591416753	12.1534123390695	12.1714227946584	11.4673124902102	11.4948350776802	11.5397865052669	10.0675334461669	10.1213728810108
Gpi1	9.81092225169352	9.95279999279454	9.72437805297276	11.4637789951602	11.6801823442326	11.2716987894807	10.1274607977718	10.0345758199492
Ywhae	10.2568427121593	10.4403320602211	10.3180507035079	11.4629463252928	11.4632557520635	11.4830754570874	10.8743120592554	10.9729495810274
Rps14	12.6994417309963	12.5594775608426	12.6833224050246	11.4541741531642	11.4253882782708	11.8057392514902	12.8101440215508	13.0894702779804
H3f3b	13.1787583262768	13.1769963842822	13.118222723532	11.4527069245811	11.4878604162675	11.4525615959181	10.0877870810204	9.70051556722617
Set	9.80090309228389	9.81462686049828	9.87505488773529	11.4520776556952	11.3895289204088	11.514559821992	8.91112344749242	8.85640657052322
Csda	13.3155294667506	13.3867272462242	13.3551707317512	11.4489271855257	11.4768102364113	11.4464179201402	10.0538713132397	9.58309318270782
Zfpm1	11.6630228718197	11.6998499449958	11.5383378285426	11.4430278376676	11.4848822177096	11.2940576249675	9.69755843981501	9.29852694658292
Pa2g4	10.2858677400485	10.2665351268367	10.2713778573593	11.4360439226411	11.435450166489	11.4684505277881	10.3506005182969	9.95277913308368
Afp	0	0	0	11.4200445188097	11.2779927241635	11.8355347634549	7.20605308798971	6.77342949721853
Rpl10a	12.9607910556247	12.9774629887047	13.030243358548	11.4129481770462	11.3842641147382	11.6351918459971	2.59859183524674	3.04027303128491
Hemgn	12.9645359029346	12.991085846262	12.9882707915411	11.4042994895178	11.2589421137193	11.5647515365878	8.94111889015212	8.02875049428431
Fam120a	11.2103106687733	11.2752129414755	11.2622002428461	11.4008254446509	11.2894741935916	11.2660016603877	8.47162074817179	8.14380270045108
Nap1l1	10.9979728128039	11.1313987717486	11.1426775725027	11.3997380879244	11.2986618727005	11.3897207362641	8.57088545743062	9.10384252868988
Abcb10	14.172946397983	14.1525096452965	14.1264061296335	11.3988676119827	11.3977861835056	11.5540556192946	7.10368318697223	8.31725233727212
Rpl27a	13.0235270885839	13.1224875018912	13.0533211442832	11.3918848322669	11.3656035518358	11.616741484002	7.39128136928088	7.03426427691776
Ddx21	9.86160770199208	9.7980884198566	9.83282077389819	11.3914472840164	11.2922025739106	11.3076782377119	10.916443378767	10.7848458602601
Lgals1	9.55683447220046	9.54951952166292	9.60188676435843	11.3831085594323	10.9298211866721	11.498993473309	10.0400785637977	10.3542390075088
Uhrf1	10.8487252922563	10.804070392022	10.8072502286747	11.3824481821325	11.2750649234393	11.3805715774654	4.01532398381365	5.68888729983061
Rps26	12.8800148964003	12.9252865456604	12.9335330324619	11.3738356509933	11.2821160003761	11.5823471153917	10.6012917406275	10.9625381668102
Hectd1	14.3951079941867	14.4052682639147	14.402006746817	11.371175264151	11.4422216775888	11.3497814238356	9.06887727060337	9.14124999998208
Pcbp1	10.9291162081262	11.0788440382947	10.9796587058149	11.3658397275022	11.2954358382852	11.24212592119	10.2282144125705	10.0345758199492
Hspa9	10.6218634017996	10.7448965698294	10.8149548406383	11.3622717089513	11.3034029186233	11.3205608599892	8.76784617931146	9.08476866638254
Ppia	11.0615957414349	11.0900034020668	11.0965691345033	11.3528634592037	11.2110864204803	11.5647515365878	5.68844654400175	5.68888729983061
P4hb	8.78568374804641	8.86612565496923	8.75934675883158	11.3490378462616	11.3751248596123	11.282608051891	11.0359227198113	11.2289311886711
Eif4h	10.8640435360247	10.8760338882378	10.9482703560329	11.3415825717231	11.3466984577741	11.2319877334343	10.4320696922921	10.4317642431473
Itga4	13.14549386143	13.2827682874404	13.2305845436454	11.3402229180686	11.0653846427843	11.0141616717165	8.97050337097372	8.66420608844365
Cct7	13.0985508118223	13.1217325255961	13.1722370701766	11.3281566672177	11.2869116422522	11.3725427362639	11.2306521005295	10.9201244813461
Ranbp2	14.7118659078814	14.8435226323079	14.7929338806504	11.3265554399124	11.3909614483578	11.4928641333205	7.95878827452496	8.58497290236462
Pcna	11.6621007173257	11.6374122094525	11.6688615345211	11.3219706887026	11.2016846327037	11.6755438449144	7.43409731492117	7.32176831928639
Tubb4b	13.236891195869	13.3572681055446	13.2975417298456	11.3106760833436	11.3165285509073	11.3481845884008	9.42782694747615	9.2650282933918
Cad	8.71985361081499	8.6042860998797	8.6152083784016	11.3072007994621	11.3096440701804	11.1385430691814	6.44241563458217	8.18020104851538
Picalm	14.0202055035484	14.1082981783218	14.107478669512	11.303484578941	11.2566739658071	11.4706537407412	10.0469914208086	9.71299156371369
Rps24	13.3926059557428	13.4480017191686	13.4046661998433	11.3013899906562	11.1885647876089	11.5933416813925	12.1714707108821	12.1800309761179
Ccnd3	11.7003325173217	11.7782129632306	11.6823034194369	11.300924113005	11.3383076847202	11.425369394214	9.89437346439612	10.2120593666254
Atp2b4	14.6505379272664	14.6369630653502	14.63986195257	11.3006911180374	11.2798840218708	11.3353458738888	6.81060930240643	5.87803223662138
Gnas	13.1777908282937	13.2644158595382	13.2200413218474	11.2992923569046	11.4521672471224	11.1822177670298	12.813188330146	12.5347721149322
Pdia3	9.9152242511928	9.99957664637509	9.83371338054553	11.2962570468712	11.2606844204707	11.3125994769897	9.96906467018904	9.73762448233279
Arhgdia	10.048222331127	10.1751785051326	10.3326474042884	11.2948539774147	11.3318581204974	11.0668109582996	13.2976887005515	13.3442801616458
Ssrp1	9.53685126405555	9.52962175245033	9.6833722140895	11.287347809465	11.2316637837406	11.3189313337911	10.4107904414481	10.7610127474259
Mbnl1	13.9258779094272	14.0005564221593	14.0412116577172	11.2828724733381	10.9448542147644	11.0254459667495	9.90201901627024	9.79742724217313
Aldoa	12.0201061488806	12.1056442924854	11.7988709410588	11.2722172860898	11.705092894359	11.2485600517019	12.4933362542432	11.9331443140575
Ctsb	14.4707207356552	14.5482152627383	14.5359265756968	11.2698387417121	11.3222128192867	11.5385618467155	14.4310903660908	14.3997694967739
Anapc5	11.7823962347009	11.8197695088779	11.8747697291794	11.266024894724	11.2793684589826	11.3511772065917	10.0810674119192	10.0834395695658
Polr2a	11.0276311791391	11.199955997903	11.1988347847441	11.2657861943436	11.3633350041507	11.0942194667207	6.06048774020284	6.56900607132175
Add1	13.7573683708624	13.7796289664008	13.807511365882	11.2550035880746	11.2110864204803	11.2404052952104	9.84762922700882	9.34736017593514
Usp7	12.7971790448408	12.8060990868332	12.7777173902517	11.2523555366554	11.15354654401	11.1680322393939	9.78285007272484	10.1025308953551
Hdlbp	12.0186659612516	11.9530665429733	11.9620569100957	11.2477701508492	11.2449273924105	11.2459898419814	10.769547154262	10.9414871827013
Slc25a3	10.4465888365709	10.6264137779696	10.6171199368857	11.2475284106954	11.1677302905684	11.1680322393939	10.7985097853606	10.7306567864117
Mlec	8.33633328719823	8.18586817973724	8.39826400779172	11.2438974368147	11.3348384255371	11.037138305227	8.9558859413133	9.83215405818015
Cs	10.7721614182285	10.8853159641159	10.9170263865331	11.2417144581655	11.1245623871882	11.2356629665532	9.80748436850326	9.66242688179904
Dync1h1	11.1595936902643	11.0087058660092	11.0512424352545	11.2341699252219	11.5455970500707	11.1600907005455	11.181239668365	11.864904659638
Son	12.879023144156	12.9193902508011	12.9154130527421	11.2334377107647	11.3037409696502	11.1518763965744	14.1779432359111	14.2494341899871
Rps17	12.0567043095307	12.1214412518403	12.1176522428655	11.232216527302	11.1574796995183	11.6358464437533	3.47429362281754	3.94980894061454
Cct5	10.9337084289047	10.9142050501503	11.0608036522727	11.2309943092807	11.25387749415	11.3793994121775	10.3561772839898	10.5266941961726
Herc1	14.1640986999917	14.1420486062226	14.1649955694255	11.2309943092807	11.2578957192572	11.3792039588523	9.58807111117137	9.83215405818015
Hnrnpul2	11.6114081803897	11.5440230820336	11.5487036844834	11.2295262790866	11.2265023180712	11.1380810945189	10.2994151310181	10.8140940345686
Atp1a1	8.54680793570836	8.65191853241507	8.55586226674099	11.2192080300371	11.1365676432861	11.1410812908414	10.5191604250556	10.8874753429118
Sf3b1	12.7569327978325	12.8251458983858	12.7937458705786	11.2192080300371	11.2834878113521	11.2607064052906	10.1974780798725	10.4317642431473
Rbm3	12.2128427557869	12.2502648274764	12.3016420198456	11.2189614552637	11.1651279512343	11.4697361443335	4.7161544917358	5.21460419870712
Rps15a	12.6237839544062	12.5732386046028	12.6276683960633	11.2177279512819	11.1304822204471	11.5803081554025	6.60113306272128	7.03426427691776
Metap2	14.3889204762059	14.4252315020273	14.3674053207303	11.2145158962061	11.1043289220837	11.2562433216399	11.6287424222429	11.8536804261848
Lbr	12.2687362621606	12.2730191344273	12.3827077096459	11.2065786972155	11.1604692093419	11.3175039868335	6.44241563458217	5.47114856270987
Gm15800	15.0257290577554	14.9266178935593	14.906709369613	11.2043384695163	11.2305974079433	11.1131472454979	7.51609593692492	7.98826633884697
Rod1	13.962855181405	14.0098894793441	14.0098159290123	11.2015956805782	11.1920385737905	11.314031682126	10.3837422696253	10.0345758199492
Eif5	15.7028994966694	15.7533240268271	15.7940124305654	11.1985975882581	11.1363778619936	11.2611307413369	11.1843780250433	10.7907431237329
Ncapd2	11.5853779258052	11.5984362739401	11.5614224336878	11.196595393111	11.1891138367749	11.1253184619472	7.95878827452496	7.1851662977204
Bsg	13.8205130147646	13.8777786789692	13.7850750191646	11.1913263722259	11.2881080657653	11.3445852330334	10.971981544421	11.377394911303
Naca	11.6266147669179	11.7330529380701	11.7034556223466	11.1903205636881	11.0818379286892	11.3764648261232	9.41719521927208	9.48466233823748
Tal1	12.9364003942462	13.0358553543066	12.964629083405	11.1618694011136	11.1887478270095	11.2485600517019	8.01627634929677	7.90372173685717
Pcbp2	11.1245408281725	11.2215394178975	11.3011212461809	11.1598155428738	11.2223955717942	11.1288103918617	11.0289564929853	10.7428759241681
Fus	10.5911862931941	10.659250183957	10.6869469765903	11.153378325328	11.1692152369475	11.1306693042444	9.8633795229515	9.87719324808256
Rbbp4	11.0988738098541	11.153433519386	11.1778993554965	11.1456155579459	11.0934205778677	11.2011385682691	10.203677956957	10.3935223040921
Ccna2	12.0553002145063	12.1788952150786	12.1387516408079	11.1427587120657	11.0711547326973	11.2579451722359	8.27367456297748	7.85951586878402
Dhx9	11.2378037221138	11.3143291484053	11.2019490603793	11.1396356868419	11.1638250188418	11.1770550750381	8.27367456297748	8.06812954428069
Tpr	10.5548831343276	10.6255619126154	10.6685543361501	11.1375499078784	11.1962325230438	11.028190977387	11.4834301130825	11.1253995252249
Smc4	12.4171314095476	12.4659677408706	12.4396619904901	11.1362447632061	11.0727424290361	11.3101409557312	10.3837422696253	10.3220235778514
Nucks1	10.6094793932753	10.7354520936635	10.7601379608334	11.1325840640953	11.1266657550601	11.1582693373896	11.0043063427483	11.2158410119821
Alad	13.4910481610712	13.589266812765	13.6057733296096	11.1252346808166	11.0365896972442	11.8071928818813	10.3672665588694	10.2638553695325
Rpl18a	13.3347541011949	13.3249663692592	13.36577753778	11.1178476671453	11.1441385011745	11.4421204398998	8.53199526334064	8.44240624854257
Rps21	11.2303574260031	11.1622715259618	11.0550745293862	11.1144050824818	11.0247448044961	11.3949505152981	11.9008876548489	12.1110045717586
Rps10	12.6388613299963	12.637185761684	12.6508974718011	11.1104226344376	11.1405472969119	11.3453858661255	12.257425840823	12.7176908914946
Fkbp4	8.70917919308517	8.74898180344688	8.80010504456852	11.1090927052797	10.9221354346944	11.0604862947589	10.1143570761943	10.2295321395528
Rpl5	13.3153828432631	13.3630293823749	13.4099875156848	11.108027878413	11.0583898672107	11.3854453734728	4.9700119160063	5.21460419870712
Cct3	10.4699620315117	10.3718826104801	10.4761787963365	11.1058958639876	11.062990252806	11.1781789718278	10.1077603121362	9.83215405818015
Sf3b2	10.1517085886193	10.0838588684189	10.1134897712979	11.1050955454261	11.0908764439892	11.0462767100585	11.9570163332792	12.2587264441219
Psap	9.91057271901496	9.90866358885001	10.0248215195782	11.1032264079718	11.1576667253217	11.0689938205374	11.6785581102017	12.4328674380149
Pitrm1	13.3773761121754	13.3112577876708	13.5335859339472	11.1024246067773	10.9820822791936	11.2156607587489	8.27367456297748	8.28419065703228
Rpl27	12.3272062526809	12.4397954520882	12.3092027655231	11.1021572408753	10.946370589465	11.2811442933889	3.47429362281754	4.90235675062508
Tmem14c	12.2049496076547	12.2692061327479	12.212320855739	11.1021572408753	10.9341947320034	11.2404052952104	11.4706333216615	11.7054716548374
Ubr4	14.0138041196001	13.8864274369725	13.9172157588423	11.0957255453339	11.4342155604472	11.2117146364052	9.43838089953855	9.42524611375169
Anp32e	11.0432975899202	11.0178242159513	11.1098940270202	11.0916911266421	10.9186082645983	11.097312178886	8.20115932611485	8.10646222229033
Snrnp200	10.6583901034084	10.6840099888789	10.6745452473166	11.0895348144054	11.1505426397928	11.0675389463056	9.68874524874231	9.28187484565387
Gnai2	9.98767868394488	10.0638744024753	10.0177697184639	11.0873752744295	11.202772586369	11.026444757474	14.4537010475669	14.3759399445024
S100a9	0	0	0	11.0825044581977	11.6519161842413	11.5287269726312	10.893615314005	12.1110045717586
Lig1	10.9661984207982	10.9615541579438	10.9711657497343	11.0822333739966	11.0018013448892	11.062435299788	9.87119065537862	10.0044429093724
Hk1	12.2340961736159	12.2268650662259	12.236483256798	11.0800628693642	11.1087853499431	11.0012651873728	7.20605308798971	7.94661325804196
Ppp1ca	10.8356983560892	10.8153205756451	10.813598189775	11.0768009763312	11.1099456357555	11.1855748141017	11.4075773585576	11.3734706859179
Sf3b3	10.1982526258995	10.1326414576544	10.1134897712979	11.0718942670746	11.1128422745987	11.0631654985558	8.66375772631199	9.3790208866409
Actn4	12.1829377435807	12.2189800385612	12.1947115771529	11.0713480452279	11.1174648344307	11.0677815271409	12.2529486518041	12.2902901509327
Lmnb1	9.80925721634947	9.95279999279454	9.94446230781711	11.0699815861548	10.9995076709924	10.9984684139059	7.66731067277351	6.95244941301929
Cnot1	10.898905086197	10.7628274686873	10.8140505484929	11.0672447791136	11.0920512175484	10.9410984828253	7.66731067277351	8.21570364069904
Vcp	13.1743994668014	13.187857298872	13.2008844495198	11.062580258418	11.1297197344914	11.0398611796976	11.0804013100012	11.3214599523148
Sf1	10.5084371444248	10.5093795151311	10.4926619058966	11.059829360802	11.0531717052756	10.8948143664542	10.0675334461669	9.80909597235982
Rnf10	14.9546897836619	15.0097233359696	15.038969501591	11.0584519428231	11.2148659965029	11.0884923684608	10.7611641875589	10.588937151321
Pigq	13.6559885954812	13.6697732398774	13.6985447971896	11.0529290814942	10.906194812904	11.1229858040749	9.71502493296245	8.96470545502167
Tardbp	10.9051540285681	10.9037028568685	10.8634007340646	11.0529290814942	11.0119745498265	11.1143220272312	9.08239869569633	9.47003611071502
Parp1	8.74793853036586	8.67515769923434	8.85916153914229	11.0404247957597	10.9997163374246	10.9108587655581	8.07156117091159	7.94661325804196
Rps7	13.343120948204	13.2571465267567	13.315944038832	11.0362324994152	11.0814436619038	11.4312261284895	5.18581342580813	0
Eif3c	12.9002947656022	12.9073496493686	13.0434207190327	11.0278111825488	11.1350486921816	11.0949337582545	11.9533416011202	11.7785137839155
Calm3	11.1298867100197	11.0126207889704	10.9662900892639	11.0210385563985	10.973396266456	10.9603021827306	9.70631811925491	9.41000168041655
H2afy	7.00488339966145	6.39313614021734	6.93484610653874	11.0170731246401	11.1397901133782	10.8755442706819	11.5310483193672	11.5084218854261
Psmd2	11.8957840843133	11.8583507495007	11.9493472522726	11.0133811533878	10.9697793558078	10.9717547424367	8.99930128267944	8.4720689526004
Rps25	12.2720643041987	12.2568813510398	12.3061510633841	11.0119586449971	10.907085039011	11.4114830823975	6.60113306272128	6.56900607132175
Khsrp	10.0439810409549	10.0346528922809	9.94363567729247	11.0073971690994	10.9208137563494	10.9010902009151	7.77115209758365	7.32176831928639
Paics	10.5166228717115	10.5779173468492	10.5189823230321	11.0036803210545	10.959303116772	11.2615549531987	8.01627634929677	8.18020104851538
Eprs	11.7235019307749	11.6357209259213	11.8131973346316	11.0002408648797	10.9803915487486	11.0450451675443	10.893615314005	11.0634182248976
Ppm1g	10.2346841857917	10.092515769211	10.1310234979412	10.9993797177307	11.0189915866992	10.9315332151527	10.361732576665	10.2467958259395
Mcm4	10.4336783923641	10.5286454383155	10.5355349440761	10.9985180562545	10.9659397757248	11.0091179584358	7.39128136928088	7.94661325804196
Hmgb2	12.5724384918985	12.5231179162175	12.5547019928059	10.9976558805418	10.9203729271983	11.1147916716811	7.43409731492117	8.10646222229033
Hnrnpul1	10.9222003509253	10.9876449391616	10.9275164054617	10.9866901487969	11.053975728973	10.9479675022296	8.04418356177946	7.94661325804196
Nudt4	11.9691968477232	11.9342703797978	12.0064709947676	10.9864004477995	11.2136072374993	11.2700130954519	7.89891401977782	8.50113403942708
Prrc2c	10.6171128934243	10.5377300403363	10.5139792749432	10.9849510724134	11.0721472474811	10.8621801413915	11.2577204710798	11.4462647038368
Hnrnpd	11.0851791758788	11.0949355463715	11.0909805668474	10.9835002394763	11.0028427197261	10.9154488067732	8.68163571604816	9.02598568015788
Ddx17	11.5553971363557	11.5231343080576	11.4578353492824	10.9788477445245	11.0505555295043	10.9448012491928	9.30633271013002	9.34736017593514
Phb2	9.55683447220046	9.52779918194662	9.56473663885075	10.9730109479426	10.8639514353021	10.9339304845425	10.7098169643231	10.5337441828076
Rpl31	12.4906541276943	12.4561787424297	12.4329037791118	10.9700836696291	10.7603718176611	11.1438451768192	4.9700119160063	5.47114856270987
Gspt1	10.2519479236146	10.1925386682146	10.1682976268705	10.9697906150731	10.9491824911346	10.9941354348258	9.60690579450976	10.2120593666254
Atp2a2	10.2433418774565	10.2221434556612	10.3186884230431	10.969204327316	10.9710569481405	10.8219039023664	8.62732306086513	8.28419065703228
Rps29	13.0706766513034	12.9658993409547	12.7903015240851	10.9683244479847	10.8630341828059	11.1795264937735	2.59859183524674	6.04522902306576
Maz	10.2519479236146	10.2654418212667	10.298786844538	10.9656815863671	10.9001713760774	10.7694766528502	7.92916173506437	6.86571443435804
Glrx5	12.5948404142252	12.5358689473245	12.4878054318344	10.961560820324	10.8630341828059	11.0582905117188	10.7944076951167	10.5196095882904
Msn	10.5217154660227	10.6006364371853	10.5338882012586	10.960086261357	11.089112489386	10.9879960487762	9.82367660667931	10.1674285658159
Gypa	14.987222169312	15.0338014743546	15.0672556002035	10.958019343838	10.7992518119932	11.4261264391211	10.0331324234067	9.80909597235982
Srsf6	10.650972465487	10.7690124281273	10.7359920462267	10.9500190905786	10.8235018478826	10.8233413445525	8.91112344749242	8.41212083564596
Hnrnpl	10.969183876455	10.9561433817357	10.9441433822034	10.94942471102	10.8970381837104	10.9349946600577	6.52395590196823	6.67483549538069
Ubtf	11.388694473324	11.3708298876995	11.371345041388	10.9491274293855	10.8185424053612	10.8574171682023	8.81720328804051	9.59662213545597
Adam10	13.5880634104233	13.6178186776881	13.6571654923495	10.9461512367985	10.9763681054797	11.1119715070159	6.44241563458217	6.4547945659502
Hspa4	11.385345811479	11.4624111969142	11.3872400684729	10.9461512367985	10.9746706619401	10.9969406125537	9.93220237737211	9.83215405818015
Coro1a	6.93330954903042	6.74652350598774	6.78045380357956	10.9443625703081	11.161588680049	10.9259240473392	11.212320190547	12.0135108724785
Wnk1	14.617322359127	14.704470919221	14.6776688475104	10.9419742263214	11.0406516975311	10.9046253724356	11.021956464924	10.9935496799572
Rad21	12.1148123623394	12.1826646403413	12.2341189497695	10.9407785699994	10.8434034178868	11.0219447465745	8.4299200993702	8.44240624854257
Ubac1	12.7580120995528	12.7472059590868	12.6988370307893	10.9383842804857	10.8394450067007	11.0839422358368	8.69929486940916	8.7393133796821
Cct4	10.2482659020124	10.2978858617053	10.3237800565106	10.9368858293899	10.9748829515456	11.1204155168652	8.49202760899431	7.85951586878402
Scd2	8.26037573621832	8.26677010184071	8.45040628440394	10.9353858203138	10.8445655926012	10.7135226004594	7.04963878703073	7.25508348091099
Hnrnph1	11.1372051025934	11.1313987717486	11.1109988992621	10.932381115238	10.8090484213464	10.7954890612729	6.44241563458217	7.90372173685717
Wdr26	14.9987273175407	15.0986974745959	15.098390598231	10.932381115238	10.9946999906933	10.9872267850854	11.1398073338763	11.171328866336
Rps13	11.8340759320967	11.8774401478389	11.914545533734	10.9320802996679	10.8974861991166	11.0837023573932	4.9700119160063	5.21460419870712
Rpl35	12.8182346791888	12.8922004639997	12.7731880130918	10.9287671887164	10.7714131358732	11.3041821747222	8.98497418071176	8.81070328542065
Supt16h	10.4794157121814	10.4129458151579	10.4796045799541	10.9266548765045	10.879909663788	11.0076013992431	8.57088545743062	9.08476866638254
Psme3	13.9867142529656	14.1369763238998	14.138692264658	10.9218150895483	10.9650851461298	10.9592565187389	10.0050085132113	9.19560315276534
Baz1b	10.4119008782092	10.5458575562901	10.4892670232959	10.9212089733623	10.8875975712246	10.8115118200939	10.0607185512934	10.7848458602601
Raly	11.8891003147222	11.9297916385563	11.8710790104739	10.9209058197501	10.974458340375	10.9621302731894	10.2936141260434	9.71299156371369
E2f4	10.8225527194771	10.8492840369425	10.8988031903795	10.9196925671381	10.7811572006686	10.7851993212227	9.64385316191533	9.77380277163546
Ewsr1	11.969942240805	12.0562403113516	11.9993287014767	10.9169590127139	10.906194812904	10.8030856383193	8.97050337097372	9.29852694658292
Hmgn2	10.7883099032917	10.8551099622597	10.8825051186774	10.9133061976551	10.753211261745	10.6976216097217	0	3.94980894061454
E2f2	13.9586366249192	14.0314346439118	14.0183794698324	10.9130013786997	10.9502625342972	11.04060289092	10.3561772839898	9.91007326722785
Naa50	10.1385086707394	10.1856196509245	10.254145679674	10.910560504252	10.7596327162219	10.9208302258557	6.60113306272128	6.95244941301929
Btf3	11.5970049481173	11.590163846423	11.6454139253123	10.9099496394564	10.8751407021118	11.041097153534	4.40788333621763	3.94980894061454
Ppp2r4	13.060214668389	13.0694444996344	13.1164816959715	10.9090328581423	10.9854578067292	10.9070677349103	10.7569543663789	10.8140940345686
Smarca4	10.2714282183813	10.1564278139237	10.2407486671041	10.9016775543272	10.9951186861309	10.7724563387585	11.6940545001771	11.7363565106565
Nolc1	8.91517038796932	8.91435504125964	8.88177827387494	10.8982937998452	10.7709242011502	10.7341492809349	9.67987788822641	10.1764658643047
Xpo1	11.1510743229372	11.2192826250183	11.1365419245308	10.8961363626992	10.8833064387254	10.9949010245162	7.04963878703073	7.32176831928639
Rpl22	11.7314361964423	11.722733958249	11.7182731243416	10.8958278932051	10.7613566965019	11.1422335537692	11.6918508952114	11.9725906498631
Tpi1	9.5226964793609	9.51129159911688	8.97534377561971	10.8899544177669	11.1331477519278	11.093028194815	9.55934985861203	9.02598568015788
Nsun2	9.10898950774243	8.99835534127529	9.07382515640514	10.889644624264	10.9309158171667	10.8579783351561	7.92916173506437	8.66420608844365
X2610507B11Rik	10.199524322375	10.0436092163993	10.0686998706182	10.8880946573607	10.9181667609197	10.7586985385833	10.0877870810204	9.98399887261293
Bzw1	9.88550803566208	9.89882608344987	9.88111201678374	10.8831235426712	10.8235018478826	11.0788963902871	7.77115209758365	7.94661325804196
Ctbp1	10.4960708035593	10.5395401160119	10.52838544681	10.8812549493053	10.8662420179798	10.8376375432228	10.0469914208086	10.3462523401273
Hnrnpc	11.5524142702846	11.5458252842656	11.5358718096601	10.8803197450204	10.8540602765772	11.082262247215	9.66197796629666	9.49914177017554
Rps18	13.182300278116	13.0945946893113	13.1488486247971	10.8740695052138	10.9930239913404	11.2455610278726	12.9243549653769	13.1037528732452
Ehbp1l1	12.1845441419319	12.1803461597778	12.1185680917382	10.8721891411914	10.7150874717882	10.6433157523823	11.418279938029	11.3255280284479
Ogdh	11.8922494753909	12.0073750911229	12.1427186718314	10.8659035003694	10.8293838030407	10.8699909206663	10.7985097853606	10.6743526129344
Trak2	15.3827774955658	15.4571216814874	15.4401125922783	10.862434688835	10.7462637356631	10.8849361831541	8.20115932611485	8.10646222229033
G3bp1	9.85031724950737	9.96227744229457	9.91271252760852	10.8618030991952	10.8028436590191	10.8495378306052	9.96906467018904	10.0246012840106
Fam38a	10.5338648456563	10.4325603222962	10.4178512019063	10.8602229135712	10.8194883766141	10.6716820954214	7.80416885673632	8.41212083564596
Trip12	12.7068384989816	12.7071013368937	12.7474862653637	10.8449644135432	10.9407302893448	10.9477039132405	9.13525166838092	9.4403311473505
Cct6a	8.99643397939183	8.95017821522641	8.9688580787083	10.8443251267011	10.7385326021032	10.9941354348258	5.37349548462045	6.3307580949633
Rpl37a	12.0731008679665	12.0229857582743	12.0309996343081	10.8443251267011	10.7519730832576	11.1978175837726	11.0289564929853	11.5985896811817
Rpl29	12.1141382001596	12.154593890176	12.056648147183	10.8430457033322	10.7630786199624	10.9961761047259	10.3837422696253	10.6933658731915
Lyz2	0	0	0	10.8401628457031	11.3507938254604	11.2204691849939	10.1533165010674	10.6615364546145
Vars	9.83566989873059	9.97838103806479	10.0177697184639	10.839842172478	10.8512878064776	10.6859749035121	9.74083446598783	10.4165888926969
Eif2c2	12.3254599883508	12.4286061919541	12.4218166136406	10.831479546886	10.8498995712786	10.6468921969615	6.52395590196823	7.61555326497898
Dhx15	10.9473980349013	10.9743240019182	11.0072172597034	10.8292197635632	10.7357793079012	10.8526384190157	10.5583934634869	10.5477416382081
Urod	14.0704190474453	14.0790383818256	14.1101057511357	10.8288966484565	10.8410762560837	11.1246190604553	10.2642539701805	9.74978499542989
Actg1	12.135556646986	12.2610013213949	12.338584075792	10.8285734609668	11.1243710199536	10.7990001446642	5.94681077640222	5.21460419870712
Gart	8.46457268161522	8.61805659417467	8.82006035938995	10.8269564350468	10.6964136231737	10.7203281126067	9.37386705480944	9.33126539606509
Anapc1	10.3410707198521	10.3106619040214	10.3427152246415	10.8263091174946	10.812140824447	10.7200194659806	7.39128136928088	7.44654751899343
Snrnp70	11.0643903559086	10.9615541579438	10.9090026466998	10.8240412144952	10.7843099032475	10.7200194659806	9.96176717609346	9.67523516710945
Srrm1	11.0838025352593	11.153433519386	11.0987985137964	10.8207951568283	10.8317298875762	10.7252574892465	11.731009811369	11.7209967280807
Smc2	11.8495496763779	11.8695468862615	11.8409864086425	10.8191693850242	10.7667615488475	11.0511923919791	8.86492751393676	8.94368630291157
Nono	9.84056889104659	9.63834791433083	9.84968657964994	10.8175417790722	10.8147523054133	10.8551703166157	5.53954852161378	5.87803223662138
Nars	13.1813351533116	13.1852581264038	13.2388629201893	10.8162383707803	10.7687219403639	10.880247869547	10.6383813285819	10.4542321054491
Cdk4	8.82576441610537	8.68500387948302	8.64805562535119	10.8126479140246	10.6790592479689	10.7783973115054	9.77454427114733	9.72536059600952
Eif3d	11.1218604404487	11.1569752216979	11.1803575349216	10.8103584166132	10.7980525388563	10.7801748425041	10.6383813285819	11.0289068706859
Tuba4a	13.3744233597548	13.4070708370084	13.4461135289493	10.8011639213	10.906417420747	11.1241526041399	9.54964762369647	9.47003611071502
Top1	13.8332675984814	13.9580477762473	13.9390508370231	10.8001753120208	10.8275041857312	11.0055768377221	12.3385464891288	12.1459305595554
Calm1	10.5399013820107	10.5431534685485	10.5637838090721	10.7922419570475	10.7990120366206	10.9360580511835	14.5453425722384	14.2978594739009
Abcf1	10.3456727503609	10.4257255378921	10.6077577376145	10.7905836686452	10.6577959588856	10.7460214499526	11.59612183977	11.5918502821252
Etf1	10.5892471418944	10.471955159474	10.5621690157016	10.790251782436	10.6767120773639	10.8785895261537	9.38482169905604	9.51347732389022
Alb	0	0	0	10.7879264379184	10.4705573877228	11.3154624668808	4.01532398381365	4.90235675062508
Blvrb	15.0692906342223	15.0689270083658	14.9886636776389	10.7832644729375	10.8138032226051	11.1262504699379	13.1057884352143	12.7916033751418
Hipk1	15.0164237707537	15.1082573341822	15.1239050149777	10.7782527373916	10.9580150685392	10.6982484903525	9.02753558571344	9.23073329110355
Eef1d	11.9493022880743	11.9339263544392	11.9569455119074	10.7769133288094	10.7012972564085	10.9010902009151	10.9277233697061	10.6933658731915
Ddx39b	9.9152242511928	9.89317438665782	9.79757119605155	10.7762431574995	10.7652895054859	10.6546647094141	10.4890192232262	10.865291404509
Cdc25b	12.8026287477781	12.8349443771824	12.9121419383166	10.7732235301927	10.6958985930342	10.8362142818339	8.62732306086513	7.90372173685717
Slc7a5	12.5252960830319	12.6531573272426	12.6897454986564	10.7691875035012	10.7125436532402	10.6834442869281	5.82340457485473	5.47114856270987
Noc2l	10.2322009875629	10.1959857729281	10.0565172646916	10.7627739466973	10.6858185902075	10.6420130258354	9.50013290303487	9.73762448233279
Ddx6	12.2090594335634	12.3441326791013	12.2885180823524	10.7604038512014	10.764798489848	10.7655938386312	9.14816781672264	9.63646404200553
Mll2	12.0978630740399	11.5601624251443	11.5952396113174	10.7587085391605	10.8260928637378	10.5533231394002	7.15577593491591	7.81391254935279
Zfp106	10.6694455369521	10.6675507563311	10.6103644490282	10.7529295306609	10.8293838030407	10.5547084244624	9.17365829845537	10.0834395695658
Arid1a	11.0103442606981	10.8924156057119	10.9723820944003	10.7498606580967	11.0274081629318	10.6305637080889	9.71502493296245	9.74978499542989
Rangap1	10.7401859678444	10.725150321503	10.693353988206	10.7498606580967	10.6259776514577	10.6751889911402	10.4478256572492	10.4690186144112
Shmt2	11.9428624611387	12.0387493059662	12.1198493045213	10.7454162853802	10.7881807197559	10.7231029588881	8.73397764782895	8.81070328542065
Topbp1	9.86160770199208	9.71082135725219	9.83282077389819	10.7443887133919	10.7135617191381	10.621999291951	7.80416885673632	7.56138839067087
Rpl36	11.3266142745223	11.4958916822652	11.3614757225187	10.7433604098264	10.857057785396	10.9994860497964	6.06048774020284	7.81391254935279
Celf1	11.2052551508541	11.2881904469785	11.2978906831122	10.7426744658596	10.573674203693	10.6681666543822	10.1787169688238	10.5477416382081
Aars	13.6731398062733	13.6406607765208	13.7123209793247	10.7399274256301	10.5663670928183	10.6617529136182	8.81720328804051	9.3790208866409
Taldo1	13.7834677258579	13.761131475733	13.7652113302866	10.7371751447722	10.6997568410061	10.7922630441938	12.9577522235657	13.1617870228346
Mt1	9.30367510638912	9.48710882492924	9.44834266622704	10.7368307403981	10.9689269983661	10.882456032481	10.0331324234067	10.4763554226307
Fasn	8.27009202929179	8.36803219829501	8.24297803837251	10.7354522992941	10.8533676581915	10.5207344784569	7.8680185215758	6.95244941301929
Mta2	10.1647888282047	10.0613567669875	10.1433155396729	10.7323459831105	10.6966710688772	10.6540185974677	8.62732306086513	8.96470545502167
Rpl36a	11.98329387491	12.0203956822104	11.9758689843531	10.7278472410361	10.6321823638642	11.0376337560191	2.59859183524674	0
Vdac1	9.73402548241661	9.7980884198566	9.83371338054553	10.7268070742988	10.6691228896974	10.7097969265962	8.98497418071176	8.92235638179511
Abce1	10.2045999269508	10.1658336221291	10.1872782167071	10.7254190179843	10.7056528536164	10.9437442854265	7.15577593491591	7.50511034328999
Rhd	13.4259908722135	13.4716587236331	13.4854806391647	10.7229867019137	10.5624171114192	10.9192179066311	9.791108330203	9.0654392461563
Actr2	11.374127134816	11.3503517818134	11.4534866233501	10.7198534000406	10.886469562746	10.8196010113939	10.0944755955142	9.94222059549107
Ppp1r15b	12.5875735916432	12.6508565685083	12.6455700164483	10.7198534000406	10.7325186252984	10.7320079986288	8.01627634929677	7.76682053209959
Mknk2	11.670837480061	11.6876583294881	11.6803199143535	10.7153154717183	10.6104847510188	10.5653995199865	9.81560320438118	10.2807155442383
Snx5	8.98762745863431	8.96641667259959	9.06776831366794	10.7146160597894	10.6593818103097	10.8051240547597	11.2842903141879	10.8596917070402
U2af2	10.9183438346787	10.9001850678409	10.9868987998364	10.7076032332048	10.6289484517886	10.5522833017469	7.98781863889091	8.68967878926519
Eftud2	9.7566642369138	9.65347114130029	9.66643747995011	10.7065483625081	10.5973078000974	10.6361361547783	8.76784617931146	8.85640657052322
Epb4.9	12.9006857417867	12.8590627221198	12.8642401942038	10.7065483625081	10.5632644472435	10.6053849767692	8.4299200993702	7.81391254935279
Ubr5	11.4244820070844	11.4771250904374	11.4238588748747	10.7005561503769	10.7655349502365	10.5189613726872	8.09842890378336	7.66775793260132
Usp24	10.7575579447969	10.6962323431819	10.7153149362573	10.7002028912372	10.7475068217345	10.6543416896111	8.09842890378336	9.00584677616109
Add2	12.6992169933792	12.7338294924111	12.7633838640496	10.6998495447097	10.6335276904483	10.6504597974457	7.80416885673632	6.04522902306576
Asns	12.7495720545386	12.7993161913436	12.9236109393467	10.698788988182	10.6178442368325	10.8685992360733	6.87418074108156	6.19504582378741
Thrap3	10.7891548372597	10.6323627929121	10.6948284982019	10.6984352951475	10.4923720996677	10.5592014362538	7.89891401977782	7.50511034328999
H19	0	0	0	10.695957018212	10.8790025046538	11.0961234583724	0	0
Clic4	11.6094960370442	11.6835714550843	11.7343746064233	10.6931194782288	10.6806219092639	10.7998765821942	9.47984117761139	9.82067108085619
Lrrc59	9.08716996246435	8.99835534127529	9.05557780547916	10.6927643932152	10.7269837027725	10.6681666543822	8.60875476254057	8.66420608844365
Numa1	11.3433935857191	11.2096516744365	11.2232222038826	10.6920539600213	10.7226921263166	10.5636804997601	8.86492751393676	9.86606458243688
Rpl15	12.7766638369629	12.8565237462405	12.8450014418775	10.6909876542821	10.4184398369068	10.9725322981825	5.53954852161378	5.87803223662138
Ikzf1	10.3001641727861	10.3586146825558	10.2955510434706	10.6874276002772	10.7216804853758	10.7156914750139	9.89437346439612	9.59662213545597
Hmgb1	11.5902339112974	11.6608843252056	11.624160805486	10.6835013676613	10.903074688873	11.0784149115269	4.7161544917358	5.68888729983061
Ahctf1	11.2562530327289	11.3031847863426	11.2558875912196	10.6827863572224	10.5473648705351	10.5959966998206	6.26405353112679	6.95244941301929
Rpn2	9.39752859016814	9.5405090870511	9.47261407201657	10.6817131771303	10.7922821134775	10.6312204077657	9.94706050843669	10.3220235778514
Ppp1r9b	10.0830897497352	10.0113637388221	9.86023796655645	10.6727388306476	10.6925464119463	10.5425418386281	11.4289037045976	11.2801355441183
Cdc42	12.6133260923074	12.6193247960758	12.6645069858202	10.6716581475877	10.5202759550933	10.6582131647047	12.5528271566524	12.3191393102496
Rpl23a	13.5914579988799	13.6502209468771	13.654073677326	10.6687723628121	10.7753186631161	10.9854302399524	2.59859183524674	4.50331069535232
Cox4i1	11.6602546377136	11.6195540647615	11.545983040702	10.6655189404018	10.6329897107123	10.8293630121008	11.7981047156938	12.2220990140923
Eif1	12.5394255093065	12.8165872767235	12.8107319967248	10.6604434329638	10.6485102578076	10.6809092236143	11.251749014728	10.9093233241909
Aco2	11.4625845278975	11.4470635982928	11.4870640681648	10.6593534969073	10.7196550728671	10.7063732533904	10.5041685370504	10.4165888926969
Rbbp7	9.50840144010557	9.56559783422077	9.62784881887592	10.6560787403161	10.6636022427168	10.7252574892465	7.92916173506437	8.06812954428069
Ap2a1	12.0838145162017	12.1622504753159	12.1267846743928	10.6538914317253	10.4977007541264	10.3844273107536	8.22573829201847	6.95244941301929
Ncor1	12.0657977669082	12.0152015389789	12.0695875922629	10.6509698535966	10.7345260713255	10.582478002006	12.1215899102028	12.1343822560604
Lcp1	8.83888095305847	8.86323778981469	8.77244063208023	10.6506042391943	10.9278487583085	10.7423788699021	12.1683041191018	11.7932763128247
Rpa1	10.8973386120338	10.8507427253549	10.9026364417315	10.6498727341009	10.4627074069981	10.6847101500861	8.89588857143209	8.02875049428431
Gpr56	11.7075012801535	11.7751434563605	11.7714155707542	10.645475894723	10.8814958204268	10.6067211856823	4.40788333621763	7.1851662977204
Kel	13.5247933052828	13.581051344261	13.4871126256791	10.645475894723	10.5056570135563	10.6160401563237	7.39128136928088	6.56900607132175
Klf1	11.7806979299318	11.7919454934081	11.7431900458695	10.6429048696538	10.4043229569206	10.6755073773011	8.27367456297748	7.94661325804196
Sdha	10.6593146324231	10.6525751682826	10.7177345340635	10.6406974818804	10.6337966051055	10.543239843429	10.1404465712627	10.1491823399094
Snrpb	9.51045228108968	9.38409476659212	9.37788175762855	10.6388554084447	10.580665540443	10.7073077886535	9.8396891248232	10.2973809550536
S100a8	0	0	0	10.6370109799907	10.9976283123099	11.0834624390581	10.8107465364534	11.3852114846046
Azin1	14.4715104977288	14.5505172355434	14.5733153436718	10.627010112081	10.5164892573518	10.7271016723132	7.43409731492117	7.94661325804196
Ptp4a2	10.5012363335234	10.6408190561795	10.630023016759	10.6229157259203	10.4175029976057	10.5787380441772	11.8970669449092	11.807889311396
Prtn3	0	0	0	10.6210507929731	10.688668805737	10.3517293432801	5.37349548462045	7.81391254935279
Ppp1cb	14.6529187597019	14.7173217005102	14.7642819832114	10.6184358295954	10.6000629406625	10.783132537062	6.81060930240643	7.1851662977204
Ankrd13a	10.0580704503471	9.95008067523115	9.93949540452076	10.6180618764406	10.6351404279369	10.4746423319064	9.67987788822641	9.78566336331482
Ssr1	10.003782560885	10.0838588684189	9.92867475670104	10.6180618764406	10.6337966051055	10.6384244502213	9.27134179580784	9.61002539764352
Actr3	9.5267548945174	9.46632502638401	9.50210944113594	10.6165650928444	10.7857626771784	10.7032537576734	10.9426274636455	10.439292476513
Slc2a1	15.3363845500571	15.3358722751039	15.389583179839	10.613566858881	10.8009291198598	10.7511660795459	7.83644688637651	5.68888729983061
Tuba1b	11.8055474342369	11.7534720810976	11.8188432153628	10.613566858881	10.5559042860777	10.6455926973304	11.8305171903841	11.4350122982333
Pdia6	7.89007653445572	7.84306936057516	7.57044043959328	10.6131916413703	10.6546190185878	10.6824941599061	10.6520477264755	10.712131813814
Pum2	11.6137948006851	11.6348745400594	11.6231286081457	10.6131916413703	10.5367628321237	10.5453318319331	8.99930128267944	8.7147095281491
Luc7l2	12.2184992010252	12.183533110866	12.1066164647466	10.6086814001512	10.5635467816445	10.5976776653618	9.06887727060337	9.56943615951998
Ssx2ip	10.3013491720653	10.3264744796296	10.4231983263443	10.6034015693117	10.4828500654668	10.5892531858542	2.59859183524674	5.47114856270987
Rbm39	12.4535618682261	12.4881632266117	12.4488667296178	10.6022676583601	10.6509037239101	10.650783687478	12.0800681430114	12.2923700465458
Sod1	12.8469216496203	12.8583377562746	12.8944983265163	10.6015112219929	10.5462224530508	10.7135226004594	12.2196843759731	12.2437570084615
Top2b	11.0052629768612	11.1331979638428	11.1697928641872	10.599997159299	10.6213743480485	10.5882389343345	6.93506877162283	7.11168738175547
Ppp6r1	12.587087833031	12.6265808929101	12.6094115522787	10.5954454149754	10.7452684948735	10.4079945231089	10.3561772839898	10.8140940345686
Acin1	12.26782728018	12.262372034413	12.2251330946521	10.5924029202389	10.5956521868629	10.4224834739308	11.8778101269947	12.4755957042579
Rpl24	12.6142799457365	12.7091131634256	12.6859197901234	10.5916412924811	10.4944466929721	10.8529199603261	2.59859183524674	3.94980894061454
Tmcc2	17.5930126115416	17.6216348202731	17.6409045524313	10.5897354635374	10.6572669547224	10.7135226004594	9.53004518737927	9.41000168041655
Iars	10.1318631441254	9.91704267310374	10.0403698644139	10.5874451407267	10.5050691628207	10.4826699524642	7.59368357720287	7.1851662977204
Prpf19	8.27009202929179	8.44344359236167	8.41506003881769	10.5866808904604	10.4753669996694	10.5242741667723	10.6153123139868	10.5684864297061
Epn1	12.3791961005002	12.441248543667	12.4022442618731	10.5851511752366	10.4953348925282	10.4110569442949	12.4895353443181	12.6381517336843
Ep400	11.5887788312729	11.5458252842656	11.4662058973098	10.5763236970194	10.6577959588856	10.4746423319064	9.30633271013002	9.47003611071502
Eif3l	10.2519479236146	10.4413005903509	10.552442113569	10.574397511839	10.6651817271318	10.6656045790175	8.57088545743062	9.33126539606509
Atp5g3	10.2284681559743	10.3085404051621	10.1907659004885	10.5732405647226	10.4723628715974	10.6213383795958	11.2215152626293	11.3891039467102
Ifrd2	11.8660609720397	11.8923902247954	11.8913692857415	10.5728547097307	10.3846439551273	10.4461885895654	8.3869781376052	8.7393133796821
Mdh2	10.8600281619501	10.9962380553069	11.0299820155047	10.5720826890655	10.4735652737938	10.4673055289985	10.0538713132397	9.92086883182646
Smc1a	10.7208320406118	10.7820680831918	10.7148305295266	10.5693773610879	10.6159398235117	10.6501358337848	10.2994151310181	9.85484940452888
Cdc37	9.96392923070622	9.85152373762549	9.9608962278772	10.567054462888	10.5733938444731	10.6559560667634	10.5871335734919	10.7549924377135
Arf1	10.9291162081262	11.0352485010843	11.0619467516379	10.5604525356732	10.6115774170735	10.6595013511479	9.69755843981501	9.70051556722617
Rdx	10.2858677400485	10.3545075725972	10.4881336185112	10.5592843477815	10.5942710561755	10.6559560667634	10.7054543823679	10.7670080381582
Srsf3	11.0204534528617	11.0486567123868	11.0577509512424	10.558115212254	10.4738657175713	10.7828370405657	9.22332664623975	9.33126539606509
Stip1	9.66205257217756	9.6962904969516	9.78193228932429	10.5565548899347	10.4212467123175	10.5609257994919	9.25948699004925	10.0543203605795
Ctnnb1	10.1816177510064	10.1552477644401	10.0488505630367	10.5510804344677	10.6891864228642	10.5253343820589	8.88049109633224	9.0458473265333
Psmd1	11.2641750422841	11.3116835267812	11.2888064317355	10.544798370385	10.5194029842011	10.6037129736264	11.2245673096461	11.4007187151574
Uqcrc1	10.882371660389	10.9975555419528	11.0303713782764	10.5432235708847	10.474166098794	10.5474207922928	10.5583934634869	10.2807155442383
Eif3f	10.4710155040467	10.9459431528962	10.9941027411576	10.5412526513242	10.5881783236354	10.441703256714	10.6383813285819	10.1491823399094
Fermt3	11.2918625572533	11.3063776836639	11.2717824018484	10.540858144294	10.8586692522012	10.5616149673504	11.3556268478349	10.9520510699111
Ctsd	13.458886198855	13.4455904093136	13.4775784722708	10.5380935684078	10.6685980233585	10.688185557778	14.0001340603288	14.2885119909329
Ranbp10	15.4739440212872	15.4616931735032	15.4832369227019	10.5380935684078	10.5711490052938	10.6053849767692	8.09842890378336	7.38550652302869
Psmd3	9.66389635413448	9.87034355974683	9.80031349084293	10.5376981964569	10.4669396262778	10.3632383557529	9.37386705480944	9.77380277163546
Papola	10.5378920080546	10.5512505740434	10.6035771794009	10.5369071263793	10.4099862962627	10.5657430791373	9.16096935454838	8.21570364069904
Suz12	10.4379947232078	10.4795180990865	10.5540678247904	10.5369071263793	10.4103002750848	10.5933030755549	7.20605308798971	7.03426427691776
Ddx39	10.730541458392	10.6441877316878	10.7157991803957	10.5353236847082	10.4103002750848	10.5660865555418	7.98781863889091	8.25035350932714
Itgb1	10.1171343311833	9.99957664637509	10.0792759099327	10.5349275528346	10.5823384317268	10.7010660898078	10.4267792311791	10.588937151321
Mapk1	10.7857721290587	10.765149936866	10.816761726252	10.534531312162	10.4991774496088	10.6006984750083	8.20115932611485	8.55756441408796
Smarca5	12.1716425915763	12.2383337986057	12.2162620523465	10.5325484737487	10.4231149339897	10.6093898964822	8.45092108655219	8.06812954428069
Atp13a3	11.4535525962248	11.4344723237136	11.508743169819	10.5313574608897	10.5513562222282	10.4676732573513	7.73736200154056	8.18020104851538
Bag6	11.2768809487081	11.3425969268729	11.3707301825169	10.5269819829101	10.5892880088333	10.3836480586674	11.1622647940692	10.6996483476339
Ptp4a3	13.1971777350561	13.2461041065515	13.2318547251262	10.5269819829101	10.4870236906139	10.508634160333	9.80748436850326	10.3779371066511
Smc3	10.6341420117395	10.6425043771605	10.6735484882976	10.5269819829101	10.4639178800639	10.4939063158503	9.58807111117137	8.94368630291157
Srsf5	12.3125890533606	12.3407628467607	12.3270617380346	10.52458975412	10.4268441330892	10.3941326076698	9.68874524874231	9.80909597235982
Csde1	12.0019996403909	11.9672568620943	12.0311941915574	10.5237914625451	10.5997876634408	10.6033783395991	10.8107465364534	11.4350122982333
Stt3b	9.32946058996072	9.61278481965754	9.58819956972024	10.5217937969725	10.4548144792314	10.4815779034638	8.89588857143209	8.50113403942708
C1qbp	8.20573393325541	8.26239261321158	8.23759254860441	10.5197933624265	10.3948343732908	10.4122036786339	9.3291972265888	8.55756441408796
Srrt	10.9375241454504	10.9044053865337	10.8577074999867	10.5149809714173	10.5038927432654	10.4420775682202	9.99789102981543	10.1213728810108
Rpl37	12.1265594866429	12.2138882401571	12.1409168278916	10.5137753619853	10.3827252116034	10.7792863511751	8.60875476254057	9.15959618758881
Ranbp1	9.34333353802544	9.34529777158165	9.33691703975335	10.513373267198	10.3385348490671	10.5097059274638	8.86492751393676	9.10384252868988
Rpn1	7.74433640331961	7.89489346098561	7.84643113632375	10.5105554673317	10.480758716886	10.4902912361307	9.85552586865894	9.68793074022352
X1300001I01Rik	7.82564979547846	7.81345290932949	7.63740434813601	10.5089428211051	10.5068319949425	10.3604687127515	9.21106894590445	9.17771200068469
Whsc1	10.0311818438021	10.0525102820733	10.0457724367524	10.5077321521165	10.480758716886	10.4372039365209	6.93506877162283	8.68967878926519
Gdi2	12.1471367410418	12.2397262077785	12.2767512832305	10.4971969132933	10.5837310276739	10.5760119724972	11.1169947584311	10.9625381668102
Pfkl	7.96377299908137	8.01944755698222	7.62920187690884	10.4935321012474	10.6319131481202	10.4691432311228	7.8680185215758	8.83373590013236
Slc29a1	9.4709788622892	9.52414711894899	9.44367288397851	10.4927164332071	10.2664844998434	10.436452683187	10.3337396990278	10.330145126713
Tspan33	13.0255003203845	13.1149199005818	13.1476826490383	10.4894491395941	10.3513461088649	10.5302717768322	9.27134179580784	9.02598568015788
Rhag	13.697196693393	13.6974993969911	13.7676655137683	10.486584174908	10.4168780988716	10.7132124942824	6.87418074108156	7.38550652302869
Arpc1b	9.51454523770031	9.35560908956189	9.35816529322196	10.4833029480795	10.6855592004265	10.392196763773	14.3714147894194	14.8898551478907
Brd2	11.3611168769346	11.3063776836639	11.3431002551703	10.4828922697568	10.5689006676916	10.3762241003262	11.4834301130825	11.5226659740102
Tnrc6b	12.7454422816227	12.7263000327204	12.7536305452083	10.4824814744969	10.4804597053123	10.436452683187	11.3859310240661	11.5816817840715
Ubap2l	10.8704449788226	10.9574979794381	10.9589455636221	10.4820705612245	10.5103512112804	10.4003099075147	10.8586813118662	10.3857507502709
Rnf123	13.3318576945755	13.3363349031987	13.3827251102976	10.48165953189	10.3236098613765	10.4698776562181	8.32006914881753	8.68967878926519
Kars	9.63410928694243	9.51681514031076	9.65031524482593	10.4808371217427	10.4237371366204	10.4728116256308	9.18623661154665	9.58309318270782
Ltf	4.29637506641416	3.8139022904445	4.11834833586065	10.4767180209962	11.3702913691681	10.8327927136002	11.3859310240661	12.1482291689536
Macf1	9.46040908178548	9.31391411727022	9.16317362584911	10.4758927882974	10.7475068217345	10.3933585815762	10.0675334461669	10.4763554226307
Nup205	9.0761351778586	9.13632024156094	9.13158380609217	10.4758927882974	10.4744664174878	10.5519365228997	5.37349548462045	5.21460419870712
Ube2c	12.0549489774654	12.1663564827913	12.159012852834	10.4750670822753	10.3149156319199	10.4775666373095	9.49002271580504	9.52767183082516
Clint1	11.101597205947	11.01066465544	11.0508586654784	10.4734142521487	10.5903968411449	10.4695104904042	8.47162074817179	8.7393133796821
Steap3	9.63410928694243	9.72838481347032	9.7966559383176	10.4705172359363	10.3339080439045	10.5292151850891	5.37349548462045	3.04027303128491
Tcf3	10.2172113613867	10.1072363785388	10.0679414643087	10.4696884466687	10.3759894449583	10.2532113750224	8.76784617931146	9.33126539606509
Scaf11	11.9538308026765	11.9712857343156	11.9306962009515	10.4667839316054	10.4599801237354	10.358883669227	10.0675334461669	10.130702388994
Lamp1	10.8608321307037	10.8190512263487	10.8378248349934	10.4655373465572	10.5626996126296	10.5390467419277	11.9860820183308	12.2923700465458
Atpif1	13.0898335588093	13.1336152029752	12.9417323840006	10.4613742679142	10.3175963636475	10.7931435820201	11.4209432227541	11.7725662148228
Atic	8.42598019278809	8.41217050097191	8.33158322198568	10.4563626636038	10.5263720103203	10.4706117086504	8.83328741526594	8.68967878926519
Ivns1abp	11.4358569455749	11.5467255418483	11.4793844996158	10.4546882526403	10.4825514870747	10.451775715458	7.89891401977782	7.81391254935279
Stag2	12.5153735586715	12.5681490032561	12.5382321824215	10.4530118960751	10.4206234344618	10.6305637080889	8.60875476254057	7.94661325804196
Ywhab	9.9382595751572	10.019168636622	10.0897749828074	10.4517533488699	10.4873213449726	10.4205853264225	12.7372229150443	12.5099627841472
Gcn1l1	13.5130784703027	13.5276766334829	13.5320744505323	10.4513335893813	10.5249229034484	10.2604455663561	6.87418074108156	7.71813933122094
Eif5b	11.9363937595017	11.9823074678176	11.9863426495315	10.4492329569821	10.4774661730793	10.5036220264013	15.4292400265212	15.6709014994283
Mthfd1	9.78912544668141	9.6093419263536	9.66844015000489	10.4471292615019	10.235279468508	10.3836480586674	6.93506877162283	7.94661325804196
Slc16a1	10.9413297966018	10.9418427825078	10.9486824048488	10.4462869230241	10.3559174137629	10.6556333359986	5.18581342580813	6.04522902306576
BC005537	12.9904811374548	13.1300156145236	13.1322572122917	10.4441789241916	10.4093581324863	10.3340901620481	7.20605308798971	7.03426427691776
H3f3a	14.6170844574419	14.6770338864211	14.6629912453083	10.4416452533102	10.409043948533	10.7547865684224	9.06887727060337	8.66420608844365
Atxn2l	11.2222469972708	11.2377964351223	11.1960608852831	10.4357159910404	10.3617736024237	10.2239063120405	11.1333261802593	11.1982006116316
Arhgdib	13.296045190669	13.234836875642	13.3243833100783	10.4327421976956	10.7221863940915	10.397224563818	11.5186687975695	11.5297356250469
Thbs1	1.61922405752923	0.950931220681473	0.645617800933339	10.4272031217999	11.3378125865824	10.5344904215929	2.59859183524674	0
Mat2a	9.69127399818469	9.71082135725219	9.581838338159	10.4263490649723	10.278229586126	10.4056934330901	10.3337396990278	10.2032429785448
Ywhag	9.07336324332752	9.07523914823703	9.00099886922368	10.421214082445	10.4971096518552	10.3844273107536	9.72367951521387	9.80909597235982
Atf4	12.7219617743835	12.7054898532812	12.7755125467934	10.4207853413536	10.3352315032149	10.2802592324639	9.23548107716845	9.42524611375169
Birc6	10.0538580569836	9.89458938782436	9.91271252760852	10.4169209249956	10.6356776073258	10.4060772027059	9.25948699004925	9.47003611071502
Fubp1	10.8009322437454	10.8160674777891	10.7393302161403	10.412614953871	10.388473801327	10.3863735998911	8.92619912278602	8.6382755371233
Gars	10.4519342751787	10.4614909560586	10.7128912744944	10.4117522146306	10.3708362408004	10.4049255874643	9.53987969848465	9.56943615951998
Pdha1	8.90896477383554	8.89751639993118	9.02464311445836	10.4117522146306	10.2990649302935	10.4221040443776	8.29705834410116	8.14380270045108
Slc1a5	13.0367498580744	12.981796374673	13.006097717667	10.4091608991693	10.2647491884337	10.3076311781893	7.25463695365386	7.03426427691776
Psmc3	11.0865545041401	11.195370681652	11.1612850695347	10.4048316696337	10.3058312067534	10.4833975254921	11.1875095701539	10.7059035833546
Slc38a1	7.44311056269779	7.42425839828103	7.33857223798869	10.4043980304583	10.4502411474097	10.1684328979583	8.55157139998189	8.6382755371233
Syncrip	9.96691938110695	9.91982492153079	9.95188074664504	10.4035303630174	10.3520000394288	10.4213448847174	7.77115209758365	7.90372173685717
Adcy7	9.68765352447106	9.62987711138933	9.42246976761454	10.4030963335309	10.4283951257037	10.29649625958	7.92916173506437	7.38550652302869
Rbm38	13.2350320455234	13.4292077922866	13.3673965276873	10.4030963335309	10.4444273703477	10.3385202172416	9.28309998253491	9.45526008040079
Acly	9.27259500312736	9.40807124929371	9.43663974618301	10.4022278815666	10.5038927432654	10.3357026654804	8.07156117091159	8.87872649570923
Atp5f1	12.1405309303991	12.148972883995	12.117102454341	10.3970061659379	10.3656645626664	10.5746470025581	9.44885820513897	9.42524611375169
Atad2	10.4783683569614	10.4851643980478	10.4675785767316	10.3965701689287	10.2535934939514	10.3824783923984	6.60113306272128	6.67483549538069
Gnb2	10.4741713169968	10.5954252355863	10.5518998024748	10.3930774391128	10.359824178884	10.2191093469663	12.0459682600725	12.3888349647731
Anp32a	6.76485933142435	6.9009421883364	6.48562362552819	10.3878224383759	10.3295983974199	10.4213448847174	11.3075040341615	11.3336299289788
Ap1b1	11.2309794208184	11.1913465401638	11.2074690050375	10.3873836566756	10.4218697220706	10.2208555437952	10.3506005182969	10.8140940345686
Mapre1	10.1880384990866	10.2719892611531	10.2367051837874	10.3834286023156	10.4109280278064	10.4826699524642	10.5776170100429	10.2807155442383
Arl6ip1	11.5404207485687	11.5190117589915	11.5375162906769	10.3825482274395	10.3938820731036	10.6057191448073	11.4021961470587	11.2547605235848
Upf1	11.5414240254296	11.5971332506444	11.5947131544779	10.3812266559161	10.2366965221706	10.1543389534957	7.59368357720287	8.85640657052322
Uba2	9.49810327558735	9.5441200167589	9.62062641279584	10.3794626756193	10.3607992199206	10.5114904379024	7.34715577617076	8.02875049428431
Api5	10.3329816751622	10.3503887358939	10.4600833564369	10.3768126550837	10.2356338624326	10.3750483960175	6.35598921907137	5.47114856270987
Prdx3	13.2711626781048	13.3109928803072	13.3393878504016	10.3754858166466	10.2619683420202	10.6236502480601	8.01627634929677	7.76682053209959
Stom	12.9197149242657	12.95999809918	12.989973350068	10.3754858166466	10.2493877674829	10.5647121580499	10.1974780798725	10.4089409339337
Eif3e	10.5921548927688	10.7322901453627	10.7119206685795	10.3670540509656	10.3232764351957	10.730476563489	6.60113306272128	7.1851662977204
Sf3a1	9.11439321833369	9.34115252034041	9.39974539220387	10.3657182040962	10.3581976453947	10.1706932749061	7.70276147089408	8.14380270045108
Apeh	12.365948546643	12.2694788244502	12.2815022374833	10.363489039177	10.334900751352	10.4368283592743	8.94111889015212	9.64950386483672
Tmbim6	12.4198617368795	12.4590506968626	12.4846832581831	10.363489039177	10.3782381973144	10.2960822005151	12.6273620184331	12.7588857219061
Xpot	10.2714282183813	10.3400399051578	10.4100924213615	10.363489039177	10.2070035963487	10.1031869080387	5.82340457485473	5.47114856270987
Epb4.2	14.235499754288	14.288089395944	14.3027176073488	10.3612564234595	10.2747850639941	10.6308920952926	5.68844654400175	6.04522902306576
Mt2	9.78065358448539	9.82949903818318	9.73014203255364	10.3603624097395	10.7332717442974	10.8302212023567	7.04963878703073	7.11168738175547
Aplp2	11.4929806287272	11.494025970319	11.5134858788923	10.3599151950416	10.1607261715974	10.3227518887309	9.89437346439612	10.0444818669763
Txnrd1	10.843040476466	10.8609124557784	10.9017854880154	10.3554354035178	10.2091706854655	10.2714399305921	8.09842890378336	8.7393133796821
Ipo7	9.28941359584423	9.36788617120154	9.37051962382197	10.3536395849335	10.3256088029593	10.5054140733978	4.9700119160063	0
Ncaph2	10.9160249671978	10.8760338882378	10.8537528282641	10.3527408372312	10.302113682623	10.3417335525602	9.38482169905604	9.80909597235982
Prrc2b	11.9424827510373	12.0349047413219	12.0116074159364	10.3495908016065	10.4654295443072	10.1289896240944	8.71674047902942	9.00584677616109
Nasp	9.5063476796293	9.47958567761737	9.44367288397851	10.3482386789554	10.2956698544816	10.5996922407826	8.83328741526594	8.3811860067732
Zfp36l2	10.27866604485	10.2914551608359	10.2831883852891	10.3459823190877	10.4696537972561	10.078359747162	8.47162074817179	9.21327514809461
Lmo2	11.6731278615074	11.6441575864256	11.6484609233631	10.3428174769114	10.2310199335219	10.4060772027059	8.69929486940916	8.3811860067732
Usp25	12.9568484761497	12.9767951571801	13.030243358548	10.3419119588354	10.2833809982294	10.4673055289985	9.02753558571344	8.92235638179511
Tpx2	11.0376203771725	11.0600511089245	11.0752164166822	10.3382841944852	10.2919260189657	10.4323137851701	6.81060930240643	5.21460419870712
Nop56	9.43039496084815	9.40807124929371	9.39128219491457	10.3364668868248	10.2342157629016	10.3051641679472	7.47567911814929	7.38550652302869
Laptm5	9.93062192798643	10.1705136299116	10.0649038459271	10.3300882173525	10.4822528468764	9.89748381172187	14.5535575353313	14.6675278794078
Prdx6	10.0153825865043	10.0512420586123	10.0897749828074	10.3282605484691	10.220673838284	10.3671857879696	9.01348750311986	9.71299156371369
Dlst	11.6570183029538	11.6909195141883	11.7760666001829	10.3268882765812	10.3162566198652	10.3405293901053	10.2221193099005	10.439292476513
Gmpr	12.5692447662901	12.6323172019451	12.5114272592042	10.3268882765812	10.386560149088	10.4262722942318	5.68844654400175	6.4547945659502
Ddx46	9.98029889094103	10.1133259093181	10.1186258249854	10.3241398084769	10.2602275866627	10.3018682457211	10.543805816711	10.8082916434904
Bclaf1	10.6171128934243	10.726740005435	10.579300998537	10.321845412567	10.3948343732908	10.4487986079871	10.0944755955142	10.2807155442383
Nisch	9.5998468550418	9.54951952166292	9.60711668584751	10.321845412567	10.359824178884	10.0691806397577	9.01348750311986	9.70051556722617
Tpm3	9.6056140656016	9.58500883547207	9.72822326352606	10.3213860954171	10.4027458537532	10.3141893205923	11.9027942224673	11.9197521620401
Arpc2	9.29893691670186	9.34322663476336	9.29863929736653	10.3204670210517	10.3539600567607	10.2981513107879	13.6335763894065	13.5923440501532
Psat1	7.89007653445572	7.80143397086174	8.1485728848957	10.3181667720032	10.2591821238949	10.4099092977425	5.68844654400175	4.50331069535232
Ap2a2	10.9714189214139	10.9079129124839	10.9675105498407	10.3167848596403	10.2324411763322	10.2463694278411	10.7054543823679	10.5616045891361
Ppp2r1b	10.9175712926573	10.9384168823407	10.9429029837079	10.3163239282531	10.3017752494603	10.3397260571435	6.16585807959273	5.87803223662138
Hnrnpf	11.5181702701386	11.5565914753043	11.6349545245033	10.3130932774041	10.2813226403829	10.3497357184119	8.15070831636386	8.34957329893451
Smarcc1	8.89333294364813	8.94198992787465	8.93764646982241	10.3121689031569	10.3627473261867	10.2769058527513	9.09579456922852	9.12266750281373
X1110020G09Rik	13.277047255849	13.336465056626	13.3485504492273	10.3103183770834	10.1491092323679	10.3679739793181	5.37349548462045	3.94980894061454
Nup153	12.1560068760176	12.2184151698192	12.1976614234738	10.305681651053	10.3878361996035	10.3018682457211	5.68844654400175	3.04027303128491
Nop58	9.14639721839784	9.14109681510442	9.13882429060541	10.3038227797544	10.2912442771955	10.5193161680224	11.2245673096461	11.4648258525542
Pom121	9.22593080027462	9.22222423201544	9.32934230748824	10.3038227797544	10.2953299061406	10.01334853003	9.36282859312198	9.56943615951998
Ganab	9.32247376727072	9.3202457021572	9.29863929736653	10.3019615102629	10.4074720005597	10.2364769297049	10.4054212241574	10.5407598858903
Kif11	11.4540854545321	11.5345244066891	11.4427033842597	10.3014958177326	10.296349508653	10.4599312251222	5.37349548462045	5.47114856270987
Pabpn1	9.60177182131757	9.42187569617011	9.42957215380872	10.2991650964263	10.0942761250882	10.1993175994377	13.1657676199862	13.0750448708635
Dgkz	9.77384009208492	9.4720230940015	9.30251309770207	10.298698499065	10.2644018757723	10.0183775011517	8.94111889015212	10.0345758199492
Ssr3	9.67490983433263	9.85588861466586	9.6932417483746	10.2968306025225	10.245873606038	10.4018501085202	7.66731067277351	8.02875049428431
Pgd	12.7068384989816	12.7873688432409	12.8122045656136	10.2958957471354	10.3510190323966	10.1561652822756	10.3561772839898	10.6615364546145
Dazap2	11.9560897407858	12.0171515348125	12.0610377248186	10.2944923260877	10.1844176348008	10.3365082423956	11.126815779311	10.7848458602601
Herc2	12.0988856659593	12.0859613881974	12.0665534411633	10.2944923260877	10.4156274909106	10.1997603784442	8.68163571604816	9.28187484565387
Eif4a2	10.0211478094079	10.0295099177165	9.94858837116991	10.2940242159094	10.1297915829247	10.0778780885742	4.7161544917358	3.94980894061454
Wapal	13.3480031865721	13.3620068354514	13.3610644279175	10.2930875384944	10.2973683910859	10.3781814801235	8.40860888406187	8.55756441408796
Eif3h	11.5858642606258	11.5703799440737	11.6387899367851	10.292150253692	10.3772748753219	10.4281629790406	10.1339682958132	10.1674285658159
Incenp	13.6337003271034	13.6498020480688	13.6377480137145	10.292150253692	10.3078549167729	10.2291212388075	9.87895972391222	10.3138560492206
Trrap	10.6931122472124	10.5962950774257	10.6155637827351	10.292150253692	10.4027458537532	10.0047588408894	8.94111889015212	9.85484940452888
Rac2	10.629431828617	10.7774736840577	10.7187012377463	10.2865137177316	10.4726635658556	10.1783521755257	11.4808798190532	11.3255280284479
Slc43a3	12.7439178013208	12.733236488022	12.8295354286109	10.2841586463672	10.3792008754197	10.5246276581192	9.14816781672264	8.66420608844365
Pds5a	9.90901886954127	10.0204653576546	10.0201241503111	10.2827437555401	10.2716779466102	10.2338850842677	8.17615434382291	8.06812954428069
Srsf7	9.1982083576784	9.05513408546841	9.26462336586216	10.2799098053621	10.2751298862904	10.4375794160188	8.4299200993702	8.7147095281491
Tm9sf3	9.59405649734713	9.64508892772919	9.6694404434088	10.2732755246305	10.2854364235077	10.2429362465485	8.53199526334064	7.81391254935279
Ngp	1.02577214529028	0	0	10.2723252742112	11.1582276579348	10.7751328046664	11.9496574846679	12.8661083448368
Lman2	9.21842281050999	9.22672512106994	9.22298897539689	10.270898724581	10.2055570592981	10.1868642806343	11.181239668365	10.9520510699111
Fkbp8	12.6651035750495	12.6699872282932	12.6342154501036	10.266133347335	10.2542932573236	10.3096838016559	11.4102604557987	11.2675038220942
Ube2d3	12.1533843688326	12.2226463045682	12.2569241353201	10.266133347335	10.238465886563	10.3898703185959	9.02753558571344	8.61187037425696
Cox6a1	11.5222414201913	11.6238260974145	11.5822857885065	10.2613521773546	10.1899144923023	10.3852061410858	12.4755123683794	12.7330857227657
Samd14	12.143837616552	12.1271703416598	12.0659838268069	10.2594352636713	10.3438045199936	10.223470883126	7.20605308798971	7.32176831928639
Copa	9.79586729855868	9.79959977323505	9.7911521640478	10.2579959047862	10.3299303658747	10.2028560347414	9.67095568825233	9.73762448233279
Rrp1	9.3886362823115	9.31391411727022	9.22298897539689	10.2579959047862	10.3092024818188	10.145172468136	10.6745412468861	10.9147340113702
Hnrpdl	9.94130334840596	9.99694416270334	9.81213690034027	10.2565551084365	10.2546430117711	10.2557687634424	9.01348750311986	9.28187484565387
Sympk	9.8680199383658	10.0139700657997	9.81846344294711	10.2527059373187	10.2549926814478	10.1003439439123	9.17365829845537	8.83373590013236
Pbrm1	12.1425158514945	12.2391694053641	12.3101651211889	10.2488464677851	10.3526536748231	10.3485382193351	10.931463853102	10.9781272479435
Akr1a1	10.3376095386897	10.1821476587762	10.3877785770866	10.2449766457732	10.2857787096704	10.3174572473002	12.8263066026866	12.4403899311162
Ppp2ca	12.0793313783208	12.113260576768	12.0825997619011	10.2449766457732	10.2864630396204	10.4315599814494	9.49002271580504	9.67523516710945
Gtf2i	7.72327122112485	7.64880829258623	7.7323601066432	10.239152379919	10.3216081462954	10.0749847619015	9.67095568825233	9.68793074022352
Brd4	11.8180205047065	11.8408415317499	11.883632221693	10.2381793794471	10.2335061906712	10.0088074198529	12.4099953902108	12.7083745178398
Fryl	14.0580285560122	14.0740514947626	14.0860539097599	10.2347686983306	10.3345699247609	10.1525103098087	8.07156117091159	7.85951586878402
Slk	11.1816401407954	11.0638293298318	11.1559421069693	10.2347686983306	10.2990649302935	10.2081474684083	8.62732306086513	9.29852694658292
Dut	9.66757686394234	9.71082135725219	9.67044004391628	10.2342807996249	9.9897453123908	9.82757946099625	6.52395590196823	6.95244941301929
Ptpn11	9.98177787289523	9.88037653227887	9.92700281468209	10.233304505735	10.3852829689183	10.2304220292286	9.21106894590445	9.12266750281373
Tnpo2	10.59988036631	10.5849460185876	10.5139792749432	10.233304505735	10.186252248702	10.1145030690216	7.39128136928088	8.34957329893451
Prkar2b	13.023347569943	13.0822296342165	13.0291722627176	10.2308608784485	10.237050569409	10.407227900479	6.06048774020284	6.3307580949633
Atp5c1	10.5308370786972	10.6247095439648	10.5670079836435	10.2279230519557	10.1148427373107	10.4308057826176	9.55934985861203	9.62330528287794
Psma1	10.272637046251	10.0949796582715	10.3116579547433	10.2279230519557	10.0498255396422	10.4790265702014	8.3427186886792	8.41212083564596
Setd8	11.7515166024332	11.7381848813854	11.8340891604948	10.2264518916455	10.092711963512	10.1761037758787	9.94706050843669	10.2638553695325
Ssb	10.6556129562181	10.6015031436528	10.5583941197914	10.2264518916455	10.0911461055627	10.4079945231089	9.75778782363625	9.66242688179904
Med13l	13.1729435822061	13.2032120236348	13.2175644115952	10.2259611717131	10.2671780410933	10.0373292951233	9.87119065537862	9.71299156371369
Rap1b	9.93368184061916	9.97437195940155	10.0717295166283	10.2249792296166	10.5937182329135	10.3211248368198	11.5627465809375	10.9520510699111
Plagl2	10.1803301649232	10.3021571259876	10.3161358517955	10.220059472579	10.2059188292521	9.99356631123441	8.29705834410116	8.25035350932714
Ankrd52	8.64715200794332	8.73641118111182	8.86266419794528	10.218086862347	10.2521929469627	10.0368337404308	4.01532398381365	7.38550652302869
Nucb1	12.507437450932	12.6504378542443	12.6459512020267	10.218086862347	10.2789175043056	10.0874808204601	9.05522791822551	9.34736017593514
X2010011I20Rik	13.2325494457321	13.2999561050898	13.2277862017642	10.217593288371	10.2221053049084	10.397224563818	8.01627634929677	8.06812954428069
Gnb1	9.5745857187887	9.68488665676928	9.82655701521405	10.217593288371	10.2970288427898	10.1931043770986	9.73228248893851	9.91007326722785
Gabpb2	10.8381498838553	10.7972779295217	10.7648254312186	10.2156173009065	10.1159981642854	10.0965445901844	7.70276147089408	8.02875049428431
Mdn1	7.96974776091366	7.81345290932949	7.90195671989851	10.2156173009065	10.3027903085842	10.0213864911191	8.53199526334064	8.58497290236462
Usp34	11.0132398371796	10.9452605666197	11.0627083150141	10.2156173009065	10.3105487893314	10.1616304388567	10.2936141260434	10.4616443041447
Stt3a	9.38640461491964	9.35149340181687	9.42365592950188	10.2151228811772	10.278229586126	10.2731239592543	4.40788333621763	3.04027303128491
Rps6ka1	11.2027207329733	11.2450250177307	11.24385049523	10.2126482352944	9.96388285654208	9.80912578454315	10.923973163866	10.6743526129344
Tomm70a	8.87115986898306	8.82218870244151	8.98501797752238	10.2126482352944	10.188450710007	10.2844400250796	8.86492751393676	8.7147095281491
Fen1	10.4217414600559	10.5304669407233	10.4807447024814	10.2106654585518	10.070236410483	10.2420766740448	7.89891401977782	8.28419065703228
Btaf1	12.0769115981985	12.0310499041119	11.9997264245012	10.2091765865499	10.1213779530152	10.1734010617482	8.17615434382291	8.18020104851538
Narf	12.3562888082532	12.2436178191861	12.2263231183724	10.2091765865499	10.3024520352709	10.48048502721	6.44241563458217	6.04522902306576
Atrx	9.90746334469501	9.97035170893114	9.92951000173913	10.2056965623794	10.2521929469627	10.2160484072387	11.0324438110524	11.0731288554819
Ncapg2	10.5298264093206	10.6247095439648	10.6695545504136	10.2051987304518	10.111370896441	10.2663760179884	8.20115932611485	8.25035350932714
Khdrbs1	9.5328211910069	9.56382017812946	9.50323192374469	10.2037042018914	10.1005158678031	10.1391828668665	8.32006914881753	7.98826633884697
Tfdp1	9.39974312949055	9.48147014545602	9.50659414081007	10.2037042018914	10.1221448586758	10.1345585004569	0	3.04027303128491
Rhoa	12.1388747408512	12.2186976318361	12.2620723101332	10.2002109375391	10.3102123305027	10.3828683865318	10.1533165010674	10.3382212117106
Trim10	14.7378641349651	14.7808216190921	14.7980307599003	10.1982109817241	10.0299392881926	10.4122036786339	7.34715577617076	6.56900607132175
Polr2m	9.19311017666358	9.27966819740459	9.31407247743621	10.1952058393842	10.143832053203	10.0442492523878	9.24753396422383	8.55756441408796
Arf6	9.83075421409654	9.90445572632601	9.82834943740439	10.191189221537	10.122528159978	10.1135634378754	6.67439042468126	6.67483549538069
Snd1	9.83893774131209	9.72202281386591	9.84792048818701	10.191189221537	10.2521929469627	10.0936884935824	9.02753558571344	8.94368630291157
Lonp1	9.12246102278662	8.99572062610926	9.27911271847856	10.1856480498933	10.1209943472543	10.0118364138226	8.66375772631199	9.17771200068469
Psme4	12.8503665471002	12.9447117003697	12.9999479320696	10.1851432502978	10.1975750759763	10.2743856922838	7.95878827452496	7.56138839067087
Gas5	11.0461278401283	11.1205562435814	11.0178593495027	10.1826165969897	10.1588587871984	9.98125642540549	7.98781863889091	8.68967878926519
Dazap1	9.82911192329496	9.83540524582152	9.74824417641087	10.1805920842197	9.99436009304239	10.0263875682759	9.83170508106825	9.72536059600952
Baz1a	10.0110435000119	10.1469602808805	10.1590689891383	10.1780574419035	10.1377772588973	10.09273520439	11.6333428729146	11.7665940246856
Akt1	8.30831575614042	8.33088681821978	8.25901492650349	10.1770423373021	10.1385354999563	9.99764637696654	11.0463093947375	11.4537178438862
Vdac2	9.19566151915733	9.14585762621409	9.11552566315566	10.1724655045319	10.0554573394691	10.1832863559169	10.0810674119192	9.4403311473505
Ckap5	10.8034435140683	10.7322901453627	10.7288127100454	10.1678741059105	10.2619683420202	10.2956680225795	7.30163788216959	6.95244941301929
Ubap2	9.57065982975099	9.55668756915878	9.53650660797773	10.1673630463742	10.2267477862779	9.97867859077909	8.75101129797341	7.32176831928639
Grb10	7.19028726270384	7.31859166302607	7.40733839210569	10.1648050346254	10.0242067882915	9.94526894480148	3.47429362281754	5.68888729983061
Espl1	9.79922644669188	9.7736889250915	9.67243716937034	10.1642928878097	10.0989584603559	9.96363563551012	2.59859183524674	0
Stfa1	0	0	0	10.1617294217878	10.4231149339897	10.5574750104828	0	0
Impdh2	9.3154529433909	9.2556435340064	9.30251309770207	10.1607027578845	10.0262567253834	10.0393098161947	0	0
Acsl5	8.76177859257439	8.92270123026698	8.73470970793898	10.1586472369251	10.0323891177548	10.2243416107812	8.68163571604816	8.87872649570923
Ddost	8.75487515771725	8.68172928037047	8.67619600634044	10.1565887831244	10.5068319949425	10.5029045832627	9.62549775257195	9.66242688179904
Rad23b	9.1725353606953	9.09752741632424	9.02620570450697	10.1565887831244	10.1301728569679	10.1702414829981	9.12221883904511	8.7393133796821
Rps28	12.0779491439776	12.1471932694713	12.0960537011163	10.1565887831244	10.1067287381248	10.4087607375242	5.37349548462045	5.47114856270987
Cdv3	10.410803325095	10.4267039203423	10.4966125306205	10.1550430140052	10.0887941247417	10.1285245796158	8.62732306086513	9.88823672609289
Myh10	6.7230250902502	5.68337312302996	5.93997335881913	10.1524630447057	9.97835514634035	10.137797112543	4.01532398381365	6.77342949721853
Slbp	10.6528304536819	10.7187740103123	10.6972826694017	10.1524630447057	9.96602026083988	10.273544659162	0	3.04027303128491
Bub1b	9.44548007249697	9.52597430605937	9.59873968683998	10.1519464957184	10.0522418616088	10.1149726545497	7.04963878703073	5.87803223662138
Zfp207	11.6754146125723	11.6062297956727	11.5857338681601	10.1509128451078	10.1581111566324	10.254916803848	8.40860888406187	8.55756441408796
Slc7a1	9.70387458207543	9.88750046232697	9.94941216973673	10.1483254726146	10.1588587871984	10.079803754837	6.74410698541687	6.19504582378741
Gtpbp1	9.89495839588213	9.85298016456308	9.91017595263809	10.1472892221785	10.1347403058258	10.1382591794157	9.40648456008585	9.0654392461563
Slc20a1	11.1278843251461	11.2389108848136	11.0431617529152	10.1441760000504	10.2595306952769	10.1697895495635	7.30163788216959	6.56900607132175
Smchd1	10.0927034933337	10.2489420273609	10.1977160765413	10.1415765063274	10.1129149678184	10.1460917413391	7.98781863889091	8.02875049428431
Arcn1	10.5667575173449	10.4257255378921	10.4750350583492	10.1394935334459	10.1453417883291	10.2164860830223	8.53199526334064	8.3811860067732
Cse1l	9.58045459372775	9.58676058989738	9.59136969818102	10.1389723190185	10.1148427373107	10.3883172679719	7.04963878703073	6.95244941301929
Hyou1	8.28933047940454	8.27113434780459	8.09001055491571	10.1363634237099	10.2263912013028	9.9631141048256	5.94681077640222	6.3307580949633
Tacc1	11.1385317402867	11.153433519386	11.1354564492775	10.1347958197474	10.1423207352547	10.0198827806064	9.63470464903142	9.51347732389022
Ints1	9.66205257217756	9.55131487511494	9.60711668584751	10.1306071934099	10.2696028103552	9.94579696519532	7.70276147089408	6.77342949721853
Wbp11	10.5657717105296	10.529556476991	10.4864318400434	10.1295581332657	10.1190747856748	10.0898715489002	8.88049109633224	8.58497290236462
Eif3i	10.2690075174386	10.2752518717656	10.2974933953433	10.1285083110279	10.0658584255816	10.3336867547029	10.2994151310181	10.0345758199492
Hspe1	8.28454486458662	8.6214787777767	8.4269386022043	10.1269321426096	9.83462832092793	10.3377157633097	8.5899443603521	8.18020104851538
Arf5	11.8672617284739	11.9252989497099	11.9024722967738	10.1258804070499	9.99519755966603	10.2212917638669	9.25948699004925	9.61002539764352
Vps35	11.1661129861058	11.179206325771	11.2578840462123	10.1253542503175	10.1102117561347	10.4221040443776	8.53199526334064	8.44240624854257
Ell2	13.3901019921493	13.4303057735011	13.452665034208	10.1206101936821	10.0682480640197	10.4450685630076	7.39128136928088	6.56900607132175
Rad23a	13.7109725212917	13.7820201363325	13.7240425245339	10.1184967061184	10.1252084136857	10.330455425297	11.4394498115616	11.3009457046702
Naa15	9.57654466436049	9.66843748037081	9.71762417445676	10.1158504855439	10.0582650172069	10.163901490482	11.272541864205	11.4976457607841
Stmn1	9.95943235271633	9.84421946724614	9.97066746721271	10.11532065874	9.93143587420551	10.0575018730617	2.59859183524674	0
Brpf3	12.6325197671513	12.6819187746183	12.6271536429596	10.112668600814	10.0376828546502	10.0662697999955	8.20115932611485	5.68888729983061
Arhgef1	8.30831575614042	8.66855604703873	8.50072957198044	10.1105434384743	10.1513649844283	9.82929745247273	10.4161397514742	10.588937151321
Ldb1	8.59398920310615	8.52610517797266	8.41982320714417	10.1100116587191	10.1094384777733	9.94843417283377	9.67095568825233	9.97366717628648
Mthfd1l	9.13846253079413	8.96910540083603	9.20929809940534	10.1078825760719	10.1152279833296	10.0754673859266	4.40788333621763	0
Ap2m1	12.9831157024988	12.8922004639997	12.9442141252932	10.1062836992621	10.1811094388805	10.1387210970651	9.62549775257195	9.76184386359214
Iqgap1	10.3143203235573	10.3678131520025	10.3167744181338	10.1046830485198	10.4124962166727	10.141489504016	12.769972084454	12.7857096340322
Mcl1	11.4250257089319	11.4513966382137	11.3780912448651	10.1041491038214	10.1744702019526	10.161175798205	12.0057303220186	11.6219326992832
Rapgef1	9.57654466436049	9.64508892772919	9.70206696762345	10.1041491038214	10.1051780267267	9.85538697988295	9.38482169905604	9.02598568015788
Sept8	10.9773621669386	11.0549980392624	11.0299820155047	10.1030806212161	9.97708400280198	10.0183775011517	6.16585807959273	7.44654751899343
Slc25a39	13.8728624828682	14.0353686329733	14.0305464434139	10.1030806212161	10.1840504309021	10.2002030215986	9.74933604739659	9.72536059600952
Amfr	11.2228724972509	11.2762988700746	11.4026611449659	10.1020113453766	10.0891863874753	10.1557089170989	8.60875476254057	8.76350466108548
Mars	10.5084371444248	10.4451682218644	10.572365648217	10.1020113453766	9.99310297947454	10.0303759872866	9.35170502147041	8.81070328542065
Psmb4	10.5104879340972	10.5449567567428	10.5930724742407	10.1004059448474	9.89465617392971	10.1511373040346	11.5335115276838	11.377394911303
Srm	6.39032211094028	6.77138281440995	6.85971428685536	10.0966530500711	10.0642631310435	9.89912059011923	8.27367456297748	8.96470545502167
Mtmr3	13.7360558819083	13.7469052055763	13.7823035779059	10.0912747780532	10.2285293855056	9.87714269492331	9.21106894590445	8.31725233727212
Strap	9.9382595751572	9.93777991501322	9.82026594265399	10.0907358468604	10.1194589021098	10.449915742578	8.66375772631199	8.25035350932714
Tnfaip2	12.3166968199109	12.3209031959712	12.2839535021772	10.0885781052812	9.78415893091326	10.0203841911462	10.8389016772304	10.9986540698084
Ftsj3	8.33633328719823	8.36395184892984	8.31888943332974	10.0853354305049	10.0303478818902	10.0711179423646	8.62732306086513	9.10384252868988
Nsd1	8.14894083563043	8.10993723691241	8.06893890950854	10.0842529163572	10.1255909007296	9.98280091785004	8.80093782062874	9.4403311473505
Supt6h	10.3283389175092	10.449988227042	10.4484756714045	10.0826276226272	10.1917421338008	10.0042519692644	10.6199557212323	10.7428759241681
Sdcbp	12.514096490412	12.4991342170803	12.5917124007084	10.082085449575	10.0868312083315	10.4319369325423	9.8396891248232	9.29852694658292
Myo18a	7.52654336086891	7.36832420858417	7.32340030174503	10.0782845304256	10.0018798546352	9.99203330842191	8.80093782062874	9.14124999998208
Rpl38	11.9470326889077	11.9363328109638	11.7458004984245	10.0766524938287	10.0801372451014	10.4443213949292	10.9646988269275	11.2114510923174
Akap13	14.4048566876201	14.4692824092729	14.4904498985516	10.0761080715444	10.3229429319379	9.98947467541151	9.93965057056797	9.94222059549107
Serp1	9.76870877234709	9.92260181454781	9.93117904237613	10.0761080715444	10.0706337508741	10.1620849350222	9.75778782363625	9.71299156371369
Cdt1	8.86155179897511	9.11219723565755	8.95743747444526	10.075018608913	9.96217065004624	9.90998524624414	7.73736200154056	6.4547945659502
Sec61a1	9.13048396169643	9.02702401842846	9.11111497015166	10.073928324282	10.0506314305034	10.0672407321729	9.81560320438118	10.2467958259395
Ttll12	9.9275555115746	9.93640666719805	9.98600451132192	10.073928324282	9.98680093072646	9.97350906473808	8.01627634929677	7.61555326497898
Vim	6.37239245312708	6.18686186856124	6.50368331065471	10.073928324282	10.3967370888724	10.0163680161007	10.3393818948601	10.6550854269452
Cdc20	9.7583910535354	9.58676058989738	9.72630193932748	10.071199001088	10.0769763644328	9.99203330842191	5.68844654400175	0
Cyb5r3	11.3611168769346	11.42911198628	11.4089633985409	10.0706525152211	10.0118456182706	10.0788412436628	10.9683447814197	10.8198731815992
Csnk1a1	11.317858135915	11.4020074196198	11.4453337621331	10.0695589247613	10.0352420054651	10.0922583234755	9.39569378916342	8.7872969811844
Eif2s1	10.991380019206	10.9682892155509	10.8755873051701	10.0690118185134	9.99100535383979	10.3308597381947	8.15070831636386	6.77342949721853
Nudc	8.51447413066983	8.68500387948302	8.68215533382835	10.0679169818503	10.0344274696021	9.93573137940998	8.81720328804051	9.19560315276534
Slc16a10	15.0214210242506	15.0944325043454	15.0982977501729	10.0640785006615	9.93972504945537	10.1493045951075	10.166072634509	9.93158421375974
Vps13c	10.0225855228651	9.85588861466586	9.75674023924084	10.0624303050024	10.1373979895144	10.0730526483198	6.52395590196823	7.32176831928639
Rnf187	9.67673726808594	9.7706097676321	9.71762417445676	10.0602297780828	10.1102117561347	10.079803754837	10.5241232992491	10.6091020238877
Agps	7.6130687707337	7.55885786705171	7.73999804380824	10.0574743913631	10.0490191997198	10.029878036628	7.04963878703073	7.1851662977204
Prmt1	8.11159988037409	8.17193220568251	8.03829243891232	10.0552662864466	10.21205508405	10.1643552718671	8.97050337097372	9.12266750281373
Smg1	9.57065982975099	9.70438125890399	9.52550009971489	10.0552662864466	10.2012087253977	9.92773495861265	7.89891401977782	7.1851662977204
Alkbh5	10.4689077881388	10.4785748970988	10.5228616222839	10.0547137320902	10.1577371947479	9.99203330842191	7.73736200154056	7.94661325804196
Ak2	8.99056894258694	9.14347918433136	9.13593245594539	10.0541609646666	10.0184514195976	10.1322407474444	10.4214692992095	10.9520510699111
Tmem56	11.584891426985	11.6212643961361	11.6341862165884	10.0536079867269	9.75775291162075	9.76910999343356	2.59859183524674	0
Gse1	11.535897346923	11.6006053675652	11.5079046003842	10.0525013945799	10.1625911420302	9.87714269492331	7.92916173506437	8.21570364069904
Ppox	12.8461098887194	12.8688142717915	12.8188689367432	10.051947780047	9.85737488553793	9.99815557428882	8.3869781376052	9.14124999998208
Eif2s2	11.8851541723227	11.8334828384279	11.9258908842246	10.0491765135381	9.96858097332484	10.369942577987	9.71502493296245	9.4403311473505
Zc3h4	11.3898089690913	11.4504348644947	11.3948200180295	10.0469556619714	10.1055658605408	9.8710396119667	8.84919420120831	8.83373590013236
Dcaf7	10.1238478926259	10.2456193028016	10.1382667884944	10.0458439535304	10.1825806849282	9.86099672077502	8.47162074817179	7.44654751899343
Ly6e	4.2182255007771	3.60850652640393	3.74599015901265	10.0458439535304	10.1726205343292	10.250649445205	14.2790211340916	14.0670864106393
Myb	6.55833487778427	6.77138281440995	6.88059586088792	10.0458439535304	10.1213779530152	9.85819457684734	0	4.50331069535232
Kdm5c	13.1139754769015	13.0912048502634	13.0997899178356	10.0447313864053	10.1355001442847	10.3840377378631	9.21106894590445	9.39459444309418
Srebf2	11.3763778599841	11.3606271688789	11.368884033703	10.0430609273976	10.1090516837625	9.96415697773072	7.10368318697223	7.11168738175547
Cenpf	11.0587957023873	10.9968969490229	10.9333576696547	10.0425036776337	10.1136863855369	10.1442526075314	8.73397764782895	7.90372173685717
Hipk2	11.5979696503219	11.4193145974653	11.5151560610198	10.0397141928763	10.2022970384866	9.96102609486465	10.0944755955142	9.66242688179904
H2afx	10.5409050195041	10.6092801601022	10.4391218074281	10.0391556486646	10.2826952044291	10.0328631602906	9.08239869569633	8.18020104851538
Prkar1a	11.1218604404487	11.2466880210969	11.3004757121469	10.0380379110957	10.1202268283037	10.0662697999955	9.67095568825233	9.29852694658292
Ddx1	8.98762745863431	8.96102413615898	8.93432141201311	10.0324361924806	9.97453835224319	10.108856083012	8.91112344749242	7.85951586878402
Usp9x	12.0023640065976	12.0174762780252	11.9754646286837	10.0290646923887	10.1681716317406	10.1191920629605	7.47567911814929	7.11168738175547
Capzb	10.5824395103581	10.7495957241969	10.7903377665149	10.0279391049357	10.0506314305034	10.0052655358981	13.7614877121586	13.9514137129136
Gltscr2	10.545912764484	10.5121475918208	10.5621690157016	10.0262490775274	10.07737185312	9.93040535977893	10.2282144125705	10.0444818669763
Clta	9.0254067573308	8.88047890047284	8.92094401175349	10.0256852948244	10.0825033684591	10.0831674986481	11.9770617369472	11.8395262074018
Rtn3	10.7823814707277	10.9001850678409	10.7760136086579	10.0256852948244	10.0417417825722	10.0088074198529	10.7569543663789	10.7670080381582
Spen	11.3393612388818	11.4624111969142	11.3617851628416	10.0239926222182	9.96815450375687	9.6760710339739	11.1749423988214	11.5884687400468
Arhgap23	10.7857721290587	10.8485541392911	10.7474051864932	10.0228630690307	10.1213779530152	9.91322875196762	7.04963878703073	8.02875049428431
Xpo7	16.9332808224443	16.9965416419738	17.0253464891999	10.0154993423441	10.0678500659396	10.1566215044008	9.46958727419662	9.3790208866409
Cenpe	11.1622049446893	11.1774636398049	11.1977951973577	10.0143631185275	9.88926018667495	9.98331538096983	6.93506877162283	8.06812954428069
Gypc	12.833468833799	12.9240745710226	12.9161506662432	10.0143631185275	10.0393077966931	10.0850861223749	6.93506877162283	8.02875049428431
Igfbp4	0	0	0	10.0143631185275	10.1851517598494	9.69252465123772	9.28309998253491	9.91007326722785
Qars	9.7823519415089	9.86313419087321	9.91608770478858	10.0143631185275	10.0139131822763	10.0754673859266	9.38482169905604	9.24798269523627
Tacc3	10.2172113613867	10.0372175206602	10.0686998706182	10.0137946708718	9.97156273706905	9.98742449763914	8.3427186886792	8.10646222229033
Usp1	9.56475089221778	9.80261773859302	9.70304422345146	10.0137946708718	9.8715825278112	10.0198827806064	7.89891401977782	6.95244941301929
Tmem131	12.818027706588	12.8223606185136	12.8530579613747	10.0132259977532	10.109825169416	9.98844995141743	8.47162074817179	8.52962511510053
Eif2ak1	14.4735487167299	14.5143309051128	14.5481802793471	10.0120879813995	9.93885474414647	10.1497629916028	9.24753396422383	9.2650282933918
Txnl4a	10.8934149698655	10.8190512263487	10.8716814077939	10.0098092507014	9.97538740114146	10.0098177908178	10.5871335734919	10.6996483476339
Plk1	9.9152242511928	9.97838103806479	10.1193580564123	10.0069557668945	9.8290026326609	9.83614903249765	7.20605308798971	5.21460419870712
Zbtb7a	10.667608838337	10.6913558199838	10.6197098013299	10.0069557668945	9.93928996242734	9.88982086277116	13.8024040490406	14.047516999774
Gata1	11.7683250650561	11.882440740372	11.8675967467032	10.0023784204046	9.84162972179826	9.94209675693859	7.66731067277351	7.11168738175547
Heatr1	7.74433640331961	7.97733309957211	7.71696184204674	10.0023784204046	10.0254371005999	9.96884059868149	7.98781863889091	8.55756441408796
Gapvd1	13.3229875653398	13.3676218958064	13.4467700196529	10.001805229953	10.0106036555328	9.97039843317543	10.769547154262	10.8929684346546
Agfg1	12.6767928682623	12.7191304283214	12.7455904410725	9.99778650478824	10.0081165193698	10.1135634378754	7.55541127416082	6.95244941301929
March8	12.8442817549143	12.8574310363691	12.8450014418775	9.99490911819317	9.8665571065495	10.1266628999156	7.77115209758365	6.77342949721853
Srsf11	10.6113915577437	10.6015031436528	10.5311394476213	9.99433295185825	9.97750784129342	10.0198827806064	12.7521049835038	12.8350552928855
Txn1	10.8503454198783	10.7067419347319	10.6660507624598	9.99433295185825	9.87295006468457	10.078359747162	11.5579150279675	11.943769242052
Adrbk1	8.44325998469244	8.4082132652462	8.68413631871258	9.9897153158587	10.0490191997198	9.79571487437371	11.8951527884338	11.9906362258046
Grina	13.2081175465326	13.3678766072943	13.3005309741188	9.9874009436288	10.1294102080921	10.1616304388567	11.4834301130825	11.3852114846046
Tra2b	10.6685274803759	10.7782404340284	10.7402825617551	9.98624236304305	9.98131679774056	10.1832863559169	8.04418356177946	9.15959618758881
Uqcrc2	10.6767690399281	10.5945548689782	10.6943371617179	9.98624236304305	9.89285975308965	10.2472264472379	9.85552586865894	9.00584677616109
Chaf1a	9.13314839041093	9.14823215317169	9.03088334527462	9.98566272436812	9.96045640921474	9.93200523129813	6.35598921907137	7.56138839067087
Mapk14	8.43895940127574	8.48160511721937	8.50745782156231	9.98566272436812	10.0981791250548	9.86435212506502	10.5583934634869	10.7549924377135
Safb	11.565295715511	11.4870079827899	11.5120925823332	9.98566272436812	9.94839934856843	9.75712626727458	8.15070831636386	8.66420608844365
Slc39a8	9.10356548107332	9.2131801085098	9.10521299126058	9.98566272436812	9.83929969483437	10.1140333292956	6.74410698541687	5.87803223662138
AI314180	10.9413297966018	10.9642519551799	10.9486824048488	9.9850828527153	10.0143263394665	10.0773962704613	9.17365829845537	8.7147095281491
Immt	9.77042124093504	9.56914658832509	9.71762417445676	9.98450274789724	9.9578812225787	10.0383198955145	8.73397764782895	8.58497290236462
Cited4	8.62838938202581	8.75522627764508	8.62555370775249	9.98217999179101	9.51834796930101	9.70879273247703	7.20605308798971	6.77342949721853
Ghitm	14.052936881723	14.1454697710592	14.217189439936	9.98217999179101	10.0498255396422	10.313780309209	10.1404465712627	9.47003611071502
Supt5h	9.91367540625311	10.0139700657997	9.94198099367162	9.98159871690086	10.0706337508741	9.89857520372502	10.4839338940928	10.1674285658159
Tnpo1	12.4567560488803	12.5643755499241	12.5736598469921	9.98043546690187	10.0229754258926	9.96207047766405	7.25463695365386	6.04522902306576
Epor	11.624249277795	11.6259573797488	11.6244187394716	9.97868882995722	9.75181868861097	9.98947467541151	9.53987969848465	8.92235638179511
Eps15	10.5328562958761	10.5341030607044	10.6093223299516	9.97868882995722	9.81531596089454	10.0865234178967	4.40788333621763	6.04522902306576
Rif1	9.34103062427185	9.05766259402934	8.94757590868849	9.97694007726843	9.78803015147586	9.96050361995778	7.43409731492117	6.56900607132175
Lmna	13.1277347661067	13.1196164875251	13.1058064504881	9.97402076779168	9.80293377673263	9.91430830218847	9.58807111117137	9.41000168041655
Dkc1	9.63410928694243	9.55131487511494	9.78470444377305	9.97343619692974	9.96772790664384	10.0472048180378	9.67095568825233	9.88823672609289
Lrpprc	10.3025331988099	10.2566654208943	10.2461224107617	9.97168106037565	9.89600202328379	9.88211699407665	7.39128136928088	8.10646222229033
Hsph1	10.0524511877728	10.2599628308153	10.1942451744313	9.97109554051742	9.67445959313295	9.87935561220588	7.51609593692492	8.10646222229033
Tlk1	10.3479682712099	10.4422684707098	10.5067218820717	9.97109554051742	9.83228694949665	9.82413732869295	8.91112344749242	8.14380270045108
Arhgap19	9.73928142990825	9.762882998964	9.78931289688265	9.97050978292863	9.91648269257766	9.98742449763914	7.70276147089408	8.31725233727212
Rbm25	10.1660903534133	10.2500479037893	10.2387283420438	9.96992378741615	9.95487101697264	9.79864091279667	14.5306216858149	14.7579772478868
Bcl2l13	12.4345168746977	12.4958749779528	12.503035222403	9.9681643699615	9.91249841692774	9.96467813162355	8.68163571604816	8.58497290236462
Asap1	13.3924669604598	13.5342730846087	13.5482744833854	9.96640280479189	9.95055979866116	9.84183393056069	9.29476311243549	9.14124999998208
Gpx4	12.7141975369532	12.688663626862	12.6830747909963	9.96522723178007	9.95573171676882	10.2433658420135	7.70276147089408	7.66775793260132
Mogs	7.57438108341347	7.73978983759245	7.42165703238568	9.96522723178007	9.97496293915217	9.76313057315	8.84919420120831	8.3811860067732
Nup188	8.60554730832001	8.57986685890366	8.48944561996601	9.96169475447876	9.95400980338361	9.80331026576958	7.92916173506437	8.7872969811844
Smg5	10.8356983560892	10.8353524380238	10.7643573690236	9.96110516648362	9.89600202328379	9.84693125608385	7.92916173506437	8.41212083564596
Gatad2a	10.5156021919208	10.5485565851573	10.5256261777745	9.95756256934313	10.1094384777733	9.98074122740952	9.62549775257195	9.2650282933918
Ruvbl2	7.41710992052702	7.36832420858417	7.2342752322129	9.95756256934313	9.87704491439337	9.84013081204445	8.09842890378336	8.06812954428069
Pmpca	9.10898950774243	9.08270689552671	9.04636684596535	9.95578800330118	9.94450236680592	9.86937064421475	7.95878827452496	8.02875049428431
Fam55b	12.1976495721565	12.2508173648982	12.196794447635	9.95282553392729	9.72430342445432	10.1303838600668	6.35598921907137	6.4547945659502
Sars	11.5868364387104	11.5681648913603	11.59918192645	9.95282553392729	9.83181821891485	9.979710277716	9.80748436850326	9.80909597235982
Tgfb1	8.89333294364813	9.27532972942742	9.07533540203383	9.94866783046065	10.2521929469627	9.69189527747403	11.3886546440215	11.3376638805742
Nomo1	8.24074460620907	8.44344359236167	8.28535317934466	9.94807289337922	10.1737306199518	9.89091806482025	7.95878827452496	8.41212083564596
Hadha	11.4130166695935	11.4561959132594	11.484508751223	9.94747771100315	9.93274786187941	10.0318688047424	10.1597086662641	9.64950386483672
Cyc1	9.46464629113741	9.48335215518949	9.60502699181996	9.94628660897224	9.89779453810418	10.006784551243	10.4582348423225	10.1399719543529
Psmc1	10.3536911460545	10.4060172472266	10.3275870247223	9.94628660897224	9.8290026326609	10.0447422682437	10.7569543663789	10.9935496799572
Tnks2	9.72875031653905	9.96900913204062	9.97552838210749	9.94628660897224	10.0753933232936	9.86881389225249	8.07156117091159	7.03426427691776
Kcnn4	11.235945747795	11.2294105080701	11.1095255481585	9.94569068905763	9.80245541004884	9.9436837226697	8.81720328804051	8.83373590013236
Trap1	8.37736506707546	8.46646142244944	8.41744358872573	9.94449811012081	9.8879080305315	9.94103780918984	9.12221883904511	9.48466233823748
Eif3k	10.8664474067161	10.8810393486167	10.7792605494883	9.94390145083751	9.89868996117257	10.1598110197672	10.8468461026852	11.0037404635047
Smarcc2	9.38416949007066	9.37195542400678	9.42365592950188	9.94270739132767	9.94493588495246	9.82700634240191	10.203677956957	10.865291404509
Rsl1d1	8.69121108949341	8.86034413268943	8.80010504456852	9.94091444707502	9.7827045408108	10.1107408682462	8.71674047902942	8.44240624854257
X2810407C02Rik	12.4157643057354	12.4730885748272	12.5193547315466	9.94031630353654	9.82429774349724	10.1055517718668	7.92916173506437	7.81391254935279
Wdr43	8.15943453711015	8.16256620250688	8.08402142404196	9.94031630353654	9.90494240878021	9.95841182568367	9.50013290303487	9.64950386483672
Hars	10.2762574679764	10.3789766581352	10.4332446943448	9.93971791175708	9.84395599187231	10.0017149350474	8.75101129797341	9.0654392461563
Pold1	8.51447413066983	8.4082132652462	8.329053383873	9.9391192718245	9.87203851743219	9.80505738416138	8.45092108655219	9.00584677616109
Slc43a1	11.6776977447463	11.6994452133384	11.7834771995383	9.9379212460875	9.7705272652916	9.98125642540549	8.4299200993702	8.02875049428431
Hmgn1	9.1411122785143	9.18107158223471	9.11845865137827	9.93612234014338	9.87067011597027	10.057013199088	7.63096676348266	7.81391254935279
Tmem164	8.75833100434205	8.93375490095081	8.9525151176624	9.93612234014338	9.88610318190577	9.80389287357733	7.8680185215758	7.90372173685717
Cpsf1	8.16465290302225	8.34751405862525	8.2158472720982	9.93552220607277	9.84209527611467	9.63998197494069	8.55157139998189	8.6382755371233
Prpf40a	10.3559739551139	10.5112254895835	10.4807447024814	9.93552220607277	9.96943353444588	10.1210634019019	9.87119065537862	9.49914177017554
Mtpn	9.66941360377023	9.8280187003977	9.90763490995498	9.93251778503532	9.93362185785308	9.9683209469585	9.59751918896005	9.59662213545597
Glud1	7.40833785550608	7.72077100458351	7.77759269769466	9.93131426266387	10.0389017330753	10.0788412436628	9.97632543680531	10.1764658643047
Matr3	9.78743504947812	9.74730419320068	9.74255221019857	9.93131426266387	9.92924657345816	10.1882037183554	8.60875476254057	8.28419065703228
Fabp5	5.72253270221841	5.60256144695721	5.7563415427839	9.93010973530603	9.87112639402096	10.3296464616608	7.66731067277351	6.77342949721853
Nrd1	12.3364841311953	12.4259175924882	12.3824027250387	9.92890420143013	10.0180394422238	10.0373292951233	9.52014317634186	9.00584677616109
Abca3	9.37744326301667	9.21996851096736	9.28825802087972	9.92830105659601	9.83836662935491	9.78807928360553	9.23548107716845	7.85951586878402
Nipbl	11.6813432577191	11.790806095347	11.7587823755816	9.92830105659601	9.92924657345816	9.91646498205828	11.6264366835296	11.8536804261848
Samm50	9.1569093703527	9.10732385147739	8.96234309364283	9.92830105659601	9.81104183604637	9.87270665122027	10.4839338940928	10.4981446025016
Tcerg1	10.3143203235573	10.4926585855487	10.4184463063482	9.92528154398603	9.85091238032887	9.80156102887235	8.92619912278602	9.36327738082963
Mycbp2	7.99925595516937	7.99854399593576	7.86401354156406	9.92225569852847	10.109825169416	9.82986966181355	12.0233631376151	12.1297369262377
Ube2o	16.4026000306683	16.3424637310804	16.3891584817265	9.92225569852847	10.2455217188774	9.97039843317543	10.3223886738864	10.2553508132462
Ctcf	10.3260119249126	10.240064365774	10.3632608254429	9.92164976701879	9.9462356584738	9.92933779241217	10.5290691596549	10.0930168119047
Ankrd11	11.4556828490921	11.2876520418957	11.2901076892064	9.91861628666272	10.0397137460516	9.73346774822364	12.7573830219467	13.1096624737261
Chd7	4.37050798401309	3.90658283400856	4.3753395689929	9.91861628666272	10.0303478818902	9.72426400257809	11.8285126055927	12.1755305556502
Atp5o	10.9245093224874	10.9869818054047	10.9404189841885	9.91557641467151	9.8765905046403	10.1620849350222	10.3782712458138	9.70051556722617
Ahsa1	11.3393612388818	11.3990195152735	11.379620083264	9.91496767076728	9.88971062391396	9.93307082736171	8.04418356177946	7.56138839067087
Rab5c	10.9175712926573	10.9763300004789	10.9503294242654	9.91435867004517	9.90761375637993	9.96102609486465	10.678998170313	10.439292476513
Pfas	9.82911192329496	9.69466688550069	9.83727829521065	9.91374941213876	9.81673785985621	9.83101340040364	0	0
Aldh2	9.03398633388595	9.16474530436076	8.96397460002632	9.90886606366709	10.2116948497462	9.90238858666217	12.161950007761	12.1157105122126
Bysl	10.0734115126478	10.1481471258063	10.0426877303177	9.90886606366709	9.90315875853605	9.95631699406805	8.3427186886792	8.18020104851538
Ppp2r1a	9.00518706952256	9.06522163900454	9.14746517713786	9.90825448128959	10.0085313397014	9.86491060104938	8.86492751393676	9.00584677616109
Cand1	9.13048396169643	9.0777326949688	9.19547605383751	9.90519267414703	10.0674519580329	9.83044164445011	8.17615434382291	8.6382755371233
Calm2	10.404200414855	10.4080002357562	10.3558235083042	9.90457953224319	9.95573171676882	10.1890959868739	9.30633271013002	8.98542276409906
Ddx23	9.42388131286374	9.39012634726075	9.31790511349172	9.90396612949414	9.91338476287489	9.76552531593988	5.94681077640222	6.67483549538069
Rac1	11.317858135915	11.3920235789943	11.4453337621331	9.90273854132582	10.1494854358501	9.93147213789764	10.7902939079187	10.7306567864117
Usp32	14.4401159088387	14.4731942307853	14.4832150888598	9.90212435516084	9.84256068008912	9.99968209022895	8.68163571604816	7.71813933122094
Galnt1	12.904979500455	12.9459064687679	12.9457630485498	9.90150990756313	9.77735919831861	9.88322006851706	8.47162074817179	9.0654392461563
Purb	10.6913054516762	10.780538241938	10.6377098330549	9.90089519815908	9.82288327960188	9.7056784690695	12.7563289577612	12.9775907462486
Apoe	3.04480355004524	2.72218624369286	3.40530543303869	9.89781771591917	10.3095391762148	9.96676086649112	14.3263126693193	14.8198458922236
Larp4b	10.4173761528396	10.4296350929643	10.4618164818446	9.89781771591917	9.97071143364401	9.80505738416138	9.94706050843669	9.8991963107541
Pafah1b1	12.2430657528833	12.2927395658252	12.3111268353393	9.89720143097972	9.96815450375687	9.98485767192681	9.46958727419662	9.45526008040079
Pim1	14.4117995213366	14.4902579453548	14.5098813645329	9.89720143097972	10.1051780267267	9.96519909732463	7.98781863889091	8.7393133796821
Cpsf6	9.53080192504972	9.65179859025597	9.52550009971489	9.89473365491778	9.79333617512998	9.86491060104938	8.20115932611485	8.4720689526004
Tcof1	7.39951212695787	7.51537189298625	7.52695258377125	9.89349818212582	9.96730118479221	9.81086587869489	11.9292249406832	12.0848438791935
Fam168b	8.48139901107768	8.74584940160463	8.51638028691525	9.89226165056377	9.93056055253988	9.70692498122385	9.78285007272484	9.64950386483672
Arpc5	11.8205022303233	11.7900459964084	11.8420957862556	9.89164298696769	9.91116787615222	10.0173731077988	10.7054543823679	10.7367792913227
Nap1l4	9.39531064629748	9.41400362219913	9.35568168063844	9.89164298696769	9.89106109243401	9.84183393056069	9.02753558571344	9.39459444309418
Cherp	8.69842520721065	8.85453934801803	8.73088176978368	9.89040486361516	9.89061107670579	9.64973754986823	8.83328741526594	8.98542276409906
Slc38a2	9.6948854089818	9.87034355974683	9.87592175047046	9.88978540309886	9.92221840112286	9.77862581553265	7.70276147089408	7.56138839067087
Cd47	13.5768531907182	13.629975328652	13.648060401169	9.88916567663816	9.89734661815187	10.1354845608353	11.5285808987474	11.3734706859179
Pgk1	10.2071310492569	10.3053522959657	9.71568867332449	9.88730489823665	10.3500373567378	10.1779027760834	0	3.04027303128491
Kif20a	9.97288115403263	10.1096752761425	10.1425953703328	9.88419825751642	9.82335492167102	10.0138522163105	4.40788333621763	4.90235675062508
Capn1	10.8926289598944	10.7612770768875	10.7643573690236	9.88357612586039	9.89375824311898	9.88266863679863	10.2463467257954	10.5616045891361
Wdr1	10.6265983190184	10.5557294065423	10.6009581653852	9.88295372580752	10.0303478818902	9.9002107450768	9.50013290303487	9.52767183082516
Pdcd6ip	10.4815081443281	10.5121475918208	10.5904343023392	9.88233105697327	9.89824231903194	9.75351165237632	9.80748436850326	9.79742724217313
Cdc6	10.0240218049994	9.92813961728115	10.0426877303177	9.88170811943132	9.6775931894279	9.90184443436241	5.37349548462045	5.21460419870712
Ccnb1	11.2128318004595	11.195370681652	11.1512954792791	9.88046143668345	9.82712251787717	10.0001905696821	5.18581342580813	3.04027303128491
Smek1	9.70208122252848	9.78135818869356	9.79757119605155	9.88046143668345	9.85783538735854	9.77625273776292	6.74410698541687	6.56900607132175
Bcas2	9.68583987478349	9.53326000074973	9.6452398730632	9.87921367585523	9.71467487040428	9.77743976449767	8.53199526334064	8.76350466108548
Copz1	12.6915550105499	12.7117243509516	12.7814232107921	9.87734000868737	9.86518349357957	9.92023143136371	10.4000319487406	10.3935223040921
Psip1	10.0817111129567	10.1422031120601	10.2394020981381	9.87483799441407	9.77735919831861	9.97402685141711	9.25948699004925	9.77380277163546
Ubqln1	9.95943235271633	10.1278367607917	10.0905220008781	9.87483799441407	9.85507016977798	9.7780329118979	10.0120910550746	10.1854469037811
Ccnf	10.2702183756223	10.2130988231988	10.2292625671204	9.87421181234145	9.77443518767551	9.82068696398658	5.68844654400175	5.47114856270987
Polr2b	9.02253552268238	8.96910540083603	9.05863510300975	9.87358535836503	9.86105478985016	9.93573137940998	7.70276147089408	7.1851662977204
Cacybp	8.51447413066983	8.86612565496923	8.68017162543697	9.87233163360164	9.74087547496494	10.1643552718671	8.17615434382291	7.50511034328999
Dock8	9.14639721839784	9.09013618687663	9.32553997506123	9.86982091096761	10.2388194987127	9.84636577510767	10.3223886738864	10.2553508132462
Ehmt2	7.12753568095256	7.06072883232403	7.11010640123623	9.86856390914086	9.95874012891756	9.74867803491224	11.3667203376746	11.153132214773
Gnai3	9.1411122785143	9.19721516930869	9.04636684596535	9.86856390914086	9.96858097332484	9.94526894480148	7.15577593491591	6.3307580949633
Grk6	10.2384009892685	10.1925386682146	10.23467918318	9.86793499720795	9.7754105166252	9.51674934643074	8.86492751393676	8.50113403942708
Tomm40	6.58971091602923	6.8896332328301	6.9480958053278	9.86793499720795	9.68332049783481	9.64519315632144	10.7098169643231	11.2504876206394
Nploc4	10.9921140408231	11.0301076531174	11.0657505547675	9.86730581114927	9.74784893569566	9.70130717507438	8.20115932611485	7.98826633884697
Nt5dc2	7.96377299908137	7.71437526576252	8.07800732651337	9.86730581114927	9.87067011597027	9.6722472479568	8.29705834410116	6.95244941301929
Sbno1	10.5358798315549	10.4567092929208	10.4231983263443	9.86604661507937	9.81389265898725	9.70318220890674	9.83170508106825	9.51347732389022
Dicer1	8.42162771143572	8.64520942898915	8.59218410400777	9.86289380844181	9.81863154780128	9.52737165673946	9.01348750311986	8.14380270045108
Rpl36al	9.8025777916035	9.97838103806479	9.79939997174159	9.86289380844181	9.75775291162075	10.173851865445	8.3869781376052	8.90070636382545
Lars	10.2810706061504	10.1646612441991	10.2674194311444	9.86163075395675	9.92968469947074	10.0850861223749	7.92916173506437	8.31725233727212
Ep300	12.864866187202	12.9041920258951	12.8757698321313	9.86099881188126	9.95444047444057	9.7168584956893	8.69929486940916	8.83373590013236
Pcnt	9.60177182131757	9.69953224864207	9.41294519992352	9.85910132294676	9.78851332445326	9.71623965093678	8.89588857143209	8.98542276409906
Copb2	10.3248470190422	10.2266445960936	10.3129387724386	9.85783494237895	9.88835889007167	9.98639831588189	9.45925996952196	9.08476866638254
Ppp6r3	10.7092723873563	10.8397664412555	10.7871156876283	9.85720133507355	9.9053879769941	9.95106656852254	9.90201901627024	10.1025308953551
Mrfap1	9.21842281050999	9.31813825993571	9.21479005034486	9.85593328488662	9.70753879872377	9.76073184869437	6.74410698541687	6.77342949721853
Wdhd1	10.003782560885	10.143393875352	10.2080789608612	9.85402911745651	9.76267951949669	9.88266863679863	4.9700119160063	6.19504582378741
Rcc1	8.28933047940454	8.33506162843652	8.110778858849	9.85084990935031	9.75824633014782	9.73774281785072	9.76619037486113	9.63646404200553
Park7	9.75493535075551	9.64340662501343	9.64218605737295	9.8438308927477	9.76120330286728	9.79278288920654	10.2994151310181	10.8140940345686
Ampd2	7.62068335292935	7.88922630649918	7.15078575216282	9.8425510308083	9.95444047444057	9.73346774822364	6.06048774020284	6.95244941301929
Emb	0	0	0	9.8412700324533	10.0180394422238	9.76612338109141	7.10368318697223	6.56900607132175
Nup50	11.330101903867	11.4300880756351	11.4932914098144	9.83870461856913	9.83322395403681	9.82068696398658	8.69929486940916	9.00584677616109
Bms1	9.46040908178548	9.54231568172853	9.40335733360523	9.83677755996382	9.96772790664384	9.83614903249765	8.32006914881753	7.94661325804196
Nme1	9.1725353606953	9.10732385147739	9.1402680372438	9.83677755996382	9.70702772612416	9.94843417283377	8.81720328804051	9.41000168041655
Ube2l6	13.8343936274867	13.893521623672	13.9324516152594	9.83677755996382	9.75181868861097	10.7035660107808	11.5335115276838	10.401252217009
X2810417H13Rik	9.64907969511611	9.5204857873929	9.60502699181996	9.83613463455647	9.55515962028316	9.9479071169415	7.20605308798971	7.11168738175547
Kif5b	10.756694296781	10.8781812124095	10.7345590344589	9.83613463455647	9.92968469947074	9.83557930863467	11.8244950602667	11.7962107775252
Ppib	9.9152242511928	9.79354483659917	9.75485654450117	9.83613463455647	9.74237262811164	9.97609614321546	10.3837422696253	10.595690140214
X1190007F08Rik	10.5063834344145	10.5395401160119	10.4960488175701	9.83549142266475	9.71009144971564	9.80039369170574	7.77115209758365	8.10646222229033
Kpna2	10.9496670594776	10.7346622560411	10.7671634670561	9.83549142266475	9.80580065083647	9.99356631123441	0	0
Ncbp1	8.99643397939183	9.19491997289517	9.23384889392452	9.83484792387521	9.81910458181711	9.89912059011923	7.83644688637651	8.52962511510053
Trp53	11.9545841752349	12.0313715342412	11.9768793783349	9.83420413777373	9.76611816222702	9.69692259618708	7.66731067277351	7.81391254935279
Ankrd17	10.7857721290587	10.7219656890223	10.7177345340635	9.83356006441995	10.0130865113719	9.95474387167951	10.2282144125705	10.0543203605795
Dars	9.002275269371	9.03730934379963	9.0933361021779	9.83356006441995	9.89241029815025	10.145172468136	8.76784617931146	8.34957329893451
Sept2	10.0354608715806	9.857340644053	9.79939997174159	9.83356006441995	9.76562742908341	9.94896103639441	8.3869781376052	9.0654392461563
Arid2	10.1957058651024	10.1023461780807	10.1461926274426	9.83227105429603	9.82853283361744	9.4461030851427	9.52014317634186	8.90070636382545
Ssbp3	10.7601457936061	10.8945387028843	10.9329412199698	9.83227105429603	9.72783465010589	9.72241618659128	8.40860888406187	8.14380270045108
Cd164	11.7532495876705	11.9753033864693	11.9845353323039	9.83162611716956	9.77297095706831	9.87714269492331	9.41719521927208	9.00584677616109
Srsf4	9.64348398054516	9.5405090870511	9.49761075703485	9.82904348152932	9.75972557417344	9.65362138363216	7.55541127416082	7.11168738175547
Map2k2	11.8491445916063	11.8467015803907	11.7963548531536	9.82839709946303	9.73537258233281	9.73835250931176	11.669627719401	11.8338254073508
Pdcd11	7.92124215090548	7.58011899531614	7.66575121996626	9.82710346618779	9.85460878448037	9.70630185968619	8.5121498370655	8.83373590013236
Eif4a3	8.41726205929294	8.43957132841745	8.51192595213989	9.8251608385631	9.79766299886085	9.66713305031509	9.39569378916342	8.94368630291157
Sae1	8.75141101304049	8.44730549118907	8.80193061285027	9.82256659255924	9.78996187322678	9.72118299318013	8.5899443603521	8.7393133796821
Cpd	9.48564765350936	9.5954875972951	9.49986185268714	9.81801540686822	9.91294165796916	9.86714234621779	4.01532398381365	6.3307580949633
Pnn	9.15166286891208	9.15769137090947	9.00734198712142	9.81736406391364	9.74834575256615	9.76313057315	9.08239869569633	9.91007326722785
Sec24c	9.8025777916035	9.90305037378894	10.0709727017112	9.81606049498189	9.81104183604637	9.62752945205449	8.36501813213603	8.81070328542065
Morf4l2	9.48981148748384	9.54231568172853	9.59873968683998	9.81540826847243	9.75033131093914	9.97867859077909	5.37349548462045	5.68888729983061
Plac8	0	0	0	9.81540826847243	9.75132306647265	10.2330200992158	7.04963878703073	7.61555326497898
E2f8	10.0566676862834	10.2028553712914	10.2142611495262	9.81475574712538	9.68435938839888	9.73224396924894	6.16585807959273	5.47114856270987
Slc3a2	13.134731712308	13.2014981122305	13.2315161194342	9.81475574712538	9.89330906805017	9.79571487437371	11.5914009573294	11.6416447201451
Mdc1	9.56672322835247	9.70438125890399	9.53211407581936	9.81410293051373	9.82806288153883	9.73407924865045	8.20115932611485	8.02875049428431
Podxl	9.24822314261968	9.39213128357449	9.17589997980275	9.80952492383897	9.82052275350071	9.79219577642197	0	3.94980894061454
M6pr	10.2762574679764	10.2989548638828	10.3020154031669	9.80755846520609	9.76660872850437	9.90510627363049	10.9610436358152	10.7610127474259
Dennd4a	16.0604606005165	16.1178854210971	16.1036063571936	9.80558932254222	9.81815835879496	9.91268867377589	5.18581342580813	5.21460419870712
Gsr	10.5775571740324	10.4060172472266	10.3798559197283	9.80164295574374	9.75528328448316	9.66777331738846	7.8680185215758	7.90372173685717
Arhgap11a	10.0954385504486	10.2187583603637	10.2568102188423	9.7983460506132	9.75379947626121	9.57593382687773	5.37349548462045	6.19504582378741
Hat1	9.35250860790982	9.36584723233421	9.34445220924168	9.7983460506132	9.57434035008009	10.0575018730617	7.39128136928088	8.55756441408796
Spire1	11.8548054528855	11.940448849523	11.9669468732036	9.7983460506132	9.69419171366136	9.84126644785876	8.22573829201847	8.18020104851538
Kif15	9.524727114019	9.49832049623102	9.52881087785385	9.79636428497262	9.6765494134621	9.83101340040364	5.94681077640222	0
Hprt	9.5745857187887	9.62987711138933	9.56903110661645	9.79570309090824	9.65974547055401	10.0293799154214	9.97632543680531	9.33126539606509
Cat	15.1059491427092	15.2054507858951	15.1942033702382	9.79305528068165	9.87840728552283	9.88872282548789	9.10906720135346	8.34957329893451
Gmps	9.21339568873547	9.22672512106994	9.1730815870487	9.79305528068165	9.77492293448899	9.95893505855004	5.94681077640222	3.94980894061454
Psmd7	9.613267991299	9.70438125890399	9.64422265250903	9.79172955091009	9.71924377573646	9.86379343265266	10.6291979404012	10.6289889282631
Usp4	11.5853779258052	11.6496150769252	11.5947131544779	9.79106622898293	9.77930525159667	9.72672408150651	9.46958727419662	9.93158421375974
Spcs3	8.53073161479491	8.70449690834768	8.81464531733699	9.7904026019335	9.81436724893886	9.80039369170574	9.02753558571344	8.85640657052322
Hint1	11.2071530465778	11.2522175616323	11.1194415932844	9.78973866931798	9.65020652465138	9.99764637696654	10.4788305753392	10.8484266845665
Bnip3l	14.7237363719909	14.7883104384391	14.8237540043376	9.78840988691502	9.84023215724216	10.0535878468494	8.84919420120831	8.7147095281491
D17Wsu92e	13.0105443119882	13.0478279009558	13.0864645569	9.78707987968291	9.81389265898725	9.75351165237632	10.3561772839898	10.5266941961726
Sfxn1	8.60554730832001	8.81622802677986	8.74802806863673	9.78707987968291	9.62553875755545	9.64714250659285	11.6287424222429	11.4045696180734
Zcchc6	13.0905191717132	13.1236946427851	13.0914176933655	9.78707987968291	9.80197688469632	9.8548248041755	9.58807111117137	10.2467958259395
Otud4	10.1117408973236	10.1290394359693	10.0588093543009	9.78508256686391	9.75972557417344	9.58748484790763	6.44241563458217	5.47114856270987
Cdc25a	8.08432336201242	8.39227487724642	8.07800732651337	9.78441618086593	9.59823875105153	9.61430436830366	7.89891401977782	8.21570364069904
Creg1	14.1982941261232	14.2374827217672	14.1814797773197	9.78308248506773	9.91913277653254	10.1294545187169	13.4265246457522	13.4963696270453
Ywhaz	10.2494942869749	10.3379612009108	10.3601666014015	9.77974284117403	9.99394117735786	9.92613034193612	8.3427186886792	7.94661325804196
Nfatc3	13.135230197989	13.243191411469	13.2229398807004	9.77639544851559	9.74336986792555	9.77862581553265	10.1209238149026	9.70051556722617
Dnaja2	10.0383065230294	9.94462661451509	9.94611414944822	9.77572503703073	9.83181821891485	9.99815557428882	9.31781026385039	8.87872649570923
Phf10	9.89652745490152	9.69953224864207	9.92197533124344	9.77438327856357	9.61359035034697	9.81607360384224	7.80416885673632	6.95244941301929
Usp14	11.3959233524948	11.3748908576123	11.4972403139588	9.77371193116563	9.78464340192416	9.95893505855004	8.5899443603521	7.98826633884697
Morf4l1	11.2635671993987	11.228849709308	11.2852219094412	9.769003731261	9.76954862848686	9.99356631123441	7.25463695365386	7.66775793260132
Prelid1	9.43687933238549	9.28615153482864	9.18572122040383	9.769003731261	9.74585995540173	9.71623965093678	8.64565540832942	8.06812954428069
Prpf4b	10.3143203235573	10.3708663214977	10.2667586362204	9.76832987510648	9.74187374967248	9.70879273247703	11.0566218243833	10.9781272479435
Nup85	8.91517038796932	8.92547259780175	8.76310000787287	9.76765570422466	9.70395748252602	9.74382816839982	8.04418356177946	7.11168738175547
St3gal5	14.4160449670826	14.5456844713789	14.5376737078259	9.76698121815572	9.7161994470648	9.85819457684734	8.75101129797341	8.31725233727212
X6330578E17Rik	9.88708740088238	9.87751708120274	9.94280857270974	9.76630641643916	9.73185978127495	9.76073184869437	8.22573829201847	7.50511034328999
Pes1	7.82564979547846	8.02462646308934	7.94224197561938	9.76563129911098	9.64754558580795	9.73713286862153	8.3427186886792	8.52962511510053
Pdap1	9.87281048153772	9.95551419453759	9.92449126292463	9.76360404933826	9.76905906102892	9.81086587869489	11.178094469798	10.865291404509
Tagln2	7.85822277490844	8.06036741964406	8.02897009685714	9.76157394690073	9.93231066525974	9.68937503336085	10.2819416658073	9.76184386359214
Bptf	10.1076825475883	10.0126674908742	10.0949960059785	9.76021895643768	9.83649868589932	9.58816144803748	11.0971498448161	10.7848458602601
Lrrc47	9.24083056911811	9.15533237461233	9.28825802087972	9.75750515183868	9.74933887333919	9.63212973794395	9.42782694747615	9.47003611071502
Pafah1b2	9.18542896533707	9.28830618902271	9.23655114847028	9.75546644303262	9.7754105166252	9.90998524624414	8.49202760899431	8.6382755371233
Snx22	10.2906489769021	10.2730776180402	10.292307969702	9.75546644303262	9.55402336114855	9.80854528639299	5.68844654400175	5.21460419870712
Psmc5	10.3920160290504	10.4963911312549	10.5005523676269	9.75478623260495	9.75132306647265	9.78807928360553	10.6429511937273	10.4836551093147
Got2	9.32013728687652	9.36584723233421	9.48289239113365	9.75410570148342	9.64647983460955	9.75109686796736	7.34715577617076	7.32176831928639
Isyna1	8.50627616740043	8.51878316938636	8.57946879065974	9.75274367527895	9.54318402931628	9.47711773764243	9.89437346439612	10.1491823399094
Prc1	10.8712431658872	10.8738833631988	10.9051862954786	9.75274367527895	9.64381200692322	9.83272730980282	7.34715577617076	6.67483549538069
Eif3g	9.12246102278662	8.95017821522641	9.10373371640231	9.75206217975618	9.73687545401832	9.73896194322242	11.1590779087651	10.588937151321
Nin	5.90820722305939	6.07149501879599	5.87208320616432	9.75138036215866	9.9475342618924	9.51033821553433	7.83644688637651	8.61187037425696
Zc3h18	9.14639721839784	9.03217584691927	8.85389155405904	9.75138036215866	9.65974547055401	9.56222491540751	9.51017273238301	9.33126539606509
Mll3	10.463624985481	10.4870415976865	10.414275410992	9.7500157593531	9.84998679762737	9.65103332307786	10.0261526762011	9.87719324808256
Psmc2	10.7874644750028	10.7314985742827	10.8664570415285	9.74864986458777	9.65710208359327	9.86658473349993	10.4582348423225	10.2120593666254
Tmx1	10.8576135616964	10.8346154560564	10.8537528282641	9.74796643203913	9.6890251596351	10.0812463199673	9.66197796629666	9.59662213545597
Htt	11.5424266055618	11.4657468303957	11.4636133348493	9.74659859474075	9.91116787615222	9.73101915148118	7.83644688637651	8.66420608844365
Ppat	8.45182288224477	8.35164109775597	8.37392531022357	9.74659859474075	9.52648116278803	9.77089899754086	5.68844654400175	5.21460419870712
Kit	7.33617237017372	7.24062273063723	7.26636356857169	9.74522945951589	9.88926018667495	9.54281092267282	0	3.94980894061454
Itm2b	12.3713185973463	12.4022383078425	12.4143775490743	9.74385902356236	9.96388285654208	9.98382966069815	14.5191709221691	14.0616092911104
Dck	12.5232662494726	12.5408476086619	12.6574662284764	9.7431733171869	9.47036973530585	9.86323452379945	7.04963878703073	7.11168738175547
Sipa1	9.89338762851351	9.86746413388123	9.82745350467514	9.74042722756202	9.80054035557293	9.56772412177814	9.84762922700882	10.0834395695658
Ap2b1	11.7975916794867	11.823117200205	11.9088392245125	9.73698724891261	9.83649868589932	9.83671853146408	9.79931958478951	9.41000168041655
Cap1	9.41295945119963	9.44523742950435	9.48970414647326	9.73698724891261	10.2932885379506	9.88101307543491	7.63096676348266	7.11168738175547
Ubp1	11.7406380244823	11.7762952867397	11.7672167854759	9.73560895740995	9.55856303825484	9.55185706183689	8.20115932611485	7.61555326497898
Tars	9.35935181947555	9.45677794852886	9.54742978171936	9.73353904816069	9.58939250362798	9.74686124506091	9.12221883904511	9.33126539606509
Tfdp2	13.2300625665005	13.300356498846	13.2943841866662	9.73353904816069	9.6384615059426	9.922379281494	8.73397764782895	6.67483549538069
Dnm2	11.6542385117313	11.5413155504629	11.6127658112451	9.7307745412337	9.82052275350071	9.62093206439395	11.8563264566627	11.8452045698054
Psma7	9.96542508058501	9.90164365094032	9.88283796431475	9.7307745412337	9.69882584546031	9.96050361995778	11.3913731323622	11.0634182248976
Puf60	8.89333294364813	8.83108379246913	9.08586308625112	9.73008258607807	9.75725932428105	9.69817669343915	10.1787169688238	10.1943723815927
Cox8a	11.0369091520869	11.0537320017776	10.9312742173218	9.72939029888297	9.50429778251512	9.76612338109141	9.47984117761139	10.1119826487919
Cul1	9.64721686742323	9.76443166684571	9.8085092376952	9.72939029888297	9.73035167287706	9.82471158808495	8.92619912278602	8.96470545502167
Snx3	10.4815081443281	10.5575170535226	10.6274516165919	9.72939029888297	9.72984861937369	9.74139710753858	10.7861683560518	10.2467958259395
Sart1	8.86155179897511	8.89469075266591	8.85916153914229	9.72731144170016	9.6249977895641	9.46758901686611	9.80748436850326	9.94222059549107
Tab2	11.3376296344381	11.4256904635145	11.4502892062282	9.72661782298404	9.8406981625377	9.58951369747229	10.2463467257954	10.1491823399094
Ywhah	10.7661661146279	10.6799127516489	10.7440856700538	9.72661782298404	9.75577754823007	9.69441112664891	8.53199526334064	8.21570364069904
Nop2	8.0565211812868	7.97733309957211	8.03519168030191	9.72522958465661	9.6480781663171	9.56084683220762	8.55157139998189	8.25035350932714
Rab8b	11.9530770368666	12.1016678773975	12.0360496158302	9.72522958465661	9.6957380787327	9.86043672719723	8.22573829201847	8.68967878926519
Gclm	13.1853522540368	13.2160018667782	13.2355741524557	9.72453496406186	9.70702772612416	9.85931608767689	10.2994151310181	10.3700809137462
Abcg2	12.2835024631377	12.3148387531293	12.3130483427945	9.71966323377434	9.62228990271243	9.98896240439517	5.53954852161378	5.47114856270987
Chtf8	8.74096838979096	8.86900775067676	8.72319528743414	9.71966323377434	9.69367589008818	9.69315375055767	9.18623661154665	9.39459444309418
Odf2	10.1008931596295	10.1338401358111	10.1991021026278	9.71896592746992	9.73837676177449	9.62291445041127	7.51609593692492	7.98826633884697
Nacc1	9.00518706952256	8.81323842836934	8.97372508271458	9.71826828379808	9.74436641872137	9.45873706247294	7.95878827452496	8.44240624854257
Srp72	11.8628540601116	11.9615299650484	11.8860007296798	9.717570302775	9.87386103619811	9.95316903222281	10.7820309736747	10.6486054238179
Abca7	11.7463051210689	11.7055042988642	11.6122457123832	9.71687198390274	9.78996187322678	9.54281092267282	6.93506877162283	9.34736017593514
Arpc4	9.2846282571846	9.27966819740459	9.32172759481051	9.71617332668256	9.79044439979231	9.75471753048597	9.31781026385039	9.91007326722785
Rpl7l1	8.68759045770739	8.76454260151259	8.61728338770388	9.71617332668256	9.65445384455742	9.82356284062811	9.73228248893851	9.21327514809461
Clcn3	14.6357588786106	14.7499341032141	14.7834367083634	9.71477499674463	9.58049167838419	9.63409680758687	8.9558859413133	8.50113403942708
Phgdh	7.8387673698448	8.04515815738312	7.97820726628385	9.71477499674463	9.89330906805017	9.85538697988295	0	3.04027303128491
Ddx27	9.58045459372775	9.56025828164098	9.39853939933732	9.71407532302683	9.77003802987021	9.62489411619855	8.81720328804051	9.0458473265333
Alyref	8.73396441059208	8.59038289917534	8.62142447397196	9.71337530999068	9.81484168282038	9.91214839347793	4.9700119160063	6.04522902306576
Atp6v1b2	11.2402773043374	11.2322112366609	11.2019490603793	9.71337530999068	9.79381757462681	9.77268578595314	9.29476311243549	9.34736017593514
Ppid	9.07890179672108	9.12189489412106	9.11845865137827	9.71197426395727	9.46795858917449	9.74746709581152	5.18581342580813	5.47114856270987
Ppp1r15a	15.1385533674522	15.2109983788457	15.2233802225202	9.71197426395727	9.57713966031158	9.72303238831434	9.43838089953855	9.24798269523627
Cd34	2.03848760221195	3.23236609245911	3.05958333624581	9.7112732304713	9.96559303323653	9.72917997282624	2.59859183524674	4.90235675062508
Ezh2	9.68583987478349	9.72042792074579	9.70304422345146	9.71057185617395	9.67393666474955	9.75230476532171	7.80416885673632	8.52962511510053
G3bp2	11.2714492568709	11.3900184925695	11.3481066065785	9.71057185617395	9.77199397707367	9.86769974334289	10.5776170100429	10.7059035833546
Jhdm1d	12.2033657826488	12.301833214675	12.3629029634825	9.71057185617395	9.71569143383533	9.83443918566604	9.59751918896005	10.1025308953551
Ttyh3	8.56665464716163	8.4239774942545	8.43401907618287	9.70987014056142	10.1297915829247	9.62555340164905	9.8633795229515	9.59662213545597
Chd8	9.23588105754346	9.09260414001838	9.18292196719817	9.70705986055069	9.75033131093914	9.56153603835319	11.3189723096245	11.5850792528557
Slc35a4	8.42162771143572	8.40026608156183	8.542821294416	9.70705986055069	9.64167418721179	9.45947680317938	9.14816781672264	8.7872969811844
Slc38a10	8.84214153858612	8.71414553646593	8.78172116991123	9.70635643423302	9.85276176617	9.63736930843868	9.91718963057421	9.8991963107541
Stard7	7.73734879565812	7.87782477363924	7.78868267868024	9.70635643423302	9.60867369983958	9.62423452932881	7.83644688637651	7.1851662977204
Usp19	11.0218918574056	11.0869122273663	11.0932185921271	9.70635643423302	9.72884198617164	9.54001604505697	8.76784617931146	8.7393133796821
Cul4a	11.8471174602652	11.8795853814918	11.8926547718145	9.70565266494563	9.6692217600136	9.70817041747343	7.51609593692492	7.11168738175547
Ccar1	10.6094793932753	10.5726232794368	10.6181564406357	9.70424409543067	9.58717244033729	9.68305509399209	10.8781934274013	10.9361760900531
Nup214	9.45189714515635	9.39613281620894	9.37665734127524	9.70424409543067	9.79477989198715	9.68748195689131	9.67987788822641	8.28419065703228
Abcf2	8.67667372230255	8.71734745897635	8.68017162543697	9.70212865928723	9.75330453425061	9.70005579747095	5.53954852161378	4.90235675062508
Usp15	12.794656837221	12.8258877324164	12.8464394610985	9.70142282409471	9.68332049783481	9.90184443436241	7.43409731492117	7.56138839067087
Coro1c	7.79905132051493	7.9117625657547	7.90535712482455	9.70071664340492	9.74037607845756	9.54560039634692	9.39569378916342	9.61002539764352
Banf1	8.74096838979096	8.69802845239497	8.70379798229409	9.70001011670602	9.68332049783481	9.66264320725607	9.55934985861203	9.36327738082963
Wasf2	10.9466408994055	10.9438944244402	11.0423897977086	9.69930324400592	9.80818536844913	9.57661586489373	9.41719521927208	10.0246012840106
Rfc1	9.03967783652559	8.93925013859623	8.96397460002632	9.69859602479187	9.64701280862054	9.70068162203822	9.17365829845537	9.33126539606509
St13	8.68032182023899	8.69478331626495	8.69006300441045	9.69859602479187	9.73035167287706	9.71065806898815	9.83170508106825	9.97366717628648
Fam111a	10.5588521312914	10.6625761459973	10.6371986509256	9.69647228449066	9.73637467072061	9.97299109072195	8.89588857143209	8.58497290236462
Nup160	9.18285944651612	9.21770925747024	9.31662869903116	9.69576367564279	9.59160915605267	9.57934079698156	6.44241563458217	6.86571443435804
Ptdss2	12.0598585351899	12.0499044541613	12.0962396811202	9.69576367564279	9.53916997275427	9.82585942141914	8.49202760899431	8.06812954428069
Aff1	13.1695407935969	13.2029265130936	13.2190169092418	9.69505471875036	9.84256068008912	9.69566740800634	7.98781863889091	8.34957329893451
X2610101N10Rik	9.8258217228451	9.88465511027325	9.84438180589855	9.69434541329709	9.65498388140009	9.80738358905714	10.9900291049099	10.5616045891361
Nup155	8.85187931214564	8.65859657986066	8.63991365974839	9.69292575516156	9.68019933045801	9.7916084246113	4.40788333621763	3.04027303128491
Psmb7	10.7436771379218	10.6650655953055	10.8126930466037	9.69292575516156	9.62662008537718	9.95369416978978	8.47162074817179	8.68967878926519
Usp10	9.32480646979451	9.4238370215182	9.37420538688018	9.69221540196618	9.67393666474955	9.62555340164905	8.97050337097372	8.4720689526004
Hmha1	10.9260465856674	10.9500319023958	10.7880370158939	9.68937048602795	9.88429607269206	9.36393819188395	11.4551258177336	11.7148067323669
Slc6a9	12.5792933665338	12.7115236578785	12.7003059494431	9.68937048602795	9.62824055916637	9.66969241529434	7.04963878703073	7.1851662977204
Setd2	10.0368843989199	10.2795905735307	10.2170003077629	9.68865837970024	9.79766299886085	9.51674934643074	8.68163571604816	9.24798269523627
Nfe2	13.4743346470935	13.5384654637358	13.5874339658938	9.68794592170717	9.76021831860308	9.74078870165711	8.71674047902942	8.92235638179511
Suv420h2	11.200816993014	11.2271660038854	11.1002828550487	9.68794592170717	9.7116208750651	9.49020830607217	8.60875476254057	8.55756441408796
Crlf3	10.1867566332435	10.1681755237242	10.1921586166285	9.68723311152626	9.68228085879788	9.67734338051858	9.63470464903142	9.24798269523627
Sbf1	9.96243182825434	9.95957594664336	9.97552838210749	9.68509256577312	9.7754105166252	9.48875965044344	8.97050337097372	9.39459444309418
Psmc4	9.73402548241661	9.66843748037081	9.76237661144257	9.68223355547442	9.62607952277582	9.69880333332057	9.21106894590445	8.52962511510053
Stx2	11.52731425482	11.4460989306398	11.4119548222745	9.68223355547442	9.62337366744211	9.63802291863483	7.66731067277351	6.86571443435804
Txlna	8.48139901107768	8.63169689077467	8.79461443770667	9.68151791679325	9.74386822937019	9.5252534421643	8.5121498370655	8.34957329893451
Dctn1	9.64907969511611	9.71082135725219	9.79023282349	9.67793438851779	9.64541329553477	9.44535645320115	7.83644688637651	7.85951586878402
Eif3m	10.0885911589429	10.0937482397315	10.0059395752554	9.67721661337699	9.65445384455742	10.0579903802131	7.51609593692492	7.56138839067087
Cpsf2	9.68402394223929	9.7690677210204	9.70986654095275	9.67434193690218	9.60867369983958	9.70692498122385	9.76619037486113	9.62330528287794
Rrbp1	7.80574705413695	7.72713851430479	7.63330894156533	9.67434193690218	9.78803015147586	9.45725644177189	13.1681473921826	13.2994830674523
Clspn	9.8680199383658	9.94599206400635	9.80305058293005	9.67362237193428	9.54604439017536	9.58545314098309	7.04963878703073	6.77342949721853
Med12	10.8551949141935	10.7643761961474	10.7861937706116	9.67362237193428	9.71569143383533	9.59356285715058	7.80416885673632	7.94661325804196
Gnl3	8.70560343053996	8.79819679640792	8.68017162543697	9.67290244771713	9.58104959165615	9.67160896395079	8.86492751393676	7.98826633884697
Tbrg4	8.32705443555099	8.03492883449302	8.12251359484446	9.6714615209839	9.54547277155006	9.44011918271115	9.0414481947628	7.94661325804196
Sp1	10.9436083783928	10.9635779786736	10.925424495041	9.67074051739545	9.71721493718154	9.67734338051858	8.36501813213603	7.66775793260132
Tcf25	12.5628360261968	12.5853370758945	12.535628848285	9.67001915347402	9.79622216571138	9.67797913306998	11.6264366835296	12.1664873772871
Farsa	9.10084580135874	8.88902280058834	9.03088334527462	9.66929742868198	9.54775788840016	9.52171615904972	8.07156117091159	7.76682053209959
Tsn	9.63034228593315	9.77215016792844	9.75674023924084	9.66929742868198	9.44484945096188	9.71314143840648	11.589034710683	11.5985896811817
Ccne1	8.93362866198802	8.83108379246913	8.72319528743414	9.66785289486321	9.44239523721803	9.63475190191051	6.16585807959273	4.90235675062508
Kntc1	10.3842084047089	10.1948376529297	10.2231444647605	9.66713008528964	9.61903371496147	9.63802291863483	0	3.04027303128491
Cabin1	12.8047193180692	12.786035232138	12.7811918757039	9.66640691321971	9.73436979741584	9.55739585427653	9.01348750311986	9.00584677616109
Carm1	11.3808688042128	11.4870079827899	11.4520341303479	9.66640691321971	9.63577879585241	9.49310126089702	7.89891401977782	8.4720689526004
Gtf3c2	9.25802134844516	9.30967757041422	9.29605097312734	9.66640691321971	9.52183923957423	9.51888007464163	9.29476311243549	8.94368630291157
Srgn	11.4385520963428	11.5413155504629	11.4859289306991	9.66640691321971	9.61522551726109	9.58206059197621	9.10906720135346	9.48466233823748
Yme1l1	12.2780956905934	12.2724750365544	12.2378325516072	9.66640691321971	9.50194272383528	9.91322875196762	7.55541127416082	7.50511034328999
Adipor1	14.6119600527701	14.6566425159313	14.6830340762597	9.66568337864498	9.80006119449152	9.82241317791028	10.5776170100429	10.635557440858
Prdx1	12.1471367410418	12.1598989280572	12.2406956204789	9.66495948102403	9.51133998001737	10.01938119435	9.67987788822641	9.93158421375974
Minpp1	9.19311017666358	9.1995067198275	9.21615977778602	9.66423521981456	9.45948770129229	9.5827397401809	2.59859183524674	6.3307580949633
Mgst3	12.9897462838267	13.0802102648254	13.0993260665762	9.66060845052022	9.65233174753738	9.95369416978978	7.95878827452496	6.19504582378741
Ehd1	11.4620548000629	11.5217614335443	11.560883487975	9.65915518600046	9.72884198617164	9.70130717507438	12.5295711527147	12.2394513420861
Polr1a	7.85176674773472	7.79538674305151	7.73618412982963	9.65915518600046	9.72581786528201	9.64844061161885	8.80093782062874	8.21570364069904
Sept9	7.4344956428739	7.62172374625945	7.53136083528864	9.65915518600046	9.91471326176303	9.53230209588119	9.97632543680531	10.0444818669763
Csnk1d	11.8495496763779	11.8301591413978	11.8289504543154	9.65770045609302	9.74486443609792	9.4438620291133	10.1724086547234	10.1674285658159
Efhd2	8.53073161479491	8.63846897974744	8.46660944349329	9.65770045609302	9.67498233204109	9.52100766040632	11.2245673096461	11.7394089405335
Psma6	10.287064535598	10.1517018135982	10.1626254556385	9.65770045609302	9.45279693490467	9.75652446012718	9.14816781672264	8.66420608844365
Eef2k	11.8938214816879	11.863056486746	11.9160212701001	9.65697254078418	9.67184305371299	9.56909565424865	9.08239869569633	8.06812954428069
BC100530	0	0	0	9.65624425801849	9.93099827975782	10.0754673859266	0	0
Map2k3	12.1507570854974	12.2792615554909	12.2138643454736	9.65332744459683	9.63953319474578	9.6432411683694	9.64385316191533	9.4403311473505
Ogt	13.9983604422289	14.0347270813255	13.968099949809	9.65332744459683	9.67184305371299	9.73101915148118	6.44241563458217	7.50511034328999
Umps	7.3453929501575	7.44758189002892	7.27690301496909	9.65259731896774	9.5793752041608	9.63475190191051	9.59751918896005	8.50113403942708
Pdk1	6.24022872097222	6.55936949066836	6.11464805781171	9.65186682364627	9.58772777652035	9.59692849729323	7.04963878703073	7.66775793260132
Ezr	6.75104893358456	6.86674585001011	6.67283860924618	9.65113595807841	9.58439254822031	9.65749478973642	9.87119065537862	10.0345758199492
Ndufs1	10.8034435140683	10.6913558199838	10.8493459961573	9.65113595807841	9.60044186344168	9.88211699407665	8.40860888406187	7.94661325804196
Psmd4	12.3260423114427	12.299164557117	12.3769019477668	9.64967311559939	9.55742945733597	9.5587772362667	11.3331806324809	11.2759372470833
Dna2	7.90885657693883	7.86055172449271	7.792360475662	9.64747606662186	9.55686233278547	9.58951369747229	4.7161544917358	4.50331069535232
Eaf1	11.4820489595034	11.5051842217534	11.5438028251079	9.64747606662186	9.58883780800141	9.63212973794395	5.18581342580813	6.04522902306576
Lyar	7.48543000560425	7.48563553671518	7.32340030174503	9.64674297293349	9.41198731481323	9.53861657331692	8.80093782062874	9.2650282933918
Mtdh	8.13837024622046	8.07041857383584	8.06286147453184	9.64674297293349	9.67602724215684	9.70380667886116	12.730797589247	12.5831464283087
Tpcn1	12.5002316366215	12.5301904436785	12.566026005982	9.64674297293349	9.62662008537718	9.51603840400766	8.3869781376052	7.98826633884697
Dld	9.1411122785143	9.32654962086451	9.30766203754364	9.64527566688255	9.49189061192419	9.86155649707118	7.89891401977782	7.50511034328999
Pacsin2	11.1198468760416	11.1427559434671	11.2146820283224	9.64527566688255	9.51893043468134	9.53019111347581	7.70276147089408	7.38550652302869
Spnb2	5.44221370824562	5.60256144695721	5.63049807114894	9.64380686715558	9.94493588495246	9.56703786618267	7.55541127416082	8.66420608844365
Spn	8.38632690298737	8.59387128048182	8.60269525632751	9.6430719059645	9.75478885117769	9.53651481691892	6.44241563458217	6.67483549538069
Rnf4	9.64348398054516	9.68325015324971	9.61751999313068	9.64233657034721	9.70753879872377	9.70941477932944	7.80416885673632	7.85951586878402
Rb1	12.5166494974746	12.6556630684792	12.6317798227912	9.6416008597413	9.58439254822031	9.6215931623202	7.30163788216959	6.86571443435804
Cdc34	10.0995314405121	10.2489420273609	10.0890275777352	9.6408647735834	9.57153559769049	9.65362138363216	9.90201901627024	9.82067108085619
Hmmr	10.6407105388155	10.742541240783	10.6923701442203	9.6408647735834	9.56534588160073	9.93466774738283	7.20605308798971	5.21460419870712
Msh6	9.27982699298584	9.26879746628204	9.19130348469899	9.6393914739815	9.60483802065823	9.52029881365265	6.93506877162283	4.50331069535232
Tbc1d24	10.4053030008271	10.2566654208943	10.1142246134795	9.63717869951291	9.53916997275427	9.45503265787749	5.68844654400175	7.03426427691776
Cit	10.2346841857917	10.1775052985524	10.1718314437105	9.63644035305809	9.60867369983958	9.53440999396422	6.16585807959273	6.77342949721853
Mgea5	12.5741552665187	12.6265808929101	12.6455700164483	9.63644035305809	9.65710208359327	9.56015729665623	8.40860888406187	8.6382755371233
Idh2	5.13707764535735	5.54605734778947	5.77132732840613	9.63570162871814	9.80197688469632	9.60831329716923	9.0414481947628	8.68967878926519
Ndufs2	9.09812098498687	9.1857024982889	9.18011727230503	9.63496252592452	9.53859562333273	9.6760710339739	10.2159983473294	10.1674285658159
Uggt1	9.06501534047027	8.90315114591575	8.85389155405904	9.63496252592452	9.72884198617164	9.51958961844645	9.28309998253491	8.81070328542065
Txnl1	10.8799941991205	10.8521999403979	10.9424892806809	9.63422304410771	9.51893043468134	9.88432230035152	9.27134179580784	8.68967878926519
Emilin2	9.9699033467514	9.83540524582152	9.65638221590269	9.63274294275723	9.92045599519277	9.57456878277689	7.20605308798971	6.95244941301929
Map3k12	9.42388131286374	9.67832947486049	9.89657171172724	9.63200232208135	9.54718694842125	9.55462911612044	2.59859183524674	4.90235675062508
Qk	9.6894648970345	9.71082135725219	9.77265311385492	9.63200232208135	9.59878984458889	9.66905299971494	9.93220237737211	9.8991963107541
X2500003M10Rik	9.94434071347164	9.96632022421623	9.89315051222865	9.63051993950362	9.68071999416447	9.72917997282624	8.49202760899431	8.90070636382545
Akap8	8.8356129816978	8.84285923771758	8.80920987375118	9.6297781764554	9.50488594698699	9.45651556120247	7.98781863889091	8.02875049428431
Aldh9a1	10.3605287642082	10.5185858578382	10.426752096756	9.62903603201499	9.54318402931628	9.68874428377895	9.80748436850326	9.12266750281373
Usp5	8.69842520721065	8.66524385822279	8.787260971361	9.62903603201499	9.69005995165542	9.57934079698156	10.0261526762011	9.88823672609289
Cdca8	10.3491146639585	10.4159050465701	10.4190411654139	9.62755059665749	9.60154215920269	9.50962410597059	8.20115932611485	7.66775793260132
Dhrs11	13.1579763229947	13.2198168137044	13.1460666638582	9.62606363046418	9.46191303456222	9.57456878277689	9.24753396422383	8.94368630291157
Sdhd	8.84214153858612	8.92547259780175	8.95415776984475	9.62531957206622	9.52125794763128	9.79043300329554	9.13525166838092	8.4720689526004
Cd44	9.12514029608318	9.05766259402934	9.2712274805406	9.62383030341905	9.82947227876886	9.55946743157519	12.0851143139868	11.9931958374346
Ddx54	7.87741930211726	8.03492883449302	7.90195671989851	9.62233949565432	9.65180073524219	9.48367786917657	9.97632543680531	10.1491823399094
Orc2	9.56475089221778	9.57798047032276	9.67841201154789	9.6215935137684	9.4232321847903	9.70630185968619	6.81060930240643	6.67483549538069
Surf4	8.23082795167866	8.19508459947444	8.29575530392946	9.6215935137684	9.69985363412797	9.62423452932881	10.6745412468861	10.2120593666254
Fbl	8.22084266048858	8.19508459947444	8.30092837566906	9.62010039162871	9.55912949478175	9.59894411913548	2.59859183524674	3.94980894061454
Mcart1	14.5884296095809	14.6625722475292	14.6554698606904	9.62010039162871	9.64381200692322	9.66135782438117	8.07156117091159	8.06812954428069
Mybl2	9.93520936662841	9.93365624419993	10.0035618612849	9.62010039162871	9.4275816286986	9.53651481691892	2.59859183524674	5.47114856270987
Tmed10	8.82576441610537	8.74898180344688	8.83796510126665	9.62010039162871	9.76267951949669	9.68811325831127	10.6655858788683	10.3220235778514
Racgap1	9.8712154006328	9.86168798389796	9.96823085489878	9.61935325075852	9.61249920835769	9.59491005562637	6.87418074108156	7.11168738175547
Dynll1	11.1218604404487	11.2466880210969	11.1260146268009	9.61860572257606	9.59382240770295	9.86937064421475	8.04418356177946	8.02875049428431
Jak1	11.5638152515367	11.564169206842	11.6151039390773	9.61860572257606	9.66712129061463	9.64258991855353	11.0531925312624	10.595690140214
Arid3a	5.69394385092252	5.94609456032857	5.67898476274875	9.61785780704689	9.85967592552462	9.39210799953551	8.24990551499662	9.0654392461563
Utp20	7.10599692657226	7.08075661714996	7.06216630206017	9.61785780704689	9.63577879585241	9.5252534421643	6.93506877162283	5.87803223662138
Pola1	9.55881765331728	9.62477065280465	9.61336766816498	9.61561173107138	9.65604337124655	9.89420467345667	5.68844654400175	4.90235675062508
Tnpo3	8.84539477159044	8.84578814241304	9.05097967668943	9.61486226121117	9.51075444141115	9.53300507089768	10.5583934634869	10.7907431237329
Bmp2k	13.3039000666207	13.3447705472463	13.3897978028449	9.61411240198839	9.82193953248805	9.58002122643428	7.95878827452496	7.1851662977204
Dnajc11	8.91207091735675	9.09260414001838	9.04636684596535	9.61411240198839	9.64006874094173	9.56153603835319	8.29705834410116	8.66420608844365
Dtl	8.91517038796932	9.01926161625251	9.18292196719817	9.61186048280214	9.50899639814692	9.63606119866191	0	0
Stk11	11.4228496694688	11.4339858424667	11.354651188194	9.61186048280214	9.73085455086199	9.61363992096704	8.36501813213603	8.55756441408796
Os9	9.53886208667646	9.6006985742325	9.51106494253301	9.61110906133551	9.60976773788627	9.50102710433285	11.0770281431381	11.0239085873096
Atp5d	10.3774823595064	10.5884475548945	10.4778927049914	9.61035724810573	9.72126976500402	9.61629587599409	11.7288619774681	11.6285333436403
Mns1	10.6322597830896	10.5121475918208	10.4892670232959	9.60960504307351	9.47397891581722	9.74746709581152	7.51609593692492	8.44240624854257
Skiv2l2	9.75147135078262	9.81761358627433	9.80578249201676	9.60960504307351	9.58327908989192	9.71376161345272	6.44241563458217	6.86571443435804
Sub1	9.93673527700308	9.85298016456308	9.88628367726281	9.60659229470154	9.56872538213125	10.0730526483198	8.09842890378336	8.90070636382545
Eif4g3	8.42162771143572	8.29275971575721	8.44807662031966	9.60508355783753	9.89510492999706	9.54420633379281	12.3678281186191	12.6720938024827
Clic1	10.8768181437072	10.8924156057119	10.8686361604222	9.60357324151975	9.78609583958063	9.71809538974452	11.9932578552546	11.5918502821252
Rfc2	9.1569093703527	9.25784420149988	9.293457996855	9.60357324151975	9.60976773788627	9.6741604078958	8.45092108655219	8.44240624854257
Dpp8	10.283471167558	10.4267039203423	10.2838416993073	9.60054785745657	9.63147605628498	9.57388577608103	8.29705834410116	7.98826633884697
Gtf3c1	10.1424813421483	10.086337573776	10.0664234545872	9.5997905191436	9.71009144971564	9.54211271085092	6.52395590196823	7.1851662977204
Fam117a	13.1648284709307	13.2269954160715	13.2288044087963	9.59827464859977	9.59160915605267	9.63278572587428	6.06048774020284	7.32176831928639
Ncln	7.37270629225314	7.11028644465966	7.06824665895717	9.59827464859977	9.61577016131013	9.29598732080166	10.1912514454664	10.6420961828625
Cep250	8.1955728221934	8.1148018159925	8.110778858849	9.59675718362289	9.62228990271243	9.36709547076939	8.84919420120831	8.90070636382545
Psmc6	11.0247643726341	11.0594204423398	11.1292899476611	9.5959978522664	9.43068036554217	9.98382966069815	7.10368318697223	6.86571443435804
Setd1a	9.40636642428858	9.36992223231597	9.42957215380872	9.59447798934108	9.64701280862054	9.38589540455472	6.87418074108156	6.19504582378741
Ankfy1	10.8009322437454	10.8572886331105	10.7792605494883	9.59371745711536	9.64274349305146	9.91376862805474	9.29476311243549	8.85640657052322
Aurka	9.97585282617029	9.90164365094032	9.84083442264291	9.59371745711536	9.50782317812863	9.62423452932881	6.06048774020284	6.56900607132175
Vrk1	9.002275269371	9.08766400494877	9.03554586848453	9.59371745711536	9.60374023644271	9.80039369170574	7.04963878703073	6.04522902306576
Copg	8.84864068515626	8.91714247247834	9.02464311445836	9.59295652375542	9.63255294478811	9.42353431320105	7.92916173506437	8.83373590013236
B4galt1	12.830599007616	12.935976964645	12.9296767471114	9.59219518865097	9.7373760635462	9.54141416076271	8.62732306086513	8.3811860067732
Dpy19l1	9.49396333858589	9.75511462426249	9.47833328716993	9.5914334517517	9.5443288543974	9.63147345178461	8.24990551499662	8.18020104851538
Igf2	0	0	0	9.5914334517517	9.50253184901608	9.8548248041755	0	0
Aes	8.40849092209503	8.85453934801803	8.84506523954115	9.59067131244608	9.6602735672036	9.61363992096704	11.3218251909937	11.1439470910289
Tgm2	10.0468099526954	10.2142325079229	10.1178932217299	9.58990877012152	9.42509783795927	9.7450421642679	12.0545690898614	11.9957509162282
Lta4h	7.8387673698448	7.83719450960123	8.06893890950854	9.58838247564647	9.67393666474955	9.5504690348517	8.01627634929677	8.34957329893451
Bop1	7.51841388644704	7.33536038831141	7.26636356857169	9.58761872226722	9.60812636963584	9.43486283038603	8.97050337097372	8.52962511510053
Trf	0	0	1.09005270218346	9.58761872226722	9.64006874094173	9.93200523129813	13.7079730743925	13.872977447093
Dot1l	10.1543341416408	10.1469602808805	10.1533603457285	9.58685456453533	9.56759976139432	9.41288016581635	8.3427186886792	8.90070636382545
Ccnb2	10.9987034893114	11.0924715819095	11.0111679331558	9.58609000164692	9.61794668388369	9.6900055072981	7.63096676348266	7.44654751899343
Psmb1	10.9028138456516	10.9093135386116	10.9258431198574	9.58532503354782	9.46372936240303	9.80331026576958	11.021956464924	10.865291404509
Mlf2	8.52668438674739	8.53701898261328	8.65210944190172	9.58379387924554	9.49366961094738	9.42277590640694	9.67095568825233	9.2650282933918
Erp29	7.65074603498318	7.80143397086174	7.62508308614096	9.58302769236792	9.47097189272407	9.53861657331692	10.773720441311	11.4758489883386
Smc6	9.51862661534774	9.61621951647221	9.6112870152162	9.57995886910695	9.43993684121133	9.54281092267282	10.6199557212323	10.3382212117106
Ccni	12.4028498082246	12.497505517898	12.5968478305203	9.57919064209	9.73386814328678	9.63015998278276	10.0607185512934	10.0444818669763
Myo9b	9.37744326301667	9.35355271344175	9.22707103074176	9.57919064209	9.75923266139218	9.4341103572877	9.75778782363625	9.71299156371369
Birc5	10.2359241845406	10.216497209495	10.0822834506168	9.57842200596722	9.39685650329748	9.66135782438117	7.59368357720287	7.1851662977204
Afg3l2	10.0139376734287	10.0525102820733	10.0287243432382	9.5761136372768	9.55572741443464	9.53440999396422	8.62732306086513	8.21570364069904
Arfgef2	9.36389599358691	9.46251377321324	9.36928894079609	9.57534335960601	9.47817824627291	9.38667344360854	7.63096676348266	8.10646222229033
Fignl1	10.06087189598	10.0087526948143	10.1244732968194	9.57534335960601	9.19662038907041	9.99713699844858	4.01532398381365	3.94980894061454
Rars	8.41288315640703	8.16256620250688	8.36160023416298	9.57457267026289	9.4588807304184	9.6516807736034	9.57856075067814	8.98542276409906
Hipk3	9.28702291060105	9.31813825993571	9.51774527465258	9.5738015691859	9.6249977895641	9.36867152278693	8.99930128267944	7.25508348091099
D10Wsu52e	8.49803135371515	8.69478331626495	8.67619600634044	9.57303005574534	9.5704121682613	9.58951369747229	8.92619912278602	9.12266750281373
Taok3	10.9067120435346	10.8945387028843	10.9161838808041	9.57303005574534	9.70702772612416	9.50533200872109	11.7202385212758	11.3695357572615
Eif4ebp2	10.8340616876354	10.9342950345263	10.9905052673594	9.57225812931044	9.50899639814692	9.32550186324383	10.3393818948601	10.5196095882904
Srsf10	10.17904142866	10.2577653951392	10.1626254556385	9.57225812931044	9.45218714195666	9.54768896796156	7.34715577617076	7.38550652302869
Gga2	8.63967621354974	8.68172928037047	8.50745782156231	9.5707130366363	9.50606155726085	9.44908575467815	8.04418356177946	6.95244941301929
Jund	12.2844016253598	12.3454266754592	12.1202151563364	9.5707130366363	9.6713191758892	9.57797897419248	9.39569378916342	9.63646404200553
Baz2a	12.2510603064316	12.2246165953289	12.1789934527272	9.56993986913173	9.67027084902042	9.38043735123019	10.2463467257954	10.748946901012
Cdc23	9.30130795672714	9.43943236592243	9.33060752777363	9.56993986913173	9.62391524465981	9.76731876796376	7.25463695365386	6.04522902306576
Vcl	10.1751682994433	10.3565625891074	10.3774094003281	9.56916628723983	9.67445959313295	9.56703786618267	5.18581342580813	3.94980894061454
Nup62	11.1232012564747	11.118741206695	11.1113670020551	9.5652921431494	9.54775788840016	9.55532129829738	7.89891401977782	7.98826633884697
Xpo6	8.41288315640703	8.37615843866366	8.61313038034151	9.5652921431494	9.56590968169715	9.33842808748252	8.62732306086513	8.87872649570923
Zmiz2	8.48557510758758	8.29275971575721	8.45040628440394	9.5652921431494	9.58104959165615	9.2818371885704	9.80748436850326	9.67523516710945
Ndufv1	9.51454523770031	9.57091769745461	9.45763712820592	9.56451606442834	9.64701280862054	9.63606119866191	10.5141804186288	9.64950386483672
Tmed9	8.41288315640703	8.47026227463915	8.48490721082971	9.56373956800128	9.56252357121835	9.53791632794163	9.55934985861203	9.9942571040462
Txn2	9.13314839041093	9.16239782338776	9.34068954399826	9.56218532003807	9.46675150328634	9.54699311332474	9.87895972391222	10.2032429785448
Tet3	9.90590614085948	9.76443166684571	9.83816814921772	9.56140756779071	9.77345919907684	9.41135170166143	9.35170502147041	10.1764658643047
Dcaf8	12.6393299682225	12.6941587837442	12.6835699767807	9.56062939584241	9.54031798628544	9.54560039634692	9.36282859312198	9.541728039079
Necap2	11.2046219635096	11.4271578241441	11.464189862596	9.56062939584241	9.09011830055378	9.24025737300417	9.82367660667931	9.83215405818015
Mfsd2b	11.6152248798691	11.6344511608497	11.6441424412126	9.55985080412235	9.60209199255842	9.55116321517695	5.18581342580813	6.3307580949633
Tax1bp1	13.8433703565109	13.8566987461978	13.9000606419865	9.55985080412235	9.69367589008818	9.66841330043778	10.2523405376053	9.67523516710945
Lims1	10.0981684335759	10.2588645313543	10.1440353496958	9.55907179198606	9.75082727401025	9.73407924865045	8.98497418071176	9.00584677616109
Smap2	11.1444865582793	11.1821061326246	11.2431788138745	9.55907179198606	9.57993354927476	9.4749243812929	10.1724086547234	9.98399887261293
Dnajc8	10.9436083783928	10.9595274941983	10.9992833069567	9.55829235878791	9.38092465481708	9.60831329716923	10.2877897001608	10.1764658643047
Xrn2	8.63967621354974	8.84871111331548	8.93432141201311	9.55829235878791	9.65392361291107	9.71623965093678	9.70631811925491	9.33126539606509
Ipo9	7.99925595516937	8.06540174993219	8.05062925756702	9.55751250445551	9.52706035441532	9.46316982868175	7.66731067277351	7.98826633884697
Xk	11.2858885701773	11.457632587902	11.4134482118655	9.55673222834186	9.61685883295648	9.74139710753858	5.53954852161378	5.21460419870712
Nme2	6.73710505500918	6.48617379232217	6.71220049691245	9.55595152979879	9.50312073372554	9.66007129508251	9.74083446598783	10.0543203605795
Ube4b	10.5950567957922	10.6315144340597	10.6051463087038	9.55438886436106	9.58049167838419	9.35283298313314	8.99930128267944	9.08476866638254
Nhp2	8.02817267980157	8.00379834926395	7.91213398404982	9.55360689654992	9.41886958849583	9.75532009185934	8.84919420120831	8.87872649570923
Smek2	11.6123633020599	11.6811137617589	11.6359782983906	9.55360689654992	9.51133998001737	9.71438152184553	8.68163571604816	8.52962511510053
Fem1b	8.45182288224477	8.51878316938636	8.54500299220983	9.55282450466767	9.6890251596351	9.61496850976341	6.26405353112679	6.4547945659502
Dpp3	8.08982007832502	8.01944755698222	7.96523247871391	9.55204168806191	9.55856303825484	9.46169375282303	9.28309998253491	9.14124999998208
Lsm14a	10.7436771379218	10.6332106531908	10.7340810473853	9.54969068682718	9.47157379911966	9.58613069458498	8.07156117091159	8.25035350932714
Ubr2	11.8117974491918	11.6608843252056	11.7257454076363	9.54890616767105	9.56026174103524	9.45280544092896	9.47984117761139	10.1119826487919
Cdk1	9.59405649734713	9.61964605554871	9.60920335740272	9.54812122167129	9.48892072976646	9.72979329281534	6.9934907868255	6.04522902306576
Cdca7	7.26020611897173	7.19541379579467	6.86670844797733	9.54733584817035	9.42011739123863	9.41135170166143	4.7161544917358	6.95244941301929
Dhx16	8.99056894258694	8.86034413268943	8.90234517154474	9.54733584817035	9.46009441690869	9.36235695745488	7.47567911814929	7.56138839067087
Prex1	9.55881765331728	9.56737330242977	9.50547427212818	9.54733584817035	9.60428923305972	9.3591892800671	10.2760698296482	10.5407598858903
Wbp7	10.2408735491288	10.1658336221291	10.0161979598765	9.54419007233941	9.53916997275427	9.23594636713043	8.24990551499662	8.87872649570923
Hnrnpr	10.0622705814763	10.0688965324901	10.1156931772115	9.5426146083378	9.62770060351214	9.66200065888258	6.16585807959273	7.03426427691776
Arih1	10.9617086211744	10.9452605666197	10.937515568132	9.54182623079442	9.55799635903696	9.52029881365265	7.66731067277351	6.95244941301929
Cyb5b	8.27009202929179	8.27548543144855	8.26432118494057	9.54103742219736	9.4312993152336	9.4749243812929	8.3869781376052	9.19560315276534
Kdm3b	10.1982526258995	10.2621569245649	10.3078086648686	9.54103742219736	9.63685247858672	9.32631315424559	7.51609593692492	7.94661325804196
Man2b1	7.9026236864612	7.72077100458351	7.86401354156406	9.53945850976107	9.8715825278112	9.25907423845469	12.9054613327377	12.8730736035812
Mbd3	8.17503334796222	8.16725680486574	8.33662962927925	9.53945850976107	9.62066272740416	9.42958725708819	10.2523405376053	10.6486054238179
Atp8a1	11.3231181936061	11.2822569109898	11.2865264025751	9.53866840517004	9.61849030180358	9.54560039634692	10.2282144125705	10.0345758199492
Lsm4	9.20075070810082	9.21091019097025	9.22571162847977	9.53787786744009	9.43377246113976	9.53931647897681	10.1339682958132	10.7245081880581
Taf15	9.50016879762996	9.66843748037081	9.68238153692176	9.53787786744009	9.33799917159745	9.32712398927908	5.82340457485473	7.32176831928639
Iars2	8.51038097203561	8.35575636455906	8.57520532658496	9.53708689648457	9.56421761998384	9.56153603835319	7.10368318697223	7.85951586878402
Abcb4	13.1992452112175	13.2069185282105	13.2248973733435	9.53550365221761	9.39241329140198	9.62291445041127	9.35170502147041	8.4720689526004
Sept15	10.4097049363642	10.3678131520025	10.4606612962728	9.53550365221761	9.41699585847332	9.88652424073565	8.91112344749242	8.31725233727212
Cops2	11.8648592153822	11.9301366511763	11.9750601596505	9.5347113781471	9.51834796930101	9.84693125608385	8.36501813213603	8.50113403942708
Srebf1	8.67301637614405	8.32669989249309	8.41744358872573	9.5347113781471	9.31671790871558	9.136766586405	9.96176717609346	10.1674285658159
Chchd2	10.1803301649232	10.247835302589	10.2488017945534	9.53233194186741	9.43068036554217	9.65749478973642	10.7611641875589	10.4317642431473
Adipor2	10.0110435000119	9.9309005674985	10.0664234545872	9.53153792361644	9.58828289902026	9.48149447141257	9.58807111117137	9.68793074022352
Aldh18a1	9.042515189959	8.91714247247834	9.21204668817054	9.52915324326604	9.4312993152336	9.49886982525828	7.10368318697223	7.50511034328999
Trpc4ap	10.1893192257395	10.1374302062358	10.1068592938718	9.52756126363685	9.62011992760782	9.49237856601039	11.2427452298413	11.2884956639677
Stk24	9.32946058996072	9.26223549164711	9.27911271847856	9.52676461466821	9.51075444141115	9.46832423378897	9.01348750311986	9.02598568015788
Yars	9.71458817457866	9.58500883547207	9.63708195577962	9.52676461466821	9.75775291162075	9.893657425009	8.20115932611485	7.56138839067087
Ptges3	9.72522279301951	9.9156495342793	9.85056881537781	9.52596752535525	9.52067642137927	9.69378257549893	6.93506877162283	5.21460419870712
Mta1	7.93962339595342	7.86633241627465	8.00698080547697	9.52516999560261	9.55912949478175	9.36235695745488	10.0120910550746	10.0345758199492
Capza2	8.59785220258319	8.54063864752942	8.6152083784016	9.52277475745856	9.52648116278803	9.80912578454315	9.64385316191533	9.21327514809461
Sec31a	7.54266616018604	7.66879315150015	7.46377953362351	9.52277475745856	9.51776526866447	9.16878163119982	9.51017273238301	9.66242688179904
Rab10	12.6765645743694	12.7213249233338	12.7294944512307	9.52117571982907	9.55912949478175	9.61762202227414	10.3393818948601	9.84354635906691
Psmd12	9.8744038008275	9.94599206400635	9.94611414944822	9.52037553600002	9.5007637512735	9.59894411913548	8.92619912278602	8.06812954428069
Pola2	8.4475477864317	8.50402671685127	8.63172548302609	9.5187738354589	9.37771706323617	9.3552198774537	6.87418074108156	7.66775793260132
G6pdx	10.463624985481	10.4851643980478	10.5327893281848	9.51717035471048	9.67027084902042	9.58545314098309	11.3017355276111	10.5266941961726
Hmgb3	9.90746334469501	9.9072623312763	9.94528846511933	9.51717035471048	9.23328502448578	9.56360168330782	4.7161544917358	3.94980894061454
March6	11.3049188965253	11.3227626818871	11.416430360381	9.51636794561954	9.58828289902026	9.48730953851061	8.12480540539189	7.98826633884697
Bcl11a	8.61320158762335	8.78299668598387	8.78541673334503	9.51556508999024	9.29034962336171	9.40982161624453	6.06048774020284	7.11168738175547
Spcs2	8.60937952404368	8.75210741923632	8.76122460388688	9.51556508999024	9.3537566078526	9.53230209588119	9.63470464903142	9.9942571040462
Prg2	4.37050798401309	4.29736757017657	3.80543780032042	9.51395803692934	10.1917421338008	9.115334551149	2.59859183524674	6.77342949721853
Ilf3	8.34555284206243	8.35164109775597	8.45968750381271	9.51154409593948	9.55174815442242	9.44460943465821	7.39128136928088	8.28419065703228
Atad5	9.39974312949055	9.41400362219913	9.31918039965159	9.51073855060797	9.41198731481323	9.51817018150172	6.06048774020284	6.19504582378741
Cnot6	10.0734115126478	10.1728479529735	10.1389891212936	9.51073855060797	9.40002186889033	9.48222263795054	8.15070831636386	7.50511034328999
Diap1	8.63592373914065	8.65859657986066	8.57520532658496	9.50993255504181	9.75824633014782	9.46169375282303	4.9700119160063	6.3307580949633
Dstn	12.4639172025804	12.5632638298601	12.6678893983595	9.50993255504181	9.51133998001737	9.65491367478258	8.4299200993702	8.66420608844365
Cotl1	5.33520648770839	4.9906354835939	4.59339988747832	9.50831921218134	9.88880960875682	9.50890964256165	12.5246270154088	12.7300198705006
Gls	8.96088068659711	9.0601866790763	9.10521299126058	9.50831921218134	9.52937479846929	9.52595985930522	6.60113306272128	7.03426427691776
Trim37	10.7030093798795	10.6864627574929	10.7459834712634	9.50751186348226	9.43377246113976	9.45354822854606	6.67439042468126	6.77342949721853
Arfgef1	9.56869287174937	9.71082135725219	9.82924481393424	9.50589580981071	9.68228085879788	9.45577430017172	7.59368357720287	8.06812954428069
Dnajc13	8.53879216795675	8.59735124773018	8.74233524805081	9.50589580981071	9.53399257762301	9.46685342487183	8.92619912278602	8.7393133796821
Skp1a	10.2083949470917	10.2817550411905	10.3103759989337	9.50589580981071	9.33535611797307	9.62423452932881	7.25463695365386	7.38550652302869
Vasp	9.4709788622892	9.57621801601623	9.51106494253301	9.50589580981071	9.6480781663171	9.4082899065475	12.141103715937	12.0160302553755
Fgfr1op2	14.1005972585889	14.0303086738924	14.2134651133711	9.50508710342771	9.31939529765549	9.63932925170864	10.1274607977718	9.2650282933918
Lrwd1	8.37286318613102	8.4082132652462	8.45968750381271	9.50508710342771	9.38284579206637	9.42883202641671	7.34715577617076	7.11168738175547
Bub3	9.22842480575165	9.24014414568768	9.25532652098084	9.50265826117915	9.49248385537622	9.47638698930784	8.86492751393676	8.66420608844365
Sun2	7.62825795607896	7.50058032759713	7.83577791062863	9.5018477376307	9.71263959194591	9.17058977963921	10.463411405418	10.5616045891361
Ndufb8	10.0168260538931	10.1658336221291	10.0724859347405	9.50103675846432	9.29579793356188	9.42125789592521	11.251749014728	10.9467787956818
Ncapd3	10.1438031391272	10.1564278139237	10.3135787551246	9.49860108192863	9.54661578240601	9.54420633379281	6.35598921907137	5.47114856270987
Elane	0	0	0	9.49697500999563	9.2254554000858	9.06372815222405	5.37349548462045	7.44654751899343
Usp47	10.0254566586581	10.1108931805625	10.0287243432382	9.49534710323705	9.49662974330005	9.4310965334069	8.4299200993702	6.04522902306576
Rbm33	11.2948402998027	11.2615694136831	11.3091661456067	9.49453246060326	9.35506199168075	9.1947805407692	7.15577593491591	7.90372173685717
F13a1	0	0	0	9.49208576884766	9.72682661019422	9.55532129829738	6.87418074108156	7.03426427691776
Smarcd2	8.69482265757251	8.66524385822279	8.68611458720805	9.49126928183983	9.39114128486421	9.36472815945011	9.60690579450976	10.130702388994
Stk4	8.92442904486561	8.91156221401749	8.96397460002632	9.49045233268361	9.58327908989192	9.46611745762733	9.19870620626915	9.73762448233279
Sept7	10.9291162081262	10.8980702698075	10.9149191989787	9.4888170450276	9.46795858917449	9.70005579747095	8.84919420120831	8.94368630291157
Cdc27	10.5186620675085	10.719572591985	10.6539727572386	9.48717990187856	9.41574535178804	9.55116321517695	7.04963878703073	6.19504582378741
Dhcr24	9.63410928694243	9.67668551192724	9.72148740433683	9.48717990187856	9.44852296148285	9.31082006659562	5.18581342580813	3.94980894061454
Glyr1	9.33872402859527	9.3223500706105	9.38276905757789	9.48717990187856	9.52474219125089	9.33842808748252	8.78448687732543	8.6382755371233
Rnf44	10.0844670703485	10.1023461780807	10.0792759099327	9.48717990187856	9.47638002981992	9.2080466257691	7.30163788216959	7.61555326497898
Pum1	12.5563986901211	12.6458239586602	12.6815882136891	9.48554089861828	9.61794668388369	9.4974298452074	8.99930128267944	9.62330528287794
Tsr1	7.93962339595342	8.06540174993219	7.91887915869767	9.48554089861828	9.33204547737397	9.41135170166143	7.51609593692492	6.95244941301929
Ubqln4	7.72327122112485	7.68850494943934	7.78129883837887	9.48472069830085	9.38604201361882	9.15514779806455	8.12480540539189	7.85951586878402
Cul3	11.3559937961312	11.4489910006582	11.4179191267332	9.48307889723778	9.43993684121133	9.43260423223639	8.40860888406187	7.1851662977204
X1110008F13Rik	8.86476160389227	8.80121769516209	8.81464531733699	9.4822572956305	9.45523353251028	9.68937503336085	9.66197796629666	9.80909597235982
Lyl1	11.3713087814208	11.3301017985176	11.3368177857406	9.4822572956305	9.49070339248359	9.31654742162452	9.27134179580784	9.2650282933918
Trim27	7.78556589794689	8.05531545982285	7.9974532468591	9.4822572956305	9.3834856030707	9.35442468464189	9.74083446598783	9.29852694658292
Atp8b4	0	0	0	9.48061268719652	9.58661689030652	9.31491335313225	4.01532398381365	5.21460419870712
Nadk	7.96377299908137	7.86055172449271	7.78868267868024	9.48061268719652	9.36286958794483	9.34324571809697	10.1912514454664	9.96326095783817
Casc5	10.2714282183813	10.3647535073918	10.2726949228781	9.47896620184198	9.40947650726841	9.60564259209234	4.9700119160063	5.87803223662138
Nras	9.77042124093504	9.81313117577038	9.82924481393424	9.47896620184198	9.46372936240303	9.4438620291133	9.25948699004925	9.51347732389022
Sp3	11.2476727063718	11.2838775697697	11.2608735571671	9.47896620184198	9.43747424907982	9.63867623302922	7.59368357720287	7.50511034328999
Drosha	9.34333353802544	9.29260586703505	9.27517548684387	9.47731783548028	9.5374462380737	9.38121833834861	8.3869781376052	8.50113403942708
Olfm4	0	0	0	9.47649294529917	10.4327290554856	9.84126644785876	0	0
Tnfrsf14	11.5979696503219	11.5857908098871	11.5104188478431	9.47649294529917	9.45035621490952	9.42429232151964	0	0
Idh3a	8.36834721323487	8.37615843866366	8.22947643063587	9.47401544149424	9.33403277324934	9.48875965044344	7.70276147089408	6.67483549538069
Mif	8.0224355165632	8.23137254868752	7.53575565734204	9.47318866060077	9.80197688469632	9.63475190191051	7.20605308798971	7.03426427691776
Mcm10	9.17770663862399	8.97714165029785	9.01994516416085	9.47236140562332	9.34852322874444	9.53159877816247	4.40788333621763	5.47114856270987
Tecr	9.08716996246435	9.19031859708531	9.23790037981433	9.47236140562332	9.48057238697066	9.34404709481135	9.93220237737211	10.2723100870564
Cic	10.7515015190421	10.7767065263652	10.7638891549231	9.47153367581465	9.55060920419364	9.14690522162785	10.1404465712627	9.76184386359214
Gak	9.69308083361109	9.64508892772919	9.69913122217037	9.47153367581465	9.45279693490467	9.38355876687867	9.08239869569633	8.87872649570923
Bag1	12.5873307326644	12.6047021914653	12.5374105843766	9.47070547103615	9.45523353251028	9.59356285715058	10.2282144125705	10.2467958259395
Dusp11	10.4625660994494	10.4276816397393	10.4698769858508	9.47070547103615	9.45218714195666	9.49020830607217	9.18623661154665	9.14124999998208
Pcyt1a	11.7327543419282	11.7038910293816	11.7000333046891	9.46987679053884	9.41886958849583	9.49815001499135	8.12480540539189	7.98826633884697
Grb2	9.98620574194849	9.99166474091869	9.91102197316469	9.46904763357234	9.55003939171827	9.37730916722225	11.9008876548489	12.028561596012
Phrf1	9.10084580135874	9.10976260133621	9.12284698391357	9.46904763357234	9.46493897847015	9.27597008240334	8.98497418071176	9.64950386483672
Rbm8a	8.66567375076485	8.71093649144312	8.48944561996601	9.4682179999959	9.19297515018626	9.29017759411223	8.5121498370655	8.68967878926519
Zdhhc5	10.8405972520941	10.8470932352295	10.8338152078907	9.4682179999959	9.38731852208456	9.36551769491405	7.70276147089408	7.85951586878402
Fkbp1a	5.77806498192625	5.63000471525825	5.89962381041417	9.46738788905736	9.38859390208349	9.29929669056939	8.88049109633224	8.87872649570923
Larp4	8.84539477159044	8.93650513634501	9.0277666036612	9.46655730000316	9.48534878226174	9.48222263795054	6.9934907868255	7.38550652302869
Scarb1	8.96686741379294	8.94198992787465	8.92931941189198	9.46655730000316	9.37643202719084	9.38511694568146	11.6606417038668	11.7575891275461
Chd1	9.93215269555044	9.91146202771411	9.99480989417193	9.45989531769431	9.48236538897738	9.36630679852976	8.24990551499662	8.34957329893451
Pdpk1	11.0622949022164	11.1313987717486	11.2098773551367	9.45989531769431	9.46191303456222	9.42732037818939	9.28309998253491	9.72536059600952
Plcg2	1.61922405752923	1.51915944862237	2.13305526760764	9.45989531769431	9.92177800147707	9.37652606047211	9.64385316191533	9.36327738082963
Rreb1	7.62825795607896	7.62172374625945	7.78868267868024	9.45989531769431	9.51601575331536	9.11251544840612	9.6162317225688	9.70051556722617
Pcnxl3	8.87115986898306	8.99308109021902	8.94427368305264	9.45906040254107	9.57881664287506	9.27680970250223	7.92916173506437	8.02875049428431
Tra2a	9.95492141412711	10.0487022622278	10.0572816988003	9.45906040254107	9.40254917027207	9.60497414256316	6.81060930240643	6.95244941301929
Chmp4b	10.9632067743451	10.9086133955208	10.8868119679294	9.45738912149616	9.46976732645198	9.53300507089768	10.5535472844991	10.5196095882904
Rbbp6	9.9290895344804	9.79959977323505	9.96741773543082	9.45738912149616	9.51718233258162	9.28350913158832	11.5914009573294	11.5542100993128
Scaf1	9.43687933238549	9.6006985742325	9.53431201372225	9.45738912149616	9.55912949478175	9.23680959952749	9.73228248893851	9.94222059549107
Ctsz	6.75104893358456	6.93434670011628	6.6323725933276	9.45571590232598	9.59823875105153	9.51958961844645	12.4086542188323	12.6134089868098
Nktr	11.5931396764865	11.5853527763036	11.5519616995397	9.45571590232598	9.46191303456222	9.33197945232378	9.73228248893851	10.3056420195165
Ccdc72	9.77213167924484	9.74259755755855	9.55177599883978	9.45404074011852	9.24811551378093	9.75893018445044	8.09842890378336	8.3811860067732
Pak2	8.09529593142918	8.04515815738312	7.88483342698257	9.45404074011852	9.50488594698699	9.38822826385213	10.6610872626269	10.8764260124726
Ppp2r5a	10.2007948988717	10.1386249138513	10.2326503346239	9.45404074011852	9.4275816286986	9.37495857015204	9.42782694747615	9.76184386359214
Atp5h	11.2900729567766	11.337403768743	11.2668340592657	9.45152434421494	9.35636619543512	9.75471753048597	9.68874524874231	9.51347732389022
Blm	10.9012516129141	10.8085809984371	10.757788502374	9.45152434421494	9.44239523721803	9.60497414256316	5.68844654400175	6.77342949721853
Nup93	8.07880562290392	8.17659250366785	8.43166277701213	9.44984430513096	9.27388014146334	9.32550186324383	5.68844654400175	6.4547945659502
Calu	7.81904600909043	7.9449203234508	8.15715575271722	9.44900355146104	9.56252357121835	9.6412865359505	7.25463695365386	7.56138839067087
Eif4enif1	9.84707511008495	9.98503817753929	10.0209081078432	9.44900355146104	9.45401574810995	9.34324571809697	7.20605308798971	6.3307580949633
Mthfd2	12.1867900990015	12.1056442924854	12.1280586142346	9.44900355146104	9.54203829525153	9.56703786618267	6.93506877162283	7.50511034328999
Ccdc50	6.4934583614016	6.13033131761986	6.40143492245665	9.44816230754272	9.40821946305856	9.48585796774539	9.42782694747615	8.96470545502167
Psmd13	10.5217154660227	10.5176678627733	10.4971760234939	9.44732057259728	9.44484945096188	9.66777331738846	9.72367951521387	10.3621817045165
Ubn1	10.8799941991205	10.8514715168615	10.8333690050994	9.44732057259728	9.56703662132697	9.36156568986105	10.0191389981939	9.80909597235982
Rab1	10.1905988176932	10.2654418212667	10.3589270512139	9.44563562836479	9.41324108173869	9.49454556590904	8.78448687732543	8.6382755371233
Pole	9.2628956092646	9.00623073967385	9.05097967668943	9.44479241751504	9.38923116953105	9.36630679852976	5.94681077640222	6.77342949721853
Rexo1	9.2209298176769	9.22672512106994	9.28303923455838	9.44479241751504	9.37514584551883	9.18228782668042	8.9558859413133	9.3790208866409
Csk	8.91207091735675	9.09013618687663	8.94757590868849	9.44394871375341	9.55003939171827	9.34564851382641	11.5530672393697	11.2759372470833
Dcp2	7.46865089858387	7.47053431092792	7.6817028215645	9.44394871375341	9.57434035008009	9.01020704723087	7.10368318697223	7.94661325804196
Adnp	9.51045228108968	9.58676058989738	9.48175396507088	9.44310451629591	9.44852296148285	9.21419596476397	7.51609593692492	7.38550652302869
Hebp1	10.9375241454504	10.7904533347562	10.7806498616533	9.44310451629591	9.67811479436162	9.68432129871107	12.0286112298432	11.5782762955422
Kpna3	8.7233942708173	8.70772029284079	8.52966136454587	9.44225982435704	9.33997828883731	9.62423452932881	6.26405353112679	7.11168738175547
Pigt	7.60541378522985	7.62854270105489	7.46838478860788	9.44225982435704	9.47397891581722	9.1903312654327	8.3869781376052	7.76682053209959
Luc7l3	10.4358381725343	10.2849956660723	10.1844819863271	9.4414146377723	9.38923116953105	9.62423452932881	12.8747072301055	13.0894702779804
Ssr2	7.87741930211726	7.91734205081725	8.08701909761358	9.4414146377723	9.34129619383178	9.49526717655788	9.89437346439612	9.87719324808256
Lman1	8.08982007832502	8.2133426644214	8.26432118494057	9.4405689557543	9.3511422911984	9.44908575467815	9.08239869569633	8.76350466108548
Wdr82	8.36834721323487	8.33088681821978	8.50745782156231	9.4405689557543	9.39304887435071	9.41058686179915	7.15577593491591	6.95244941301929
Gemin5	7.95777339049853	7.82537254664225	8.1048755022312	9.43972277751412	9.54490092635064	9.48585796774539	7.15577593491591	4.90235675062508
Klf3	11.7798480270524	11.9407913232209	12.018885552118	9.43972277751412	9.19297515018626	9.39520429338891	9.96906467018904	9.95277913308368
Gm608	9.64721686742323	9.73313796928509	9.62681925756722	9.43887610288494	9.38284579206637	9.24884092997779	6.93506877162283	6.86571443435804
Trim59	13.3896842415897	13.4819320412771	13.509838495612	9.43718126129467	9.29375722774731	9.57934079698156	5.82340457485473	5.21460419870712
Aqr	8.58233775216211	8.67844723137703	8.70574949108926	9.43548442651377	9.51484822977948	9.38355876687867	7.77115209758365	7.44654751899343
Gtf2f1	10.2942245334174	10.3317070569441	10.3688137610165	9.43463525992398	9.49958381426623	9.53440999396422	9.74083446598783	9.78566336331482
Smpd4	9.01099309764106	8.97981048336574	8.91082892489201	9.43293542623748	9.32739777991535	9.34164162800362	6.9934907868255	7.50511034328999
Hif3a	9.10084580135874	9.17409721691315	8.91589533322228	9.43208475754368	9.47638002981992	9.42958725708819	0	5.87803223662138
Ctsg	0	0	0	9.43038191433257	8.9364049873658	9.31000001370856	3.47429362281754	6.3307580949633
Ide	8.27974332238836	8.14840219363309	8.20208812979092	9.42867705863519	9.36351831767227	9.40598928841641	8.04418356177946	8.58497290236462
Slc25a4	3.8548568655846	3.49368836387439	3.61919950175905	9.42782387479989	9.2620994483589	9.42883202641671	10.4320696922921	10.2807155442383
Cdca3	10.8680477653401	10.9561433817357	10.9379307003975	9.42697018589889	9.36998962137365	9.44311423637249	8.68163571604816	8.44240624854257
Hs6st1	11.6080602649918	11.763961426611	11.7683843409094	9.42526129155508	9.4989934837767	9.42958725708819	11.2577204710798	11.0971232687828
Cab39	9.27742035561526	9.32864482090755	9.26462336586216	9.42269414821768	9.51367976083897	9.4438620291133	8.94111889015212	8.61187037425696
Capns1	11.8700596135811	11.9397636581368	11.9659294968726	9.42269414821768	9.4393215871439	9.38433806653546	10.9500221666502	11.1393325065894
Trpm7	9.53886208667646	9.53688909703848	9.46572095100227	9.42269414821768	9.39050486078075	9.3591892800671	7.70276147089408	7.61555326497898
Arhgef12	12.5573909209668	12.6072934443282	12.6194102242419	9.41926416952357	9.2718081735812	9.40137701644314	9.0414481947628	9.55564861777802
Mll1	9.79418478691188	9.56737330242977	9.56366102148857	9.41926416952357	9.40633184069825	9.21682339308997	10.6878709231404	10.7789243917351
Myc	7.28916423261949	7.77094112402248	7.50918363386087	9.41840539921355	9.55686233278547	9.28768053118552	6.67439042468126	7.25508348091099
Atad3a	6.52626126774865	6.68243401409227	6.75051691374656	9.41754611720144	9.31403554199836	9.19566875171227	8.64565540832942	8.90070636382545
Hells	7.49374694168716	7.72077100458351	7.65367069659278	9.41754611720144	9.23470403873294	9.56497713879768	6.35598921907137	6.77342949721853
Hp1bp3	10.1957058651024	10.2489420273609	10.2614613514342	9.41754611720144	9.36805127638777	9.16606515259833	9.47984117761139	9.71299156371369
Sept11	9.39308928739439	9.29475091040959	9.43663974618301	9.41668632329938	9.56308847531778	9.43034209261383	6.74410698541687	6.3307580949633
Dido1	9.76183849844332	9.86602226304878	9.62887764597496	9.41582601668577	9.46130708343183	9.2185723575297	7.39128136928088	7.98826633884697
Usp39	8.94276998752716	8.91992452878256	8.68809014640437	9.41410386266398	9.28830119080613	9.35362905351	7.34715577617076	7.11168738175547
Fam107b	2.62766380571713	0.950931220681473	0.645617800933339	9.41324201424016	9.65020652465138	9.26923547085499	8.29705834410116	8.50113403942708
Ncapg	10.45086677054	10.506606117164	10.5005523676269	9.41324201424016	9.22474150451633	9.55739585427653	7.10368318697223	5.68888729983061
Poldip3	11.1325522408445	11.1325984824193	11.1595062799226	9.41324201424016	9.37643202719084	9.30753705476644	8.71674047902942	8.55756441408796
Ppp2r5c	10.6731119358825	10.7759389605171	10.8435969163428	9.41324201424016	9.4275816286986	9.43335749130502	8.80093782062874	9.68793074022352
Rpia	9.40856744929993	9.32654962086451	9.39128219491457	9.41324201424016	9.30528324553086	9.38199890313319	7.66731067277351	7.94661325804196
Srp68	8.33633328719823	8.33088681821978	8.36407368748528	9.41324201424016	9.43500744605744	9.30424655481045	9.83170508106825	9.48466233823748
Pycr2	9.524727114019	9.56559783422077	9.581838338159	9.41065337529761	9.31671790871558	9.38822826385213	8.89588857143209	8.58497290236462
Xpo5	8.01667544723534	7.86633241627465	7.85348983266993	9.41065337529761	9.51367976083897	9.38043735123019	4.40788333621763	6.56900607132175
Actl6a	8.31771551943037	8.38826261480206	8.42219890660048	9.40892503187253	9.25302532412431	9.49454556590904	7.89891401977782	7.85951586878402
Htra2	10.3306621639505	10.3524496246861	10.2877553839164	9.40892503187253	9.31134817850547	9.14138389155323	8.76784617931146	8.61187037425696
Ube2i	10.7428051377392	10.6542468197849	10.5877912982653	9.40892503187253	9.39177742832216	9.27344828556576	2.59859183524674	3.94980894061454
Atp2a3	6.88354158317499	6.81985213326691	6.494681726924	9.40632862834933	9.87477143285319	9.26501031803016	4.7161544917358	7.61555326497898
Med13	12.3746999384618	12.4652537205972	12.501772195748	9.40459509300111	9.44055183300837	9.3591892800671	7.63096676348266	7.76682053209959
Hiatl1	8.2652420624266	8.38020445814471	8.45968750381271	9.40285947235216	9.31403554199836	9.44535645320115	6.93506877162283	5.87803223662138
Zfp706	7.79905132051493	7.91734205081725	7.67773142554007	9.40285947235216	9.34327079640665	9.33681862908316	9.34049501720162	9.29852694658292
Clptm1	9.13580790741832	9.34529777158165	9.38154878381365	9.40199087817766	9.3537566078526	9.35283298313314	10.6922869194683	10.6933658731915
Flnb	9.04534697438378	9.01406338106412	8.81825760264897	9.40199087817766	9.84395599187231	9.253966657546	5.82340457485473	6.86571443435804
Plin2	11.8001087659201	11.7483943250779	11.8932970855781	9.40112176095255	9.17830138598807	9.36314779130409	9.80748436850326	9.31498903413811
Ftsjd2	11.3330018349174	11.3626734930869	11.4086639147354	9.39938195397299	9.55402336114855	9.78454148822717	8.99930128267944	9.08476866638254
Kif22	9.96841213504625	9.86890456510526	9.78285693284648	9.39938195397299	9.14246317772654	9.32306524951861	7.63096676348266	6.77342949721853
Manf	8.15943453711015	8.09031321454538	7.92223995691917	9.39938195397299	9.23824547945504	9.36945890372363	9.81560320438118	10.0543203605795
Prmt5	7.51841388644704	7.52271119105311	7.50021641046591	9.39764004656699	9.25722047470242	9.34804731437399	10.5041685370504	10.3621817045165
Setd5	10.39645863027	10.5038273764274	10.4715983928998	9.39764004656699	9.59934072769499	9.33197945232378	8.80093782062874	9.0654392461563
Kctd20	11.698084953895	11.723530351563	11.8226698329983	9.39676830332364	9.48176796927137	9.43034209261383	6.44241563458217	6.67483549538069
Whsc1l1	10.6519017586878	10.6650655953055	10.562707481008	9.39414990907324	9.39114128486421	9.32793436863204	7.8680185215758	7.76682053209959
Hn1l	6.95756418728567	6.77138281440995	7.02513597242788	9.39327605394896	9.36546275842183	9.33842808748252	5.68844654400175	6.56900607132175
Mapk1ip1l	10.3084387990641	10.4198412685498	10.4664279975829	9.39327605394896	9.3854033355865	9.24798486892275	6.67439042468126	4.50331069535232
Mbd2	11.0844910197704	11.0352485010843	10.9784484832245	9.39327605394896	9.38604201361882	9.50174548090814	10.1404465712627	9.62330528287794
Prpf38b	9.62088152484535	9.61278481965754	9.43311027790393	9.39240166920089	9.45827350407215	9.41440701256404	11.5011570431313	12.1227407654052
Snrpd3	8.37736506707546	8.45115707941805	8.45737279051752	9.39240166920089	9.44055183300837	9.66392744610408	8.98497418071176	8.41212083564596
Wdr46	6.818815687932	6.80788660919305	6.90797596793445	9.39240166920089	9.33931888471043	9.20187096336545	8.20115932611485	7.94661325804196
Gadd45gip1	12.1077178994334	12.1927644120379	12.1358596603099	9.39152675397184	9.25722047470242	9.4393694467078	10.1077603121362	10.2973809550536
Nat10	6.94548783878352	7.0301559995438	6.64869545387286	9.39152675397184	9.29579793356188	9.18943976130437	6.35598921907137	6.19504582378741
Ralbp1	10.7670241135612	10.7620524810534	10.803154597096	9.39065130804777	9.30054838493785	9.18854770593613	12.4496615073692	12.5712040624892
Aspm	10.4217414600559	10.4403320602211	10.3464726179872	9.38977533056926	9.40947650726841	9.4075234413296	6.60113306272128	3.94980894061454
Tomm20	9.13048396169643	9.1857024982889	9.08736078950898	9.38977533056926	9.28966713562532	9.51176537551474	5.18581342580813	4.50331069535232
Idh3g	10.4140934826664	10.4547921812918	10.432066393471	9.38889882067524	9.47697968437745	9.45947680317938	10.538910303907	10.2807155442383
Arf3	6.8961454500078	6.98835753618924	7.05606020941573	9.38802177814889	9.53802104516663	9.13861528199513	9.39569378916342	8.7393133796821
Ttc7	8.37736506707546	8.26239261321158	8.34666979418869	9.38714420191145	9.29919270856367	9.22467708938735	9.74083446598783	9.93158421375974
Sdf4	10.694014797579	10.726740005435	10.7124060531616	9.38626609174425	9.38668040903484	9.4513187169997	9.44885820513897	10.3621817045165
Csnk1g2	8.79580878934421	8.88618045233733	8.87832177054281	9.38450826615511	9.31939529765549	9.14598646602252	10.7985097853606	11.1347031139864
Gusb	12.0647514421105	12.0508566086952	12.0532034849155	9.38450826615511	9.53456876231158	9.19833010798113	7.30163788216959	7.85951586878402
Taf1	9.56672322835247	9.43749214245692	9.52991278445549	9.38450826615511	9.35766922146725	9.39520429338891	6.87418074108156	6.67483549538069
Xpnpep1	12.4968738062492	12.4702444573299	12.4792744471082	9.38450826615511	9.45340647021656	9.36314779130409	8.80093782062874	8.96470545502167
Nup133	9.97139301868802	9.66678220038198	9.57010272898809	9.38362854964407	9.31604778444673	9.20363813758772	6.93506877162283	6.86571443435804
Atp1b2	9.77554648424666	9.92675715808512	9.73301540950218	9.38274829637833	9.40254917027207	9.38900504616025	5.94681077640222	3.04027303128491
Igf2bp1	0	0	0	9.38274829637833	9.357017855451	9.13491551856635	0	0
Ube2m	9.67308008304512	9.88892103686698	9.75768116518428	9.38186750548623	9.36286958794483	9.37024585516514	10.9537053527795	11.082774561576
Rbm14	11.3679194735201	11.4949591278875	11.4836559723074	9.38098617674354	9.22116671788885	9.25567119430294	8.97050337097372	9.55564861777802
Arl5a	8.39523341263089	8.19967082362651	8.19098554758076	9.38010430927635	9.13336277371959	9.44460943465821	6.06048774020284	6.04522902306576
Tipin	9.1982083576784	9.33282611411822	9.37788175762855	9.379221902209	9.16942495007704	9.51817018150172	5.53954852161378	0
Ahcyl1	8.88070437389239	8.79213595643821	8.73088176978368	9.37745546771471	9.33138243662134	9.3599818517541	6.87418074108156	7.03426427691776
Cep192	11.0995551411615	11.0757288337901	11.0592781088478	9.37745546771471	9.42571918680786	9.42277590640694	6.60113306272128	6.19504582378741
Fzr1	13.6216551302046	13.6776027559281	13.6843265539554	9.37745546771471	9.45766602203839	9.36867152278693	9.51017273238301	9.33126539606509
Rock1	11.9341037457543	12.0653781602621	12.0771451694685	9.37745546771471	9.35636619543512	9.43034209261383	10.6199557212323	10.712131813814
Slc11a2	10.0168260538931	10.0850987534327	10.1244732968194	9.37745546771471	9.32540131702241	9.37103237736189	7.55541127416082	7.56138839067087
Abcb6	11.34281822566	11.3462210474707	11.3716523723123	9.37657143853013	9.48832601902606	9.5046154160504	6.93506877162283	7.56138839067087
Nol6	7.65816483366761	7.62854270105489	7.61265568794702	9.37480175383467	9.3981234829727	9.24025737300417	6.67439042468126	6.95244941301929
Rmnd5a	11.5207160847177	11.6827526890863	11.7247834140916	9.37391609655803	9.40759052998359	9.20363813758772	8.29705834410116	8.58497290236462
Sepw1	10.3236811718069	10.2142325079229	10.1633356978272	9.37391609655803	9.51192528107071	9.58613069458498	9.44885820513897	9.49914177017554
Ugcg	10.4540669177131	10.5928125589202	10.4920966467761	9.37391609655803	9.3126924858703	9.37417418587384	7.89891401977782	8.18020104851538
Zc3hav1	12.9177846299614	13.0122599156897	13.0277103948361	9.37302989546809	9.45279693490467	9.46611745762733	7.95878827452496	7.66775793260132
Myst3	10.0211478094079	10.041055935219	10.0287243432382	9.37214314967875	9.54146508682633	9.3552198774537	8.86492751393676	9.49914177017554
Ptpn7	7.75129032998519	7.88922630649918	7.83220928181905	9.37125585830218	9.56139309938361	9.2238065647278	7.10368318697223	8.25035350932714
Rfwd3	10.5697109054057	10.5743901280024	10.6443387716966	9.37125585830218	9.31738772185974	9.40368499549206	6.26405353112679	6.19504582378741
Rock2	8.69121108949341	8.81024262195155	8.74423535208004	9.37036802110267	9.3260671116773	9.32793436863204	9.71502493296245	9.33126539606509
Slc30a10	6.58971091602923	6.80788660919305	6.83139355587489	9.36947963719005	9.28488065970035	9.39133288658642	0	0
Mark2	10.8092862001382	10.8895799405611	10.9304399934911	9.36859070567233	9.31604778444673	9.11157452192422	10.8148024965682	11.5782762955422
Eif1ax	9.56869287174937	9.49085573818329	9.49083631858057	9.36681119821143	9.23044280242876	9.61762202227414	8.36501813213603	8.7147095281491
Hdac1	9.16734547984334	9.24014414568768	9.05097967668943	9.36681119821143	8.92326461463842	9.14322668367395	6.06048774020284	7.50511034328999
Atp5e	10.0081435075546	10.0701493377779	9.99959027560621	9.36592062047779	9.27388014146334	9.61762202227414	10.3891926255176	10.8484266845665
Golph3	11.7371394833851	11.7915657940304	11.6961121173753	9.36592062047779	9.28351017335913	9.35283298313314	6.67439042468126	6.56900607132175
Paxip1	9.00518706952256	9.01926161625251	9.01365733790128	9.36592062047779	9.27939088539541	9.22902185069287	5.53954852161378	0
Zmynd8	11.2876833649292	11.2681344114978	11.167316602245	9.36324558442671	9.3524500418132	9.14965798283514	10.8026002457867	10.7183332720384
Arhgap21	10.1398341108214	10.1740136996543	10.1633356978272	9.36235280244951	9.13792015141606	9.0520049825869	7.63096676348266	6.95244941301929
Kpna1	11.1595936902643	11.2450250177307	11.1984883388434	9.36145946765053	9.45218714195666	9.57866004627251	6.52395590196823	6.19504582378741
Senp2	9.67490983433263	9.80713288209474	9.83013963527174	9.36145946765053	9.22188238414095	9.2185723575297	8.09842890378336	7.11168738175547
Uqcrfs1	9.05942311517111	9.10732385147739	9.12722200866194	9.36145946765053	9.34589940278536	9.43185057967113	9.63470464903142	9.70051556722617
Yy1	9.1982083576784	9.33073698231732	9.35568168063844	9.36145946765053	9.22474150451633	9.25140607026824	9.42782694747615	9.23073329110355
Dr1	8.93972931025762	9.24014414568768	9.17730711427649	9.36056557912526	9.23399470619442	9.29017759411223	6.35598921907137	5.68888729983061
Ola1	8.58623203396257	8.79819679640792	8.85916153914229	9.36056557912526	9.10260669822177	9.3496443018937	8.5121498370655	8.10646222229033
Psma4	9.20328858645958	9.23121201176694	9.25132374568043	9.36056557912526	9.25162422542479	9.70879273247703	8.76784617931146	8.61187037425696
Klhdc3	9.0678033452774	9.17875053807438	9.17167032314065	9.35967113662616	9.31872641592862	9.26670186418967	10.166072634509	10.3138560492206
Zc3h11a	10.9647033726645	10.9438944244402	10.9929045796801	9.35788058607694	9.25512442415692	9.15879610341972	12.2409411050461	12.6397862593987
Aurkb	9.01677585342075	9.03730934379963	9.04944370454458	9.35519058668177	9.31537734876403	9.20363813758772	5.68844654400175	5.68888729983061
Bri3bp	6.39032211094028	6.8896332328301	6.64869545387286	9.35519058668177	9.31872641592862	9.20452091362394	6.35598921907137	7.32176831928639
Ip6k1	13.5337695120309	13.5790726508675	13.566578352064	9.35429280453886	9.47757908979281	9.3058927429101	9.57856075067814	9.45526008040079
Psmd14	10.2918418132012	10.2860742599403	10.3725038787427	9.35429280453886	9.22688213231705	9.49598842625043	8.3869781376052	7.25508348091099
Pcm1	9.09265586440096	8.85744466000205	8.91926308142621	9.35249556223556	9.33204547737397	9.27344828556576	8.76784617931146	9.17771200068469
Gclc	13.2316173682906	13.2648262379189	13.2044257034773	9.35159610090115	9.24248376521164	9.2573737197706	8.62732306086513	8.83373590013236
Cep76	10.629431828617	10.6692051552553	10.6119262175643	9.35069607821856	9.22402725551166	9.47419252106375	4.9700119160063	5.68888729983061
Wdfy4	1.02577214529028	1.51915944862237	0.645617800933339	9.35069607821856	9.69212731169974	9.2185723575297	10.0743162993025	10.1943723815927
Zranb2	10.4919250219014	10.5467577937412	10.5033599634402	9.35069607821856	9.23612165839006	9.55601314853556	8.5121498370655	8.31725233727212
Gsk3a	10.3456727503609	10.4403320602211	10.3712748879317	9.34979549392906	9.32806265406454	9.23075609801748	10.5776170100429	10.4089409339337
Nckap1l	9.41295945119963	9.37195542400678	9.34820508667197	9.34979549392906	9.56252357121835	9.2818371885704	11.5651563036293	11.2590208092078
Pik3r1	12.6858951252646	12.7683922262241	12.7723735407111	9.34979549392906	9.4151196915288	9.37417418587384	10.4737091412677	10.3382212117106
Tceb3	12.0889701154599	12.1460056392651	12.1389321972294	9.34979549392906	9.29783575708481	9.26331678598578	9.60690579450976	9.68793074022352
Igf1r	8.46879769792544	8.44730549118907	8.25368907995532	9.34889434710993	9.57602058781279	9.16515852181038	7.04963878703073	7.32176831928639
Mapkapk2	7.23065482447805	7.28445791845624	7.47755142944655	9.34889434710993	9.57658023247325	9.22206393823553	11.0359227198113	11.3173803721101
Elavl1	9.03398633388595	9.22672512106994	9.16459322176553	9.34799263683662	9.33535611797307	9.36630679852976	6.87418074108156	7.25508348091099
Ik	10.4173761528396	10.3441883498814	10.4852962048247	9.34709036284725	9.25022176446381	9.36077398826598	10.543805816711	10.1213728810108
Rab43	10.9237400758281	10.8419683888491	10.9337739991615	9.34709036284725	9.33469459734469	9.40905596477918	10.5339981235014	10.4690186144112
Trappc10	10.1464431055329	10.2610602947955	10.1633356978272	9.34618752421475	9.25372536354109	9.32955376346374	8.47162074817179	9.33126539606509
Nxf1	9.76870877234709	9.84421946724614	9.80669198004433	9.34528412001017	9.25302532412431	9.10780466749697	8.4299200993702	9.31498903413811
Rbck1	9.24576315800778	9.41202887383518	9.38885499166827	9.34347561315825	9.36998962137365	9.38433806653546	9.31781026385039	9.48466233823748
Emg1	8.60937952404368	8.65859657986066	8.72126725083891	9.34166483616377	9.13792015141606	9.44684933067608	8.36501813213603	8.02875049428431
Heatr5a	9.1411122785143	9.26661345585621	9.10225292294242	9.34166483616377	9.4232321847903	9.24541363302012	7.51609593692492	8.18020104851538
Mkrn1	15.6609045514624	15.6606484929801	15.6424468197768	9.34166483616377	9.59216278736252	9.68368833526472	10.0400785637977	9.85484940452888
ORF61	9.26532657802146	9.26442613440782	9.31022963254643	9.34166483616377	9.35440944740935	9.18765509864588	10.0877870810204	10.6486054238179
Sirpa	1.61922405752923	0	0	9.34166483616377	9.59548012126059	9.34164162800362	12.6570341114829	13.0616936624194
March2	13.8408258241691	13.8464077697642	13.8706270473592	9.34075859477543	9.38923116953105	9.57046588426713	10.2760698296482	9.98399887261293
Rbl1	9.37968882503252	9.44523742950435	9.33439654520214	9.34075859477543	9.27318981608497	9.38433806653546	5.94681077640222	5.87803223662138
Clptm1l	8.51447413066983	8.81323842836934	8.82006035938995	9.33985178354324	9.2876177331111	9.31981001636022	9.02753558571344	9.0654392461563
Spop	9.98473129459195	10.0888120277539	10.1164268982216	9.33712792539183	9.30595838739762	9.27260670633627	10.2936141260434	11.1758423923728
Hn1	10.4487293897075	10.3970599139164	10.4361862430664	9.33621882871835	9.36546275842183	9.35601463220809	10.6153123139868	10.865291404509
Psmb2	9.32946058996072	9.47958567761737	9.31535115449809	9.33621882871835	9.12726378889654	9.42049829118696	8.29705834410116	8.06812954428069
Psd4	8.2749257464373	8.58688606264806	8.46660944349329	9.33530915882749	9.27732682248344	9.17510026075119	6.44241563458217	8.14380270045108
Sephs2	7.25042279038801	7.04041910017097	7.17352626373338	9.33439891477241	9.1709081538357	9.26246927412163	4.40788333621763	5.87803223662138
Actr1a	9.90746334469501	9.7362980619929	9.7127805441074	9.33348809627526	9.37578907968582	9.4371178983422	10.0191389981939	10.3779371066511
Ncor2	7.47706484540291	7.42425839828103	7.26106483054588	9.33348809627526	9.53687120187143	9.07342521307105	10.0810674119192	10.2553508132462
Farsb	8.85187931214564	8.98778748689851	9.03709670053648	9.33257670238663	9.35506199168075	9.62621238595568	8.78448687732543	8.41212083564596
Ankhd1	10.8527722042892	10.8130775463204	10.9191305015813	9.33166473215516	9.53687120187143	9.4341103572877	9.97632543680531	10.439292476513
Nup107	8.31302329319689	8.44344359236167	8.46430581826443	9.33166473215516	9.37257003689365	9.46021616498357	3.47429362281754	5.21460419870712
Mrpl12	7.39063207426055	7.06072883232403	7.16787465170387	9.33075218529971	9.18858867065539	9.44236605561957	9.93220237737211	10.1854469037811
Pprc1	8.05089586904734	7.8194250383695	7.81061012558842	9.33075218529971	9.4393215871439	9.21769814034128	6.67439042468126	7.81391254935279
Atg2b	10.0023259772269	10.021760914217	10.0193397665465	9.3298390608663	9.25092316524452	9.1633435494357	6.93506877162283	7.50511034328999
Seh1l	9.17512331668614	9.40807124929371	9.24864904568688	9.3298390608663	9.35636619543512	9.44983045959962	8.20115932611485	6.77342949721853
Myl12a	10.4646830948985	10.6289663601881	10.5502716440232	9.328925357899	9.4491343048329	9.29017759411223	10.3891926255176	10.2467958259395
Snca	13.9821032216797	13.9637884853261	13.9777722146415	9.32801107611335	9.28830119080613	9.63409680758687	0	0
Arpc3	10.9206589817303	10.8681329082622	10.9030617304423	9.32709621455077	9.39304887435071	9.48948415998755	10.6012917406275	10.4981446025016
March5	11.6717540691999	11.7701415373911	11.8260378513087	9.32618077225074	9.26418539685286	9.53651481691892	9.14816781672264	9.08476866638254
Tmem123	9.10084580135874	9.27532972942742	9.33691703975335	9.32618077225074	9.36027174776273	9.38277904582446	8.07156117091159	8.31725233727212
Dnajb11	8.9213494232368	8.93925013859623	9.0933361021779	9.32526474892544	9.29511801897301	9.23767231572081	8.73397764782895	8.81070328542065
Acp5	8.09529593142918	8.12448204132102	7.98786234972103	9.32434814361167	9.1915144715644	9.50389846746695	12.3856614498501	12.2985918019206
C3	0	0	0	9.32434814361167	9.81626404923	9.42580714419382	9.62549775257195	9.79742724217313
Pitpna	9.24083056911811	9.14823215317169	9.03864586730391	9.32434814361167	9.38795635301766	9.3025984864093	11.0668610633168	10.9986540698084
Anln	9.60369422256192	9.54772193120962	9.6237261580682	9.32343095534426	9.15525793642414	9.19655641615503	4.40788333621763	4.90235675062508
Atl3	9.72345579155742	9.66843748037081	9.83816814921772	9.32343095534426	9.36805127638777	9.35760282947325	6.26405353112679	6.77342949721853
Tram1	10.6831467501467	10.7790067767105	10.8413796174767	9.32251318383202	9.2254554000858	9.3591892800671	8.09842890378336	8.44240624854257
Rgp1	11.6090176054151	11.6823431317699	11.6565549292441	9.32159482810709	9.38220569719072	9.21769814034128	7.47567911814929	8.18020104851538
BC005764	7.40833785550608	7.30162573723658	7.44053013720555	9.32067588719961	9.2876177331111	9.04018577089765	0	5.47114856270987
Atxn7l3	8.24074460620907	8.22238577188172	8.16284942776482	9.31975636081501	9.12343878848865	9.06761480144504	8.68163571604816	8.87872649570923
Kctd12	0	0	1.09005270218346	9.31975636081501	9.58828289902026	9.14322668367395	9.59751918896005	8.7872969811844
Sf3a2	8.70917919308517	8.99043671649915	8.86091393169348	9.31975636081501	9.34655580694685	9.136766586405	9.85552586865894	9.97366717628648
Shc1	10.2470364714353	10.3739130432259	10.3767971216775	9.31975636081501	9.29171363124563	9.37574252819713	5.18581342580813	5.87803223662138
B230208H17Rik	7.9026236864612	7.77094112402248	7.84643113632375	9.31607238306099	9.33005544002069	9.27428937438907	11.5914009573294	12.0210558609894
Slc48a1	13.0603896579457	13.1489622610815	13.2143980289307	9.31514991670174	9.24248376521164	9.36077398826598	11.7857598054813	11.9957509162282
Mcm3ap	10.1647888282047	10.1705136299116	10.2454517865644	9.31422686036216	9.28351017335913	9.13491551856635	6.87418074108156	7.61555326497898
Traf7	9.24329897163331	9.31602773472676	9.2446276748023	9.31422686036216	9.1582520486358	9.16878163119982	8.73397764782895	8.96470545502167
Wdr5	7.52654336086891	7.80745595612118	7.49119310155977	9.31422686036216	9.21901758657463	9.23767231572081	6.16585807959273	6.77342949721853
Glul	12.5449387143964	12.7245109692191	12.7322494536059	9.31237897381169	9.35310347274312	9.33762358283159	10.8547470203938	10.4467816290523
Timeless	8.1853396370194	8.20879976447492	8.09597492609611	9.31237897381169	9.15750410299408	9.05885507002499	5.94681077640222	5.47114856270987
Tmod1	12.6777056825301	12.7720536110009	12.7743507482194	9.31237897381169	9.07435423093004	9.34164162800362	8.09842890378336	7.90372173685717
Arfgap2	9.70745462687604	9.762882998964	9.785627312856	9.31145414231176	9.13564326199547	9.2185723575297	8.69929486940916	8.41212083564596
Csf1r	6.70880635682243	6.13033131761986	6.06686116164199	9.3105287173463	9.5732191034435	9.22554708908758	15.1564901202802	14.8867611812507
Ubc	10.4762713637209	10.6357512484363	10.5787686921793	9.3105287173463	9.19370493516569	9.22988923506517	12.1887638069944	12.2777474131016
Flii	9.64161390886439	9.51313513037609	9.46687209415242	9.30960269860803	9.44791135896567	9.33036277973805	10.4054212241574	10.1764658643047
Psma2	11.806799605039	11.9287561053728	11.9225385902867	9.30960269860803	9.28351017335913	9.56497713879768	8.07156117091159	8.68967878926519
Psmd8	10.699418273608	10.7682407567082	10.8382696620049	9.30960269860803	9.29511801897301	9.45873706247294	9.67987788822641	9.45526008040079
Tbc1d10b	10.2750516699412	10.2719892611531	10.2414214805623	9.30960269860803	9.26001047972373	9.01323310824885	9.39569378916342	9.4403311473505
Ppan	7.33617237017372	7.66879315150015	7.45915953102616	9.30867608510686	9.23470403873294	9.07052293254787	8.69929486940916	9.58309318270782
Atp1b3	8.47301037715082	8.31406571072822	8.23489224578582	9.30774887585063	9.3981234829727	9.3591892800671	9.67095568825233	10.0044429093724
Atxn7l3b	9.28702291060105	9.4433050025738	9.39249426702982	9.30774887585063	9.34195469502674	9.23075609801748	12.2883830574953	12.4403899311162
Bzw2	5.72253270221841	5.92409233071743	6.05466295310474	9.30774887585063	9.24459824795388	9.35601463220809	11.025460724165	11.0388517858401
Blmh	9.19311017666358	8.91156221401749	9.19269568247164	9.30682107052852	9.19005231280419	9.35839627272658	8.78448687732543	9.48466233823748
Esyt1	8.68032182023899	8.90596028731121	8.89209837232097	9.30682107052852	9.4232321847903	9.19655641615503	9.27134179580784	9.51347732389022
Zc3h7b	6.8579986257482	6.4558230433871	6.9480958053278	9.30682107052852	9.39241329140198	9.14322668367395	7.55541127416082	8.31725233727212
Pold3	8.65829356333678	8.73956412009294	8.62761390130683	9.30589266814558	9.13184044307043	9.28851336580859	8.60875476254057	8.14380270045108
Slc16a3	7.63579299779699	7.27579678508774	5.7861590500346	9.30589266814558	9.97028559348139	9.59288878604696	6.60113306272128	6.86571443435804
Prkag1	9.76355913657233	9.6006985742325	9.75768116518428	9.30496366770478	9.23541302268401	9.36709547076939	9.73228248893851	9.82067108085619
Ylpm1	8.30831575614042	8.48911776878328	8.31378047923231	9.30496366770478	9.31604778444673	9.05885507002499	8.88049109633224	9.24798269523627
Ddx42	9.35479328697106	9.41991170100579	9.45067190149891	9.30403406889174	9.37771706323617	9.24541363302012	8.5121498370655	8.83373590013236
Cebpz	8.10075107910205	7.97198128800373	7.94884816054465	9.30310387070659	9.21758305169955	9.38900504616025	10.9828371499879	10.439292476513
Zfr	10.2322009875629	10.247835302589	10.2087671802642	9.30310387070659	9.1915144715644	9.33036277973805	9.28309998253491	8.7393133796821
X4933407C03Rik	11.4184877192578	11.4325254136929	11.4667813901571	9.30217307214741	9.44423628881555	9.10118362534362	12.9064119139596	12.8364813905111
Rbm17	8.04524853687554	8.1531389980307	8.1485728848957	9.30217307214741	9.22331265272167	9.16878163119982	9.17365829845537	9.70051556722617
Hbb.bh1	5.93288395502173	5.90174934662578	6.05466295310474	9.30124167289619	9.50899639814692	9.95316903222281	0	0
Ibtk	13.7964475111164	13.8727618731205	13.9021364423447	9.30124167289619	9.25861615165627	9.23248826336568	6.60113306272128	7.11168738175547
Pdia4	5.47618885777591	5.11237991648534	5.54587987347836	9.30124167289619	9.31134817850547	9.26331678598578	8.01627634929677	7.90372173685717
Riok3	14.3277227696167	14.3651315269461	14.3901857299857	9.30124167289619	9.33005544002069	9.35601463220809	9.81560320438118	8.92235638179511
Vps13b	10.8728382156498	10.7843598076448	10.8108810548241	9.29937706829643	9.54889909115665	9.31736376233397	7.25463695365386	7.44654751899343
X1110038D17Rik	13.0864005982272	13.0562289833697	13.1939495575053	9.29844386161937	9.04229973271739	9.33197945232378	8.36501813213603	8.50113403942708
Cox5b	10.6341420117395	10.8108310242159	10.6635428357622	9.29844386161937	9.22474150451633	9.40291607945973	8.94111889015212	9.19560315276534
Zfml	9.43687933238549	9.36788617120154	9.46456888860809	9.29844386161937	8.95632393466479	9.15514779806455	7.83644688637651	7.11168738175547
Safb2	11.4217604179535	11.3940258820409	11.3484189274277	9.29751005090723	9.30865580004138	8.99803892996975	9.3291972265888	10.1764658643047
Net1	9.8680199383658	9.90585971121861	9.92029560251199	9.29657563514813	9.09637601225648	9.23075609801748	7.30163788216959	7.90372173685717
Mier1	12.787275111747	12.7934497012219	12.8295354286109	9.29564061401679	9.22688213231705	9.36788371188597	9.25948699004925	8.81070328542065
Nusap1	12.2058990686023	12.1126527515181	12.1439786247143	9.29564061401679	9.25162422542479	9.65297480362027	7.55541127416082	6.04522902306576
Senp6	9.67856238981647	9.62987711138933	9.77730016184164	9.29564061401679	9.2841955792662	9.1633435494357	9.83170508106825	9.79742724217313
Tsc22d4	11.1595936902643	11.2703161221579	11.187707040772	9.29564061401679	9.32340208728483	9.10023527670001	11.7836920115416	11.9170587490083
Dhx38	8.93972931025762	8.96910540083603	9.06168593534473	9.29470498649844	9.3834856030707	9.1172108974187	8.75101129797341	8.58497290236462
Psmd6	10.1345250297866	10.157606898977	10.0649038459271	9.29376875157618	9.20605512987075	9.49670931574691	8.40860888406187	7.44654751899343
Lrp1	8.07326669957394	7.98266513087887	8.01014272686771	9.29189445751322	9.70651647241367	9.29183990461835	12.7783041744918	12.998125149036
Ggnbp2	11.5514186093536	11.4666984537078	11.4859289306991	9.29095639633073	9.25162422542479	9.31163965338814	11.0566218243833	10.8427610145789
Tnrc6a	10.4497984754294	10.4442022855979	10.438535172427	9.2900177250409	9.19443435117119	8.98884501467327	11.9698046836361	12.17778252074
Ociad1	11.4423168684242	11.5471754600632	11.4572562760426	9.2881385480374	9.32140008347428	9.54071527227407	9.9544325819442	9.98399887261293
Rnf145	11.3814291906282	11.353956497799	11.3203541664979	9.2881385480374	9.14699194326183	9.13953874231932	7.30163788216959	7.90372173685717
Dnajc5	10.3491146639585	10.4080002357562	10.4790341806344	9.28719804096023	9.4232321847903	9.23075609801748	11.1104100711193	11.5507390635778
Ranbp3	9.97881839124922	9.97035170893114	9.90763490995498	9.28719804096023	9.2417782483837	9.22902185069287	8.89588857143209	8.68967878926519
Mtfr1	11.218488288567	11.1873111420253	11.2040215151903	9.28625692035726	9.03254283863178	9.41135170166143	6.16585807959273	5.68888729983061
Cldn13	12.3402362920391	12.381447567396	12.4091472860086	9.28531518519631	9.05440378392869	9.515327110871	8.89588857143209	7.98826633884697
Tnk2	9.65094012078113	9.67668551192724	9.69422499852715	9.28531518519631	9.12497000596306	9.16243520616125	8.5121498370655	7.56138839067087
Spag5	10.0594718531493	10.0333688664189	10.0595725751959	9.28342986914451	9.13716158756137	9.22554708908758	5.37349548462045	4.90235675062508
Srpr	9.0678033452774	9.04752186105973	9.08436382656847	9.28342986914451	9.23328502448578	9.28851336580859	9.27134179580784	9.08476866638254
Slc39a7	8.28454486458662	8.38423916234292	8.25635446107282	9.28059726726936	9.15225759767894	9.05298556012593	10.1849978205352	10.1943723815927
Fam134a	11.1674133171861	11.1451355767532	11.1807083616579	9.27965182923803	9.29715680243111	9.30671513310134	9.87119065537862	9.23073329110355
Pi4ka	9.17512331668614	8.95289734911727	9.03243919445477	9.27965182923803	9.3511422911984	9.22728551589925	8.80093782062874	9.31498903413811
Rnf40	9.94888480472746	10.0525102820733	9.9979985749312	9.27965182923803	9.28007825088519	9.11157452192422	6.9934907868255	7.85951586878402
Cep350	11.5227495066893	11.5888533267127	11.5748310453946	9.27870577146093	9.52009466062922	9.48658393559008	8.73397764782895	7.56138839067087
Pkn2	12.8529953412006	12.902610618809	12.8956741804691	9.27870577146093	9.08619340239803	9.24541363302012	9.27134179580784	9.17771200068469
Setx	8.20066232347885	7.96660955002488	8.05981312996606	9.27870577146093	9.4207408883394	9.23680959952749	7.55541127416082	7.32176831928639
X1110004F10Rik	8.98762745863431	9.07523914823703	9.04636684596535	9.27775909266002	9.14849837802151	9.34244389599285	8.12480540539189	8.94368630291157
Exosc9	10.5145807895068	10.430610828583	10.438535172427	9.27775909266002	9.18712354210509	9.45057478010389	7.70276147089408	7.66775793260132
Ddx26b	13.6089104603586	13.6565941286721	13.6040087058526	9.275863869886	9.16496616744404	9.01826248074719	4.01532398381365	5.21460419870712
Camsap2	9.2309145072486	9.41794502853565	9.42246976761454	9.27396615390952	9.11883536159904	9.33923214398212	7.04963878703073	6.56900607132175
Asxl1	9.94585700135688	9.92952075285901	9.90763490995498	9.27206593839588	9.27457013691394	9.08497630003027	7.66731067277351	8.3811860067732
Etnk1	11.477862628402	11.5993043027775	11.5981316949649	9.27111489137005	9.30528324553086	9.47272768546757	7.43409731492117	8.14380270045108
Jak2	11.4903853535327	11.5462754832783	11.5854689236465	9.27111489137005	9.27249916022978	9.24712829936235	7.55541127416082	8.18020104851538
Leng8	11.9409629108311	11.9155746079353	11.860168909473	9.27111489137005	9.07752085496043	8.92279285582322	6.67439042468126	7.03426427691776
Lpcat1	9.69668772994368	9.51129159911688	9.58396186681718	9.27111489137005	9.19005231280419	9.24111803054158	2.59859183524674	3.04027303128491
Spna2	3.21542861972819	4.15349411562415	3.86253248150158	9.27111489137005	9.52183923957423	9.20452091362394	8.24990551499662	8.52962511510053
Brca1	9.63974140998485	9.76443166684571	9.66543510136948	9.27016321698563	9.19370493516569	9.19566875171227	0	6.04522902306576
Opa1	8.22084266048858	8.29275971575721	8.28796075009023	9.27016321698563	9.20388335176715	9.12934802254609	7.10368318697223	8.58497290236462
Gnpat	8.69842520721065	8.40026608156183	8.6541320862609	9.26921091418059	9.25652212934116	9.1903312654327	8.68163571604816	8.44240624854257
Ints8	9.85516683835674	9.83687802740156	9.94032441019655	9.26921091418059	9.05841600515601	9.4151698304	5.37349548462045	5.21460419870712
Psma3	10.0789498808254	10.0550433893328	9.86897222068151	9.26825798259253	9.14321896012363	9.51390347166404	6.06048774020284	6.4547945659502
Psmb6	9.92601985580026	9.91425504872006	9.95023549817177	9.26730442115629	9.20243368144773	9.43034209261383	11.4603135288692	11.4160610332693
Fam126a	13.7953965950048	13.8474127774284	13.8911916221346	9.26539540517056	9.30257951414166	9.41897788082011	11.0770281431381	11.4198712540194
H2afj	9.3340997442474	9.43554930614735	8.99303055102186	9.26539540517056	9.52358171143493	9.24541363302012	10.361732576665	10.9884271654445
Samd11	11.3713087814208	11.305846024588	11.2982140656617	9.26539540517056	8.99869994546268	8.97339041021886	6.26405353112679	7.32176831928639
Eif6	7.81904600909043	7.73978983759245	7.6817028215645	9.26348385977206	9.31202048876656	9.3140956245279	9.93220237737211	10.0246012840106
Abcb7	9.2209298176769	9.1995067198275	9.34570425325577	9.26252713656409	9.21614708898371	9.41669425691767	4.01532398381365	4.90235675062508
X0610007L01Rik	8.85833483674113	8.93099941301402	8.96070973985251	9.2615697784841	9.23753788643439	9.15423427829372	8.24990551499662	8.7393133796821
Aup1	11.8184344222855	11.9204449720513	11.9724283429374	9.2615697784841	9.28488065970035	9.18407913682611	11.0600429847083	10.6223903718341
Ppp1cc	10.59988036631	10.603234996115	10.6067137332169	9.2615697784841	9.15675576938896	9.27848747865792	0	3.04027303128491
Wrn	10.3786055470997	10.3739130432259	10.4537106897222	9.2615697784841	9.0955952810962	9.36788371188597	6.06048774020284	6.86571443435804
Sar1a	9.6113583133527	9.55489889342917	9.67243716937034	9.26061178445372	9.09949471899013	9.26077275484529	9.25948699004925	9.0654392461563
Tmed7	8.95486901253369	8.93925013859623	9.081360625232	9.26061178445372	9.27939088539541	9.28684721573945	7.92916173506437	6.67483549538069
Atp6v1a	10.0775672817504	10.0022043353051	10.0580457294296	9.25965315409838	9.2467096363817	9.23248826336568	10.2760698296482	10.2807155442383
Cul4b	9.05099392199488	9.31391411727022	9.27517548684387	9.25773398008425	9.09793620821392	9.36472815945011	5.68844654400175	5.21460419870712
Hspa14	8.51447413066983	8.57634440898399	8.49622657651829	9.25773398008425	9.17830138598807	9.26923547085499	7.43409731492117	8.31725233727212
Otud5	11.8205022303233	11.9180118452124	11.8973584460915	9.25773398008425	9.18639041948532	9.25311363324095	8.15070831636386	8.55756441408796
Plec	8.10618567733774	7.66879315150015	7.62095250284628	9.25773398008425	9.4588807304184	9.12469197332084	8.01627634929677	8.14380270045108
Ppp2r5d	8.4040852749348	8.55144346846875	8.55802434705297	9.25773398008425	9.07118064080036	9.08401723394992	8.32006914881753	8.98542276409906
Trim25	9.72522279301951	9.56559783422077	9.83905745454382	9.25773398008425	9.4207408883394	9.41593224490175	8.53199526334064	8.7872969811844
Cenpa	9.89652745490152	10.0126674908742	9.97228959216002	9.25581224988528	9.16347683909876	9.41821707455806	8.17615434382291	8.44240624854257
Dbnl	8.32705443555099	8.4082132652462	8.23489224578582	9.25581224988528	9.29103178839008	9.14322668367395	10.3837422696253	10.7059035833546
Sqstm1	13.9048854478044	13.9357131005323	13.9813008492506	9.25581224988528	9.52879653545157	9.35123952336583	12.1067793677234	11.8338254073508
Atp5j	10.3684652415282	10.2957454780973	10.1590689891383	9.25485042376202	9.0791015645986	9.4719947095482	8.27367456297748	8.14380270045108
Endod1	10.6008431483339	10.7322901453627	10.6067137332169	9.25485042376202	9.05359999895606	9.39288269626532	6.9934907868255	6.67483549538069
Snrpa	7.95777339049853	7.96660955002488	8.01958712411756	9.25485042376202	9.13184044307043	9.15423427829372	8.15070831636386	7.76682053209959
Tspo	11.1083832892187	11.0856739005829	11.0396846994137	9.25485042376202	9.13943608362258	9.46611745762733	10.6429511937273	10.5546897648582
Qrich1	9.81921872519339	9.78746438048082	9.72052256622612	9.2538879562102	9.20170829966708	9.12934802254609	7.39128136928088	6.3307580949633
Me2	8.84539477159044	8.56216797007582	8.6959654424723	9.25292484613714	9.08225779702952	9.23421835149106	8.88049109633224	9.39459444309418
Rqcd1	8.45608534721145	8.50402671685127	8.56449121539003	9.25292484613714	9.13564326199547	9.10686066287432	6.06048774020284	6.95244941301929
Adsl	7.38169702451786	7.44758189002892	7.83220928181905	9.25196109244775	9.20822364333198	9.29183990461835	8.49202760899431	8.06812954428069
Ap3d1	10.418468718833	10.2817550411905	10.3902075902391	9.25196109244775	9.31604778444673	9.20452091362394	11.0007502570871	10.9986540698084
Myl6	11.878817807141	11.7808934345585	11.8045730551694	9.25196109244775	9.33535611797307	9.4151698304	6.26405353112679	7.1851662977204
Uros	11.9133283856036	11.9534060348349	12.0274931094089	9.25196109244775	9.03172677780639	9.50747965339937	8.66375772631199	7.50511034328999
Plaa	9.12246102278662	9.29260586703505	9.25399349606013	9.25099669475498	9.04229973271739	9.2185723575297	6.74410698541687	6.56900607132175
Ube3b	10.8981220617245	10.9322296860736	10.9395900330178	9.25099669475498	9.31134817850547	9.09738648493124	8.20115932611485	7.61555326497898
Nf2	8.37736506707546	8.18123779657729	8.24834349966441	9.24906596296351	9.15525793642414	9.11908480625218	7.83644688637651	8.55756441408796
Fam49b	6.90864015819887	6.84348951450188	6.94148616593283	9.24809962737278	9.33865917905578	9.26246927412163	8.94111889015212	9.47003611071502
Foxo3	13.1255621492073	13.2155773604194	13.192993397542	9.24809962737278	9.33865917905578	9.13398909350295	2.59859183524674	3.04027303128491
Ppp4c	8.73044962852131	9.01926161625251	8.85916153914229	9.24616501199151	9.22616894256968	9.19300247693402	9.69755843981501	9.85484940452888
Nup88	9.62277864698606	9.7172328351261	9.66743916238834	9.24519673069896	9.24811551378093	9.36156568986105	6.44241563458217	6.04522902306576
Uck2	9.40856744929993	9.47012623745996	9.39370532168425	9.24519673069896	9.1701667425626	9.06470079666645	5.68844654400175	4.50331069535232
Hdac2	7.48543000560425	7.6353295773534	7.60431088265838	9.24325821607303	9.17164918428795	9.34244389599285	6.87418074108156	6.95244941301929
Ppig	8.93056863644323	9.04242463879124	9.03864586730391	9.24228798122758	9.23399470619442	9.27007901837917	11.8951527884338	11.5084218854261
Sdad1	6.5741081918947	6.57357331976767	6.4673349999972	9.24228798122758	9.19807590986757	9.136766586405	8.3427186886792	8.7393133796821
Acss1	9.08716996246435	9.41597567123917	9.3544382693892	9.24131709344498	9.21758305169955	9.2238065647278	7.55541127416082	7.61555326497898
Fos	2.03848760221195	3.99366716274776	3.5513649395524	9.24131709344498	9.45035621490952	9.12562438612114	9.97632543680531	10.7610127474259
Ilf2	8.32705443555099	8.55144346846875	8.49847983131352	9.24131709344498	9.24811551378093	9.31491335313225	7.63096676348266	6.95244941301929
Timm13	7.84528170007301	8.16256620250688	7.66173560853058	9.24034555160728	8.96746199929261	9.2185723575297	9.93965057056797	10.2890723129192
Mga	8.14894083563043	8.18586817973724	8.27487550782572	9.23937335531022	9.32872722194388	9.1633435494357	8.5899443603521	8.44240624854257
Casp3	8.03957901170241	7.86633241627465	8.06286147453184	9.2384005031936	8.95201706256411	9.35283298313314	6.16585807959273	5.21460419870712
Stoml2	10.0968041377014	9.90585971121861	9.9118674980112	9.2384005031936	9.30122574570912	9.42883202641671	7.34715577617076	7.32176831928639
Sart3	8.1853396370194	8.23137254868752	8.17134802900973	9.23742699485022	9.1827192075297	9.1162730293271	7.59368357720287	7.90372173685717
Sf3a3	8.2258439451774	8.18123779657729	8.24297803837251	9.23742699485022	9.13184044307043	9.25055153016794	8.86492751393676	7.61555326497898
Eif2b5	8.46033525574807	8.46646142244944	8.53844797568734	9.23645282915485	9.13336277371959	9.21682339308997	9.40648456008585	9.14124999998208
Hira	7.92739529083621	7.746074138289	7.70530432025871	9.23645282915485	9.2634904158247	9.09738648493124	5.37349548462045	5.21460419870712
Magt1	8.53879216795675	8.63846897974744	8.63787096818993	9.23547800497979	9.11883536159904	9.28350913158832	10.893615314005	11.0338878970499
Tk1	9.47308355743031	9.32654962086451	9.38032747703226	9.23547800497979	9.1002733433422	9.44460943465821	7.66731067277351	7.50511034328999
Tpp2	10.2653688344312	10.2108287776617	10.3078086648686	9.23547800497979	9.33469459734469	9.38121833834861	7.92916173506437	8.90070636382545
Prpf31	8.34095042932322	8.50031389914865	8.61104938527041	9.23450252191343	9.32073213102839	9.33036277973805	8.12480540539189	8.28419065703228
Tmc6	10.770451014867	10.7503774305091	10.7211151668082	9.23450252191343	9.24600618359835	9.22902185069287	9.51017273238301	9.71299156371369
Cstf2	8.62838938202581	8.59387128048182	8.67021196057297	9.23254957457982	9.13792015141606	9.22119183489011	7.20605308798971	3.94980894061454
Rpa2	8.33170132110597	8.51142380988692	8.36900790796717	9.23254957457982	8.97597160726108	9.09928630451695	8.27367456297748	7.90372173685717
Brd7	9.42388131286374	9.25784420149988	9.42957215380872	9.23059398023681	9.21973431945869	9.19655641615503	9.28309998253491	9.47003611071502
Gmfb	8.69482265757251	8.89185955995161	8.97857572282793	9.23059398023681	9.16049356179803	9.32306524951861	9.06887727060337	8.92235638179511
Wdr33	9.63410928694243	9.62817696588793	9.66141860818927	9.229615187862	9.21470969533913	9.16243520616125	8.92619912278602	9.3790208866409
Bap1	10.969929276237	10.8688529698604	10.925424495041	9.2286357312179	9.22474150451633	9.1813913367304	7.83644688637651	8.18020104851538
Anapc2	8.66198837608795	8.90315114591575	8.87832177054281	9.22765560916144	9.25232494486225	9.22815394451363	10.0050085132113	9.36327738082963
Abl1	7.75129032998519	7.89489346098561	7.75137966081531	9.22667482054709	9.33071909100513	9.00109059453021	10.2159983473294	9.8991963107541
Heatr3	6.96954028702593	7.13922394421216	6.99991027510367	9.22569336494971	9.0885496223961	9.21331909081777	7.66731067277351	8.90070636382545
Dlgap5	10.700316888758	10.583192058328	10.5962319245349	9.22471124122024	9.22474150451633	9.36630679852976	6.9934907868255	5.21460419870712
Tbl3	7.44311056269779	7.69501614925997	7.54450534247273	9.22471124122024	9.19443435117119	9.15423427829372	8.55157139998189	8.92235638179511
Ncaph	9.58240559188237	9.44523742950435	9.47947441461277	9.22372844820707	9.18492305541555	9.29515879080004	6.9934907868255	7.1851662977204
Napa	10.9496670594776	11.1319987517903	11.0913538122414	9.2227449854805	9.12726378889654	9.21331909081777	10.7778816910955	10.9625381668102
Cdc42bpa	7.6655456776119	7.82537254664225	7.87792679514096	9.22176085188536	9.11421719856091	9.05885507002499	3.47429362281754	0
Dnajc9	9.56079811202304	9.83981908789218	9.56688547055472	9.22176085188536	9.15675576938896	9.32712398927908	6.81060930240643	7.1851662977204
Ndufa10	9.14375716845589	9.21091019097025	9.16459322176553	9.22176085188536	9.18492305541555	9.24884092997779	11.0078536838943	10.3700809137462
Anxa1	0	0	0	9.22077604626398	9.7587395799777	9.98022584393816	7.8680185215758	8.4720689526004
Exosc10	8.62460739657394	8.47783407008428	8.49622657651829	9.21979056818201	9.12802757348906	9.1633435494357	9.37386705480944	8.96470545502167
Tor1aip2	11.6763282992435	11.6666931668442	11.7984137968716	9.21979056818201	9.53399257762301	9.74746709581152	8.15070831636386	7.94661325804196
Slc16a6	12.576604263122	12.6516936326414	12.6258659558694	9.21880441647818	9.16942495007704	9.09453205671539	11.3416389416481	11.7085900639399
Golm1	9.26532657802146	9.09506787828924	9.27517548684387	9.21781758998865	9.1701667425626	9.31817964115693	8.3869781376052	7.66775793260132
Msl1	8.2107877768733	8.20879976447492	8.28012385518309	9.21781758998865	9.14095042461375	8.9857673096092	10.6337969410631	10.635557440858
Smox	12.635106732656	12.6390863868146	12.6435353237405	9.21683008827441	9.23257499374286	9.40522159964116	9.24753396422383	8.34957329893451
X2310003F16Rik	9.68765352447106	9.67339195579022	9.76425051930184	9.21584191016801	9.03905476080322	9.22641656446124	9.56898728088026	9.33126539606509
Celf2	5.44221370824562	4.29736757017657	5.34015755054683	9.21584191016801	9.35571424093379	9.09071734588731	11.973437773346	11.8760422421426
Dtymk	8.737470650542	8.52610517797266	8.56449121539003	9.21485305449944	9.13031650410477	9.33762358283159	6.93506877162283	7.94661325804196
Itgal	0	0.950931220681473	0	9.21485305449944	9.57490064678493	9.28267340228174	6.06048774020284	6.4547945659502
X2310044H10Rik	8.71630423960465	8.73641118111182	8.54500299220983	9.21386352082497	9.25442506344224	9.1514902434343	9.13525166838092	9.63646404200553
Nmt1	10.4064047447865	10.3769533443631	10.3122985057289	9.21386352082497	9.18492305541555	9.20628484660755	12.5332681679727	12.8018598387923
Rapgef6	10.6904012042177	10.7782404340284	10.7336029018948	9.21386352082497	9.25302532412431	9.29929669056939	9.71502493296245	9.4403311473505
Golga4	9.66573778272277	9.77829537389036	9.71568867332449	9.21287330797092	9.1709081538357	8.92064562163384	10.4214692992095	10.5684864297061
Smu1	8.4475477864317	8.42789178279172	8.65210944190172	9.21287330797092	9.07752085496043	9.29432978470582	8.86492751393676	8.28419065703228
Ube2e3	11.3491346000869	11.4856002792858	11.5451658460918	9.21287330797092	9.09793620821392	9.19122221875519	7.8680185215758	7.61555326497898
Mrpl18	9.03683489186105	8.91714247247834	8.89381123432195	9.21188241476105	8.97851473288074	9.2185723575297	8.71674047902942	9.23073329110355
X2310036O22Rik	9.00809300432552	9.07274128447668	8.60478832825886	9.21089084074686	9.17977549673624	9.15697310410324	10.8228803685506	11.153132214773
Rbm10	9.88708740088238	9.90866358885001	9.85056881537781	9.21089084074686	9.23044280242876	9.34884602910648	8.17615434382291	8.76350466108548
Akt2	11.3271961319835	11.3743838610674	11.4059657586775	9.20989858474841	9.17460950594939	9.2185723575297	8.09842890378336	7.66775793260132
Snw1	9.51862661534774	9.47958567761737	9.68732813356006	9.20989858474841	9.14548393386725	9.36314779130409	11.6148523892362	11.4045696180734
Stat5b	8.8679642835789	9.01666483990453	8.86266419794528	9.20989858474841	9.33138243662134	9.13306207289745	8.78448687732543	8.7147095281491
Ireb2	9.45828580118156	9.66014202254675	9.66443202585607	9.20890564558317	9.1709081538357	9.1813913367304	3.47429362281754	3.04027303128491
Nek9	8.77548714522766	8.9474539467418	8.72319528743414	9.20890564558317	9.34195469502674	9.14138389155323	8.20115932611485	8.10646222229033
Snrpd2	9.32946058996072	9.11947658397706	9.13013133829445	9.20890564558317	9.04634571055812	9.34884602910648	8.01627634929677	8.10646222229033
Hnrpll	8.14894083563043	8.06036741964406	8.12543242558925	9.20791202279784	9.12573500556271	9.05102373838312	4.9700119160063	5.21460419870712
Ncoa4	13.7957119498208	13.8558817960789	13.8944570596141	9.20691771520617	9.33071909100513	9.47346028918014	2.59859183524674	3.04027303128491
Kdm5a	10.8274963807858	10.9128091671506	10.864711372689	9.20592272161927	9.28282444166971	9.27260670633627	10.3672665588694	10.1943723815927
Usp48	8.42598019278809	8.45115707941805	8.3861459837546	9.20592272161927	9.12573500556271	9.02826893049991	9.10906720135346	9.84354635906691
Josd1	9.72698763291939	9.83981908789218	9.85056881537781	9.20492704157901	9.14397434654246	9.20187096336545	6.74410698541687	6.86571443435804
Mprip	8.06212464464629	8.06036741964406	8.05675833021367	9.20492704157901	9.20025644103014	9.0935793241528	8.81720328804051	9.49914177017554
Nfe2l1	10.7480292537946	10.7581712859333	10.8355986403001	9.20492704157901	9.37192536557382	9.01524696151359	10.9971853851056	10.7549924377135
X1110037F02Rik	9.39086450292623	9.33491222529516	9.38520651281891	9.20193587153348	9.20460764128232	9.13584134936511	8.04418356177946	7.66775793260132
X2310008H09Rik	10.9714189214139	10.9260158400933	10.9731924214914	9.20093743519836	9.12573500556271	9.11251544840612	10.4737091412677	10.1583342977715
Fam96a	9.48773107267714	9.35149340181687	9.41055420044002	9.20093743519836	9.13031650410477	9.43636660060912	7.77115209758365	8.58497290236462
Nans	8.71630423960465	8.51878316938636	8.58584045572306	9.20093743519836	9.11652812783021	9.11063298163	9.0414481947628	8.6382755371233
Pxn	5.17894004685678	5.15078066087184	4.65933033959204	9.20093743519836	9.50194272383528	9.04709207320129	10.6475066291131	10.0834395695658
Ddx24	9.44118611157666	9.47391745962617	9.37665734127524	9.1999383071582	9.24881793906432	9.4121161362613	12.0665247546775	12.2523299813433
Dctn2	11.5364006481046	11.6953916396168	11.7197223966184	9.19893848694505	9.16347683909876	9.12562438612114	9.54964762369647	9.63646404200553
H2.D1	12.3981499902853	12.435913370764	12.3918273970036	9.19893848694505	9.26418539685286	9.42580714419382	12.3483732153372	12.5539702067224
Kdm2a	11.2702394323462	11.2844173850431	11.319398585776	9.19793797310772	9.38476437468754	9.15606073975733	10.8269024062443	11.3456981029368
Vamp8	10.4720682089009	10.430610828583	10.5382753436958	9.19793797310772	9.15675576938896	9.43486283038603	11.4156117271292	11.6285333436403
Copb1	10.1477612793795	10.1035702827417	10.1809790584478	9.19593486193692	9.1915144715644	9.2565227081807	7.63096676348266	8.02875049428431
Rpl22l1	10.8871148621983	10.7851229075292	10.8004177028491	9.19593486193692	8.87585261274896	9.70443087880388	6.26405353112679	6.19504582378741
Gigyf2	9.98620574194849	10.0739012393827	9.96985572027444	9.19493226218099	9.20460764128232	9.1162730293271	9.80748436850326	9.74978499542989
Med24	8.85833483674113	8.94472452423521	9.01994516416085	9.19493226218099	9.15075508515747	8.98986945876556	7.47567911814929	7.1851662977204
Mbtps1	9.85839086454889	9.7172328351261	9.83371338054553	9.19392896543094	9.1709081538357	9.05983100400164	7.89891401977782	7.50511034328999
Ctps	8.11699384071896	8.20879976447492	8.16568786124978	9.19091488177862	9.28076528880681	9.23853451608853	6.26405353112679	6.56900607132175
Pds5b	8.86476160389227	8.81622802677986	8.86091393169348	9.19091488177862	9.2396596254341	9.21769814034128	7.55541127416082	8.18020104851538
Pnp	13.5444427363798	13.4796946785071	13.5142296764783	9.19091488177862	9.15450843651007	9.48875965044344	9.69755843981501	9.78566336331482
Dgkd	7.92124215090548	7.72713851430479	8.00698080547697	9.18990878634317	9.51426411360515	9.1172108974187	7.25463695365386	7.66775793260132
Ncf1	3.21542861972819	2.72218624369286	1.93434488709742	9.18990878634317	9.52937479846929	9.13120624276656	9.8396891248232	10.3621817045165
Suv39h1	8.82576441610537	8.83698352897201	8.90913616079911	9.18688628318872	9.20894575742554	9.1606168023407	7.77115209758365	7.1851662977204
Ipo11	9.37068552977694	9.22672512106994	9.36435568281867	9.18587737316269	9.20750116761666	9.3552198774537	6.87418074108156	6.19504582378741
Kif4	10.1278610853538	10.1326414576544	10.1310234979412	9.18587737316269	9.14321896012363	9.27007901837917	5.53954852161378	7.03426427691776
Noc4l	7.51841388644704	7.43984921325871	7.5136464309225	9.18486775733663	9.17977549673624	9.115334551149	6.67439042468126	7.25508348091099
Thoc2	10.3605287642082	10.4557510555483	10.4455590977022	9.18486775733663	9.2467096363817	9.30753705476644	11.083766607788	10.712131813814
Shfm1	9.49810327558735	9.50389382662696	9.54851756401389	9.18385743447412	9.04634571055812	9.53230209588119	9.25948699004925	10.1025308953551
Creb1	9.89966046272826	9.96092732672683	9.91102197316469	9.18284640333594	9.18345419761935	9.08209718724719	8.29705834410116	8.02875049428431
Ppp3cb	9.83239463736491	9.84421946724614	9.99161415151318	9.18082221349908	9.14472933765249	9.2080466257691	8.07156117091159	8.10646222229033
Rtn4	9.07336324332752	8.91714247247834	9.07382515640514	9.18082221349908	9.28007825088519	9.2185723575297	9.75778782363625	9.49914177017554
Ints7	7.85176674773472	7.96121773611569	8.05369704842169	9.17980905231119	9.09325054939951	9.00007409006825	4.01532398381365	3.04027303128491
Msh2	7.71618058402117	7.4320748659646	7.32847536299934	9.17980905231119	9.08776464322974	9.27260670633627	8.29705834410116	7.03426427691776
Tmem55b	8.79244166485469	8.68827106280784	8.57520532658496	9.17980905231119	9.10416017418038	9.29681537525719	9.91718963057421	9.78566336331482
Cenpb	8.39078703086492	8.38423916234292	8.30350797176277	9.17879517935966	9.29171363124563	9.1633435494357	10.931463853102	11.2419036598922
Bub1	9.47518518678351	9.44523742950435	9.27254468328587	9.17778059339444	9.08933417468277	9.35044213322445	3.47429362281754	0
Esd	13.3609896433822	13.3160178211813	13.3534601585097	9.17778059339444	9.1701667425626	9.4082899065475	9.40648456008585	8.90070636382545
Pkn1	7.54266616018604	7.39256202215038	7.3080671142996	9.17778059339444	9.42447622159896	8.95672095428391	10.5290691596549	10.4836551093147
Cep110	9.5328211910069	9.36584723233421	9.47604832112173	9.17676529316268	9.2718081735812	9.07728586062226	9.56898728088026	9.0654392461563
Mdh1	8.33170132110597	8.37210104025405	8.41744358872573	9.17676529316268	9.19224499585943	9.42732037818939	11.0428554716322	10.8929684346546
Ctdsp2	10.8059504198622	10.8123290942425	10.9111184873152	9.17574927815707	9.28145199970407	9.06372815222405	9.87119065537862	9.74978499542989
Tpm1	13.6953950086378	13.7198218874725	13.7038636014593	9.17574927815707	9.17903862963846	9.24798486892275	8.97050337097372	9.47003611071502
Unc13d	9.21842281050999	9.13392601132016	9.08586308625112	9.17574927815707	9.28007825088519	9.06080627850866	8.84919420120831	9.12266750281373
Kpna4	9.84056889104659	9.80713288209474	9.85936162572017	9.17371509879382	9.24389376466002	9.21244168382425	8.53199526334064	8.14380270045108
Atp13a2	5.21962191014611	5.51695314645959	5.54587987347836	9.17269693266377	9.61740286086374	9.0792123172746	12.4742307674253	12.3653166639401
Icam4	9.98325533879514	10.0126674908742	9.92532893264965	9.17269693266377	9.00702780471488	9.16878163119982	6.60113306272128	6.95244941301929
Limd2	5.25918799612311	4.71117774649604	5.14685692467505	9.17269693266377	9.41324108173869	8.96924106818798	11.5651563036293	11.7932763128247
Sec16a	9.37068552977694	9.47958567761737	9.46110717166015	9.17269693266377	9.3406373917119	9.04709207320129	8.36501813213603	8.41212083564596
Mll5	11.6662457797875	11.6251052447838	11.6872502833792	9.17167804746668	9.25652212934116	9.10307845450001	11.212320190547	10.9147340113702
Etfb	9.86481738267312	9.84275416481135	9.87331959825374	9.17065844193584	9.16198597169552	9.09167196943993	12.3043374591171	12.1062832310316
Wac	11.6237757145559	11.6608843252056	11.6805680016204	9.17065844193584	9.1057119794365	9.253966657546	6.67439042468126	3.04027303128491
Sel1l	9.87281048153772	10.0243485422832	10.0957403262193	9.16963811555321	9.1002733433422	8.88914615987922	10.5241232992491	10.8024658222504
Stxbp2	8.92750210663884	8.82515983024903	9.00892341830829	9.16963811555321	9.42509783795927	9.14874097941808	11.168617521558	11.2375924507375
Rab1b	8.41726205929294	8.62829888779089	8.45968750381271	9.16861706704792	9.1915144715644	9.07439134399651	9.65294402701432	9.74978499542989
Atp11b	8.97282940059767	9.12189489412106	9.03088334527462	9.16759529514624	9.23753788643439	9.01020704723087	6.81060930240643	7.32176831928639
Tufm	7.11680649881565	7.13922394421216	7.43583495668463	9.16759529514624	8.97766752244097	8.97339041021886	6.74410698541687	8.06812954428069
Ubxn1	11.1265478557954	11.2637610673073	11.1786021197934	9.16759529514624	9.0791015645986	9.02026933062236	11.4315474677842	11.2801355441183
Ctnna1	11.7575729654178	11.8463360238725	11.7958969108757	9.16657279932469	9.21110993383469	9.19389178289882	9.05522791822551	8.76350466108548
Kidins220	9.5998468550418	9.71563263496219	9.68238153692176	9.16657279932469	9.26557435534743	8.92707776011924	8.55157139998189	8.28419065703228
Ndufa4	10.5588521312914	10.4851643980478	10.5637838090721	9.16657279932469	9.03905476080322	9.57456878277689	7.43409731492117	7.1851662977204
Nudt3	7.6874643155587	7.68850494943934	7.65770878808392	9.16554957830535	9.03661623328573	8.95776845714372	8.5899443603521	9.71299156371369
Phf12	9.18799391583959	9.03474487851599	9.04482595226087	9.16554957830535	9.08933417468277	8.87368979824811	8.71674047902942	9.29852694658292
Bdp1	9.35250860790982	9.42579568387954	9.26858946120382	9.16452563080738	9.21399046123946	9.16515852181038	8.22573829201847	7.85951586878402
Pdhb	9.41952248518856	9.61278481965754	9.56258460178029	9.16452563080738	9.0703861513289	9.29350030220144	6.74410698541687	7.1851662977204
Rere	8.9213494232368	8.95832029057311	8.97857572282793	9.16350095630184	9.22973137114567	8.90986125084767	9.53004518737927	9.14124999998208
Specc1	15.4049267910867	15.4333752254684	15.4389398894783	9.16350095630184	9.16273159797816	9.32143855094695	5.68844654400175	6.3307580949633
Kif23	9.67490983433263	9.72838481347032	9.62269364959485	9.16247555350368	8.85293586739989	9.04905924498848	8.57088545743062	8.3811860067732
Lass2	8.86476160389227	8.83992437477276	8.77801611571888	9.16247555350368	9.14774535726549	9.1021313510043	10.2342838741245	10.1764658643047
Vps13d	8.75141101304049	8.59735124773018	8.64602443787458	9.16247555350368	9.27042520663532	9.14322668367395	4.9700119160063	6.4547945659502
Ctnnd1	9.66020643082903	9.72679694172163	9.65537282410948	9.16144942112494	9.16868277598681	9.02826893049991	9.71502493296245	9.02598568015788
Cox6b1	10.3514047202335	10.4538326693044	10.4629707431836	9.16042255863111	9.03172677780639	9.38745106308008	10.9864376093616	11.3968575062661
Hmga2	2.85125788511299	1.51915944862237	2.30768015997396	9.16042255863111	9.50429778251512	9.11251544840612	0	0
Glt25d1	6.98141778869057	6.74652350598774	7.07430149827335	9.15939496472999	9.25861615165627	9.08497630003027	11.4368205031342	11.7117017466553
Pomp	9.13048396169643	9.12912559744671	9.10669075115188	9.15939496472999	8.95718376864714	9.37338937511633	10.9683447814197	11.0037404635047
Rab3il1	12.6209393199137	12.5984207152718	12.6034050866563	9.15939496472999	9.10958420498868	9.33359431553031	11.7733083499122	11.5611272179794
St3gal1	11.6275598778278	11.6525451973221	11.6904566728933	9.15939496472999	9.38092465481708	9.03026191899312	8.01627634929677	8.61187037425696
Prkcsh	8.06770642819273	8.11965004745445	8.01014272686771	9.15836663812642	9.21686524899935	9.02127170981373	10.0675334461669	10.0444818669763
Jun	11.747609757578	11.751521212192	11.7885499952638	9.15630778363931	9.39875655580476	9.07824941050244	9.41719521927208	9.70051556722617
Stag1	9.16474352114968	9.23791629123989	9.29215975885974	9.15527725365962	9.18858867065539	9.20363813758772	8.24990551499662	7.03426427691776
Irf2bp2	8.96088068659711	8.92823865213639	9.00258726526606	9.15424598703692	9.08776464322974	8.85582020867108	9.43838089953855	9.58309318270782
Scrib	7.81241185550159	7.36832420858417	7.33857223798869	9.15321398246393	9.21758305169955	8.94936706142225	8.80093782062874	9.49914177017554
Fbxo3	10.4898476544434	10.5575170535226	10.5798331085637	9.15218123939111	9.10182933250553	9.24541363302012	7.98781863889091	8.21570364069904
Bod1l	9.93215269555044	9.91982492153079	9.90338986760686	9.15114775650681	9.1287909539364	9.05298556012593	11.3777291760514	11.1347031139864
Coro1b	9.26775345743909	9.30116697030825	9.18011727230503	9.15114775650681	9.27457013691394	9.22554708908758	13.3341747685576	13.0233888462598
Prpf6	11.8458998130119	11.743298634502	11.731264457507	9.15114775650681	9.13564326199547	9.18407913682611	8.73397764782895	9.17771200068469
Ctr9	9.70208122252848	9.51129159911688	9.44717663706936	9.15011353249642	9.14246317772654	9.12562438612114	9.13525166838092	9.29852694658292
X1110018G07Rik	12.7399902961642	12.7517024278095	12.8057367350249	9.14907856680464	9.11575822929822	9.07342521307105	7.66731067277351	7.11168738175547
Isca1	13.8760472498564	13.9141612999055	13.9897345238565	9.14907856680464	8.9631882984112	9.22467708938735	5.82340457485473	5.47114856270987
Cyth3	12.6414369592191	12.6214627333713	12.6349837422276	9.14804285811245	8.85478266312805	9.13306207289745	6.35598921907137	5.68888729983061
Gabarap	12.3735737051818	12.359840691798	12.3690731010123	9.14804285811245	9.1827192075297	9.40291607945973	12.3622962936486	12.2629750513546
Rpl39	12.893239016324	12.8733066531201	12.8743607673731	9.1459692071996	8.90555584220858	9.52807703751335	4.9700119160063	6.3307580949633
Senp3	8.76521796179015	8.7707202281085	8.6662087628913	9.1459692071996	9.09325054939951	9.12655619669289	8.20115932611485	8.06812954428069
Dnaja1	9.96841213504625	9.9322790638716	9.84968657964994	9.14493126309139	9.13184044307043	9.28350913158832	6.87418074108156	7.66775793260132
Hmgcr	12.3210850577375	12.337645230205	12.2933927309736	9.14493126309139	9.10958420498868	9.16878163119982	4.7161544917358	4.50331069535232
N4bp2	8.64715200794332	8.90876396951951	8.82545515248881	9.14493126309139	9.1664539599057	8.97235419291003	5.68844654400175	6.86571443435804
Rps27l	10.5647852286903	10.4451682218644	10.3804669018771	9.14493126309139	8.76138881074424	9.515327110871	8.12480540539189	8.58497290236462
AI662270	12.5697365689776	12.5507536824108	12.5584865485998	9.14389257144364	8.78094608045361	9.30753705476644	8.66375772631199	9.19560315276534
Ermp1	8.0224355165632	8.16725680486574	8.09894788988809	9.1428531316894	9.0703861513289	9.01725800784373	6.93506877162283	6.95244941301929
Rnf20	10.8815796082861	10.9100133428361	10.9897046090457	9.1428531316894	9.14397434654246	9.0830575301493	9.99789102981543	10.4467816290523
Samhd1	9.99062006271258	10.0152714657221	9.99959027560621	9.1418129424947	9.24248376521164	9.4393694467078	12.6099617393144	12.97111334073
Far1	8.36381705944966	8.46265053026799	8.33410863211173	9.14077200252247	8.99869994546268	9.15240550183992	6.35598921907137	6.67483549538069
Luc7l	8.65087542829661	8.31406571072822	8.33914622843845	9.14077200252247	8.95287946618153	8.94303375101848	8.07156117091159	8.31725233727212
Ubr7	7.94569880039217	8.01424999292974	7.87098694059729	9.13973031119986	8.93814802875202	9.136766586405	6.81060930240643	6.95244941301929
Syk	6.07268729930388	6.36074075343933	6.05466295310474	9.13868786718531	9.54261127602126	8.90877836657016	11.791945464521	11.9358078907852
Cox7b	10.9987034893114	11.0152248480376	10.9387606052702	9.13764466913416	8.95374135458564	9.37417418587384	9.01348750311986	9.68793074022352
Senp1	8.53879216795675	8.66192404766842	8.74423535208004	9.13764466913416	9.08146938602907	8.95357387486427	6.87418074108156	7.11168738175547
Wdr77	7.94569880039217	8.1531389980307	8.18819649996847	9.13764466913416	9.15974677763665	8.90443868330235	7.34715577617076	8.34957329893451
Afg3l1	10.0552635555978	10.0359357763517	10.1583566428103	9.1366007164676	9.11960362019683	9.15514779806455	9.96906467018904	10.1764658643047
Ccnd2	9.16474352114968	9.27966819740459	9.34945387938828	9.1366007164676	9.36611032339955	9.05690121873604	13.7662080658312	13.8313849003945
Med14	8.79244166485469	9.0218537272118	8.9898308598124	9.1366007164676	9.10182933250553	9.0431496640702	5.37349548462045	3.04027303128491
Ubr1	9.01677585342075	9.06522163900454	8.95907453475706	9.1366007164676	8.99535529464919	9.17239566448901	6.35598921907137	6.86571443435804
Wipi2	11.2593051097516	11.3457038730885	11.3228992922831	9.1366007164676	9.01117377629914	9.20187096336545	8.47162074817179	8.21570364069904
Taok2	9.40636642428858	9.35560908956189	9.33565734291389	9.13555600783642	9.16422169545501	8.91849518714385	9.92471553179636	10.6223903718341
Cpsf3	8.09529593142918	8.2042425146881	8.07800732651337	9.13451054188829	9.2417782483837	9.20010162210085	9.67987788822641	9.47003611071502
Ptcd3	8.00508585352464	7.77709147097354	7.94554884904946	9.13451054188829	8.91532255568871	9.17779979598876	5.18581342580813	0
Serinc5	10.4455173678315	10.5331948895064	10.4641240817675	9.13451054188829	9.18124810305967	9.26923547085499	5.18581342580813	5.68888729983061
Txndc5	4.95630833054627	5.39428369156906	4.86890665141535	9.13346431803838	9.2290195888638	9.11908480625218	7.15577593491591	7.50511034328999
Zc3h15	10.2234759766426	10.2096924140386	10.2454517865644	9.13346431803838	9.00120335459539	9.06470079666645	9.66197796629666	9.10384252868988
Zmiz1	5.47618885777591	5.51695314645959	5.56320522227615	9.13346431803838	9.45584203945107	8.98781984233181	10.773720441311	10.4165888926969
Zyx	0	0	0	9.13346431803838	9.61359035034697	8.95041991542876	11.2547378327524	11.048728616186
Pelp1	6.7230250902502	6.95619427123991	6.84562341378232	9.13136959120244	9.11267451999419	8.94091645426342	9.81560320438118	10.2638553695325
Th1l	9.75147135078262	9.76752402440485	9.72341514676428	9.13136959120244	9.02682069532234	9.06858482996987	7.92916173506437	8.34957329893451
Dis3	7.68019504092476	7.86055172449271	7.74380190121457	9.13032108626545	9.06081799311332	9.03125738147038	6.16585807959273	5.87803223662138
Psmb3	9.70028563112279	9.7362980619929	9.79574009940559	9.13032108626545	9.04796092982522	9.45725644177189	7.66731067277351	7.32176831928639
Serf2	10.3283389175092	10.157606898977	10.2080789608612	9.13032108626545	9.25861615165627	9.34564851382641	8.53199526334064	8.55756441408796
Aamp	8.03957901170241	8.2133426644214	8.35415432846582	9.12927181875412	9.21614708898371	9.12189111401064	10.8468461026852	11.0138597676009
Tm9sf2	8.0224355165632	8.35575636455906	8.03208424237827	9.12927181875412	9.0869792367189	9.12562438612114	8.17615434382291	7.81391254935279
X2610027L16Rik	7.50201620647839	7.56597978047983	7.56615017174999	9.1282217873006	9.02763953520978	9.01926625449737	8.62732306086513	9.10384252868988
Cops5	9.68765352447106	9.65681043769753	9.83013963527174	9.1282217873006	9.08146938602907	9.46316982868175	8.55157139998189	8.4720689526004
Rrp12	7.50201620647839	7.54450769092899	7.54013713305493	9.1282217873006	9.1664539599057	9.01826248074719	6.35598921907137	7.03426427691776
Sox6	12.9346832327987	12.9712737192396	12.9949692614013	9.1282217873006	9.16198597169552	9.24197817471094	6.52395590196823	6.19504582378741
Sumo3	7.65074603498318	7.68850494943934	7.792360475662	9.1282217873006	9.1827192075297	9.17779979598876	9.0414481947628	8.98542276409906
Prep	7.93962339595342	8.2042425146881	8.13993865021368	9.12717099130785	9.06241709936439	9.085934728972	6.44241563458217	8.21570364069904
Ankrd27	8.66934973475432	8.50402671685127	8.49622657651829	9.12506710021139	9.13640262439034	8.85019026384705	6.06048774020284	6.67483549538069
D2Ertd750e	9.54887437325761	9.50574682904052	9.47719125661822	9.12506710021139	8.83900902781588	9.0792123172746	6.44241563458217	6.56900607132175
Dnmt3a	4.90734096307015	4.90336230921892	5.23597932639649	9.12506710021139	9.48534878226174	8.99905686888524	11.0184436725268	11.2801355441183
Rlim	9.67673726808594	9.62477065280465	9.59136969818102	9.12401400312874	9.07356148770764	9.07728586062226	5.53954852161378	7.1851662977204
Clk3	11.0615957414349	11.0378120725154	10.9984875067766	9.12190549976641	9.04229973271739	9.04117441200555	9.31781026385039	9.45526008040079
Dynll2	5.69394385092252	6.11098460605055	5.87208320616432	9.12085009149363	9.02436138315856	8.9022639364541	9.90962426409502	10.1399719543529
Fbxw8	7.91506265519015	7.64208467627916	7.70530432025871	9.1197939105682	9.23399470619442	9.13584134936511	9.18623661154665	8.76350466108548
Zzef1	8.7127461149041	8.58338072943631	8.58159580739119	9.1197939105682	9.1287909539364	8.95567269030721	9.93965057056797	10.0246012840106
Aqp1	6.73710505500918	6.80788660919305	6.6323725933276	9.1176792259687	8.96404405221866	9.31491335313225	9.56898728088026	9.67523516710945
B4galnt1	6.95756418728567	6.81985213326691	6.439459875575	9.1176792259687	9.25302532412431	8.78085940309945	9.06887727060337	9.19560315276534
Ptpn6	6.95756418728567	6.87823492816691	6.92147359264718	9.1176792259687	9.39749013221831	9.11251544840612	12.8920870078369	12.564335204531
Ints3	7.52654336086891	7.3270003883521	7.32340030174503	9.1166207202824	9.02518161968728	8.94725904553759	8.09842890378336	8.10646222229033
Sin3a	9.08166312026341	8.94472452423521	8.80193061285027	9.1166207202824	9.22688213231705	9.14506712520539	6.9934907868255	7.66775793260132
Prkab1	11.3875791164708	11.3508672930011	11.4008554331371	9.11556143713989	9.22688213231705	9.085934728972	8.27367456297748	7.98826633884697
Dnajc3	7.75129032998519	7.46292400549291	7.89854828134353	9.11450137591901	9.0640144351028	9.1162730293271	10.2642539701805	9.85484940452888
Polq	9.08991552097454	9.01406338106412	9.09631450342357	9.11450137591901	8.91177866877615	9.00007409006825	0	0
Fmnl1	3.8548568655846	4.54812097041632	4.33556244660287	9.11344053495474	9.49722104159332	8.88254227114818	9.58807111117137	9.21327514809461
Cdk2	8.95486901253369	8.91156221401749	8.90064241795059	9.11237891362064	9.06241709936439	9.08209718724719	4.9700119160063	0
Wdr18	7.28916423261949	7.38452791135849	7.38315358843326	9.11237891362064	9.15974677763665	9.17690051196569	9.83170508106825	9.91007326722785
Rab14	9.62656542320436	9.63665772802128	9.77822777797479	9.11131651050674	9.10260669822177	8.99498079696498	13.2080142279605	13.3412696088154
Asnsd1	9.98029889094103	9.95144097471364	9.92365310639364	9.11025332419971	9.06001777481815	9.31981001636022	8.07156117091159	7.81391254935279
Prkrir	7.6874643155587	7.80143397086174	7.7013974523349	9.11025332419971	9.18345419761935	9.13861528199513	8.09842890378336	6.95244941301929
Apex1	6.93330954903042	6.60156821415801	6.83852602844965	9.10812459868937	9.0885496223961	9.23421835149106	8.92619912278602	7.94661325804196
Cdk16	9.9920885070167	9.99298640868197	9.85936162572017	9.10812459868937	9.0955952810962	9.1021313510043	8.60875476254057	9.63646404200553
Phf3	11.0920427421681	11.1768822763784	11.1559421069693	9.10812459868937	9.20533156711378	9.03423965512429	8.97050337097372	9.24798269523627
Pip4k2c	9.91057271901496	9.99298640868197	10.0333938376029	9.10812459868937	8.98780135896025	9.11345576161523	8.40860888406187	8.61187037425696
Utp6	7.75821089878975	7.83719450960123	7.82145012451164	9.10812459868937	9.08933417468277	9.15697310410324	7.83644688637651	8.25035350932714
Trmt2a	8.06212464464629	8.10505619907296	7.78868267868024	9.10599272729797	9.0885496223961	9.01625283509116	8.57088545743062	8.58497290236462
Mcmbp	7.06193004049951	7.21366772082092	7.48211300034376	9.10492560921791	9.1827192075297	9.14138389155323	8.97050337097372	9.70051556722617
Etv6	6.31722644108843	6.18686186856124	6.4673349999972	9.10385770097622	9.57825786525007	9.03820645416246	9.77454427114733	10.0145573055194
Parvg	3.04480355004524	2.91300239560662	3.1540852418512	9.10385770097622	9.28282444166971	8.95252332088627	11.5285808987474	11.0731288554819
Oxsr1	8.94580426962948	8.87188410025134	9.0041739141389	9.10278900192688	8.99368005712443	9.01826248074719	6.60113306272128	7.03426427691776
Rab44	6.90864015819887	6.55936949066836	6.7429346092766	9.10278900192688	9.20822364333198	8.5180074918243	0	4.90235675062508
Adrm1	9.47518518678351	9.49459294509826	9.54088580690462	9.101719510635	9.03580247397639	9.00413581739088	6.44241563458217	7.32176831928639
Exoc6	11.1641602883691	11.137984869266	11.1884050449122	9.101719510635	9.09325054939951	9.33440106979743	8.66375772631199	8.66420608844365
Smg7	10.1982526258995	10.1705136299116	10.2142611495262	9.101719510635	9.05359999895606	9.01121643964338	8.29705834410116	7.61555326497898
C330019G07Rik	9.68038520554266	9.62817696588793	9.60502699181996	9.10064922566232	9.01860663239123	8.94303375101848	6.67439042468126	6.67483549538069
Idh3b	9.07336324332752	8.96641667259959	9.18711881262445	9.10064922566232	9.09011830055378	9.24712829936235	9.81560320438118	9.91007326722785
Cdr2	14.1741597346531	14.1954064379357	14.2243966883102	9.09850627127312	9.20894575742554	9.3591892800671	8.20115932611485	5.47114856270987
Eif4e	9.4814717672934	9.45869242495393	9.44484174726719	9.09850627127312	9.16496616744404	9.30177374555228	6.16585807959273	3.04027303128491
Daam1	13.0605646262799	13.1559114079671	13.140216045055	9.09743359896656	9.16273159797816	9.1606168023407	6.06048774020284	6.67483549538069
Eri1	9.524727114019	9.42775169068487	9.47375973036206	9.09743359896656	8.98527456544521	9.26670186418967	7.73736200154056	6.04522902306576
Gpbp1	11.5202072809693	11.6475184845814	11.6681110783437	9.09743359896656	9.05681245540372	9.19566875171227	8.3427186886792	8.18020104851538
Pml	10.1238478926259	10.1751785051326	10.1612039214381	9.09743359896656	9.131078674936	9.49958927676545	10.2701739959741	9.8991963107541
Sh3bgrl	9.78743504947812	9.81761358627433	9.71083852951948	9.09743359896656	9.12573500556271	9.35601463220809	8.36501813213603	8.55756441408796
Snrnp40	8.10618567733774	8.26677010184071	8.30608296412318	9.09743359896656	9.25652212934116	9.33036277973805	6.87418074108156	5.87803223662138
Ube2l3	10.6369607574192	10.7275341910149	10.7051080806507	9.09743359896656	9.02436138315856	9.1633435494357	11.0078536838943	11.1066103987697
Dyrk1a	11.0531792694467	11.1959446438055	11.2184459354111	9.09636012877701	9.09168527490115	9.07149100834988	7.66731067277351	8.50113403942708
Brd3	8.27009202929179	8.10015859177648	8.12543242558925	9.09528585925266	9.16571025546231	8.96820186524457	11.8325189937247	11.9569413016488
D4Wsu53e	12.9419196080304	12.981796374673	12.8628198176939	9.09528585925266	8.95287946618153	8.77848999967841	9.64385316191533	10.4089409339337
Dcaf12	13.7580158540614	13.8678176136672	13.9001139050359	9.09528585925266	9.23115388305908	9.21244168382425	9.01348750311986	8.94368630291157
Ube4a	9.60177182131757	9.7736889250915	9.75579869922482	9.09528585925266	9.01860663239123	9.08113620465838	6.93506877162283	8.10646222229033
Atad2b	10.5115122372642	10.6135826784021	10.56808111022	9.09421078893824	9.14170699944679	9.10023527670001	6.52395590196823	7.44654751899343
Clasp1	7.98162356160883	7.96121773611569	7.90195671989851	9.09313491716751	9.10958420498868	8.96612121126877	8.12480540539189	7.56138839067087
Fnbp4	9.5328211910069	9.57268663477718	9.66743916238834	9.09313491716751	9.06879585860842	8.9334813483838	8.12480540539189	8.28419065703228
Fam53b	12.4301901101934	12.4806455899197	12.4195889191201	9.09205824248007	9.06879585860842	9.01725800784373	11.1137061717912	10.9520510699111
Casp2	9.06222193741656	9.09752741632424	9.17730711427649	9.08990247929034	9.06001777481815	9.05690121873604	5.94681077640222	6.19504582378741
Josd2	9.91677143511048	9.86890456510526	9.88800345265997	9.08774349000615	8.98105338318113	9.14965798283514	9.50013290303487	9.77380277163546
Rbm5	11.6926764723598	11.7314701988751	11.7206877696607	9.08774349000615	9.13184044307043	8.90443868330235	9.36282859312198	9.23073329110355
Zc3h13	9.84056889104659	9.77982759407918	9.6813901790033	9.08666278269107	9.10182933250553	8.93667251557194	11.6148523892362	12.1800309761179
Ect2	9.69848780212245	9.66180493449991	9.6432047144037	9.08558126522287	8.95804309019087	9.16697121399138	3.47429362281754	0
Psmd11	11.5186797926721	11.5245058773799	11.6218373216283	9.08558126522287	9.05199108402484	9.22641656446124	8.20115932611485	8.68967878926519
Tubgcp3	8.67301637614405	8.82515983024903	8.64602443787458	9.08558126522287	8.95287946618153	8.99600089516758	5.68844654400175	7.38550652302869
Ykt6	8.98172643734829	8.90596028731121	9.05404672355547	9.08558126522287	9.05440378392869	9.00007409006825	9.47984117761139	9.08476866638254
Ankrd28	11.6519179206242	11.6191261649148	11.7122187711429	9.08341579469611	9.0640144351028	8.79967583241134	4.40788333621763	0
Gabpa	8.57843293002804	8.6042860998797	8.68611458720805	9.08341579469611	9.0078579527446	9.08113620465838	4.40788333621763	6.19504582378741
Becn1	12.1944640859534	12.1492692730558	12.2239420882149	9.08233183946393	9.131078674936	9.17600066703668	8.88049109633224	9.02598568015788
Fip1l1	10.8965547374196	10.8867386900756	10.9956987441745	9.08233183946393	9.14774535726549	9.01826248074719	9.37386705480944	9.24798269523627
Phip	12.3099421568678	12.4128927356738	12.4392222013285	9.08233183946393	9.2876177331111	9.0801745815301	10.8859249774016	11.0731288554819
Tyms	10.2810706061504	10.2665351268367	10.1208214052891	9.08233183946393	8.95374135458564	9.3552198774537	6.06048774020284	5.87803223662138
Cand2	7.73032717914768	7.82537254664225	7.93892750433405	9.08124706893351	9.01448199666926	9.36393819188395	4.7161544917358	5.87803223662138
Cst3	6.67994145027563	6.47107822950473	6.59073871346431	9.08124706893351	9.15899960671617	9.19389178289882	13.3725150988424	13.2849327154601
Kdm1b	10.3582531566394	10.3789766581352	10.4864318400434	9.08124706893351	8.88039260051847	9.24541363302012	5.18581342580813	3.94980894061454
R3hdm1	9.94130334840596	10.0461579867655	9.94198099367162	9.08124706893351	9.05761445307224	8.99702027259061	7.51609593692492	7.44654751899343
Snhg1	8.94276998752716	8.84285923771758	8.84860224777795	9.08016148241078	8.80407013429478	8.96195087917781	4.40788333621763	5.21460419870712
Zwint	10.7296614799958	10.6741570002662	10.7676306198839	9.08016148241078	9.06241709936439	9.1633435494357	6.67439042468126	4.90235675062508
Tnrc18	6.13781641631461	6.14942201686282	6.4673349999972	9.07907507840024	9.33204547737397	8.65088494798557	10.6245842313062	10.7549924377135
Raf1	11.6350985569951	11.7239283834219	11.7381933004832	9.07581094883921	9.06081799311332	8.99600089516758	7.89891401977782	8.52962511510053
Nol9	7.26020611897173	7.35193644383921	7.47755142944655	9.0747212622605	9.12037146990215	9.09928630451695	7.59368357720287	7.66775793260132
Scd1	6.818815687932	6.96699522695734	7.03137407557549	9.0747212622605	7.54669031721225	8.27409671953915	5.82340457485473	0
Apol8	10.3536911460545	10.3032229691089	10.4136785832309	9.07363075227273	9.00536607424135	9.06372815222405	0	0
Fh1	7.75821089878975	7.79538674305151	7.82504543323854	9.07363075227273	9.10416017418038	9.16243520616125	8.60875476254057	6.86571443435804
Gtpbp4	8.87115986898306	8.63846897974744	8.73661987478672	9.07363075227273	9.16496616744404	9.29515879080004	8.81720328804051	8.41212083564596
Rab8a	8.87434839177125	8.77379915023629	8.79461443770667	9.07363075227273	9.12573500556271	9.20010162210085	9.74933604739659	9.86606458243688
Kif2a	13.2342566919136	13.3620068354514	13.3637705543322	9.07253941736241	9.22116671788885	9.06761480144504	7.04963878703073	5.87803223662138
Scaf4	8.84864068515626	8.77379915023629	8.80920987375118	9.0714472560124	9.09168527490115	8.84113640308852	8.24990551499662	7.61555326497898
Vprbp	8.96985148695752	8.98778748689851	8.98018898552724	9.0714472560124	9.07276830864306	9.07052293254787	5.94681077640222	6.4547945659502
Brca2	8.37736506707546	8.59038289917534	8.49847983131352	9.07035426750699	9.14623813559962	9.12841801400121	6.16585807959273	5.68888729983061
Cycs	9.16474352114968	9.20635961309263	9.19547605383751	9.07035426750699	8.66258268169314	9.23767231572081	6.06048774020284	4.90235675062508
Sfpi1	7.26020611897173	7.24949696751994	6.99991027510367	9.069260450055	9.21830049743969	8.74004055493764	10.7611641875589	10.6679587656882
Setdb1	9.37519420054007	9.53144202358292	9.37543188509332	9.06816580293583	9.0703861513289	8.98062316623574	6.60113306272128	7.03426427691776
Txnrd2	12.7830399629565	12.7585181032725	12.8162746215645	9.06816580293583	8.9179747694465	9.19211262244517	9.06887727060337	9.62330528287794
Wdr81	9.09265586440096	9.13632024156094	9.05097967668943	9.06707032462074	9.0703861513289	9.062754851866	9.29476311243549	9.31498903413811
Med1	9.47937928275205	9.43943236592243	9.2446276748023	9.06487686907748	9.05841600515601	9.10307845450001	8.57088545743062	8.76350466108548
Wdfy3	8.84864068515626	8.73641118111182	8.83440188555768	9.06487686907748	9.27318981608497	8.9440912354285	9.37386705480944	10.0246012840106
Galnt10	8.9518537555408	9.00098525357479	9.1560546178684	9.06268007355306	8.97342399108999	9.18407913682611	9.0414481947628	9.36327738082963
Kif14	9.68402394223929	9.50574682904052	9.54960452693836	9.06268007355306	8.99619218450233	9.05396547163421	5.37349548462045	3.04027303128491
Tbcd	10.3593914090971	10.2817550411905	10.3908142050583	9.06268007355306	9.37964247392968	9.15057440401209	7.89891401977782	7.38550652302869
Rnf38	9.76355913657233	9.90023555495427	10.1375440925735	9.06047992813058	9.0020368599042	8.9440912354285	4.01532398381365	3.04027303128491
Uqcrq	10.1854736274219	10.1751785051326	10.1555037349922	9.06047992813058	8.83152604049768	9.29432978470582	10.5041685370504	10.748946901012
Xab2	8.37286318613102	8.08536521481968	8.11372150307076	9.06047992813058	8.99200287207537	8.91849518714385	8.66375772631199	8.96470545502167
Irak1	9.76183849844332	9.80713288209474	9.70304422345146	9.05937859563991	9.1492510061943	9.0549447180159	11.4156117271292	11.6643067558291
Tox4	10.2020643573607	10.0474306853685	10.0503871661939	9.05937859563991	9.07197469298874	8.95881519999109	7.77115209758365	5.21460419870712
C330027C09Rik	9.5979193168805	9.70276673240873	9.66041273540491	9.05827642203625	8.87129829337941	9.16515852181038	4.01532398381365	4.90235675062508
Clns1a	7.69469714621687	7.89489346098561	7.70920063681647	9.05827642203625	9.00536607424135	9.08689252162109	8.04418356177946	8.68967878926519
Oat	7.37270629225314	7.65550071908	7.55320228130503	9.05827642203625	8.91000345561653	9.17239566448901	7.73736200154056	7.85951586878402
Tmem183a	10.2159551671245	10.0739012393827	10.1760606282227	9.05827642203625	8.96746199929261	9.17419929190877	6.81060930240643	7.11168738175547
Brd8	10.7661661146279	10.7674686723151	10.782962413755	9.05717340576283	9.01282883487688	9.06664412052987	7.8680185215758	8.6382755371233
Sh3bgrl3	6.4934583614016	6.60156821415801	6.65678814771302	9.05717340576283	8.93291257380269	8.407347782519	11.3611842552688	11.6186210172245
Epx	0	0	0	9.05606954525911	9.5704121682613	8.45560441964964	0	0
Fam178a	7.95174872764555	8.14840219363309	8.02272156730767	9.05606954525911	8.94423214305435	8.90008590670191	8.20115932611485	8.21570364069904
Lin28b	7.42582897066486	7.36015359537542	6.90797596793445	9.05606954525911	8.84459590672931	8.81247122236058	0	0
Taf9	9.2628956092646	9.20635961309263	9.24730983372431	9.05496483977446	9.02271950975082	9.25822422966487	8.07156117091159	6.67483549538069
Cops6	9.03967783652559	9.1717649159562	9.14171034052747	9.0538592877426	9.04796092982522	9.07342521307105	9.18623661154665	8.98542276409906
Sec23ip	8.37736506707546	8.35985992644352	8.47807271500618	9.0538592877426	9.09793620821392	8.97959213271369	6.74410698541687	5.87803223662138
X9530068E07Rik	7.79232436552373	7.95580569507143	7.83933773327832	9.0516456385687	9.1827192075297	9.13491551856635	8.71674047902942	9.28187484565387
X2510012J08Rik	8.38185294374163	8.44730549118907	8.25368907995532	9.05053753909247	8.96746199929261	8.91957080520877	7.04963878703073	8.10646222229033
Ccdc88c	10.3897895871831	10.3688315932707	10.2360301667284	9.05053753909247	9.06161776779821	8.84906163358793	5.18581342580813	6.95244941301929
Tial1	9.77042124093504	9.67997156644051	9.77172190526154	9.05053753909247	9.0095168171386	9.04018577089765	7.77115209758365	8.02875049428431
Wdr36	7.02797344015745	7.14874221495156	7.03758532282568	9.05053753909247	9.09793620821392	9.14690522162785	7.59368357720287	7.85951586878402
Cops3	8.60170488600418	8.75522627764508	8.67420408124455	9.04942858758506	8.97087186819289	9.34324571809697	8.07156117091159	6.95244941301929
Zfp609	7.44311056269779	7.44758189002892	7.5136464309225	9.04942858758506	9.00619717873069	8.7497494099496	8.9558859413133	8.52962511510053
Phf5a	8.77207219960335	8.81024262195155	8.84506523954115	9.04831878328037	8.86122789353738	8.97649460374358	8.66375772631199	8.28419065703228
Lpcat3	10.8438539651948	10.9114119322529	10.9191305015813	9.04609660993313	8.97002015601984	8.98884501467327	9.77454427114733	9.70051556722617
Runx1	11.5756166435511	11.6174132952568	11.6329047942035	9.04609660993313	9.38923116953105	8.85918765984074	10.0400785637977	9.96326095783817
Csrp1	6.96954028702593	7.13922394421216	7.21795939372631	9.04498423852722	9.1701667425626	9.136766586405	11.6538652700366	11.6739111333042
Eif2a	8.55874869547098	8.52975229431421	8.55802434705297	9.04498423852722	8.97851473288074	9.32469011576066	7.59368357720287	7.25508348091099
Rbm42	9.03113214038978	8.83992437477276	9.00258726526606	9.04498423852722	8.99032373468493	8.94936706142225	10.752732225709	10.7245081880581
Foxk2	8.59011583217956	8.65859657986066	8.80920987375118	9.04387100877982	9.25722047470242	8.94936706142225	7.73736200154056	6.4547945659502
Glg1	8.97876685065136	8.83108379246913	8.94592574069011	9.04387100877982	9.23895272559541	9.00109059453021	13.4715371408537	13.313888134835
Nubp2	8.50627616740043	8.36803219829501	8.44807662031966	9.04387100877982	9.03498825540299	9.11345576161523	9.05522791822551	8.3811860067732
Pkhd1l1	10.5608325421275	10.6365971202667	10.5072814409642	9.04387100877982	8.97002015601984	8.9334813483838	2.59859183524674	3.04027303128491
St3gal2	13.5351552094103	13.576540364698	13.583127661753	9.04387100877982	9.20098255298366	9.0926259620052	7.47567911814929	6.67483549538069
Atp6v0a1	12.8200960974334	12.9047187766125	12.9122475741608	9.04164196868107	9.1492510061943	8.92493689863009	9.53987969848465	9.21327514809461
X8430419L09Rik	10.7721614182285	10.8810393486167	10.9128089291825	9.04052615594268	8.50804429996034	9.16968598869149	8.92619912278602	9.08476866638254
Ppp5c	8.02817267980157	7.85474777701527	7.63330894156533	9.04052615594268	9.11729761572267	8.98986945876556	10.1339682958132	10.3542390075088
Dap3	8.70560343053996	8.70772029284079	8.79094238947483	9.03940947926747	8.8966192691485	9.10591603989091	8.89588857143209	9.02598568015788
X2310003C23Rik	10.694014797579	10.747248060696	10.7162832620509	9.03829193786557	8.89572255971336	9.06372815222405	7.04963878703073	7.76682053209959
Ddx18	7.93962339595342	7.85474777701527	7.89854828134353	9.03829193786557	8.88491834629864	8.98986945876556	8.49202760899431	8.18020104851538
Taf10	8.11699384071896	8.12929790496572	8.1769860773216	9.03829193786557	8.93465983722197	9.12469197332084	9.67987788822641	8.81070328542065
Gfm1	8.45182288224477	8.48160511721937	8.36160023416298	9.03493410995385	8.9144373998257	8.98268302511512	6.44241563458217	6.3307580949633
Ndufb10	9.39974312949055	9.46060436441336	9.58819956972024	9.03493410995385	8.95115414311704	9.01323310824885	10.2403279070148	10.7789243917351
Edem1	7.54266616018604	7.45527334142062	7.33857223798869	9.03381309510646	9.1033836452965	8.82744817671024	7.63096676348266	8.10646222229033
[truncated: 8,003 more rows]
