# Supplementary material for: EKLF/KLF1 expression defines a unique macrophage subset during mouse erythropoiesis
Source: eLife. 2021 Feb 11;10:e61070. doi: 10.7554/eLife.61070 (PMC7932694; doi:10.7554/eLife.61070)
Supplement: Figure 1—source data 4. [file elife-61070-fig1-data4.csv.zip › Fig1data3.csv]

gene_id	ery1	ery2	ery3	ebMac1	ebMac2	ebMac3	spMac1	spMac2
0610005C13Rik	0	0	0	3.256415296	2.444148404	3.10077246	0	0
0610007C21Rik	6.259866825	6.223354633	6.530355902	6.19210199	6.147472494	6.416996102	8.531995263	8.787296981
0610007L01Rik	8.858334837	8.930999413	8.96070974	9.261569778	9.237537886	9.154234278	8.249905515	8.73931338
0610007N19Rik	0	0	0	1.152049499	0.37421734	0.78390798	3.474293622	5.214604199
0610007P08Rik	7.105996927	7.231693569	7.012578257	7.72825645	7.746919664	7.71147351	5.946810776	6.045229023
0610007P14Rik	7.210612228	6.956194271	7.261064831	7.719916416	7.457137592	7.696491364	7.958788275	8.85640657
0610007P22Rik	6.792089739	6.771382814	6.485623626	6.394307857	6.498779589	6.69842504	7.347155776	8.028750494
0610009B14Rik	0	0	0.645617801	0	0	0	0	0
0610009B22Rik	5.335206488	5.784529158	5.437316968	5.709741008	5.408000856	5.794286815	6.674390424	6.569006071
0610009D07Rik	8.628389382	8.447305491	8.619355417	8.372546156	8.297412687	8.780859403	8.098428904	7.946613258
0610009L18Rik	2.038487602	1.519159448	2.849699026	1.784331186	1.985996589	1.818138824	6.355989219	6.330758095
0610009O20Rik	9.205822008	9.121894894	9.041739219	8.284801117	8.227863493	7.930038571	6.442415635	6.865714435
0610010B08Rik	0	2.242596448	0	0	0	0	0	0
0610010F05Rik	6.372392453	6.149422017	6.448811555	7.66883765	7.738942086	7.864526775	5.185813426	6.330758095
0610010K14Rik	7.694697147	7.607988377	7.566150172	7.758430594	7.793880373	7.750681531	9.109067201	9.636464042
0610010O12Rik	8.345552842	8.544249253	8.705749491	1.394911905	0.37421734	0.444554992	6.601133063	3.949808941
0610011F06Rik	6.650487214	6.241260598	6.029952693	6.277930311	6.436017971	6.528356458	6.810609302	6.454794566
0610011L14Rik	6.870826633	6.771382814	7.00625817	7.295044882	7.297924319	7.361813153	7.868018522	7.813912549
0610012G03Rik	4.441017034	4.489399117	5.169658961	7.371578191	7.115858704	7.008502281	9.902019016	10.28907231
0610012H03Rik	0	0	0	0	0.67108719	1.48772886	0	0
0610030E20Rik	8.02817268	8.085365215	8.087019097	7.922475713	8.116818138	8.104754151	8.751011298	8.349573299
0610031J06Rik	8.230827951	8.368032198	8.269607998	7.600822829	7.700434254	7.511988373	10.735719	10.54774164
0610031O16Rik	0	0	0	0	0.37421734	0	0	0
0610037L13Rik	5.750566019	5.574586007	5.510592217	6.638050062	6.725635092	6.718340331	7.155775935	7.615553265
0610037P05Rik	9.578500954	9.563820178	9.583961867	7.474315616	7.558070308	7.786495827	7.347155776	8.106462222
0610038B21Rik	0	0	0	4.303184319	4.009252819	4.077187285	0	0
0610038L08Rik	2.627663806	1.519159448	1.934344887	3.679818514	3.95518951	3.21731888	0	0
0610039K10Rik	7.993402402	8.547850845	8.22676088	7.094601353	7.19962477	7.079513271	0	0
0610040B10Rik	3.21542862	3.493688364	3.917453393	1.394911905	1.752358838	1.48772886	0	0
0610040F04Rik	0	2.502228789	1.429335938	1.602721094	1.752358838	1.662372166	0	0
0610040J01Rik	0	0	0	3.768752636	4.230216291	4.478503486	7.301637882	6.674835495
0610043K17Rik	2.851257885	1.519159448	2.30768016	0	0.37421734	0	2.598591835	0
0910001L09Rik	5.831538704	5.260206406	4.812068696	7.291297176	7.270515467	7.486085005	11.06004298	11.11603555
100043387	2.038487602	2.242596448	1.703825525	4.273098502	3.71606735	4.137596697	0	0
1100001G20Rik	0	0	0	4.822622716	5.248573791	5.481176452	6.16585808	7.667757933
1110001A16Rik	5.932883955	5.784529158	6.004811814	6.871817802	6.599141206	6.959142344	5.539548522	5.471148563
1110001J03Rik	6.542387202	6.733931352	6.688712468	6.577792044	6.545265659	6.67823098	7.958788275	8.810703285
1110002B05Rik	5.335206488	5.967766273	6.017437017	7.313638755	7.322154814	7.468554047	6.874180741	7.185166298
1110002L01Rik	6.589710916	6.486173792	6.391769997	6.2239062	6.1353681	6.067028843	0	4.503310695
1110002N22Rik	3.747665135	3.608506527	3.405305433	5.452209263	5.542412115	5.794286815	7.206053088	5.878032237
1110003E01Rik	7.13818566	6.642567625	6.656788148	6.293001348	6.494047526	6.30292517	8.864927514	7.766820532
1110004E09Rik	6.259866825	5.574586007	5.78615905	7.382187476	7.185018827	7.506272128	7.347155776	5.471148563
1110004F10Rik	8.987627459	9.075239148	9.046366846	9.277759093	9.148498378	9.342443896	8.124805406	8.943686303
1110005A03Rik	6.542387202	6.501113038	6.838526029	6.262700172	6.354825655	6.027666768	6.935068771	7.561388391
1110006O24Rik	5.335206488	5.425942677	5.169658961	3.724970753	3.748216567	3.21731888	4.716154492	3.040273031
1110007C09Rik	3.21542862	3.608506527	3.480182794	4.646072936	5.05653355	4.883163685	7.987818639	8.922356382
1110008F13Rik	8.864761604	8.801217695	8.814645317	9.482257296	9.455233533	9.689375033	9.661977966	9.809095972
1110008J03Rik	3.954632152	4.29736757	4.559269249	5.052549249	4.936101803	5.140981314	6.355989219	5.471148563
1110008L16Rik	5.093964137	5.630004715	5.99207515	6.740551473	6.659554131	6.652584298	7.434097315	6.330758095
1110008P14Rik	7.039381342	7.222708798	7.167874652	5.994226928	5.919420621	6.067028843	7.89891402	7.561388391
1110012J17Rik	0	0	0	0.493064435	1.873902123	1.818138824	0	0
1110012L19Rik	8.095295931	8.240303692	8.308653368	4.780469176	4.742213783	5.001662997	6.744106985	7.321768319
1110014N23Rik	8.033887118	8.199670824	8.264321185	7.591710165	7.692194696	7.611187246	8.895888571	9.527671831
1110017D15Rik	1.619224057	1.925756454	2.30768016	0	0	0	0	0
1110017F19Rik	5.37176457	3.906582834	4.294657442	2.222458714	3.468404919	1.818138824	0	0
1110018G07Rik	12.7399903	12.75170243	12.80573674	9.149078567	9.115758229	9.073425213	7.667310673	7.111687382
1110018J18Rik	7.443110563	7.478104682	7.810610126	5.664101937	5.533215728	5.937093501	3.474293622	4.902356751
1110019D14Rik	3.854856865	3.081503294	4.524311557	3.193554879	2.728266231	3.272241611	4.407883337	0
1110020A21Rik	5.509382275	5.425942677	5.31991505	3.058967937	2.728266231	2.973976952	3.474293622	0
1110020G09Rik	13.27704726	13.33646506	13.34855045	10.31031838	10.14910923	10.36797398	5.373495485	3.949808941
1110021J02Rik	9.746259706	9.636657728	9.730142033	7.890629789	7.865243261	8.004917296	6.264053531	5.471148563
1110021L09Rik	0	0	0	4.41762043	4.230216291	4.501672031	0	0
1110028C15Rik	7.050699744	7.050609705	6.852686054	5.966294709	5.933469981	5.953989958	4.970011916	6.045229023
1110028F11Rik	1.619224057	0.950931221	0	2.558065498	3.261222408	3.038767232	2.598591835	0
1110028F18Rik	0	0	0	0	0.37421734	0	0	0
1110031I02Rik	3.747665135	3.493688364	3.917453393	5.604944696	5.596392358	5.4576737	8.016276349	6.865714435
1110032A03Rik	8.430319583	8.586886063	8.542821294	4.92291373	4.693511591	5.096020317	6.355989219	3.949808941
1110032A04Rik	0	0	0	0.493064435	0	1.058443148	0	0
1110032F04Rik	0	0	0	3.127830267	2.593190154	3.325149913	0	0
1110034A24Rik	6.933309549	6.843489514	6.780453804	7.564021644	7.442475355	7.500533145	5.539548522	6.674835495
1110034B05Rik	5.37176457	4.903362309	5.027105721	5.383466649	5.214459706	5.504302454	3.474293622	7.034264277
1110034G24Rik	8.138370246	8.301319909	8.264321185	4.47160526	4.625907342	5.198829381	8.071561171	7.505110343
1110035M17Rik	1.025772145	0	0	0.493064435	1.752358838	0.78390798	3.474293622	4.902356751
1110036E04Rik	0	0	0.645617801	0	0.37421734	0.444554992	0	0
1110037F02Rik	9.390864503	9.334912225	9.385206513	9.201935871	9.204607641	9.135841349	8.044183562	7.667757933
1110038B12Rik	6.792089739	6.360740753	6.24918753	7.977151909	7.913885517	7.786495827	6.810609302	6.195045824
1110038D17Rik	13.0864006	13.05622898	13.19394956	9.298443862	9.042299733	9.331979452	8.365018132	8.501134039
1110038F14Rik	5.883101049	5.574586007	5.31991505	7.077295091	6.709396438	6.785955443	8.492027609	9.555648618
1110046J04Rik	0	0	0	0	0.67108719	1.058443148	4.015323983	0
1110049F12Rik	12.02334132	12.03137153	12.02084633	8.691116793	8.495077511	8.565506954	8.450921087	7.667757933
1110050K14Rik	0	0	0	0.493064435	0.67108719	1.058443148	0	0
1110051M20Rik	3.367991523	3.993667163	3.405305433	4.646072936	4.643107709	4.694975164	7.103683187	7.718139331
1110054M08Rik	0	0	0	1.602721094	1.619625929	1.818138824	6.442415635	7.111687382
1110054O05Rik	6.072687299	6.708412447	6.928175343	7.585602921	7.607102564	7.529002457	7.593683578	6.330758095
1110057K04Rik	7.13818566	7.789314062	7.70530432	8.076305832	7.726892393	7.944905916	8.071561171	7.859515869
1110058L19Rik	6.476772908	6.642567625	6.521519716	5.104729204	5.081983768	5.281471962	7.155775935	6.569006071
1110059E24Rik	4.135598968	4.364258694	4.294657442	6.074918353	6.073274226	6.572789737	6.993490786	7.321768319
1110059G10Rik	6.526261268	6.708412447	7.056060209	6.270335339	5.739202999	6.164610879	7.434097315	7.255083481
1110065P20Rik	4.047951185	5.328802052	3.862532481	5.250819203	5.523960343	5.707275941	6.935068771	6.773429497
1110067D22Rik	4.804119091	3.714856587	4.559269249	5.543257628	5.682100076	5.775399504	3.474293622	5.6888873
1190002F15Rik	8.719853611	8.736411181	8.434019076	6.825925778	6.508197405	6.992235892	6.06048774	4.503310695
1190002H23Rik	8.159434537	8.359859926	7.981432812	8.320174268	7.986434765	8.767779262	6.523955902	7.615553265
1190002N15Rik	4.296375067	3.993667163	5.257425495	7.128603253	7.149349175	7.218845602	6.810609302	6.952449414
1190003J15Rik	1.025772145	1.925756454	1.090052702	0	0.37421734	0.78390798	0	0
1190005F20Rik	8.586232034	8.551443469	8.496226577	7.331996032	7.3087437	7.361813153	7.301637882	7.321768319
1190005I06Rik	1.025772145	2.502228789	1.090052702	0.859860224	1.619625929	1.288994627	0	0
1190007F08Rik	10.50638343	10.53954012	10.49604882	9.835491423	9.71009145	9.800393692	7.771152098	8.106462222
1190007I07Rik	3.631865237	4.29736757	4.559269249	5.764831571	5.505269517	5.970690817	6.16585808	6.045229023
1200009I06Rik	0	0	0	3.811244897	3.579788367	3.69036246	4.015323983	5.214604199
1200011I18Rik	8.481399011	8.492859475	8.37392531	8.428211626	8.446918068	8.523677518	7.630966764	6.773429497
1200011M11Rik	6.298358832	6.327601193	6.042360727	7.346515506	7.297924319	7.102427562	5.185813426	3.040273031
1200014J11Rik	8.169852462	8.222385772	8.193769214	8.630115282	8.580143891	8.628694642	7.434097315	7.255083481
1200016B10Rik	10.44014806	10.4870416	10.51509256	6.959441709	6.830710365	7.008502281	8.492027609	8.472068953
1300001I01Rik	7.825649795	7.81345291	7.637404348	10.50894282	10.506832	10.36046871	9.211068946	9.177712001
1300002E11Rik	7.650746035	7.739789838	7.709200637	6.415120882	6.141432992	6.398599675	4.015323983	0
1300002K09Rik	0	0	0	1.945614684	1.127332724	1.818138824	4.015323983	3.040273031
1300010F03Rik	0	0	0	7.758430594	7.795804282	7.383802486	6.874180741	7.667757933
1300014I06Rik	0	0	0	2.558065498	2.728266231	2.973976952	7.103683187	6.674835495
1300015D01Rik	0	0	0	1.152049499	0.67108719	1.48772886	0	0
1300017J02Rik	7.566517475	7.848920385	7.905357125	7.832505228	7.822473049	7.961711652	6.06048774	5.6888873
1300018I17Rik	3.21542862	3.493688364	4.209194516	6.134699632	6.177296485	5.765862308	8.071561171	7.505110343
1300018J18Rik	6.650487214	6.721228322	6.599162163	7.257122384	7.359055959	7.132424571	7.771152098	7.505110343
1500001M20Rik	5.21962191	4.81046783	5.257425495	7.178149179	6.993789403	7.172677796	7.254636953	7.255083481
1500002O10Rik	0	0	0	0	0.917170986	0.444554992	0	0
1500002O20Rik	8.185339637	7.928436701	8.053697049	7.742050253	7.685983997	7.423771373	8.880491096	9.247982695
1500003O03Rik	12.41904318	12.57102794	12.66826473	8.799305833	8.906446463	8.915263513	8.751011298	8.1438027
1500004A13Rik	5.573562253	5.224645435	5.257425495	4.822622716	5.05653355	4.847438718	0	0
1500009L16Rik	0	0	0	0.493064435	1.873902123	1.662372166	0	0
1500010J02Rik	9.303675106	9.255643534	9.240595063	8.601648623	8.530170586	8.437696803	7.155775935	6.674835495
1500011B03Rik	7.8452817	7.621723746	7.477551429	5.90875357	5.778649903	6.051412648	6.935068771	6.195045824
1500011H22Rik	7.25042279	7.318591663	7.074301498	6.583932373	6.406103756	6.572789737	4.970011916	4.902356751
1500011K16Rik	5.178940047	4.548120971	4.375339569	5.720928701	5.35679135	6.003523495	7.89891402	8.611870374
1500012F01Rik	8.624607396	8.576344409	8.459687504	8.219252609	8.053902937	8.176694402	7.516095937	7.988266339
1500015A07Rik	4.692938845	2.722186244	4.868906651	3.535208439	3.683185356	3.914074303	0	3.949808941
1500015O10Rik	0	0.950931221	0	0.493064435	0.37421734	1.058443148	0	0
1500017E21Rik	5.635008301	6.39313614	6.342449626	2.343212325	2.187018512	1.662372166	0	0
1500031L02Rik	3.854856865	4.364258694	4.021394865	5.203747296	4.977372887	5.212936097	5.373495485	3.040273031
1500032L24Rik	10.69761936	10.73387199	10.65649736	8.578771326	8.355959948	8.551698127	9.932202377	10.24679583
1520402A15Rik	1.619224057	1.925756454	1.090052702	1.394911905	1.985996589	1.662372166	0	0
1600002H07Rik	8.116993841	8.024626463	7.870986941	7.378659709	7.087867086	7.239665531	6.810609302	6.674835495
1600002K03Rik	3.747665135	4.29736757	3.68398725	4.843246431	4.742213783	4.810806595	4.970011916	7.255083481
1600010M07Rik	0	0.950931221	0	1.945614684	2.277916554	1.662372166	3.474293622	4.503310695
1600012F09Rik	5.80504958	6.030894026	5.360119953	5.266174616	5.19126043	5.736866496	4.015323983	0
1600012H06Rik	7.680195041	7.770941124	7.796028921	7.389217236	7.158349607	7.316802728	6.06048774	6.952449414
1600014C10Rik	3.367991523	1.925756454	2.463432174	6.84138589	7.137260582	7.124983588	7.868018522	8.664206088
1600014C23Rik	0	0	0.645617801	0.493064435	0	0	0	0
1600016N20Rik	1.025772145	0.950931221	2.30768016	3.316650764	3.215960266	3.160222233	0	0
1600020E01Rik	7.665545678	7.733478044	7.604310882	3.724970753	3.683185356	3.473142648	5.373495485	6.330758095
1600021P15Rik	0	0	0	2.343212325	2.593190154	2.68109257	4.015323983	3.949808941
1600027N09Rik	4.749599706	4.227223581	4.488485732	6.003418769	6.159476175	6.027666768	4.015323983	0
1600029D21Rik	0	1.519159448	0	1.602721094	1.752358838	1.662372166	4.407883337	4.902356751
1600029I14Rik	0	0	0	0	0.37421734	0.444554992	0	0
1600029O15Rik	2.038487602	0	0	0	0	0	0	0
1700001C19Rik	0	0	0	1.152049499	1.985996589	1.058443148	0	0
1700001D01Rik	0	0	0	0.493064435	0	0.444554992	0	0
1700001G11Rik	0	0.950931221	0	1.602721094	1.619625929	1.818138824	0	3.949808941
1700001G17Rik	3.367991523	3.081503294	1.703825525	2.090667112	2.791339881	2.20443585	0	0
1700001J03Rik	1.025772145	0	0	0	0	0	5.539548522	0
1700001K19Rik	2.627663806	2.502228789	2.463432174	2.090667112	1.752358838	1.662372166	0	0
1700001K23Rik	1.619224057	2.502228789	2.133055267	1.602721094	1.127332724	0.78390798	0	3.949808941
1700001L05Rik	5.259187996	5.516953146	5.580324977	5.889051636	5.940443685	6.051412648	4.015323983	3.040273031
1700001O22Rik	2.038487602	1.925756454	0.645617801	0.493064435	0.37421734	0	0	0
1700001P01Rik	0	1.925756454	0.645617801	2.090667112	1.619625929	1.288994627	0	0
1700003E16Rik	0	0	0	0.859860224	0.917170986	1.058443148	0	0
1700003F12Rik	0	0	0	1.394911905	1.310736261	1.288994627	7.804168857	8.317252337
1700003F17Rik	0	0	0	0	2.187018512	1.958714342	0	0
1700003G18Rik	0	0	0	0	0	0.444554992	0	0
1700003M02Rik	1.619224057	0.950931221	0	0	0	0	0	0
1700003M07Rik	2.038487602	3.081503294	3.326328096	0	0.37421734	0	0	0
1700007F19Rik	0	0	0	0	0.37421734	0.444554992	0	0
1700007I08Rik	1.619224057	0	1.429335938	2.222458714	2.090005965	1.818138824	0	0
1700007J10Rik	3.954632152	4.658846747	4.021394865	2.910521565	2.791339881	3.10077246	0	0
1700007K09Rik	0	0	0	1.152049499	1.310736261	0.444554992	0	0
1700007K13Rik	6.45989222	6.293682465	5.966259443	0.493064435	0	0	0	0
1700007L15Rik	3.367991523	3.81390229	3.970360007	3.852521342	4.183954921	4.107708155	2.598591835	0
1700008F21Rik	0	0.950931221	0	0	0	0	0	0
1700008J07Rik	6.137816416	6.310741508	5.646842034	5.070153099	5.248573791	4.865411779	7.391281369	4.503310695
1700008O03Rik	0	0	0	1.394911905	1.473432244	1.818138824	0	0
1700008P20Rik	0	0	0	0	0	0	0	3.040273031
1700009P17Rik	1.025772145	1.925756454	1.934344887	2.558065498	2.791339881	2.086800232	7.804168857	7.321768319
1700010I14Rik	0	0	0	3.193554879	3.579788367	3.272241611	5.185813426	0
1700011E24Rik	2.362945395	0	0	0	0.37421734	0	0	0
1700011H14Rik	0	1.519159448	1.934344887	0.493064435	0.37421734	0	0	0
1700011I03Rik	0	0	0	0	0	0	4.716154492	0
1700011J10Rik	6.831995265	6.988357536	6.78784196	4.903405533	4.726161704	5.033806037	5.946810776	5.878032237
1700011L22Rik	0	0	0	0	0	0.444554992	0	0
1700012A16Rik	2.627663806	0	2.463432174	2.910521565	2.662308472	2.834954413	0	0
1700012B15Rik	9.106280043	9.246807141	9.325539975	6.322679172	6.171380806	6.335526756	7.434097315	6.569006071
1700012D01Rik	0	0.950931221	0	0.493064435	0	0.444554992	0	0
1700012D14Rik	2.038487602	2.913002396	2.463432174	2.343212325	1.619625929	2.086800232	0	4.503310695
1700012L04Rik	2.627663806	2.242596448	1.090052702	0.859860224	1.310736261	1.288994627	0	0
1700013F07Rik	0	0.950931221	0	0	0	0	0	0
1700013G23Rik	1.025772145	1.519159448	1.703825525	0.859860224	1.310736261	0.444554992	0	0
1700013H16Rik	0	0	0	0	0.37421734	0	0	0
1700013N18Rik	4.441017034	3.232366092	2.732071757	2.454634844	2.090005965	2.68109257	0	0
1700015E13Rik	0	0.950931221	1.429335938	0	0.67108719	0.444554992	0	0
1700016C15Rik	0	0	0	0.493064435	0	0	0	0
1700016D06Rik	0	0	0	0	0.67108719	0.78390798	0	0
1700016G22Rik	1.025772145	1.925756454	1.429335938	0	0.37421734	0	0	0
1700016H13Rik	0	0	0	0	0.37421734	0	0	0
1700016K19Rik	0	0	0	0.493064435	0	0.444554992	0	0
1700016L04Rik	0	1.519159448	0.645617801	0	0.37421734	0	0	0
1700016L21Rik	1.025772145	0	0	0	0	0	0	0
1700017B05Rik	13.0819255	13.13825142	13.18785406	8.424794755	8.70619778	8.26904214	7.434097315	6.330758095
1700017N19Rik	0	0	0	0	0.37421734	0	0	0
1700018C11Rik	1.025772145	0	0	0.493064435	0	0	0	0
1700018L02Rik	2.038487602	1.925756454	2.30768016	5.383466649	5.387734654	5.504302454	0	4.503310695
1700018L24Rik	1.025772145	0	0	0	0	0	0	0
1700019A02Rik	0	0.950931221	0.645617801	0.859860224	0	0	0	0
1700019D03Rik	0	0	0	0.859860224	1.985996589	1.662372166	3.474293622	4.902356751
1700019E19Rik	0	0	0	1.152049499	2.090005965	1.662372166	2.598591835	5.471148563
1700019G17Rik	2.627663806	2.722186244	2.133055267	3.193554879	3.579788367	3.325149913	2.598591835	3.040273031
1700019L03Rik	1.619224057	0	1.429335938	2.910521565	2.520593072	2.086800232	0	0
1700019N12Rik	0	0	0.645617801	1.784331186	1.752358838	1.288994627	0	0
1700020A23Rik	0	0	0	0.493064435	0	0	0	0
1700020D05Rik	3.747665135	2.722186244	3.619199502	1.784331186	1.310736261	1.058443148	0	0
1700020I14Rik	11.420125	11.41488397	11.45986028	7.974817278	8.040983823	8.217497778	7.301637882	6.773429497
1700020L24Rik	0	0	0	5.383466649	5.281899811	4.734627992	0	0
1700020N01Rik	0	0	0	0	0.37421734	0	0	0
1700020N18Rik	0	0	0	0	0.37421734	0.444554992	0	0
1700020O03Rik	7.993402402	7.917342051	7.942241975	7.206284188	7.306046452	7.306972185	4.970011916	5.878032237
1700021C14Rik	3.631865237	1.925756454	2.30768016	3.535208439	3.169231977	3.768851215	4.407883337	6.454794566
1700021F05Rik	5.093964137	5.574586007	5.872083206	6.057372908	5.974815353	6.392415032	7.836446887	7.615553265
1700021K19Rik	5.049522431	5.546057348	5.027105721	6.886796373	6.875061624	6.713387222	9.148167817	9.49914177
1700022H16Rik	0	0	0	0	0.37421734	0	0	0
1700022I11Rik	4.296375067	4.075792784	3.326328096	1.394911905	0.67108719	0.444554992	0	0
1700022P22Rik	0	2.502228789	0.645617801	0.493064435	0.37421734	0.444554992	0	0
1700023E05Rik	0	0	0	1.945614684	1.873902123	1.818138824	0	0
1700023F06Rik	0	0	0	1.152049499	0.37421734	0	0	0
1700023L04Rik	0	0	0	1.784331186	1.873902123	2.20443585	3.474293622	3.040273031
1700024F13Rik	0	0	0	1.152049499	0.67108719	0	0	0
1700024P03Rik	0	0.950931221	0	1.784331186	1.127332724	0	0	0
1700024P16Rik	0	0	0	0	0.37421734	0	2.598591835	0
1700025B11Rik	0	1.519159448	1.090052702	0	0	0	0	0
1700025E21Rik	4.296375067	3.81390229	3.970360007	0	0.917170986	0.444554992	0	0
1700025F24Rik	0	0	0	0	0.37421734	0	0	0
1700025G04Rik	0	0	1.429335938	5.828278152	6.153486819	6.019663819	8.681635716	8.922356382
1700025K23Rik	0	0	0	0.493064435	0.917170986	1.662372166	0	0
1700025N23Rik	0	0	1.090052702	0	0	0	0	0
1700026D11Rik	3.631865237	2.722186244	3.55136494	0	0.37421734	0	0	0
1700026J04Rik	1.619224057	0	0.645617801	0	1.127332724	0.78390798	0	0
1700026L06Rik	1.619224057	0.950931221	0.645617801	2.454634844	2.662308472	2.834954413	3.474293622	3.040273031
1700027D21Rik	0	1.519159448	1.429335938	0	0	0	0	0
1700027I24Rik	1.025772145	0	0.645617801	0.493064435	0	0	0	0
1700027J07Rik	2.038487602	2.502228789	1.090052702	0	0.67108719	0	0	0
1700028B04Rik	0	0	0	0.493064435	0	0	0	0
1700028E10Rik	3.21542862	4.29736757	3.68398725	2.830147506	2.520593072	2.68109257	0	0
1700028I16Rik	0	0	1.090052702	0	0.37421734	0	0	0
1700028J19Rik	2.038487602	2.502228789	2.30768016	2.454634844	2.277916554	2.834954413	0	4.503310695
1700028K03Rik	6.509953044	6.360740753	6.503683311	3.931691868	3.8990211	4.195577942	0	3.949808941
1700029F09Rik	7.073073592	7.195413795	6.914740566	7.335639622	7.059321603	7.426800522	3.474293622	4.503310695
1700029G01Rik	2.362945395	1.519159448	1.090052702	1.945614684	2.662308472	2.20443585	6.744106985	6.952449414
1700029H14Rik	0	0	0	0.493064435	0	0	0	0
1700029I01Rik	4.572469756	4.711177746	4.414049343	3.535208439	3.779664955	3.768851215	3.474293622	0
1700029I15Rik	0	0.950931221	0	1.394911905	1.752358838	1.058443148	4.970011916	3.040273031
1700029J07Rik	2.038487602	1.925756454	2.463432174	2.090667112	2.593190154	1.958714342	0	0
1700029J11Rik	3.04480355	3.608506527	2.958454585	0.493064435	1.127332724	0	0	0
1700029M20Rik	0	0	0	0	0.37421734	0	0	0
1700029N11Rik	0	0	0	0	0.37421734	0	0	0
1700029P11Rik	0	0.950931221	0	0	0	0	0	0
1700030A11Rik	0	0	0	0	0.37421734	0.444554992	0	0
1700030C10Rik	2.362945395	2.242596448	1.934344887	0	2.791339881	0	4.015323983	3.040273031
1700030J22Rik	4.047951185	4.364258694	3.917453393	2.654574406	2.363425375	2.414333466	0	4.503310695
1700030K09Rik	4.804119091	3.714856587	4.65933034	5.732030304	5.596392358	5.736866496	5.946810776	7.185166298
1700030L20Rik	2.627663806	4.075792784	3.326328096	0	0	0	0	0
1700030M09Rik	0	0	0	0.493064435	0	0	0	0
1700031M16Rik	0	0	0	0	0.37421734	0	0	0
1700034F02Rik	0	2.502228789	1.934344887	2.222458714	1.473432244	1.058443148	0	0
1700034H14Rik	6.02757488	6.310741508	6.362380557	6.982866066	6.860428844	6.996319715	4.407883337	4.503310695
1700034H15Rik	7.672888953	7.573066709	7.463779534	4.737046802	4.758089223	4.633374374	0	0
1700034I23Rik	2.362945395	0.950931221	1.934344887	1.152049499	0	0.444554992	0	0
1700034O15Rik	2.362945395	1.519159448	1.429335938	2.343212325	1.473432244	1.48772886	0	0
1700034P13Rik	8.73747065	8.854539348	8.738527516	6.2239062	6.240816617	6.082477811	0	0
1700037C18Rik	3.854856865	3.081503294	3.326328096	3.430064385	3.468404919	3.730140537	6.523955902	7.111687382
1700037H04Rik	10.63696076	10.65006405	10.68645295	8.737300214	8.966608271	8.95567269	8.645655408	7.813912549
1700039E15Rik	0	0	0	0.493064435	0	0	0	0
1700040I03Rik	7.785565898	7.982665131	7.832209282	6.602198094	6.5814053	6.636974556	7.155775935	6.330758095
1700040L02Rik	0	0	0	1.602721094	0.67108719	0.78390798	0	0
1700040N02Rik	0	0	0	0.859860224	0.37421734	1.058443148	0	0
1700041C23Rik	2.851257885	2.502228789	0.645617801	0	0	0	0	0
1700042B14Rik	0	0	0	0	0	0	3.474293622	0
1700042G15Rik	0	0	0	0	0	0	2.598591835	0
1700042O10Rik	0	1.925756454	1.090052702	0	0.37421734	0	0	0
1700047M11Rik	0	0	0	1.945614684	1.873902123	1.058443148	2.598591835	0
1700048M11Rik	0	1.925756454	0	0	0.67108719	0.444554992	0	0
1700048O20Rik	3.854856865	3.608506527	2.30768016	3.316650764	2.965531803	3.376186342	2.598591835	0
1700049G17Rik	2.627663806	1.519159448	2.463432174	2.830147506	2.909772464	3.10077246	3.474293622	4.902356751
1700052K11Rik	6.908640158	6.733931352	6.599162163	5.18770906	5.314473354	5.527063593	6.935068771	5.214604199
1700052N19Rik	7.79905132	7.807455956	7.669755686	7.413555102	7.372009494	7.326566738	5.373495485	6.195045824
1700054N08Rik	5.981006155	6.149422017	6.042360727	6.307916572	6.028161525	6.186222437	3.474293622	0
1700055N04Rik	0	0	0	0	1.619625929	0	0	0
1700056E22Rik	3.04480355	4.227223581	3.480182794	1.602721094	2.662308472	2.313198545	6.442415635	7.034264277
1700057K13Rik	0	0	0	0	0.37421734	0	0	0
1700058G18Rik	0	0	0	0.493064435	1.310736261	0.78390798	0	0
1700061G19Rik	1.025772145	0	1.429335938	1.602721094	1.310736261	1.662372166	0	0
1700061J05Rik	0	0	0	0	0.37421734	0	0	0
1700064M15Rik	0	0	0	0	0	0	4.015323983	0
1700065D16Rik	1.619224057	0.950931221	0	1.394911905	2.277916554	2.313198545	0	0
1700065I17Rik	0	0	0	0	0	0.444554992	0	0
1700065J18Rik	1.025772145	0	0	0	0	0	0	0
1700066B19Rik	0	0	0	0.859860224	0.917170986	1.288994627	4.970011916	5.6888873
1700066J24Rik	2.038487602	0	1.934344887	2.222458714	2.728266231	1.818138824	0	0
1700066M21Rik	6.883541583	6.440404822	6.590738713	6.262700172	6.159476175	6.171850762	3.474293622	6.195045824
1700067K01Rik	2.362945395	2.242596448	2.732071757	2.222458714	1.473432244	2.414333466	0	0
1700071M16Rik	0	0	0	2.454634844	3.019216029	2.086800232	0	0
1700072O05Rik	1.619224057	0	0	0	0	0	0	0
1700073E17Rik	0	0	0	0.493064435	0	0	0	0
1700074P13Rik	0	0	0	0	0.37421734	0	0	0
1700081H04Rik	0	0	0	0	0.37421734	0	0	0
1700081L11Rik	9.972881154	10.15524776	10.08678304	8.54454778	8.647746298	8.431677858	8.970503371	8.442406249
1700084E18Rik	1.619224057	3.232366092	2.133055267	1.152049499	1.619625929	1.288994627	0	0
1700086O06Rik	7.877419302	7.807455956	7.839337733	5.786291956	5.387734654	4.935145273	4.970011916	3.040273031
1700088E04Rik	7.635792998	7.922900041	7.747595756	4.44486534	4.936101803	4.40667812	0	0
1700091E21Rik	0	0	0	0	0.67108719	0	0	0
1700092M07Rik	1.619224057	1.519159448	3.154085242	1.945614684	1.985996589	2.414333466	0	0
1700093K21Rik	1.025772145	0	0	0.859860224	0.67108719	0.78390798	0	0
1700094D03Rik	4.804119091	4.364258694	4.840767562	4.078081888	4.08672904	3.806550285	4.015323983	4.503310695
1700094J05Rik	6.200131902	5.630004715	5.360119953	5.807437787	5.954290773	6.105345436	2.598591835	0
1700095B10Rik	0	0	0	0.493064435	0.37421734	0	0	0
1700095B22Rik	0	0	0	0	0.37421734	0	0	0
1700096J18Rik	2.362945395	0	0	0	0	0.444554992	0	0
1700096K18Rik	4.135598968	4.227223581	4.488485732	3.193554879	2.909772464	3.376186342	2.598591835	3.040273031
1700097N02Rik	0	0	0	2.222458714	1.127332724	2.597535909	0	3.040273031
1700101E01Rik	0	0	0	1.394911905	0.917170986	0.444554992	0	0
1700101I11Rik	6.542387202	7.080756617	6.547867552	2.090667112	2.593190154	1.818138824	0	0
1700102H20Rik	2.362945395	1.925756454	0	1.152049499	1.127332724	1.058443148	0	0
1700102P08Rik	5.003668083	3.993667163	4.164486378	1.784331186	0.917170986	2.20443585	0	3.040273031
1700106N22Rik	5.541829125	5.901749347	5.563205222	4.303184319	3.870094973	4.046006751	4.407883337	3.040273031
1700108F19Rik	0	0	0	0	0	0	0	3.949808941
1700108J01Rik	0	0	0	0.493064435	0.37421734	0	0	0
1700109H08Rik	6.050307413	5.516953146	5.872083206	3.483594066	3.810442418	3.768851215	0	0
1700110C19Rik	0	0	0	0	0	0.444554992	0	0
1700110K17Rik	0	0	0	1.945614684	1.873902123	1.48772886	0	0
1700112E06Rik	0	0	0	1.784331186	3.215960266	1.288994627	6.442415635	7.615553265
1700113A16Rik	6.67994145	6.486173792	6.458103006	5.281368313	5.131575673	5.080716457	4.716154492	4.503310695
1700113I22Rik	0	1.925756454	2.30768016	3.256415296	3.579788367	3.10077246	3.474293622	5.471148563
1700120C14Rik	3.954632152	3.906582834	3.059583336	2.090667112	3.019216029	2.414333466	0	4.503310695
1700120G07Rik	0	0	0	0	0	0.444554992	0	0
1700120K04Rik	2.627663806	0.950931221	1.703825525	1.945614684	1.985996589	1.662372166	0	0
1700123I01Rik	0	0.950931221	0	0	0	0	0	0
1700123M08Rik	0	1.925756454	1.429335938	2.343212325	2.277916554	2.414333466	0	0
1700123O20Rik	9.210875544	9.386108097	9.441332312	7.739302023	7.73292982	7.745838406	7.516095937	7.034264277
1700125D06Rik	2.851257885	1.925756454	2.30768016	0.859860224	0.917170986	0.444554992	2.598591835	0
1700125H20Rik	2.038487602	0	1.703825525	0	0.37421734	0	0	0
1810006J02Rik	0	0	0	1.784331186	1.752358838	1.058443148	0	0
1810006K21Rik	8.510380972	8.720542291	8.555862267	8.023068265	7.770591085	8.206964174	6.993490786	7.946613258
1810008A18Rik	7.016474614	7.267083342	6.880595861	7.991080907	7.948888098	7.978323874	8.970503371	8.85640657
1810008I18Rik	0	0	0	0.493064435	0.37421734	1.058443148	0	0
1810009A15Rik	7.298689194	7.327000389	7.217959394	8.217278895	7.839360544	8.359007636	8.833287415	8.180201048
1810010D01Rik	0	0	0	0	0	0	2.598591835	3.040273031
1810010H24Rik	1.619224057	0	1.429335938	0.859860224	1.752358838	1.288994627	0	0
1810011H11Rik	0	0	0	2.986653211	3.543607686	2.973976952	8.408608884	8.8337359
1810011O10Rik	0	0	0	3.768752636	1.985996589	2.086800232	0	3.040273031
1810012K16Rik	0	0	0.645617801	0	0.37421734	0.78390798	0	0
1810012P15Rik	9.141112278	8.971789128	9.173081587	6.255024382	6.450745647	6.335526756	7.206053088	7.034264277
1810013A23Rik	2.362945395	0	0	0.859860224	0.67108719	1.288994627	0	0
1810013D10Rik	5.664777002	5.94609456	5.99207515	6.373190173	6.333792967	6.386203762	7.049638787	7.667757933
1810013L24Rik	12.31786832	12.2746502	12.29598582	8.322012203	8.320315723	8.362175712	6.16585808	7.505110343
1810014B01Rik	3.04480355	3.081503294	3.480182794	5.311283935	5.131575673	5.51572791	4.407883337	4.503310695
1810014F10Rik	1.619224057	1.925756454	1.090052702	3.483594066	3.169231977	3.10077246	6.810609302	6.952449414
1810019D21Rik	1.619224057	1.925756454	2.849699026	0	0.917170986	0.444554992	0	0
1810019J16Rik	0	0	0	1.784331186	1.473432244	1.058443148	3.474293622	0
1810020D17Rik	5.093964137	4.85766262	4.896507385	4.622403975	4.252802331	4.612242076	7.206053088	6.865714435
1810020O05Rik	1.619224057	2.722186244	2.958454585	0.493064435	0.37421734	0	0	0
1810021B22Rik	0	0	0	0.493064435	0.67108719	1.48772886	0	0
1810022K09Rik	7.613068771	7.752331183	7.770151732	4.548974013	4.381361335	4.654201593	0	0
1810024B03Rik	3.747665135	1.519159448	3.405305433	2.830147506	2.363425375	2.906139615	5.185813426	0
1810026B05Rik	9.848697091	9.86457895	9.815755464	6.455867252	6.290784726	6.398599675	7.347155776	7.903721737
1810026J23Rik	9.154288505	9.222224232	9.1125867	8.600134704	8.496261138	8.522262099	6.810609302	7.718139331
1810027O10Rik	10.08446707	9.994306866	9.760500266	7.803856359	7.602713312	8.006942782	10.49408669	10.69964835
1810029B16Rik	5.093964137	4.658846747	4.840767562	6.449155607	6.503496182	6.855047599	4.407883337	3.040273031
1810030J14Rik	0	0	0	0	0	0	5.688446544	4.902356751
1810030N24Rik	8.260375736	8.244748615	8.386145984	5.517824813	5.2029067	5.893965781	6.442415635	6.865714435
1810030O07Rik	6.317226441	6.559369491	6.485623626	7.464364912	7.324822141	7.260189271	7.804168857	7.111687382
1810031K17Rik	12.89382832	12.97979797	13.0150768	8.784719026	8.754480647	8.711758043	10.20367796	10.1854469
1810032O08Rik	5.80504958	5.574586007	5.076205294	6.794499478	6.474962518	6.435160899	6.523955902	7.446547519
1810033B17Rik	0	0	0	5.628899457	6.354825655	5.902695082	7.103683187	6.569006071
1810034E14Rik	1.025772145	0.950931221	1.429335938	3.256415296	2.851771116	2.834954413	4.970011916	3.040273031
1810035L17Rik	8.056521181	8.019447557	8.013297734	6.911420172	6.705308054	7.429823324	4.716154492	3.040273031
1810037I17Rik	9.990620063	9.898826083	10.00514744	8.388420374	8.095108535	8.58461992	7.391281369	7.766820532
1810041L15Rik	0	0	0	0.493064435	1.619625929	0.444554992	3.474293622	0
1810043G02Rik	2.627663806	3.081503294	3.480182794	4.737046802	4.461114069	4.524474381	5.688446544	7.111687382
1810043H04Rik	4.135598968	4.81046783	5.235979326	5.709741008	5.755111422	5.911371883	9.706318119	9.583093183
1810044D09Rik	5.693943851	4.711177746	4.95017352	3.679818514	3.468404919	3.649456447	2.598591835	3.949808941
1810046J19Rik	6.050307413	5.808747529	6.194645774	6.514907068	6.395992908	6.615895314	9.373867055	9.281874846
1810046K07Rik	0	0	0	0	0	0	0	3.949808941
1810048J11Rik	3.505952912	3.81390229	3.405305433	5.568249852	5.476771253	5.625265607	4.970011916	4.902356751
1810049H13Rik	4.692938845	4.075792784	4.294657442	4.078081888	4.061363134	3.607356658	7.301637882	7.255083481
1810053B23Rik	5.722532702	5.487249702	5.492619351	3.768752636	4.111656651	4.546921931	0	0
1810055G02Rik	4.804119091	4.85766262	5.510592217	6.36608169	6.339079955	6.027666768	2.598591835	5.878032237
1810058I24Rik	12.47813375	12.63274121	12.68493086	8.036562963	8.163757564	8.210483928	9.723679515	9.41000168
1810062G17Rik	0	0.950931221	0.645617801	1.152049499	0.37421734	1.058443148	0	0
1810062O18Rik	2.038487602	3.714856587	1.429335938	2.558065498	3.019216029	2.76007367	3.474293622	0
1810063B05Rik	4.856652994	4.658846747	5.027105721	6.277930311	5.981592501	6.367407872	7.667310673	7.034264277
1810063B07Rik	2.627663806	3.232366092	3.154085242	3.892649615	4.381361335	4.40667812	8.512149837	7.988266339
1810064F22Rik	1.025772145	1.519159448	0.645617801	0	0	0	0	0
1810074P20Rik	6.89614545	6.900942189	6.78784196	7.283772431	7.190878961	7.326566738	8.016276349	7.185166298
2010001M06Rik	3.21542862	1.925756454	1.703825525	3.585039842	3.615083843	3.69036246	0	0
2010001M09Rik	0	0	0	3.535208439	2.090005965	2.50884076	8.450921087	9.045847327
2010002M12Rik	1.619224057	0	1.703825525	0.493064435	1.127332724	1.288994627	2.598591835	0
2010002N04Rik	11.22412269	11.21135593	11.26815528	7.145308337	7.303344152	7.052311665	4.407883337	0
2010003K15Rik	0	0	0	1.394911905	0.917170986	1.058443148	0	0
2010003O02Rik	3.954632152	4.947658724	4.164486378	4.242371893	4.339768339	4.431019397	6.810609302	5.6888873
2010005H15Rik	2.627663806	1.519159448	1.429335938	5.18770906	6.177296485	6.051412648	0	0
2010009K17Rik	3.04480355	1.925756454	1.090052702	2.222458714	1.752358838	2.597535909	0	0
2010010A06Rik	1.025772145	1.519159448	0	0	0	0	0	0
2010011I20Rik	13.23254945	13.29995611	13.2277862	10.21759329	10.2221053	10.39722456	8.016276349	8.068129544
2010012O05Rik	4.856652994	4.658846747	4.488485732	5.91850455	5.533215728	5.858510605	8.320069149	8.529625115
2010015L04Rik	3.21542862	3.493688364	3.862532481	1.152049499	1.619625929	1.48772886	2.598591835	0
2010016I18Rik	3.21542862	3.081503294	2.958454585	2.222458714	2.791339881	2.20443585	5.185813426	6.569006071
2010106C02Rik	0	0	0	0.493064435	0.37421734	0	0	0
2010106G01Rik	9.765277725	9.915649534	9.752026383	8.780715076	8.680395551	8.90335172	10.67007051	10.20324298
2010107E04Rik	9.992088507	10.00613692	9.839057455	8.514323318	8.113736696	8.720424607	6.993490786	7.321768319
2010107G12Rik	2.038487602	2.722186244	0.645617801	1.945614684	2.965531803	2.086800232	0	0
2010107G23Rik	0	0	0.645617801	0.493064435	1.310736261	1.058443148	2.598591835	0
2010107H07Rik	9.25067894	9.057662594	9.091844593	6.602198094	6.431075144	6.800041123	8.408608884	7.903721737
2010109A12Rik	4.692938845	4.227223581	4.118348336	0.493064435	0	0	0	3.040273031
2010109I03Rik	0	0	0	0.859860224	0.67108719	0.444554992	3.474293622	3.040273031
2010109K11Rik	12.38507613	12.41535927	12.41914297	8.598619196	8.635981152	8.550309947	7.103683187	7.111687382
2010110P09Rik	0	0	0	1.394911905	1.473432244	1.058443148	6.06048774	5.6888873
2010111I01Rik	3.21542862	3.81390229	3.745990159	5.796903614	5.747179138	5.928570481	4.407883337	0
2010204K13Rik	1.025772145	0.950931221	0.645617801	4.47160526	3.71606735	4.251318702	2.598591835	0
2010300C02Rik	0	0	0	0.493064435	2.444148404	1.288994627	0	0
2010305A19Rik	4.572469756	4.364258694	4.164486378	6.435637914	6.117018932	6.392415032	7.555411274	8.1438027
2010308F09Rik	0	0	0	0.859860224	0	0	0	0
2010310C07Rik	0	0	0	0.493064435	0	0	0	0
2010315B03Rik	4.135598968	2.913002396	4.252558722	4.41762043	4.252802331	4.694975164	4.716154492	6.569006071
2010317E24Rik	6.476772908	6.57357332	6.270439682	7.852989147	7.714741209	7.683886283	0	0
2010320M18Rik	4.572469756	4.604545863	4.65933034	4.41762043	4.554978764	4.79213572	7.049638787	6.865714435
2010321M09Rik	8.582337752	8.648567881	8.592184104	8.463608506	8.420975767	8.546137375	6.874180741	6.773429497
2200002D01Rik	1.619224057	1.519159448	0.645617801	3.483594066	2.909772464	3.272241611	6.16585808	5.878032237
2200002K05Rik	0	0	0	1.152049499	1.127332724	1.288994627	0	0
2210009G21Rik	7.792324366	7.701498095	7.762672189	5.452209263	5.367179702	5.582443276	0	3.949808941
2210010C04Rik	0	0	0	0.493064435	0.37421734	0	0	5.214604199
2210010C17Rik	0	0	0	1.394911905	1.985996589	1.662372166	0	0
2210012G02Rik	8.245677488	8.138881672	8.215847272	7.229970768	7.020360541	7.19772081	8.608754763	8.964705455
2210013O21Rik	3.505952912	4.711177746	4.070685893	5.568249852	5.408000856	5.51572791	6.674390424	7.111687382
2210015D19Rik	3.367991523	4.428185327	4.451747556	4.961156151	5.017496093	5.12614946	6.442415635	7.321768319
2210016F16Rik	3.954632152	2.913002396	3.242775645	7.829924167	7.490780873	7.650588151	10.2877897	9.675235167
2210016L21Rik	5.831538704	5.759897284	5.455987632	6.825925778	6.625342827	6.545179714	9.186236612	9.68793074
2210018M11Rik	8.473010377	8.408213265	8.471205688	6.987505641	7.118935622	7.044444636	10.1339683	10.5266942
2210020M01Rik	7.200485538	7.249496968	7.333532633	6.012552417	5.947383842	4.883163685	6.601133063	6.045229023
2210021J22Rik	3.04480355	4.364258694	4.294657442	5.956862485	5.682100076	5.937093501	7.206053088	8.180201048
2210039B01Rik	2.362945395	1.519159448	2.732071757	0	0	0	0	0
2210403K04Rik	10.63696076	10.45191173	10.45196779	3.633207355	3.506496255	3.160222233	6.06048774	7.505110343
2210404J11Rik	7.16967186	7.500580328	7.49571181	5.087544732	5.225920931	4.810806595	4.970011916	6.045229023
2210404O07Rik	3.631865237	3.493688364	3.242775645	3.892649615	4.296940527	4.077187285	2.598591835	4.503310695
2210404O09Rik	0	0	1.429335938	4.112470732	3.8990211	3.649456447	4.407883337	0
2210408F21Rik	5.137077646	4.81046783	4.559269249	0	0.37421734	0	7.206053088	6.454794566
2210408I21Rik	0	2.722186244	2.958454585	4.303184319	4.111656651	4.16687858	2.598591835	4.902356751
2210411K11Rik	3.954632152	4.604545863	4.524311557	6.021628603	5.560630869	6.019663819	7.155775935	7.988266339
2210414B05Rik	1.619224057	0	0	0	0.37421734	0	0	0
2210415F13Rik	0	0	0	0	0	0	5.946810776	6.952449414
2210416O15Rik	0	0	0	0.493064435	0.917170986	0	0	0
2210417K05Rik	5.722532702	5.328802052	5.580324977	3.127830267	2.791339881	3.272241611	0	0
2300009A05Rik	4.047951185	3.993667163	3.480182794	4.758921349	4.758089223	4.59079563	7.929161735	6.045229023
2310001A20Rik	6.635531479	6.783653659	6.980697263	8.189359567	8.104452681	8.127274114	5.539548522	4.902356751
2310001H17Rik	2.038487602	1.519159448	1.934344887	2.830147506	3.71606735	2.68109257	0	3.040273031
2310001K24Rik	1.025772145	0	0.645617801	0	0.37421734	0.444554992	0	0
2310002L09Rik	0	0	0	0	0.37421734	0	0	0
2310003C23Rik	10.6940148	10.74724806	10.71628326	9.038291938	8.89572256	9.063728152	7.049638787	7.766820532
2310003F16Rik	9.687653524	9.673391956	9.764250519	9.21584191	9.039054761	9.226416564	9.568987281	9.331265396
2310003H01Rik	5.750566019	5.924092331	5.78615905	6.552966003	6.621008803	6.322574393	7.049638787	7.988266339
2310003L22Rik	3.505952912	3.906582834	2.463432174	5.8178956	5.755111422	5.987200554	5.823404575	5.471148563
2310004I24Rik	5.573562253	6.051337344	6.078957096	5.720928701	5.514645198	5.666853433	5.823404575	3.949808941
2310004N24Rik	5.573562253	5.709334802	5.278557523	6.501994325	6.667981682	6.48832206	8.699294869	9.195603153
2310005G13Rik	0	0	0	0.859860224	1.473432244	2.313198545	0	0
2310007L24Rik	0	0	0	0.493064435	1.127332724	0.444554992	0	0
2310008H04Rik	7.230654824	7.129642458	6.859714287	7.153588898	7.297924319	7.364975081	5.373495485	4.503310695
2310008H09Rik	10.97141892	10.92601584	10.97319242	9.200937435	9.125735006	9.112515448	10.47370914	10.1583343
2310008N11Rik	0	0	0	0	0	0	3.474293622	0
2310009A05Rik	5.476188858	5.487249702	4.976276077	5.311283935	5.030626296	5.334048912	6.355989219	6.045229023
2310009B15Rik	3.854856865	4.075792784	3.405305433	4.178882866	4.693511591	4.633374374	7.103683187	6.773429497
2310010J17Rik	6.425526479	6.39313614	5.858113209	2.986653211	2.277916554	2.834954413	4.015323983	5.214604199
2310010M20Rik	2.038487602	2.242596448	2.958454585	0	0.37421734	0	2.598591835	3.040273031
2310011J03Rik	7.987525003	7.955805695	7.958701063	8.179255974	8.168220078	8.299107347	9.384821699	9.809095972
2310014F07Rik	0	0	0	1.152049499	1.619625929	0.444554992	0	0
2310014L17Rik	2.627663806	3.081503294	3.405305433	3.931691868	3.169231977	3.519281975	0	0
2310015A10Rik	7.510238343	7.544507691	7.557531169	4.361536726	4.742213783	4.356727737	5.946810776	4.503310695
2310015B20Rik	0	0	0	0	0	0.444554992	0	0
2310016M24Rik	6.694446092	7.110286444	6.980697263	7.174084725	7.03997259	7.232758885	9.45925997	10.04448187
2310021P13Rik	9.13314839	9.213180108	9.148900307	8.150583578	8.210660647	7.819138914	8.492027609	8.8337359
2310022A10Rik	7.957773391	8.235845031	7.991066405	7.902961552	7.872553828	7.67881325	8.044183562	6.569006071
2310022B05Rik	9.388636282	9.439432366	9.429572154	7.260959807	7.330142046	7.386916638	8.365018132	7.561388391
2310028H24Rik	3.21542862	2.913002396	4.164486378	4.273098502	4.230216291	4.633374374	8.320069149	8.068129544
2310030G06Rik	0	0	0.645617801	0	0.67108719	1.058443148	0	0
2310030N02Rik	3.854856865	3.714856587	4.164486378	5.543257628	5.35679135	5.445777167	6.06048774	5.471148563
2310033P09Rik	6.870826633	6.746523506	6.656788148	7.346515506	7.234087275	7.297074197	11.52115321	11.56112722
2310034G01Rik	0	1.925756454	0	0	1.619625929	0.78390798	2.598591835	0
2310034O05Rik	0	0	1.090052702	0.493064435	0	0	0	0
2310035C23Rik	8.643418953	8.736411181	8.652109442	7.852989147	7.770591085	7.844278751	5.823404575	6.330758095
2310035K24Rik	9.896527455	9.948719092	9.980372973	5.828278152	5.706850018	5.987200554	8.429920099	7.718139331
2310036O22Rik	9.008093004	9.072741285	8.604788328	9.210890841	9.179775497	9.156973104	10.82288037	11.15313221
2310037I24Rik	9.54087011	9.531442024	9.601886764	7.829924167	7.704536454	7.655761231	4.015323983	3.040273031
2310039H08Rik	5.932883955	5.456921818	5.580324977	5.956862485	6.060528182	6.15733448	7.254636953	7.667757933
2310039L15Rik	4.296375067	5.112379917	3.917453393	0	0	0	0	0
2310040G24Rik	0	0	0	2.343212325	2.444148404	2.313198545	4.970011916	6.330758095
2310042D19Rik	7.16967186	7.213667721	7.049928164	2.222458714	2.444148404	1.818138824	4.015323983	0
2310043J07Rik	0	0	0	0.493064435	0	0	0	0
2310043O21Rik	1.025772145	0	0	0	0	0	0	0
2310044G17Rik	8.538792168	8.798196797	8.676196006	7.880687918	7.964366389	7.802909693	7.155775935	6.454794566
2310044H10Rik	8.71630424	8.736411181	8.545002992	9.213863521	9.254425063	9.151490243	9.135251668	9.636464042
2310045N01Rik	8.073266699	7.911762566	7.978207266	6.277930311	6.104655204	6.019663819	5.539548522	6.195045824
2310046A06Rik	0	0	0	0.493064435	0	0	0	0
2310046O06Rik	6.259866825	6.091374922	6.280949502	6.667260806	6.773282363	6.561809054	6.523955902	7.321768319
2310047B19Rik	5.932883955	6.051337344	5.953176267	5.41135797	5.55155025	5.359635884	5.823404575	6.865714435
2310047M10Rik	7.883761799	7.982665131	7.912133984	5.928190068	6.041195454	5.666853433	9.041448195	9.440331147
2310057M21Rik	5.722532702	4.903362309	5.613966827	6.337292241	6.159476175	5.928570481	4.407883337	0
2310061C15Rik	7.317552512	7.44758189	7.608489319	7.298782877	7.065714033	7.326566738	8.273674563	8.584972902
2310061I04Rik	5.750566019	5.784529158	5.474419754	6.514907068	6.51755414	6.361087762	8.512149837	8.442406249
2310061J03Rik	6.317226441	6.669267243	6.137960748	5.34059181	5.447698685	5.492785791	7.301637882	6.952449414
2310067B10Rik	8.045248537	7.78321571	7.839337733	8.892542685	8.978514733	8.811312683	5.823404575	0
2310068J16Rik	2.038487602	0.950931221	1.090052702	4.146058912	4.08672904	3.473142648	4.970011916	3.040273031
2310079F23Rik	5.722532702	5.630004715	4.896507385	6.262700172	6.177296485	5.987200554	5.185813426	6.195045824
2400001E08Rik	7.83876737	8.31828941	8.13993865	8.036562963	8.040983823	8.033018558	9.271341796	9.298526947
2400003C14Rik	8.792441665	8.804232281	8.950870593	8.42308328	8.454245272	8.405813443	8.512149837	9.314989034
2400009B08Rik	0	0	0	2.454634844	3.019216029	3.038767232	0	4.503310695
2410001C21Rik	10.72083204	10.72515032	10.74266068	8.624168802	8.526699444	8.490766298	10.27606983	10.64860542
2410002F23Rik	6.620419081	6.545024428	6.126351492	7.94650299	7.758803924	7.432839806	5.946810776	6.045229023
2410002I01Rik	6.708806357	6.545024428	6.448811555	6.449155607	6.117018932	6.082477811	6.744106985	6.330758095
2410002O22Rik	7.308151683	7.614872408	7.463779534	7.700266771	7.683907809	7.871213454	6.810609302	7.385506523
2410003K15Rik	5.093964137	5.808747529	4.95017352	6.415120882	6.079605266	6.410889987	9.082398696	8.284190657
2410003L11Rik	0	0	0	2.558065498	2.277916554	3.69036246	2.598591835	0
2410004A20Rik	0	0	0	0.859860224	2.090005965	1.058443148	0	0
2410004B18Rik	7.159252626	7.384527911	7.062166302	6.100842806	5.968006219	6.373700417	5.373495485	5.878032237
2410004N09Rik	5.003668083	4.81046783	4.252558722	6.36608169	6.177296485	6.30292517	6.16585808	7.561388391
2410004P03Rik	0	0	0	0.493064435	0.67108719	0.78390798	0	0
2410006H16Rik	8.669349735	9.075239148	8.886947551	7.633751949	7.646016239	7.50340549	8.201159326	9.005846776
2410012E07Rik	0	0	0	0	0	0.444554992	0	0
2410012M07Rik	0	0	0	0	0	0.444554992	0	0
2410015M20Rik	9.649079695	9.64844766	9.704996751	8.089313829	8.023029002	8.343062056	9.839689125	9.761843864
2410016O06Rik	4.508240059	4.711177746	5.278557523	7.747531057	7.805385533	7.767505568	7.391281369	7.446547519
2410017I17Rik	0	0	0	2.343212325	3.169231977	3.038767232	0	0
2410017P09Rik	4.692938845	4.947658724	4.752899327	5.452209263	5.476771253	5.822162096	7.301637882	7.667757933
2410018L13Rik	0	0	1.429335938	0.493064435	2.277916554	0	0	0
2410018M08Rik	0	0	0	2.558065498	3.12093937	3.425478835	2.598591835	0
2410021H03Rik	0	0	0	0	0.37421734	0	0	0
2410022L05Rik	1.025772145	2.242596448	1.090052702	4.006742853	4.035543242	3.948205644	7.929161735	7.615553265
2410042D21Rik	7.658164834	7.642084676	7.587475057	7.033098785	6.90031721	7.109985489	4.716154492	5.6888873
2410057H14Rik	0	0	0	0.493064435	0.917170986	0	0	0
2410066E13Rik	0	0	1.429335938	1.602721094	1.985996589	1.058443148	0	0
2410075B13Rik	0	0	0.645617801	3.892649615	4.111656651	4.251318702	5.185813426	6.674835495
2410076I21Rik	9.479379283	9.313914117	8.874856966	5.628899457	5.225920931	5.707275941	5.823404575	3.040273031
2410089E03Rik	4.441017034	5.150780661	5.214209536	6.126309623	6.312449105	5.822162096	5.946810776	6.674835495
2410091C18Rik	6.708806357	6.545024428	6.430047182	6.799784964	6.84935603	6.950748968	6.601133063	5.878032237
2410124H12Rik	0	0	0	0	0.37421734	0.444554992	0	0
2410127L17Rik	9.542875343	9.556687569	9.581838338	6.626198125	6.445853108	6.615895314	3.474293622	3.040273031
2410131K14Rik	1.619224057	0.950931221	2.463432174	4.843246431	5.069314778	5.017824033	5.539548522	6.045229023
2500003M10Rik	9.944340714	9.966320224	9.893150512	9.630519939	9.680719994	9.729179973	8.492027609	8.900706364
2500004C02Rik	7.269923551	7.343672223	7.150785752	4.146058912	4.009252819	4.137596697	2.598591835	3.040273031
2510002D24Rik	7.308151683	7.462924005	7.544505342	6.805051157	6.200719576	6.276302851	8.984974181	10.04448187
2510003D18Rik	8.11159988	8.109937237	8.224040208	4.998410979	4.518162438	5.049612932	4.970011916	4.503310695
2510003E04Rik	7.317552512	6.878234928	7.504706989	7.306229938	7.270515467	7.303680395	7.301637882	6.952449414
2510006D16Rik	9.907463345	9.820594142	9.817561348	8.792693744	8.891230633	9.06664412	11.50868812	11.56457338
2510009E07Rik	1.025772145	0.950931221	0	4.646072936	5.119336594	4.694975164	6.16585808	4.503310695
2510012J08Rik	8.381852944	8.447305491	8.25368908	9.050537539	8.967461999	8.919570805	7.049638787	8.106462222
2510039O18Rik	7.812411855	7.485635536	7.66575122	8.727626513	8.879485745	8.670185144	8.767846179	8.900706364
2510049J12Rik	1.025772145	1.519159448	0.645617801	1.784331186	0.67108719	0.78390798	0	0
2600006L11Rik	0	0	0	0.859860224	1.310736261	1.058443148	0	0
2610001J05Rik	6.589710916	6.241260598	6.530355902	6.876827958	6.823184097	6.933814287	7.702761471	8.611870374
2610002D18Rik	5.722532702	5.516953146	5.580324977	7.033098785	6.406103756	6.423076482	4.970011916	6.195045824
2610002I17Rik	4.572469756	3.608506527	4.524311557	5.947368188	5.457454781	5.445777167	3.474293622	5.878032237
2610002J02Rik	3.21542862	3.714856587	4.021394865	6.167780099	6.200719576	6.051412648	7.836446887	7.185166298
2610002M06Rik	8.832337591	8.905960287	9.119922913	7.803856359	7.714741209	7.951231031	5.823404575	6.865714435
2610005L07Rik	6.77853878	6.669267243	6.556544307	4.361536726	4.136160855	4.674732417	0	0
2610008E11Rik	6.620419081	6.855164544	6.941486166	5.530597263	5.237291822	5.538310901	6.355989219	3.949808941
2610015P09Rik	3.21542862	3.993667163	4.118348336	5.604944696	5.259768219	5.184583365	8.955885941	8.985422764
2610018G03Rik	0	0	0	7.801223484	7.801560665	7.957528536	0	3.949808941
2610019E17Rik	3.04480355	2.502228789	4.164486378	3.374471751	2.662308472	3.038767232	0	0
2610019F03Rik	0	0	0.645617801	2.558065498	1.873902123	1.958714342	4.015323983	6.045229023
2610020C07Rik	7.260206119	7.573066709	7.486660195	7.714329488	7.712706025	7.769893065	0	0
2610020H08Rik	7.468650898	7.284457918	7.217959394	5.898936234	5.786411487	5.902695082	4.015323983	3.040273031
2610021K21Rik	5.29769788	6.010156852	5.474419754	4.178882866	3.810442418	4.883163685	2.598591835	3.949808941
2610027L16Rik	7.502016206	7.565979781	7.566150172	9.128221787	9.027639535	9.019266255	8.627323061	9.103842529
2610028E06Rik	0	0	0	0	0.37421734	0	0	0
2610028H24Rik	2.362945395	3.608506527	3.480182794	3.058967937	2.363425375	3.21731888	0	0
2610029G23Rik	8.005085853	8.124482041	7.974974492	8.095774108	7.824359229	8.724122971	6.355989219	6.865714435
2610029I01Rik	7.680195041	7.522711191	7.561847107	6.649805427	6.312449105	6.800041123	5.946810776	5.878032237
2610034B18Rik	2.038487602	0.950931221	0.645617801	2.830147506	2.363425375	1.958714342	3.474293622	0
2610034M16Rik	0	0.950931221	0	2.343212325	2.662308472	2.68109257	0	0
2610035D17Rik	0	0	0	1.602721094	2.791339881	1.058443148	6.06048774	5.471148563
2610037D02Rik	0	0	0	1.152049499	1.752358838	1.48772886	0	0
2610039C10Rik	7.999255955	7.848920385	8.142822474	7.335639622	7.276039054	7.540234719	6.744106985	5.471148563
2610044O15Rik	4.441017034	4.990635484	4.626741705	4.242371893	4.318513351	4.546921931	5.539548522	5.214604199
2610101N10Rik	9.825821723	9.88465511	9.844381806	9.694345413	9.654983881	9.807383589	10.99002911	10.56160459
2610109H07Rik	0	0	0	2.090667112	2.187018512	1.818138824	0	5.471148563
2610203C20Rik	0	0	0	0	1.752358838	0.444554992	0	0
2610203C22Rik	0	0	0	2.454634844	2.277916554	2.20443585	0	0
2610204G22Rik	5.95714569	6.360740753	6.160902709	1.784331186	1.985996589	1.662372166	0	0
2610206C17Rik	6.981417789	7.614872408	6.680797371	4.112470732	4.136160855	4.569025554	0	0
2610301B20Rik	7.399512127	7.148742215	7.195913882	6.216020636	6.085908645	6.322574393	6.874180741	4.503310695
2610301G19Rik	7.716180584	7.301625738	7.454524687	8.902403475	8.994517919	8.790298294	2.598591835	5.214604199
2610305D13Rik	2.627663806	3.714856587	3.480182794	5.984976147	5.665361036	5.91999681	0	0
2610306M01Rik	3.04480355	3.608506527	3.619199502	3.483594066	3.506496255	3.649456447	2.598591835	5.214604199
2610307P16Rik	0	0	0	0.493064435	1.985996589	1.058443148	0	5.6888873
2610316D01Rik	0	0	0	0	0.37421734	0	0	0
2610318N02Rik	6.764859331	6.501113038	6.742934609	6.930821018	6.725635092	6.752543967	0	5.6888873
2610507B11Rik	10.19952432	10.04360922	10.06869987	10.88809466	10.91816676	10.75869854	10.08778708	9.983998872
2610507I01Rik	6.004478408	5.602561447	5.966259443	2.745030171	2.090005965	2.597535909	6.935068771	7.111687382
2610524H06Rik	5.476188858	5.709334802	5.437316968	6.048519514	5.698647124	6.051412648	4.015323983	5.214604199
2610528A11Rik	0	2.242596448	2.133055267	0.493064435	1.310736261	0.444554992	4.716154492	0
2610528E23Rik	5.21962191	5.487249702	5.31991505	6.987505641	6.841926656	7.098633698	4.407883337	6.865714435
2610528J11Rik	0	0	0	1.152049499	1.473432244	2.20443585	0	0
2700007P21Rik	8.270092029	8.029786845	8.162849428	6.673032646	6.713473269	6.832382556	5.946810776	6.454794566
2700023E23Rik	4.508240059	4.428185327	4.691199071	4.863579474	4.339768339	4.734627992	2.598591835	3.949808941
2700029M09Rik	9.375194201	9.21544646	9.359405498	8.561761032	8.281024097	8.618132856	6.993490786	7.034264277
2700038G22Rik	6.335850481	6.223354633	6.270439682	5.326012294	5.069314778	5.321083214	5.185813426	3.949808941
2700046A07Rik	0	0	0	0	0.37421734	0	0	0
2700046G09Rik	1.025772145	2.722186244	1.090052702	0.859860224	1.127332724	1.662372166	4.970011916	6.195045824
2700049A03Rik	10.68587145	10.68809562	10.65346731	7.342899314	7.444929433	7.414645577	5.185813426	6.195045824
2700050L05Rik	8.761778593	8.736411181	8.705749491	7.951260796	7.803474367	7.862290977	4.407883337	5.6888873
2700054A10Rik	2.851257885	3.608506527	2.732071757	0	0	0.444554992	0	0
2700060E02Rik	8.782292882	8.889022801	8.811023965	8.546121135	8.385644038	8.88033424	7.958788275	7.561388391
2700062C07Rik	5.442213708	4.548120971	5.051864374	5.491935593	5.48633336	5.81293005	8.016276349	8.250353509
2700069I18Rik	0	0	0	0	0.37421734	0	0	0
2700070H01Rik	0	0	0.645617801	0	0	0	0	0
2700078E11Rik	8.918263214	8.911562214	8.841519538	8.451905778	8.539386342	8.407347783	7.434097315	6.773429497
2700081L22Rik	2.362945395	3.608506527	3.55136494	1.152049499	0	1.288994627	4.716154492	0
2700081O15Rik	4.572469756	3.81390229	3.745990159	7.585602921	7.546690317	7.154519983	0	3.040273031
2700086A05Rik	0	0	0	0	0.37421734	0	0	0
2700089E24Rik	6.650487214	6.708412447	6.727649394	6.746037963	6.96329998	6.762169321	7.391281369	7.385506523
2700090O03Rik	4.907340963	4.075792784	4.118348336	2.090667112	1.127332724	1.818138824	0	0
2700094K13Rik	7.417109921	7.327000389	7.167874652	8.641935215	8.408456389	8.632635462	8.016276349	8.689678789
2700097O09Rik	6.89614545	6.530535296	6.301742204	5.478814654	5.281899811	5.604013318	5.946810776	0
2700099C18Rik	6.372392453	6.276419292	6.054662953	5.652462957	5.335787509	5.170195271	0	0
2810001G20Rik	5.883101049	5.361914354	5.872083206	4.112470732	4.111656651	4.278401735	5.373495485	3.040273031
2810002D19Rik	4.907340963	4.947658724	4.451747556	3.892649615	3.748216567	3.607356658	0	3.040273031
2810002N01Rik	5.259187996	5.759897284	5.580324977	7.210259057	6.823184097	7.20126316	8.249905515	9.177712001
2810004N23Rik	6.179657694	6.57357332	6.420572673	8.074126384	8.110648658	8.176694402	8.911123447	8.763504661
2810006K23Rik	4.441017034	5.188185723	4.722379019	5.720928701	5.605195919	5.937093501	6.442415635	7.321768319
2810007J24Rik	0	0	0	1.394911905	1.752358838	1.818138824	0	0
2810008D09Rik	4.804119091	4.947658724	4.626741705	4.622403975	4.625907342	4.454956791	7.391281369	8.068129544
2810008M24Rik	8.143665222	8.05531546	8.264321185	7.850444506	7.685983997	7.965882675	6.523955902	6.330758095
2810013P06Rik	9.198208358	9.112197236	9.070799914	5.18770906	4.5908789	5.421685695	7.103683187	6.330758095
2810021B07Rik	7.039381342	7.100510174	6.894350868	6.996740268	6.935646519	7.345898722	5.823404575	5.214604199
2810021J22Rik	5.604612384	5.808747529	6.042360727	4.903405533	5.143711794	5.198829381	6.601133063	4.902356751
2810025M15Rik	4.692938845	4.153494116	4.294657442	7.174084725	6.845646125	6.881783844	9.351705022	8.584972902
2810029C07Rik	4.047951185	3.993667163	3.917453393	0.493064435	1.127332724	1.958714342	0	0
2810030E01Rik	0	1.519159448	1.090052702	2.222458714	2.909772464	2.313198545	0	0
2810032G03Rik	0	0	0	0	0.37421734	0	0	0
2810046L04Rik	7.105996927	7.110286444	7.150785752	7.875691172	7.826242946	7.329806778	8.150708316	7.813912549
2810047C21Rik1	0	0	0.645617801	0.493064435	0.37421734	1.058443148	0	0
2810049E08Rik	0	0	0	0.493064435	0	0	0	0
2810055F11Rik	0	0	0	2.343212325	2.791339881	2.414333466	0	3.040273031
2810055G20Rik	0	0	0	1.152049499	0.67108719	0.444554992	0	0
2810403A07Rik	8.851879312	8.792135956	8.672209402	7.893104589	7.835624813	7.743410733	6.993490786	6.045229023
2810403D21Rik	4.047951185	2.722186244	2.958454585	3.316650764	2.728266231	3.325149913	0	0
2810405K02Rik	5.049522431	4.658846747	4.722379019	4.573868254	4.461114069	4.40667812	11.22456731	11.3496985
2810407C02Rik	12.41576431	12.47308857	12.51935473	9.940316304	9.824297743	10.10555177	7.929161735	7.813912549
2810408A11Rik	3.04480355	3.493688364	2.133055267	3.374471751	3.543607686	3.10077246	0	5.6888873
2810408I11Rik	4.633961373	3.81390229	4.294657442	5.281368313	5.043638076	5.803638547	5.539548522	4.902356751
2810408M09Rik	2.851257885	2.913002396	2.133055267	6.184040167	6.008387148	5.794286815	7.254636953	7.859515869
2810410L24Rik	0	0	0	1.152049499	2.277916554	1.288994627	0	0
2810417H13Rik	9.649079695	9.520485787	9.605026992	9.836134635	9.55515962	9.947907117	7.206053088	7.111687382
2810422J05Rik	7.951748728	8.05531546	8.316337218	7.403174821	7.379726154	7.462662734	8.999301283	8.381186007
2810422O20Rik	3.21542862	2.722186244	3.059583336	4.801699899	4.693511591	4.968787464	5.373495485	0
2810428I15Rik	8.733964411	8.839924375	8.814645317	7.033098785	6.939132329	7.266966145	9.135251668	9.065439246
2810429I04Rik	0	0	0	1.784331186	2.444148404	1.058443148	0	0
2810432D09Rik	5.476188858	5.924092331	6.183485547	6.649805427	6.474962518	6.494109727	9.223326646	8.501134039
2810432L12Rik	4.135598968	2.913002396	4.524311557	5.203747296	5.578622418	5.294796921	0	4.902356751
2810433D01Rik	0	0	0	0	0.37421734	0	0	0
2810442I21Rik	5.37176457	4.604545863	5.123688703	2.986653211	3.019216029	2.597535909	2.598591835	3.040273031
2810442N19Rik	1.025772145	2.502228789	1.090052702	0.493064435	0.37421734	0	0	0
2810453I06Rik	13.70795981	13.74327753	13.74874255	7.302511213	7.452266718	7.706496729	7.555411274	7.034264277
2810454H06Rik	7.451674345	7.720771004	7.504706989	2.222458714	2.520593072	1.662372166	6.810609302	6.195045824
2810459M11Rik	2.038487602	0.950931221	0	3.852521342	3.389065469	4.16687858	0	0
2810468N07Rik	0	0	0	0.493064435	1.873902123	1.288994627	0	0
2810474O19Rik	14.30397654	14.35302389	14.35902097	7.809107738	7.814903572	7.990658701	9.329197227	9.331265396
2900002K06Rik	5.407419115	5.361914354	4.896507385	5.104729204	5.447698685	5.5715361	3.474293622	0
2900005J15Rik	0	0	0	1.152049499	1.310736261	0	2.598591835	3.949808941
2900006K08Rik	2.851257885	3.368935977	3.059583336	3.316650764	3.543607686	3.607356658	0	0
2900008C10Rik	0	0	0	2.558065498	3.389065469	3.376186342	2.598591835	7.446547519
2900009J06Rik	4.047951185	3.232366092	2.30768016	1.602721094	1.127332724	0.78390798	0	0
2900010M23Rik	7.558610769	7.462924005	7.297753699	7.450989637	7.278792937	7.79355322	9.469587274	9.122667503
2900011O08Rik	1.025772145	1.519159448	0	0.493064435	0.37421734	0.78390798	0	0
2900026A02Rik	0	0	0	5.720928701	6.235156248	5.727070259	7.434097315	7.766820532
2900052N01Rik	0	0	0	0	0	0	8.124805406	8.412120836
2900053A13Rik	7.9456988	7.819425038	7.728525921	6.231748897	6.494047526	6.723276493	8.955885941	9.675235167
2900056M20Rik	5.604612384	5.294911879	4.923589976	5.016683733	4.936101803	5.017824033	6.810609302	5.471148563
2900060B14Rik	1.619224057	0	0	0.859860224	0.37421734	0.444554992	4.716154492	0
2900064A13Rik	7.933522299	7.752331183	7.766416808	7.76114266	7.940216746	8.198127037	8.071561171	8.412120836
2900076A07Rik	3.854856865	3.81390229	3.862532481	2.222458714	2.965531803	2.973976952	3.474293622	0
2900079G21Rik	0	0	0	0	0.917170986	0.444554992	0	0
2900092E17Rik	7.06193004	7.110286444	6.838526029	7.66883765	7.722853359	7.75309701	9.539879698	9.470036111
2900093L17Rik	0	0	0	0.859860224	0.37421734	1.958714342	0	0
2900097C17Rik	10.22097339	10.30747848	10.3376901	8.569517856	8.684555044	8.482055844	2.598591835	4.902356751
3000002C10Rik	1.619224057	2.502228789	2.603995766	4.146058912	3.840576988	4.014137407	4.716154492	0
3010001F23Rik	0	0	0	0	0.37421734	0	0	0
3010026O09Rik	5.908207223	5.656935682	5.39923474	5.203747296	5.2029067	5.538310901	6.442415635	6.454794566
3110001D03Rik	6.408031674	6.471078229	6.391769997	7.385706638	7.222690999	7.176282094	8.408608884	8.349573299
3110001I22Rik	5.335206488	4.711177746	5.100142342	4.078081888	4.318513351	4.40667812	0	0
3110002H16Rik	12.72902412	12.72888033	12.73833967	8.065375517	8.001517496	7.951231031	5.185813426	6.045229023
3110003A17Rik	6.883541583	7.050609705	6.67283861	8.207369615	7.933241941	8.382600348	8.880491096	9.484662338
3110007F17Rik	5.093964137	5.150780661	4.923589976	3.535208439	3.305107616	3.160222233	0	0
3110009E18Rik	3.367991523	2.722186244	2.603995766	4.389851088	3.810442418	4.251318702	2.598591835	4.503310695
3110021A11Rik	0	0	0	0.493064435	0.67108719	0	5.185813426	0
3110021N24Rik	0	0	0	0.859860224	2.791339881	1.958714342	3.474293622	0
3110035E14Rik	0	0	0	0	0.67108719	0	0	0
3110039M20Rik	0	0	0	0	0.37421734	0	0	0
3110040N11Rik	6.35423716	5.855997716	5.800839844	5.838586518	5.794131537	5.99538511	5.823404575	6.865714435
3110043O21Rik	7.969747761	8.085365215	8.087019097	4.780469176	5.081983768	5.409487397	7.929161735	6.773429497
3110045C21Rik	2.362945395	3.232366092	2.133055267	2.454634844	2.593190154	1.48772886	0	0
3110047P20Rik	0	0	0	0	0.67108719	0.444554992	0	3.040273031
3110052M02Rik	5.049522431	4.489399117	5.123688703	4.332655524	4.401716634	4.251318702	5.185813426	3.040273031
3110056K07Rik	6.831995265	6.956194271	6.615862938	3.852521342	3.506496255	4.16687858	2.598591835	0
3110056O03Rik	12.01071913	11.99884825	12.0165291	8.956648587	8.926780433	8.913105035	8.471620748	8.638275537
3110057O12Rik	8.996433979	9.185702498	9.15176629	4.548974013	4.573040497	4.754053055	4.716154492	0
3110062M04Rik	11.0899871	11.24336009	11.28848093	6.540390919	6.354825655	6.309504691	7.516095937	6.045229023
3110070M22Rik	2.038487602	0.950931221	1.090052702	1.394911905	1.473432244	2.086800232	0	0
3110079O15Rik	1.619224057	0	0.645617801	0	0	0	0	0
3110082I17Rik	4.633961373	4.489399117	4.021394865	7.953633828	7.726892393	7.842011328	7.155775935	5.6888873
3200001D21Rik	1.619224057	0	0	1.945614684	1.310736261	0.444554992	0	0
3200002M19Rik	7.073073592	6.721228322	6.78784196	7.378659709	7.176183752	7.471490707	6.874180741	7.615553265
3230401D17Rik	8.942769988	8.933754901	9.047906096	4.979903816	5.004245292	5.226906213	2.598591835	0
3300002I08Rik	0	0	0	2.090667112	1.752358838	1.48772886	0	0
3300005D01Rik	4.441017034	4.428185327	3.242775645	4.006742853	3.810442418	3.730140537	5.946810776	0
3632451O06Rik	0	0	0	1.394911905	2.187018512	1.662372166	0	0
3632454L22Rik	0	0	0	0.859860224	0	0	2.598591835	0
3830403N18Rik	0	0	0.645617801	2.830147506	1.752358838	2.597535909	2.598591835	0
3830406C13Rik	7.792324366	7.668793151	7.604310882	6.351758777	6.06691528	6.289675418	7.771152098	6.045229023
3830408C21Rik	6.072687299	6.327601193	5.99207515	2.343212325	2.444148404	2.973976952	0	0
3830431G21Rik	2.038487602	0	1.090052702	1.152049499	0.37421734	1.058443148	0	0
3930402G23Rik	0	0	0.645617801	0	0	0	0	0
4430402I18Rik	0	0	0	1.945614684	1.752358838	2.086800232	5.823404575	5.6888873
4632411B12Rik	8.190465303	8.090313214	8.095974926	8.131845782	8.302834438	8.14025023	7.434097315	7.718139331
4632415K11Rik	4.296375067	3.993667163	4.722379019	5.517824813	5.631288793	5.549471203	0	0
4632415L05Rik	4.441017034	3.906582834	4.65933034	5.928190068	5.905233098	5.746596662	7.103683187	7.561388391
4632427E13Rik	6.45989222	6.455823043	6.114648058	2.454634844	1.752358838	1.662372166	0	0
4632428C04Rik	0	0	0	0.493064435	0.917170986	1.288994627	4.015323983	5.471148563
4632428N05Rik	8.284544865	8.181237796	8.424570701	8.647809063	8.920622117	8.471826728	12.45226754	12.34341615
4632434I11Rik	9.990620063	9.887500462	9.951058357	6.856682085	6.655321822	7.067918184	0	0
4732415M23Rik	0	2.242596448	0.645617801	0.493064435	0.67108719	0.444554992	0	0
4732416N19Rik	3.631865237	3.906582834	3.862532481	1.784331186	2.090005965	1.662372166	0	0
4732418C07Rik	8.050895869	7.987977528	8.019587124	7.430691305	7.611478502	7.551380206	8.124805406	8.068129544
4732471D19Rik	3.954632152	3.608506527	4.118348336	6.109381792	6.177296485	6.003523495	6.06048774	4.503310695
4732471J01Rik	4.135598968	3.081503294	4.118348336	2.558065498	2.851771116	2.597535909	0	0
4732491K20Rik	0	0	0	0.493064435	0.67108719	0.78390798	0	4.503310695
4831426I19Rik	9.404162036	9.237916291	9.21479005	8.023068265	8.232132343	8.038969698	4.716154492	4.503310695
4831440E17Rik	5.29769788	4.658846747	4.78278733	2.090667112	2.090005965	2.834954413	6.355989219	6.569006071
4833403I15Rik	0	1.519159448	1.090052702	0	0.37421734	0	0	0
4833412C05Rik	0	0	0	0	0.67108719	0	0	0
4833417C18Rik	4.370507984	4.489399117	4.375339569	3.724970753	4.252802331	4.251318702	3.474293622	0
4833418N02Rik	3.505952912	3.232366092	3.154085242	2.343212325	2.277916554	1.48772886	0	0
4833419F23Rik	0	0	0	0.859860224	0.37421734	0.444554992	5.946810776	4.503310695
4833420G17Rik	9.522696479	9.328644821	9.422469768	7.532620226	7.435087976	7.277072138	4.970011916	7.505110343
4833422C13Rik	7.468650898	7.090667204	7.313196305	4.078081888	4.009252819	4.304985706	0	0
4833427G06Rik	1.025772145	0	0	0	0	0	0	0
4833428L15Rik	0	0	0	0	0.37421734	0	0	0
4833439L19Rik	9.609446104	9.676685512	9.874187504	8.242728939	8.317640043	8.257178793	5.823404575	6.195045824
4833442J19Rik	9.159525484	9.320245702	9.330607528	4.497858568	4.5908789	4.16687858	0	0
4921501E09Rik	0	0.950931221	0	0	0	0	0	0
4921506M07Rik	0	0	0	0	0	0.444554992	0	0
4921507L20Rik	1.025772145	0.950931221	2.30768016	2.222458714	1.873902123	2.20443585	0	0
4921507P07Rik	0	0	0	2.090667112	2.520593072	1.818138824	0	0
4921508A21Rik	3.505952912	3.493688364	3.154085242	0	0	0	0	0
4921509O07Rik	0	0	0	0.493064435	0	0	0	0
4921511C10Rik	0	0.950931221	0	0.859860224	0.37421734	0	0	0
4921511I17Rik	0	0	0	1.394911905	1.473432244	1.058443148	0	0
4921513D23Rik	10.90826838	10.97231521	10.82934696	8.64340592	8.63490682	8.607493179	7.929161735	7.859515869
4921515J06Rik	0	0	0	0	0	0	0	3.040273031
4921517D22Rik	0	0.950931221	0.645617801	0	0	0	0	0
4921517L17Rik	3.04480355	2.502228789	3.059583336	3.193554879	3.305107616	3.376186342	6.06048774	4.503310695
4921523A10Rik	6.792089739	7.070777478	6.78784196	1.152049499	0.37421734	0.78390798	0	0
4921524J17Rik	6.317226441	6.276419292	6.494681727	6.270335339	6.223768447	6.494109727	4.716154492	6.330758095
4921525B02Rik	0	0	0	1.394911905	2.593190154	1.662372166	0	0
4921525O09Rik	0	0	0	0	0.917170986	0.444554992	0	0
4921530D09Rik	1.025772145	0	0.645617801	1.152049499	0.37421734	0.444554992	0	0
4921530L18Rik	4.804119091	5.901749347	5.051864374	1.945614684	1.873902123	2.76007367	6.935068771	6.454794566
4921531C22Rik	4.633961373	5.112379917	4.95017352	3.374471751	3.615083843	3.10077246	5.688446544	5.6888873
4921536K21Rik	0	0	1.090052702	1.602721094	0.917170986	1.48772886	0	0
4921539E11Rik	0	0.950931221	0	0	0	0	0	0
4922501C03Rik	6.818815688	6.629030204	6.802505725	6.36608169	6.183188006	6.386203762	7.049638787	6.674835495
4922501L14Rik	0	0	0	0	0.37421734	0	0	0
4922502D21Rik	0	0	0	0	0	1.058443148	0	0
4922505G16Rik	4.572469756	3.993667163	3.970360007	6.216020636	6.16544077	5.831335439	0	0
4930402F06Rik	1.025772145	0.950931221	0	0	0	0	0	0
4930402H24Rik	5.509382275	5.328802052	5.39923474	5.698465879	5.514645198	5.831335439	7.89891402	8.106462222
4930403N07Rik	1.025772145	2.722186244	2.133055267	2.343212325	3.169231977	3.563991318	0	0
4930404H11Rik	0	0	0	0.493064435	0	0	0	0
4930404I05Rik	3.747665135	3.714856587	3.68398725	2.454634844	2.090005965	1.288994627	4.015323983	0
4930404N11Rik	9.44762227	9.320245702	9.311511719	6.707187013	6.733686387	6.594503511	7.049638787	6.454794566
4930405A21Rik	2.362945395	3.081503294	3.326328096	0.859860224	1.310736261	0.444554992	0	4.902356751
4930405J17Rik	0	0	0	0	0.917170986	0.78390798	0	0
4930405P13Rik	2.627663806	3.714856587	3.862532481	3.811244897	3.579788367	3.325149913	0	0
4930406D18Rik	3.747665135	3.081503294	2.849699026	0	0	0	0	0
4930412B13Rik	0	0	0	0.859860224	0	0	0	0
4930412C18Rik	1.619224057	3.993667163	2.849699026	0	0.917170986	1.058443148	2.598591835	3.040273031
4930412F15Rik	0	0	0	0	0	0.444554992	0	0
4930412O13Rik	0	0	0	0.493064435	0	0.444554992	0	0
4930413F20Rik	0	0	0	0.493064435	0.37421734	0	0	0
4930413G21Rik	5.37176457	5.294911879	4.95017352	5.664101937	5.974815353	5.727070259	2.598591835	0
4930414L22Rik	5.21962191	5.924092331	6.004811814	6.508465143	6.489299891	6.441165359	5.946810776	3.949808941
4930414N06Rik	3.367991523	3.232366092	2.30768016	4.332655524	4.136160855	4.251318702	0	0
4930415F15Rik	0	0	1.703825525	1.784331186	1.873902123	1.48772886	4.407883337	0
4930415O20Rik	2.362945395	0.950931221	1.934344887	1.602721094	1.310736261	1.288994627	0	0
4930417G10Rik	4.296375067	3.714856587	4.752899327	2.654574406	1.985996589	2.414333466	0	0
4930417O13Rik	0	0	0	0.493064435	0	0	0	0
4930419G24Rik	0	0	0	0	0.37421734	0	0	0
4930420K17Rik	3.854856865	3.368935977	3.68398725	3.969705338	3.870094973	4.107708155	5.539548522	6.454794566
4930422G04Rik	7.701893897	7.642084676	7.416899925	7.573310322	7.558070308	7.716433182	5.823404575	5.878032237
4930426L09Rik	5.259187996	4.428185327	5.340157551	0.493064435	0.917170986	0.444554992	4.407883337	5.214604199
4930427A07Rik	6.84505553	6.501113038	6.183485547	7.44087617	7.437554641	7.106211475	2.598591835	0
4930428E07Rik	0	0	0	0	0.37421734	0	0	0
4930428E23Rik	0	0.950931221	0	0	0	0	0	0
4930428G15Rik	0	0	0	0.493064435	0	0	0	0
4930428O21Rik	0	0	0	0.493064435	0	0.444554992	0	0
4930429B21Rik	4.370507984	3.81390229	4.118348336	1.152049499	1.127332724	0.78390798	0	0
4930429F24Rik	1.619224057	0.950931221	1.934344887	0.493064435	0.37421734	0.78390798	0	0
4930430A15Rik	4.047951185	4.364258694	4.118348336	0	0	0	0	0
4930430F08Rik	7.658164834	7.537278719	7.612655688	6.534062033	6.545265659	7.087191877	4.407883337	4.503310695
4930430J02Rik	1.025772145	1.925756454	1.090052702	0	0	0.78390798	0	0
4930431P03Rik	0	0	0	1.152049499	1.985996589	1.058443148	0	0
4930432J09Rik	0	0	0	0	0.37421734	0	0	0
4930432K21Rik	1.025772145	0	0	1.152049499	2.090005965	1.818138824	0	0
4930433N12Rik	3.04480355	2.502228789	2.463432174	1.394911905	0.917170986	2.313198545	0	0
4930441O14Rik	0	0	0	0	0	0	0	4.503310695
4930442L01Rik	0	0.950931221	1.429335938	0	0	0	0	0
4930443O20Rik	0	0	0	0	0	0.444554992	0	0
4930444A02Rik	2.627663806	3.993667163	3.242775645	5.775601667	5.437876164	5.51572791	8.150708316	8.284190657
4930444F02Rik	0	0	0	2.654574406	3.12093937	2.906139615	0	0
4930444G20Rik	1.025772145	1.925756454	1.429335938	0	0	0	0	0
4930444M15Rik	2.851257885	4.075792784	3.059583336	0	0.917170986	0	2.598591835	0
4930447C04Rik	0	0	0	2.745030171	3.12093937	3.806550285	0	0
4930447K03Rik	0	0	0	1.152049499	0.37421734	0.78390798	4.407883337	0
4930447N08Rik	0	0	0	1.152049499	1.752358838	0.444554992	0	0
4930448C13Rik	0	0	0	0	0.37421734	0	0	0
4930448H16Rik	0	0	0	0.493064435	0	0	0	0
4930452B06Rik	0	0	0	1.784331186	2.187018512	1.662372166	0	0
4930453N24Rik	8.260375736	8.500313899	8.434019076	6.949964427	6.826952139	6.899336649	6.674390424	6.674835495
4930455C13Rik	7.200485538	7.148742215	6.974235643	6.415120882	6.426115325	6.494109727	0	0
4930455C21Rik	5.80504958	6.39313614	6.23844289	6.825925778	6.503496182	6.662897746	0	5.471148563
4930455D15Rik	0	0	0	0	0.37421734	0	0	0
4930455F16Rik	0	0	0	0	0	0	0	3.040273031
4930455F23Rik	4.856652994	4.947658724	4.593399888	5.383466649	5.225920931	5.39718508	6.601133063	7.446547519
4930455H04Rik	0	0	0	0	0.37421734	0.444554992	0	0
4930465K10Rik	1.025772145	1.925756454	1.703825525	2.454634844	2.090005965	1.48772886	0	0
4930467E23Rik	1.025772145	0	0	0	0	0	0	0
4930467K11Rik	0	0	1.429335938	0	0	0.444554992	0	0
4930469G21Rik	0	0	0	0	0	0.444554992	0	0
4930470H14Rik	6.620419081	6.030894026	5.829760718	0	0	0	0	0
4930471G03Rik	0	0	0	0.859860224	0	0	0	0
4930471I20Rik	5.407419115	6.205223632	5.885919225	3.768752636	3.982474394	3.806550285	0	0
4930471M09Rik	0	0	0	0.493064435	0	0.444554992	0	0
4930471M23Rik	4.907340963	4.711177746	5.169658961	5.975665666	5.560630869	5.893965781	9.990738257	9.195603153
4930473A02Rik	6.870826633	6.900942189	7.190349463	6.337292241	6.421138396	6.494109727	0	0
4930473A06Rik	3.954632152	4.364258694	4.209194516	5.034727941	4.441585387	4.79213572	7.103683187	5.878032237
4930474N09Rik	2.038487602	0	0	0	0	0	0	0
4930478L05Rik	0	0	1.090052702	0.493064435	1.127332724	1.058443148	0	0
4930479D17Rik	1.619224057	0	1.934344887	0.493064435	0.67108719	0.444554992	0	0
4930480K15Rik	0	0	0	0	0.37421734	0.444554992	0	0
4930481A15Rik	4.296375067	4.364258694	4.65933034	5.070153099	5.043638076	5.049612932	2.598591835	4.902356751
4930483J18Rik	0	0	0	0	0	0	4.716154492	0
4930483K19Rik	3.631865237	4.29736757	3.619199502	4.078081888	3.779664955	3.649456447	0	0
4930486F22Rik	1.025772145	0	0.645617801	0	0	0	0	0
4930486L24Rik	0	0	0	1.394911905	1.619625929	1.48772886	2.598591835	3.040273031
4930500J02Rik	0	0	0	0	0.67108719	0.78390798	0	0
4930502E09Rik	5.003668083	3.368935977	3.242775645	2.090667112	1.752358838	2.086800232	0	4.503310695
4930502E18Rik	0	0	0	0	0	0.444554992	0	0
4930503B20Rik	0	0	0	0	0.37421734	0	0	0
4930503E24Rik	0	0	0	0.493064435	0.37421734	0.444554992	0	0
4930503L19Rik	7.451674345	7.44758189	7.477551429	7.694603077	7.187951869	7.474421402	6.06048774	6.569006071
4930505A04Rik	0	0	0	0.493064435	0.37421734	0	0	0
4930506M07Rik	5.259187996	5.032368946	5.051864374	3.811244897	3.215960266	3.10077246	8.124805406	7.185166298
4930507D05Rik	2.851257885	2.722186244	2.958454585	4.883629926	4.789325443	5.155662238	0	0
4930509E16Rik	1.025772145	0.950931221	1.429335938	2.090667112	1.473432244	2.50884076	0	0
4930509K18Rik	0	0	0	0	0.37421734	0	0	0
4930511M06Rik	3.747665135	2.722186244	3.405305433	0	0	0	0	0
4930511M11Rik	1.619224057	0	1.090052702	0	0	0	0	0
4930512B01Rik	7.951748728	7.635329578	7.915510513	5.034727941	4.676905195	4.734627992	0	0
4930513N10Rik	4.135598968	3.906582834	3.326328096	5.250819203	5.314473354	5.170195271	3.474293622	0
4930515G01Rik	4.047951185	4.85766262	4.451747556	3.316650764	3.305107616	3.038767232	0	0
4930519F09Rik	3.854856865	3.906582834	3.68398725	0	0	0	0	0
4930519G04Rik	2.362945395	2.502228789	3.154085242	0	0	0	0	0
4930520O04Rik	0	0	0.645617801	2.830147506	2.444148404	1.662372166	0	0
4930523C07Rik	10.18033016	10.2266446	10.18657967	6.968857141	7.14029224	7.25678886	5.185813426	7.034264277
4930524B15Rik	1.025772145	0	0	0	0.37421734	0	0	0
4930524L23Rik	2.038487602	2.502228789	0.645617801	1.784331186	1.619625929	1.818138824	4.407883337	0
4930524O05Rik	0	0	0	2.222458714	1.473432244	0.444554992	0	0
4930525D18Rik	0	0	0	0	0.37421734	0	0	0
4930525F21Rik	0	0.950931221	1.429335938	0	0	0	0	0
4930525G20Rik	0	1.519159448	0	1.394911905	0	1.288994627	0	0
4930526D03Rik	0	0	0	0	0	0.444554992	0	0
4930526I15Rik	3.367991523	3.714856587	3.059583336	5.052549249	5.281899811	5.033806037	8.699294869	9.02598568
4930526L06Rik	0	0	0	0.493064435	0.37421734	0	0	0
4930528A17Rik	5.137077646	4.364258694	4.78278733	2.745030171	2.444148404	2.50884076	0	4.503310695
4930528D03Rik	3.505952912	4.153494116	3.242775645	0	0	0	0	0
4930528F23Rik	1.025772145	0	0	2.454634844	2.791339881	3.272241611	0	0
4930529C04Rik	0	0	0	0	0.67108719	0	0	0
4930534B04Rik	10.42934911	10.46149096	10.50616211	8.071943639	8.260273037	8.125410818	6.601133063	4.503310695
4930538K18Rik	3.631865237	2.913002396	2.30768016	0	0.67108719	0.444554992	0	0
4930539E08Rik	0	2.502228789	0	2.558065498	3.169231977	2.906139615	0	0
4930539J05Rik	3.854856865	4.761676795	4.070685893	4.273098502	4.441585387	4.137596697	5.688446544	0
4930542D17Rik	0	0	0	0.493064435	0.37421734	0	0	0
4930544D05Rik	0	0	0	0.493064435	0	0	0	0
4930544O15Rik	0	0	0	1.152049499	0.917170986	0.78390798	0	0
4930547E08Rik	0	0	1.703825525	0	0	0	0	0
4930547E14Rik	0	0	0	0	0	0.444554992	0	0
4930547N16Rik	8.298854347	8.359859926	8.560183192	7.636708568	7.384847758	7.570679991	3.474293622	0
4930548H24Rik	0	0	0	1.152049499	0	0.444554992	0	0
4930549G23Rik	6.442811673	6.293682465	6.448811555	6.083611701	6.092184603	5.962364554	2.598591835	4.503310695
4930550C14Rik	6.542387202	6.310741508	6.624141382	1.602721094	1.473432244	1.058443148	0	0
4930550L24Rik	0	0	0	0	1.310736261	1.288994627	0	0
4930552P12Rik	0	0	0	0	0.37421734	0.444554992	0	0
4930553E22Rik	0	0	0	0	0.37421734	0	0	0
4930555I21Rik	0	0	0	0.493064435	0	0.78390798	0	0
4930556M19Rik	0	0	0	0.493064435	0.67108719	1.288994627	0	5.214604199
4930557J02Rik	1.025772145	0	1.429335938	0.493064435	0.917170986	0.444554992	0	0
4930558J18Rik	5.29769788	4.658846747	4.95017352	3.724970753	4.136160855	3.563991318	0	0
4930558K02Rik	1.619224057	3.368935977	1.703825525	0	0	0	3.474293622	3.040273031
4930562C15Rik	3.04480355	1.519159448	2.958454585	0.859860224	0.37421734	1.662372166	0	0
4930562F07Rik	7.933522299	8.119650048	8.084021424	5.070153099	5.397903341	5.372261183	3.474293622	0
4930563D23Rik	0	0	0	0	0	0.444554992	0	0
4930563E18Rik	1.025772145	0	0	0	0	0	0	0
4930563E22Rik	0	0	0.645617801	1.152049499	0.917170986	0	0	3.040273031
4930563F08Rik	0	0	0	0.493064435	0.37421734	0	0	0
4930565D16Rik	2.627663806	0	1.090052702	0	0	0	0	0
4930565N06Rik	5.29769788	5.394283692	5.455987632	3.724970753	3.71606735	3.038767232	0	0
4930568K20Rik	0	0	0	1.394911905	1.127332724	0.78390798	0	0
4930571K23Rik	0	0	0	0	0	0.444554992	0	0
4930572J05Rik	4.296375067	3.608506527	4.021394865	6.906528919	7.026927558	6.841491346	6.355989219	5.878032237
4930578M01Rik	0	0	0	0.493064435	0	0	0	3.040273031
4930578N16Rik	0	0	0.645617801	2.222458714	2.187018512	3.038767232	3.474293622	0
4930579C15Rik	1.619224057	0	0.645617801	0	0.67108719	0.78390798	0	0
4930579G18Rik	8.691211089	8.665243858	8.682155334	6.475816855	6.406103756	6.367407872	0	0
4930579G22Rik	0	0	1.429335938	0.859860224	0.917170986	0.78390798	2.598591835	4.503310695
4930579G24Rik	6.77853878	6.866745851	7.127681045	7.010482314	6.684690518	6.673137988	0	3.949808941
4930579K19Rik	2.627663806	3.081503294	2.603995766	1.152049499	1.310736261	1.288994627	2.598591835	0
4930581F22Rik	7.709054925	7.883536803	7.583235222	5.478814654	5.476771253	5.254447046	3.474293622	4.902356751
4930583H14Rik	2.038487602	0.950931221	1.090052702	1.784331186	1.619625929	1.818138824	0	0
4930583K01Rik	0	0	0	0	0	0	2.598591835	0
4930588N13Rik	0	0	0	1.152049499	0.37421734	0.78390798	0	0
4930590J08Rik	2.038487602	2.242596448	3.059583336	0.493064435	0.37421734	0	0	0
4930592A05Rik	0	0	0	2.090667112	2.593190154	1.958714342	0	3.040273031
4930592I03Rik	0	0	0	0.859860224	1.473432244	0.78390798	0	0
4930593A02Rik	0	0	0	0.493064435	0	0	0	0
4930594C11Rik	1.025772145	0.950931221	1.429335938	1.602721094	1.752358838	1.818138824	4.015323983	3.949808941
4930599N23Rik	7.871048799	7.928436701	8.119588847	5.720928701	5.883686732	5.775399504	4.407883337	6.454794566
4931402G19Rik	3.747665135	2.502228789	2.463432174	3.058967937	3.12093937	2.906139615	0	3.040273031
4931403E22Rik	5.137077646	4.947658724	4.626741705	0.493064435	0.917170986	1.48772886	0	0
4931403G20Rik	7.25042279	6.945311842	7.068246659	4.273098502	4.136160855	4.454956791	0	0
4931406C07Rik	2.627663806	3.081503294	2.463432174	6.19210199	6.512883358	6.499874269	9.247533964	9.281874846
4931406H21Rik	0	0	0.645617801	2.986653211	3.12093937	2.973976952	0	0
4931406P16Rik	10.63977401	10.76824076	10.77368988	8.007163237	8.004847908	7.891089528	7.049638787	7.111687382
4931408A02Rik	1.025772145	1.519159448	2.30768016	0.493064435	0.37421734	0	3.474293622	0
4931408D14Rik	0	0	0	2.090667112	1.473432244	1.818138824	0	4.902356751
4931409K22Rik	0	0	0.645617801	0	0.37421734	0	0	0
4931414P19Rik	6.094725313	5.901749347	6.114648058	5.543257628	5.854448357	5.4576737	6.744106985	0
4931417G12Rik	4.749599706	4.227223581	3.805437801	3.256415296	2.965531803	3.473142648	0	0
4931423N10Rik	2.851257885	2.242596448	3.242775645	0	0.37421734	0	0	0
4931428F04Rik	3.21542862	4.29736757	2.849699026	4.332655524	5.05653355	4.40667812	4.015323983	6.569006071
4931429I11Rik	0	0.950931221	0	0.493064435	0.37421734	0	0	0
4931429L15Rik	0	0	0.645617801	0	0	0.444554992	0	0
4931429P17Rik	0	0	0	0	0.37421734	0	0	0
4931431B13Rik	0	0	0	0.493064435	0.67108719	0.444554992	0	0
4931431C16Rik	4.047951185	3.368935977	3.619199502	3.969705338	4.111656651	3.806550285	0	0
4931440F15Rik	0	0	0	1.152049499	0.917170986	0.444554992	4.716154492	4.503310695
4931440J10Rik	4.856652994	5.328802052	4.752899327	3.811244897	4.275040219	3.981548131	0	0
4931440L10Rik	0	0	0	0.493064435	0.37421734	0	0	0
4931440P22Rik	0	0	0	3.058967937	2.593190154	2.76007367	6.674390424	7.034264277
4932411G14Rik	3.854856865	2.502228789	2.463432174	0.493064435	0.37421734	0.444554992	0	0
4932411L15	6.442811673	6.071495019	5.913199436	0	0	0	0	0
4932412D23Rik	0	0	0	0	0	0	2.598591835	0
4932412H11Rik	2.038487602	0.950931221	3.059583336	1.152049499	0.917170986	0.444554992	4.407883337	0
4932413F04Rik	0	0	0	0	0	0.444554992	0	0
4932414N04Rik	0	0	0	0	0.37421734	0	0	0
4932415G12Rik	5.476188858	5.546057348	4.868906651	5.052549249	5.270876453	5.307999935	5.823404575	5.214604199
4932416H05Rik	6.094725313	5.759897284	5.678984763	5.18770906	5.069314778	5.184583365	0	5.6888873
4932435O22Rik	0	0	0	0	0.37421734	0	0	0
4932438A13Rik	10.05947185	10.21082878	10.14259537	8.991711025	9.161985972	9.062754852	7.702761471	7.718139331
4932438H23Rik	4.508240059	3.81390229	3.326328096	0	1.127332724	0	0	0
4932441J04Rik	2.038487602	3.081503294	1.934344887	0	1.310736261	0.78390798	0	0
4932702P03Rik	0	0	0	2.343212325	3.12093937	2.086800232	0	0
4933400B14Rik	0	0	0	0	0	0	0	3.040273031
4933400C05Rik	0	0	0	0	0.37421734	0	0	0
4933400F21Rik	0	0	0	0.493064435	1.310736261	0.444554992	2.598591835	3.040273031
4933401D09Rik	0	0	0	0	0.67108719	0.444554992	0	0
4933401H06Rik	0	0	0	1.784331186	1.127332724	2.086800232	0	0
4933402D24Rik	0	0.950931221	0	1.152049499	1.473432244	0.78390798	0	0
4933402N22Rik	0	0	0	0.493064435	0.37421734	0.444554992	0	0
4933402P03Rik	1.025772145	0	0	0	0.37421734	0	0	0
4933403F05Rik	9.421703545	9.485231713	9.435464216	8.345694699	8.393288305	8.323691767	6.442415635	5.471148563
4933403G14Rik	0	0	0	3.193554879	3.389065469	2.50884076	3.474293622	0
4933403O08Rik	0	0	0	0	0.37421734	0	0	0
4933404K08Rik	0	0	0	0	0	0	2.598591835	0
4933404M02Rik	0	0	0	0.493064435	1.310736261	0.78390798	3.474293622	0
4933404O12Rik	6.425526479	6.988357536	6.894350868	8.029831392	6.401057189	6.283004628	0	0
4933405D12Rik	2.851257885	0	0	0	0.37421734	0	0	0
4933405E24Rik	0	0	0	0.493064435	0	0	0	0
4933405L10Rik	0	0	0.645617801	0	0	0.444554992	0	0
4933406C10Rik	0	0	0	0	0.37421734	1.058443148	0	0
4933406I18Rik	2.362945395	2.502228789	2.133055267	0	0.37421734	0.444554992	0	0
4933406J08Rik	0	0	0	0	0.37421734	0	0	0
4933406J10Rik	0	0	0	1.152049499	0.37421734	0.78390798	0	0
4933406M09Rik	0	0	1.703825525	0	0	0	0	0
4933407C03Rik	11.41848772	11.43252541	11.46678139	9.302173072	9.444236289	9.101183625	12.90641191	12.83648139
4933407E24Rik	0	0	0	0	0.37421734	0.444554992	0	0
4933407H18Rik	7.83876737	7.872090038	7.958701063	6.767777627	6.512883358	6.511334709	6.810609302	6.454794566
4933407K13Rik	4.2182255	2.722186244	2.732071757	3.316650764	3.683185356	3.649456447	0	0
4933407L21Rik	0	0.950931221	0	0	0	0	0	0
4933408B17Rik	3.21542862	2.502228789	1.703825525	2.090667112	1.873902123	1.662372166	0	0
4933408J17Rik	3.505952912	4.29736757	4.164486378	5.956862485	5.961164795	6.150021196	0	3.040273031
4933409K07Rik	0	0	0.645617801	0	0	0	0	0
4933411E08Rik	1.025772145	0	1.703825525	0.493064435	0.67108719	0.78390798	0	0
4933411K16Rik	0	0	0	0.859860224	0.37421734	1.288994627	0	0
4933411K20Rik	6.792089739	6.58763867	6.934846106	6.987505641	7.049679534	7.020582833	7.516095937	6.674835495
4933412E12Rik	1.025772145	0	0	2.222458714	2.909772464	3.038767232	4.716154492	4.503310695
4933412O06Rik	0	0	0	0.493064435	0	0	0	0
4933413G19Rik	0	0	0	0.493064435	0.37421734	0.444554992	0	0
4933413J09Rik	1.025772145	1.925756454	2.603995766	0.859860224	1.310736261	0.444554992	0	0
4933416C03Rik	0	0	0	0.493064435	0	0	0	0
4933416M06Rik	0	0	0	0	0	0.444554992	0	0
4933416M07Rik	4.907340963	4.548120971	5.492619351	4.146058912	4.70992901	4.59079563	0	0
4933417D19Rik	0	0	0.645617801	0.859860224	1.619625929	1.058443148	0	0
4933417E11Rik	0	0	0	0	0.37421734	0	0	0
4933421E11Rik	6.45989222	6.130331318	6.512629078	5.355025462	5.346327653	5.582443276	6.874180741	7.766820532
4933421I07Rik	0	0.950931221	0	0	0	0	0	0
4933421O10Rik	4.508240059	4.075792784	4.414049343	3.585039842	3.347697199	3.376186342	6.06048774	5.6888873
4933422A05Rik	0	0	0	0.493064435	0	0.78390798	0	0
4933422H20Rik	0	0	0.645617801	0.493064435	0.37421734	0	0	0
4933424B01Rik	13.38856965	13.43930208	13.39917444	8.288565714	8.132127392	8.201668391	6.16585808	5.471148563
4933424G05Rik	0	0	0	0	0.917170986	0.444554992	0	0
4933424G06Rik	1.025772145	0	0	0.493064435	0	0	0	0
4933425B07Rik	0	0	1.090052702	0	0	0	0	0
4933425H06Rik	0	0	0	0	0.37421734	0	0	0
4933425L06Rik	0	0	0	0	0.37421734	0	0	0
4933425O20Rik	0	0	0.645617801	0	0.67108719	0.444554992	0	0
4933426D04Rik	0	0	0	0.493064435	0.917170986	0.444554992	0	0
4933426M11Rik	11.91255315	11.98363773	11.98814771	8.231038526	8.374101153	8.292480127	9.45925997	9.084768666
4933427D06Rik	1.025772145	0	0	0	0	0.444554992	0	0
4933427D14Rik	4.441017034	5.456921818	4.335562446	6.151334679	6.16544077	6.150021196	6.16585808	3.949808941
4933427E11Rik	0	0	0	0.493064435	0.67108719	0.444554992	2.598591835	0
4933427G17Rik	0	0.950931221	1.934344887	0.493064435	0	0.78390798	0	0
4933430H15Rik	0	1.519159448	1.934344887	4.332655524	4.035543242	3.768851215	2.598591835	0
4933430H16Rik	0	0	0	0	0	0.444554992	0	0
4933430I17Rik	2.627663806	2.502228789	1.934344887	1.945614684	2.090005965	1.058443148	0	0
4933431E20Rik	3.747665135	3.493688364	3.805437801	5.956862485	5.801810496	6.135282461	0	3.040273031
4933431G14Rik	8.510380972	7.707951048	7.544505342	3.969705338	3.71606735	3.843289275	0	0
4933432B09Rik	4.692938845	4.81046783	4.65933034	1.152049499	1.619625929	1.958714342	2.598591835	0
4933432I03Rik	0	1.519159448	0	0	0	0.444554992	0	0
4933432I09Rik	0	0	0	0.493064435	0	0.444554992	0	0
4933433C11Rik	1.619224057	0.950931221	1.090052702	0	0.67108719	0	0	0
4933433G15Rik	3.631865237	2.913002396	3.154085242	1.152049499	0.37421734	0	2.598591835	0
4933433G19Rik	7.510238343	7.573066709	7.637404348	4.361536726	3.95518951	4.633374374	0	0
4933433H22Rik	0	0	0	0.493064435	0.37421734	0	0	5.214604199
4933433P14Rik	5.693943851	6.051337344	5.926648506	6.351758777	6.328486532	6.354739842	6.601133063	6.045229023
4933434E20Rik	8.095295931	7.939446682	8.134153652	7.420434027	7.264970651	7.310256481	7.206053088	7.813912549
4933434I20Rik	0	0	0	0	0.37421734	0	0	0
4933436C20Rik	3.21542862	3.081503294	2.30768016	4.210976598	3.468404919	4.16687858	0	0
4933437F05Rik	0	0	1.090052702	1.784331186	2.187018512	1.818138824	3.474293622	0
4933439C10Rik	1.619224057	3.608506527	3.154085242	4.47160526	4.318513351	4.278401735	5.185813426	7.034264277
4933439F18Rik	7.016474614	6.889633233	7.115988436	8.197391802	8.171187437	8.06642164	5.946810776	7.255083481
4933439K11Rik	0	0.950931221	0	0.493064435	1.127332724	0.78390798	0	0
4933440M02Rik	0	0	0	1.152049499	1.310736261	1.48772886	0	0
5031414D18Rik	0	0	0	3.585039842	3.870094973	2.973976952	4.015323983	4.503310695
5031425E22Rik	9.864817383	9.82505346	9.754856544	5.664101937	5.48633336	5.4576737	7.475679118	7.385506523
5031425F14Rik	0	0	0	0.859860224	1.873902123	1.288994627	0	0
5031426D15Rik	0	0	0	0	0	0.444554992	2.598591835	0
5031434O11Rik	3.505952912	2.502228789	3.55136494	1.152049499	0.37421734	1.48772886	2.598591835	5.6888873
5031439G07Rik	9.098120985	8.905960287	9.096314504	7.529442163	7.700434254	7.342694661	9.990738257	10.06409221
5033403H07Rik	0	0	0	0.493064435	0	0.78390798	0	0
5033404E19Rik	0	0	0	0	0.37421734	0	0	0
5033406O09Rik	9.260460537	9.380059658	9.370519624	4.737046802	4.819899666	5.033806037	6.935068771	6.569006071
5033411D12Rik	0	0	0.645617801	1.945614684	1.985996589	1.818138824	0	0
5033414D02Rik	8.106185677	8.075418013	8.116658158	6.208091734	6.375556115	6.435160899	8.016276349	7.505110343
5133401N09Rik	5.80504958	5.759897284	5.872083206	5.628899457	5.560630869	5.433781719	8.663757726	8.1438027
5330411J11Rik	0	0	0	0	0	0	2.598591835	3.949808941
5330417C22Rik	3.21542862	3.608506527	3.326328096	1.784331186	1.752358838	1.48772886	0	3.040273031
5330426P16Rik	0	1.519159448	0.645617801	2.343212325	2.909772464	2.76007367	5.373495485	5.214604199
5330439B14Rik	0	0	0	0	0	0.78390798	0	0
5430402O13Rik	0	0.950931221	0	1.394911905	0.37421734	0.444554992	0	4.902356751
5430405G05Rik	0	0.950931221	0	0	0	0.444554992	0	0
5430405H02Rik	4.907340963	5.112379917	4.95017352	4.979903816	4.84983937	4.79213572	7.702761471	6.773429497
5430407P10Rik	0	0	0	4.273098502	4.819899666	4.223717509	4.970011916	3.949808941
5430411K18Rik	11.01540771	11.11813569	11.22220005	8.547692776	8.763356511	8.566880595	4.970011916	4.503310695
5430416N02Rik	2.851257885	3.232366092	3.326328096	4.737046802	5.119336594	4.935145273	4.407883337	5.471148563
5430416O09Rik	0	0	0	0.493064435	0.37421734	0	0	0
5430417L22Rik	7.832223491	7.872090038	7.773877012	7.324681127	7.478855277	7.435849995	4.407883337	5.878032237
5430421N21Rik	0	0	0	0	1.473432244	1.288994627	0	0
5430427M07Rik	0	0.950931221	0.645617801	0.859860224	0	0.78390798	0	0
5430427O19Rik	3.04480355	2.913002396	1.703825525	4.078081888	4.461114069	4.331088674	5.539548522	6.045229023
5430428K19Rik	2.362945395	0	0	0	0	0.444554992	0	0
5430435G22Rik	0	1.519159448	0.645617801	3.768752636	4.207271025	4.195577942	8.864927514	9.394594443
5430437J10Rik	0	0	0	0.493064435	0	0.444554992	0	3.040273031
5430437P03Rik	8.665673751	8.848711113	8.654132086	8.50787878	8.510389428	8.58190495	10.02615268	10.00444291
5430440P10Rik	0	0	0	0	0.37421734	0	0	0
5530601H04Rik	8.133055765	8.284148428	8.171348029	5.34059181	5.408000856	5.81293005	7.103683187	5.214604199
5730403B10Rik	5.693943851	5.94609456	5.800839844	7.519865752	7.502608696	7.396218961	7.958788275	8.284190657
5730405O15Rik	2.362945395	0.950931221	2.463432174	0.493064435	1.127332724	1.288994627	0	0
5730408K05Rik	1.619224057	1.925756454	0.645617801	2.090667112	2.277916554	1.48772886	3.474293622	3.040273031
5730409E04Rik	0	0	0.645617801	3.058967937	3.215960266	2.597535909	6.06048774	6.569006071
5730412P04Rik	0	0.950931221	0.645617801	0	0.37421734	0	0	0
5730419I09Rik	11.58683644	11.48042692	11.57696491	8.572608945	8.465166771	8.442194589	6.935068771	5.214604199
5730422E09Rik	0	0	1.090052702	1.152049499	1.127332724	0.78390798	0	0
5730435O14Rik	2.038487602	1.519159448	1.934344887	0	0	0.444554992	0	0
5730437N04Rik	7.399512127	7.1581981	7.41212708	7.570220736	7.311435915	7.655761231	8.984974181	8.787296981
5730455O13Rik	4.633961373	4.711177746	5.100142342	5.889051636	5.883686732	5.840450822	6.06048774	5.878032237
5730455P16Rik	6.589710916	6.57357332	6.880595861	6.746037963	6.733686387	6.959142344	8.124805406	7.561388391
5730460C07Rik	3.505952912	3.232366092	2.463432174	3.430064385	3.019216029	3.473142648	0	0
5730469M10Rik	14.84763686	14.94265203	14.95785661	8.054361758	8.191789794	8.185663393	9.122218839	8.714709528
5730480H06Rik	2.627663806	3.232366092	2.133055267	2.986653211	2.909772464	2.20443585	2.598591835	0
5730494M16Rik	5.722532702	5.879054887	5.646842034	6.501994325	6.733686387	6.890586942	6.810609302	7.766820532
5730494N06Rik	7.792324366	7.733478044	7.500216411	6.330004209	6.257665682	5.625265607	8.016276349	6.330758095
5730507C01Rik	0	0	0	1.784331186	1.619625929	1.058443148	2.598591835	3.040273031
5730508B09Rik	9.792500311	9.617933803	9.592424862	8.3238478	8.160774868	8.499424478	6.523955902	7.111687382
5730522E02Rik	0	0	0	0	0	0.444554992	0	0
5730528L13Rik	0	0	0	3.679818514	4.009252819	2.973976952	5.185813426	3.040273031
5730559C18Rik	0	1.519159448	0	0	1.310736261	1.058443148	0	0
5730577I03Rik	3.367991523	1.519159448	1.703825525	1.602721094	1.127332724	1.958714342	0	0
5730590G19Rik	8.481399011	8.544249253	8.471205688	8.712292702	8.699019549	8.649589041	5.373495485	0
5830403M04Rik	0	0	0	0.493064435	0.37421734	0	0	0
5830411N06Rik	0	0	0	0	0.37421734	0.444554992	0	0
5830415F09Rik	7.0048834	6.615364551	6.845623414	6.030648047	5.926462403	5.840450822	4.015323983	3.949808941
5830416I19Rik	0	0	0.645617801	0	0	0	0	3.040273031
5830416P10Rik	0	0	0	3.892649615	4.70992901	3.879115874	5.373495485	6.569006071
5830417I10Rik	6.792089739	7.110286444	6.914740566	7.711527889	7.73292982	7.390024081	6.06048774	7.813912549
5830418K08Rik	8.785683748	9.067732545	9.057107264	8.838354343	8.755469555	8.657347078	5.823404575	7.255083481
5830418P13Rik	3.747665135	1.925756454	2.603995766	2.454634844	1.310736261	1.662372166	0	0
5830428M24Rik	0	0	0	0.493064435	1.473432244	0.78390798	0	0
5830432E09Rik	2.362945395	0.950931221	1.703825525	4.210976598	4.339768339	4.014137407	2.598591835	0
5830433M19Rik	6.737105055	6.51589917	6.485623626	6.756948743	6.603541323	6.920981535	4.716154492	4.902356751
5830473C10Rik	2.627663806	0.950931221	1.090052702	0	0.37421734	0	0	0
5930403L14Rik	0	0	0	2.343212325	1.473432244	1.288994627	0	0
5930416I19Rik	7.902623686	8.105056199	7.66575122	7.920050829	7.841224788	7.73121071	6.810609302	6.773429497
5930434B04Rik	3.21542862	3.232366092	3.059583336	6.134699632	6.159476175	6.035625567	7.049638787	8.180201048
5930438M14	0	0	1.090052702	0	0	0	0	0
6030405A18Rik	0	0	0	1.784331186	1.873902123	2.68109257	0	0
6030408B16Rik	0	0	0	0	0	0.444554992	0	0
6030419C18Rik	0	0	0	0	1.473432244	0	0	0
6030422M02Rik	4.296375067	4.153494116	3.917453393	3.768752636	3.429280524	3.473142648	4.407883337	3.040273031
6030429G01Rik	0	0	0	2.090667112	3.169231977	1.958714342	6.601133063	6.454794566
6030440G07Rik	0	0	0	0.493064435	0	0.78390798	0	0
6030446N20Rik	5.29769788	4.761676795	5.360119953	5.326012294	5.214459706	4.985318873	2.598591835	4.902356751
6030458C11Rik	9.57065983	9.7124269	9.718590952	8.941186163	8.796403225	8.893532018	6.264053531	8.028750494
6030468B19Rik	9.303675106	9.408071249	9.279112719	8.393673201	8.260273037	8.440696884	6.16585808	0
6030498E09Rik	0	0	0	0.493064435	0	0	0	0
6230400D17Rik	2.851257885	1.925756454	2.463432174	2.222458714	1.985996589	1.818138824	0	0
6230409E13Rik	1.025772145	0	0	0.859860224	0.917170986	1.058443148	0	0
6230427J02Rik	8.270092029	8.070418574	8.142822474	6.911420172	7.245394234	6.841491346	7.391281369	7.034264277
6330403A02Rik	0	0	0	0	0.37421734	1.058443148	0	0
6330403K07Rik	1.025772145	2.242596448	1.703825525	2.343212325	2.728266231	2.20443585	0	0
6330406I15Rik	0	0	0	0.493064435	0.917170986	0.78390798	0	0
6330407A03Rik	0	0	0	1.602721094	2.444148404	2.313198545	9.924715532	9.347360176
6330407J23Rik	0	0	1.090052702	0	0.37421734	0	0	0
6330408A02Rik	3.854856865	4.548120971	4.488485732	5.034727941	4.66010542	4.478503486	4.716154492	0
6330409D20Rik	1.619224057	0.950931221	0	3.127830267	3.506496255	3.325149913	0	0
6330409N04Rik	4.633961373	5.112379917	5.340157551	6.293001348	6.129277605	6.459030239	4.970011916	4.902356751
6330410L21Rik	0	0	0	0	0	0.444554992	0	0
6330416G13Rik	3.954632152	3.368935977	4.294657442	6.495494352	6.572454907	6.561809054	9.082398696	9.213275148
6330418K02Rik	1.619224057	0.950931221	2.133055267	3.811244897	3.261222408	3.272241611	4.970011916	6.195045824
6330439K17Rik	0	0	1.090052702	0	0.67108719	0	0	0
6330503K22Rik	8.421627712	8.368032198	8.507457822	8.411045768	8.127551649	8.428658943	3.474293622	3.949808941
6330512M04Rik	1.025772145	2.242596448	1.429335938	1.602721094	1.473432244	1.662372166	6.06048774	0
6330545A04Rik	2.627663806	2.242596448	2.732071757	3.679818514	2.791339881	2.20443585	0	0
6330549D23Rik	2.627663806	2.242596448	2.30768016	3.892649615	3.305107616	3.425478835	0	0
6330578E17Rik	9.887087401	9.877517081	9.942808573	9.766306416	9.731859781	9.760731849	8.225738292	7.505110343
6430411K18Rik	0	0	0	0.859860224	1.127332724	1.288994627	0	0
6430527G18Rik	6.493458361	6.642567625	6.607536717	4.669359843	5.367179702	4.654201593	6.16585808	6.330758095
6430531B16Rik	0	0	0	1.602721094	0.917170986	0.78390798	0	0
6430548G04	5.178940047	5.487249702	4.840767562	0	0	0	0	0
6430548M08Rik	0	0	0	5.956862485	6.84935603	6.15733448	10.8626049	11.05853829
6430550D23Rik	1.619224057	3.081503294	2.133055267	2.745030171	1.873902123	2.20443585	0	0
6430562O15Rik	2.851257885	3.608506527	3.154085242	5.652462957	5.631288793	5.560545835	0	0
6430571L13Rik	4.296375067	3.493688364	3.405305433	0.859860224	0.917170986	0	0	0
6430573F11Rik	0	0	0	0.859860224	0.37421734	0	0	0
6430598A04Rik	4.508240059	4.428185327	5.076205294	3.633207355	4.136160855	3.69036246	0	6.330758095
6430704M03Rik	0	0	0	0	0.67108719	0	0	0
6530401N04Rik	6.279241198	6.601568214	6.342449626	6.521320356	6.576937044	6.32906511	6.06048774	3.040273031
6530402F18Rik	2.362945395	2.722186244	1.703825525	4.389851088	4.864579403	4.674732417	4.970011916	3.949808941
6530418L21Rik	10.18547363	10.17517851	10.25147621	2.986653211	2.662308472	2.20443585	3.474293622	0
6530439I21	0	0	0	0	0.37421734	0	0	0
6720401G13Rik	4.633961373	4.489399117	4.626741705	7.019571492	7.007136144	6.476676601	5.688446544	5.6888873
6720456B07Rik	8.896472889	8.804232281	8.897230869	8.613703116	8.657301471	8.657347078	10.24032791	10.24679583
6720456H20Rik	6.542387202	6.545024428	6.530355902	7.210259057	7.18207981	6.946533897	7.958788275	7.185166298
6720463M24Rik	8.050895869	7.831295637	7.857006272	7.941729441	7.934988806	7.902014604	0	0
6720468P15Rik	0	0	0	0	0.67108719	0.444554992	0	0
6720483E21Rik	0	0	1.429335938	0	0.37421734	0	0	0
6720489N17Rik	0	0	1.429335938	5.104729204	4.977372887	5.294796921	6.355989219	6.195045824
6820408C15Rik	0	1.519159448	2.958454585	2.090667112	1.473432244	2.414333466	0	0
6820431F20Rik	8.915170388	9.075239148	9.038645867	4.112470732	3.95518951	4.16687858	0	0
7420700N18Rik	0	0	0	0	0.37421734	0.78390798	0	0
7530420F21Rik	2.362945395	1.925756454	0	0	0	0	0	0
8030443G20Rik	0	0	0	0	0	0.444554992	0	0
8030462N17Rik	7.871048799	8.060367419	7.918879159	7.731025781	7.585021536	7.597810802	0	0
8430403D17Rik	4.135598968	1.519159448	1.429335938	1.784331186	0.917170986	1.48772886	0	0
8430406I07Rik	5.137077646	5.602561447	5.741198459	7.085974172	7.052900722	7.121248656	6.874180741	6.674835495
8430408G22Rik	0	0	0	1.784331186	1.752358838	2.20443585	0	0
8430410A17Rik	6.072687299	6.186861869	6.126351492	6.712801615	6.625342827	6.647399794	6.874180741	7.903721737
8430410K20Rik	6.764859331	6.440404822	6.24918753	6.751503668	6.84935603	6.890586942	7.836446887	7.185166298
8430419L09Rik	10.77216142	10.88103935	10.91280893	9.040526156	8.5080443	9.169685989	8.926199123	9.084768666
8430427H17Rik	6.792089739	6.241260598	6.512629078	7.900503618	8.058717934	7.882289506	0	3.040273031
8430429K09Rik	4.047951185	4.428185327	4.752899327	4.112470732	4.207271025	4.251318702	4.970011916	6.674835495
8430431K14Rik	0	0	0	0	0	0.444554992	0	0
9030025P20Rik	9.056618853	8.985133383	8.768711636	1.945614684	2.277916554	2.086800232	2.598591835	0
9030224M15Rik	0	0	0	1.945614684	1.310736261	1.058443148	2.598591835	0
9030404E10Rik	0	0	0	0	0.37421734	0	0	0
9030418K01Rik	0	0	0	3.535208439	4.742213783	3.607356658	3.474293622	3.949808941
9030425E11Rik	0	0	0	1.152049499	2.277916554	1.818138824	8.124805406	7.859515869
9030617O03Rik	7.771953232	7.961217736	7.997453247	4.146058912	4.554978764	4.16687858	7.347155776	6.045229023
9030619P08Rik	0	0	0	0	1.473432244	1.662372166	0	0
9030624G23Rik	1.025772145	0.950931221	0	2.222458714	1.985996589	2.086800232	0	0
9030624J02Rik	9.712808092	9.781358189	9.845267291	8.428211626	8.39201707	8.440696884	7.630966764	7.667757933
9030625A04Rik	0	0.950931221	0	5.203747296	5.29283958	5.281471962	7.206053088	6.195045824
9130008F23Rik	0	2.913002396	2.958454585	2.343212325	2.444148404	2.68109257	6.935068771	4.902356751
9130011E15Rik	4.135598968	4.604545863	4.524311557	6.337292241	6.229473584	6.214543289	5.539548522	3.949808941
9130011J15Rik	8.905851928	8.90876397	8.940963882	8.058777356	8.053902937	8.219245925	8.849194201	8.412120836
9130014G24Rik	0	0	0	2.654574406	3.261222408	2.597535909	5.539548522	6.773429497
9130017N09Rik	0	0	0	0.859860224	0	0	4.716154492	4.503310695
9130019O22Rik	2.627663806	3.232366092	2.30768016	3.316650764	3.468404919	3.21731888	4.716154492	4.902356751
9130019P16Rik	0	0	0	3.058967937	2.791339881	2.68109257	0	0
9130023H24Rik	5.664777002	6.293682465	6.216710524	5.383466649	5.542412115	5.481176452	0	3.949808941
9130024F11Rik	0	0	0	1.394911905	1.473432244	0.78390798	4.407883337	3.949808941
9130206I24Rik	3.505952912	3.081503294	2.958454585	1.945614684	0.37421734	1.48772886	3.474293622	5.214604199
9130221H12Rik	9.641613909	9.688154105	9.698151311	7.811726277	7.940216746	7.738543097	7.434097315	7.946613258
9130401M01Rik	4.2182255	5.112379917	4.414049343	6.495494352	6.411132732	6.668026952	8.492027609	8.284190657
9230102K24Rik	0	0	0	0	0	0.78390798	0	0
9230105E05Rik	0	0	0	2.454634844	2.728266231	2.20443585	0	0
9230110C19Rik	0	0	0	3.256415296	2.593190154	3.376186342	0	0
9230114K14Rik	8.122367709	8.31828941	8.210359352	4.598340212	4.360714723	4.633374374	6.264053531	5.878032237
9230116N13Rik	2.851257885	3.906582834	3.68398725	3.058967937	2.909772464	3.325149913	2.598591835	0
9330020H09Rik	6.158888736	5.294911879	5.913199436	4.843246431	5.017496093	4.847438718	4.716154492	5.471148563
9330133O14Rik	6.509953044	6.559369491	6.795192473	4.998410979	5.214459706	4.810806595	7.475679118	7.321768319
9330151L19Rik	4.508240059	4.075792784	4.252558722	4.146058912	4.441585387	4.478503486	5.823404575	5.6888873
9330158H04Rik	0	0	0	0	0.37421734	0	0	0
9330159M07Rik	1.619224057	2.242596448	3.405305433	2.910521565	1.985996589	1.958714342	0	0
9330179D12Rik	2.038487602	0	0	0.493064435	1.310736261	0	4.015323983	0
9330182L06Rik	1.025772145	0.950931221	1.090052702	1.152049499	0.67108719	1.662372166	0	0
9330182O14Rik	0	0	0	0	0.37421734	0	0	0
9430008C03Rik	5.509382275	5.112379917	5.278557523	6.626198125	6.594727629	6.522704827	4.407883337	5.471148563
9430015G10Rik	7.628257956	7.376448809	7.353586279	7.210259057	7.205425993	6.872926702	6.06048774	0
9430016H08Rik	5.693943851	6.58763867	6.656788148	6.84138589	6.75757414	6.855047599	7.434097315	6.569006071
9430018G01Rik	0	0	0	1.394911905	1.127332724	1.48772886	0	0
9430020K01Rik	2.038487602	3.081503294	3.619199502	7.714329488	7.18207981	7.323319405	2.598591835	3.949808941
9430023L20Rik	5.37176457	5.855997716	5.563205222	6.773161739	6.834458826	6.703429695	8.784486877	8.529625115
9430032N09Rik	0	0.950931221	0	0	0	0	0	0
9430037G07Rik	2.038487602	0	0	1.152049499	0.67108719	0.444554992	0	3.040273031
9430038I01Rik	2.038487602	3.81390229	3.154085242	5.034727941	4.804693546	5.12614946	7.804168857	7.988266339
9430041J12Rik	0	0	0.645617801	0	0	0	0	0
9430060I03Rik	2.362945395	1.519159448	1.934344887	2.986653211	2.791339881	3.160222233	6.874180741	5.214604199
9430069I07Rik	0	0	0	1.784331186	1.127332724	1.288994627	0	0
9430076G02Rik	9.746259706	9.788986899	9.846152232	8.426504202	8.233552491	8.661210507	6.874180741	5.6888873
9430083A17Rik	0	0	1.090052702	0	0.917170986	1.058443148	0	5.6888873
9430091E24Rik	3.367991523	3.081503294	4.021394865	4.389851088	4.643107709	4.304985706	4.970011916	0
9530003J23Rik	0	0	0	0	0	0.444554992	0	0
9530008L14Rik	0	0	0	0	0.917170986	1.058443148	0	0
9530026F06Rik	0	0	0	0	0	0.444554992	0	0
9530027J09Rik	4.508240059	6.310741508	6.137960748	6.655647384	6.200719576	6.872926702	0	0
9530036O11Rik	0	0	0	0	0.37421734	0	0	0
9530048J24Rik	1.025772145	0	1.429335938	0.493064435	0.67108719	0.444554992	0	0
9530052E02Rik	6.493458361	6.912163185	6.372243709	4.210976598	4.252802331	3.914074303	0	0
9530053A07Rik	1.619224057	1.519159448	1.934344887	0	0.67108719	0	0	0
9530059O14Rik	0	0	0	0	0	0.444554992	0	0
9530068E07Rik	7.792324366	7.955805695	7.839337733	9.051645639	9.182719208	9.134915519	8.716740479	9.281874846
9530077C05Rik	2.627663806	1.519159448	0.645617801	3.852521342	3.347697199	3.272241611	0	0
9530080O11Rik	0	0	0	1.945614684	2.662308472	2.834954413	0	0
9530082P21Rik	2.362945395	3.714856587	3.242775645	5.18770906	5.17951938	4.59079563	5.823404575	6.330758095
9530091C08Rik	5.604612384	5.487249702	5.100142342	0	0	1.058443148	3.474293622	3.040273031
9630028B13Rik	1.025772145	0	0	1.945614684	2.187018512	2.414333466	0	0
9630033F20Rik	0	0	0	5.568249852	6.041195454	5.604013318	6.601133063	5.6888873
9830001H06Rik	6.476772908	6.258947045	6.467335	7.78798655	8.139721526	7.666052073	9.082398696	9.425246114
9830107B12Rik	2.038487602	2.242596448	1.703825525	3.633207355	3.649536399	4.16687858	0	3.040273031
9830132P13	8.430319583	8.47783407	8.464305818	3.256415296	2.728266231	3.325149913	0	4.503310695
9830147E19Rik	0	0	0	4.780469176	4.625907342	4.79213572	0	0
9830166K06Rik	0	0	0	2.343212325	3.305107616	2.086800232	0	0
9930005F22Rik	1.025772145	0	1.090052702	0.493064435	0.67108719	1.288994627	0	0
9930012K11Rik	2.038487602	1.519159448	1.090052702	3.127830267	4.061363134	3.649456447	4.970011916	3.040273031
9930013L23Rik	0	0	0	1.394911905	0.917170986	1.288994627	0	3.040273031
9930014A18Rik	0	0	0	5.311283935	5.926462403	5.549471203	0	0
9930021D14Rik	6.220319608	6.377029374	6.259852739	6.540390919	6.659554131	6.459030239	0	0
9930021J03Rik	8.538792168	8.427891783	8.542821294	7.382187476	7.474057299	7.204796832	8.176154344	8.664206088
9930023K05Rik	1.025772145	0	0	1.602721094	0.917170986	1.058443148	0	0
9930104L06Rik	5.335206488	5.855997716	5.340157551	6.322679172	5.29283958	5.756261644	5.539548522	5.471148563
9930111J21Rik1	0	0	0	3.127830267	3.506496255	3.21731888	2.598591835	3.040273031
9930111J21Rik2	0	0	0	1.394911905	0.67108719	0.78390798	2.598591835	0
A030009H04Rik	3.21542862	1.925756454	2.133055267	1.602721094	2.277916554	1.662372166	3.474293622	5.878032237
A130010J15Rik	3.04480355	2.502228789	2.849699026	5.687101937	5.9123443	5.902695082	6.442415635	4.503310695
A130022J15Rik	5.29769788	4.075792784	4.335562446	4.942161651	4.879170359	4.918025341	4.716154492	0
A130040M12Rik	10.72083204	10.68646276	10.57503704	0	0	0.444554992	6.523955902	6.773429497
A130049A11Rik	7.765098428	7.961217736	7.810610126	6.501994325	6.235156248	6.464936375	4.015323983	0
A130077B15Rik	9.177706639	8.801217695	8.715467633	1.602721094	2.090005965	2.597535909	3.474293622	3.949808941
A1cf	0	0	0	3.852521342	3.215960266	4.524474381	0	0
A230020J21Rik	2.851257885	2.502228789	2.958454585	5.052549249	5.35679135	5.184583365	0	0
A230046K03Rik	8.546807936	8.645209429	8.468909396	7.700266771	7.861574038	7.893281172	8.249905515	7.185166298
A230050P20Rik	3.505952912	4.29736757	4.070685893	5.052549249	5.387734654	5.334048912	8.225738292	8.317252337
A230051G13Rik	9.336413739	9.320245702	9.353193785	7.814340071	7.681828628	7.868988003	7.89891402	7.446547519
A230056J06Rik	0	0	0.645617801	0.493064435	0	0	4.407883337	4.503310695
A230056P14Rik	8.792441665	8.597351248	8.721267251	6.262700172	6.470151555	6.309504691	5.539548522	3.949808941
A230057D06Rik	0	0	0	0	0.37421734	0	0	0
A230072C01Rik	6.259866825	6.360740753	6.23844289	4.737046802	4.90791689	4.883163685	4.015323983	0
A230072E10Rik	0	0	0.645617801	0.859860224	0.37421734	0.78390798	0	0
A230073K19Rik	7.737348796	7.551700621	7.803337944	6.643939718	6.594727629	6.83694414	0	0
A230108P19Rik	1.025772145	0.950931221	0.645617801	0.493064435	0	1.058443148	0	0
A2ld1	1.619224057	0.950931221	0	5.36931614	5.427986309	5.39718508	0	5.6888873
A2m	0	0	0	3.679818514	3.261222408	4.59079563	0	0
A330009N23Rik	0	0	0	1.602721094	1.473432244	0.78390798	4.407883337	3.040273031
A330021E22Rik	0	0	0	0.493064435	1.127332724	0	0	0
A330023F24Rik	6.45989222	5.967766273	5.872083206	1.945614684	1.473432244	1.48772886	0	0
A330032B11Rik	4.296375067	3.368935977	3.862532481	1.152049499	1.873902123	1.48772886	0	0
A330035P11Rik	3.21542862	1.925756454	2.30768016	2.558065498	1.473432244	1.818138824	0	0
A330040F15Rik	1.619224057	1.519159448	3.805437801	1.394911905	1.127332724	1.288994627	0	0
A330041J22Rik	2.362945395	2.913002396	0.645617801	0	0	0.78390798	0	0
A330049M08Rik	0	0	2.463432174	0	0	0.444554992	2.598591835	0
A330050B17Rik	1.025772145	1.519159448	1.703825525	1.784331186	2.444148404	2.76007367	0	0
A330050F15Rik	0	0.950931221	0	0	0	0	0	0
A330069E16Rik	0	3.081503294	2.603995766	2.654574406	2.187018512	2.086800232	3.474293622	0
A330076C08Rik	0	0	0	0	0	0	2.598591835	0
A330076H08Rik	0	0	0	0	0.67108719	0	0	0
A3galt2	1.025772145	0.950931221	0.645617801	0.859860224	1.473432244	0.444554992	0	0
A430005L14Rik	7.372706292	7.587136975	7.323400302	7.437489197	7.427662574	7.823742498	8.124805406	8.501134039
A430033K04Rik	5.604612384	5.188185723	5.360119953	5.491935593	5.427986309	5.140981314	0	4.902356751
A430035B10Rik	4.047951185	4.428185327	4.252558722	1.602721094	1.619625929	2.086800232	0	3.949808941
A430071A18Rik	2.038487602	2.502228789	2.30768016	3.724970753	4.136160855	3.806550285	0	0
A430078G23Rik	6.620419081	6.344266126	6.476508293	5.41135797	5.622643498	4.968787464	0	0
A430084P05Rik	0	0	0	1.152049499	1.127332724	1.48772886	2.598591835	5.878032237
A430088P11Rik	0	0	0	0.859860224	1.473432244	1.662372166	0	0
A430090L17Rik	1.025772145	0.950931221	1.429335938	2.090667112	1.310736261	2.20443585	0	0
A430092G05Rik	0	0.950931221	2.463432174	3.585039842	4.08672904	3.843289275	0	0
A430093F15Rik	0	0	0	0	0.37421734	0	0	0
A430105I19Rik	4.135598968	3.368935977	3.480182794	2.222458714	1.752358838	1.48772886	2.598591835	0
A430107O13Rik	0	0	0	3.430064385	3.169231977	3.376186342	0	0
A430110N23Rik	0	0.950931221	0	0	1.752358838	0.444554992	0	0
A4galt	0	0	1.090052702	0	0.37421734	0	5.688446544	4.902356751
A4gnt	0	0	0.645617801	0	0.37421734	0	0	0
A530013C23Rik	5.664777002	5.924092331	5.613966827	0	0.67108719	0.444554992	0	0
A530032D15Rik	2.627663806	0	1.090052702	0.493064435	0.917170986	0.444554992	2.598591835	4.503310695
A530046M15	0	0	0	0	0	0.444554992	0	0
A530054K11Rik	7.363659179	7.470534311	7.206978747	5.743047131	5.755111422	5.727070259	3.474293622	4.503310695
A530064D06Rik	5.178940047	4.761676795	5.027105721	3.193554879	4.08672904	4.304985706	5.373495485	4.902356751
A530065N20	0	0	1.090052702	0	0	0	0	0
A530072M11Rik	1.025772145	1.519159448	2.463432174	1.152049499	1.619625929	1.288994627	2.598591835	0
A530088E08Rik	2.362945395	1.925756454	2.30768016	4.801699899	4.949990427	4.734627992	6.744106985	6.330758095
A530098C11Rik	0	0.950931221	0	0.493064435	0.67108719	1.48772886	0	0
A530099J19Rik	0	0	0	0.493064435	0.37421734	0	0	4.902356751
A630001G21Rik	3.747665135	4.604545863	4.414049343	5.786291956	5.940443685	5.697275998	7.667310673	7.903721737
A630007B06Rik	8.966867414	9.178750538	9.205165373	5.966294709	6.1353681	6.090140697	7.89891402	7.385506523
A630012P03Rik	0	0	0	0	0.37421734	0.78390798	0	0
A630019I02Rik	0	0	0	0.859860224	0.67108719	0	0	0
A630020A06	1.025772145	0.950931221	1.703825525	0.493064435	0.37421734	0.444554992	0	0
A630033H20Rik	2.627663806	2.913002396	3.326328096	3.256415296	3.215960266	3.649456447	5.185813426	5.214604199
A630055G03Rik	4.692938845	4.489399117	4.691199071	6.851601352	6.590300508	6.642196592	0	3.040273031
A630066F11Rik	3.954632152	4.075792784	2.603995766	2.830147506	3.215960266	3.519281975	2.598591835	0
A630072M18Rik	7.597717965	7.408497256	7.228857096	5.555807858	5.656918118	5.445777167	7.347155776	7.615553265
A630075F10Rik	1.025772145	0	1.429335938	0	0.37421734	0	0	0
A630076J17Rik	0	0	1.429335938	0	0	0	0	0
A630089N07Rik	6.526261268	6.310741508	6.512629078	5.235298594	4.401716634	5.198829381	5.185813426	4.503310695
A630095N17Rik	1.619224057	3.493688364	3.059583336	0.493064435	0	0.444554992	0	0
A730008H23Rik	0	0	0	0	0	0.444554992	0	0
A730011L01Rik	5.259187996	4.761676795	4.752899327	6.469197592	6.360036263	6.228497925	6.744106985	5.878032237
A730017C20Rik	0	0	0	0	0.37421734	0	0	0
A730017L22Rik	4.856652994	4.81046783	4.868906651	3.585039842	3.748216567	3.21731888	2.598591835	0
A730020E08Rik	0	0	0	0	0	0	3.474293622	4.503310695
A730020M07Rik	0	0	0	0	0.37421734	0	0	0
A730036I17Rik	6.493458361	6.945311842	6.78784196	3.585039842	3.810442418	3.981548131	4.015323983	3.040273031
A730037C10Rik	0	0	0	0	0	0.444554992	0	0
A730043L09	0	0	0	0	0	0	0	3.949808941
A730046J19Rik	0	0	0	1.394911905	0	1.48772886	0	0
A730082K24Rik	0	0	0	0.493064435	0.37421734	0	0	0
A730085K08Rik	2.038487602	2.722186244	2.30768016	0.859860224	0.67108719	0.444554992	0	0
A730090N16Rik	0	0	0	1.152049499	1.473432244	1.058443148	0	0
A730098P11Rik	6.476772908	6.091374922	6.259852739	0.859860224	0.37421734	0	2.598591835	0
A830007P12Rik	6.792089739	6.615364551	6.194645774	7.198301446	7.327484546	7.032563068	9.831705081	9.281874846
A830010M20Rik	7.408337856	7.695016149	7.784995482	4.573868254	4.536688038	4.546921931	0	3.040273031
A830018L16Rik	0	0	0	0	0.37421734	0	0	0
A830019L24Rik	0	0	0	0	0	0.78390798	0	0
A830052D11Rik	0	0	0	0.493064435	0	0	4.716154492	0
A830060N17	0	0	0	0	0.37421734	0	0	0
A830080D01Rik	6.589710916	7.119996912	7.121846586	6.620235443	6.638267322	6.832382556	5.373495485	5.6888873
A830082K12Rik	0	0	0	0	0.917170986	1.288994627	3.474293622	0
A830082N09Rik	1.025772145	0.950931221	1.429335938	3.127830267	2.277916554	2.973976952	0	0
A830093I24Rik	1.025772145	0	1.934344887	2.745030171	2.909772464	3.160222233	4.015323983	0
A930001A20Rik	1.025772145	0.950931221	0	0	0.67108719	0	0	0
A930001C03Rik	0	0	1.090052702	0	0	0	0	0
A930001N09Rik	10.98180359	11.04420114	11.14447722	5.491935593	5.988337961	5.5715361	8.408608884	9.14125
A930003A15Rik	0	0	0	0.493064435	0	0.444554992	0	0
A930003O13Rik	1.025772145	0	0.645617801	0	0.37421734	0.444554992	0	0
A930004D18Rik	0	0	1.429335938	2.910521565	2.662308472	2.20443585	2.598591835	3.949808941
A930005H10Rik	4.135598968	3.608506527	3.059583336	3.679818514	3.649536399	3.21731888	7.391281369	7.766820532
A930005I04Rik	5.476188858	5.94609456	5.563205222	2.222458714	2.363425375	2.50884076	0	0
A930006I01Rik	0	0	0	0.493064435	0	0	0	0
A930007I19Rik	0	2.502228789	1.429335938	1.394911905	0.917170986	0.444554992	0	0
A930011G23Rik	0	0	0	0	0	0	2.598591835	0
A930012L18Rik	0	0	0	0	0.37421734	0	0	0
A930013F10Rik	2.851257885	3.993667163	3.970360007	4.112470732	3.543607686	3.879115874	8.955885941	8.985422764
A930015D03Rik	5.693943851	5.07292903	5.278557523	2.558065498	2.277916554	2.68109257	0	0
A930018P22Rik	2.627663806	2.502228789	0.645617801	1.152049499	0.37421734	0.78390798	0	0
A930019D19Rik	3.04480355	2.502228789	2.30768016	0.493064435	0.67108719	0.78390798	0	0
A930024E05Rik	2.038487602	0	0.645617801	0.859860224	1.127332724	0.78390798	2.598591835	3.949808941
A930038C07Rik	0	0	0	0	1.473432244	0.444554992	0	0
A930041C12Rik	2.362945395	2.502228789	2.133055267	0.493064435	1.127332724	0.444554992	0	0
AA387883	0	0	0.645617801	0	0	0.444554992	0	0
AA388235	5.003668083	4.604545863	4.868906651	0.493064435	0	0	4.407883337	0
AA415398	1.025772145	1.519159448	2.463432174	1.152049499	1.619625929	1.958714342	2.598591835	0
AA465934	8.11159988	7.848920385	7.70530432	3.724970753	3.649536399	2.973976952	0	0
AA467197	0	0	0	2.222458714	1.873902123	2.973976952	2.598591835	5.6888873
AA474331	2.627663806	2.502228789	1.429335938	3.374471751	3.95518951	3.325149913	3.474293622	0
AA543186	2.038487602	2.502228789	1.934344887	1.394911905	1.619625929	1.288994627	0	0
AA960436	5.29769788	5.224645435	5.913199436	6.534062033	6.741692999	6.693402963	7.737362002	8.215703641
AA986860	8.730449628	8.792135956	8.703797982	5.966294709	5.926462403	5.849508973	3.474293622	0
AA987161	6.751048934	6.783653659	6.838526029	5.59281649	5.731182517	5.91999681	4.407883337	6.952449414
AB099516	1.025772145	0.950931221	0.645617801	0.493064435	0.37421734	0.78390798	0	0
AB124611	0	2.502228789	1.703825525	5.568249852	5.974815353	5.717207048	11.97887031	11.47584899
AF251705	0	0	0	3.430064385	3.543607686	3.768851215	11.51118977	11.32958467
AF357355	0	0	0	0.493064435	0.37421734	0	0	0
AF357359	0	0	0	1.394911905	1.310736261	1.662372166	0	0
AF357425	0	0	0	0	0.37421734	0	0	0
AF357426	0	0	0	0	0	0.444554992	0	0
AF366264	0	1.519159448	0	0	0	0	0	0
AI182371	0	1.519159448	1.703825525	2.343212325	1.752358838	3.160222233	0	3.949808941
AI197445	0	0	0	0	0.37421734	0	0	0
AI314180	10.9413298	10.96425196	10.94868241	9.985082853	10.01432634	10.07739627	9.173658299	8.714709528
AI314976	8.792441665	8.678447231	8.75558372	7.295044882	6.949539506	7.342694661	6.523955902	6.195045824
AI316807	1.025772145	3.608506527	3.242775645	5.070153099	5.131575673	5.001662997	9.160969355	9.122667503
AI317395	4.135598968	4.227223581	4.559269249	1.602721094	1.985996589	0.444554992	0	0
AI413582	6.072687299	5.602561447	5.678984763	5.848821751	6.060528182	5.867456421	9.235481077	9.195603153
AI414108	0	0	0	0.493064435	2.363425375	1.058443148	0	0
AI427809	0	0.950931221	1.703825525	0.493064435	1.127332724	0	0	0
AI428936	0	0	0	1.784331186	1.873902123	1.662372166	4.407883337	4.503310695
AI429214	0	0	0	0.859860224	2.090005965	0.78390798	0	3.949808941
AI450353	8.294100272	8.30982961	8.266967013	2.745030171	2.363425375	2.597535909	0	3.949808941
AI462493	6.116431742	6.276419292	6.160902709	6.626198125	6.536087502	6.718340331	8.225738292	9.230733291
AI463170	0	0.950931221	0	0	0.67108719	0	0	0
AI464131	4.047951185	2.242596448	3.745990159	1.394911905	1.473432244	0.78390798	0	0
AI467606	6.526261268	6.559369491	6.439459876	6.36608169	6.753620214	6.447144933	5.185813426	5.214604199
AI480653	3.04480355	3.993667163	3.917453393	7.170008787	7.377158517	7.040494976	4.716154492	4.503310695
AI504432	0	0	0	5.984976147	6.354825655	5.677065735	0	3.949808941
AI506816	3.505952912	2.242596448	3.55136494	7.986452834	7.912112896	7.750681531	0	0
AI507597	0	0	0	1.602721094	1.752358838	1.48772886	0	0
AI593442	0	0	0.645617801	0.859860224	0.37421734	0	0	3.040273031
AI597468	6.298358832	5.879054887	6.054662953	7.249416782	7.316805319	7.287107832	0	4.503310695
AI597479	6.442811673	6.130331318	6.382039888	6.901621027	6.96329998	6.850542987	4.716154492	3.949808941
AI606473	0	0	0	0	0.37421734	0	0	0
AI607873	0	0	0	4.146058912	5.17951938	5.5715361	9.578560751	9.527671831
AI646023	1.619224057	0	0	0.493064435	0	0	4.970011916	0
AI661453	0	0	0	3.633207355	4.08672904	3.948205644	0	0
AI662270	12.56973657	12.55075368	12.55848655	9.143892572	8.780946081	9.307537055	8.663757726	9.195603153
AI837181	7.180016384	7.275796786	7.282144005	6.964157106	6.983697688	6.832382556	10.60598042	10.02460128
AI846148	3.854856865	4.364258694	3.862532481	6.435637914	6.531476434	5.987200554	3.474293622	6.330758095
AI847159	0	0	0	0.493064435	0	0.444554992	2.598591835	0
AI848100	14.10467556	14.21167514	14.21097688	8.421369773	8.357263341	8.355832588	7.347155776	6.865714435
AI848285	3.747665135	2.502228789	1.703825525	5.016683733	4.625907342	4.79213572	3.474293622	0
AI854703	0	0	0	2.558065498	2.965531803	2.68109257	0	0
AI987944	6.526261268	6.501113038	6.476508293	5.138496005	5.143711794	5.359635884	6.601133063	4.902356751
AK010878	5.003668083	4.903362309	4.593399888	4.303184319	4.339768339	4.077187285	5.373495485	6.045229023
AK129341	0	0.950931221	0.645617801	3.193554879	2.520593072	2.68109257	0	0
AU015836	0	0	0	2.454634844	1.473432244	2.20443585	0	0
AU019823	7.16967186	7.515371893	7.544505342	7.396212908	7.382289229	7.581593617	7.155775935	6.569006071
AU019990	1.025772145	0	0.645617801	0	0	0	7.206053088	6.674835495
AU021034	0	0	0	0	0.37421734	0	0	0
AU021063	0	0	0	0	0	0.78390798	0	0
AU021092	0	0	0	0.859860224	0	0.78390798	0	7.385506523
AU022252	9.130483962	9.112197236	9.128677407	5.956862485	5.905233098	6.127856242	5.539548522	5.214604199
AU022793	0	0	0	0.493064435	1.310736261	0.78390798	0	0
AU023762	0	0	0	0	0.37421734	0	0	0
AU023871	0	1.519159448	0	4.006742853	4.536688038	4.16687858	2.598591835	0
AU040320	8.795808789	8.880478901	8.997816821	7.471006335	7.641743969	7.438853915	8.645655408	8.215703641
AU040972	1.025772145	1.519159448	0	0.493064435	0.67108719	1.288994627	0	0
AU041133	3.04480355	3.368935977	2.463432174	3.892649615	3.261222408	3.69036246	5.185813426	4.503310695
AV039307	5.664777002	5.224645435	5.492619351	5.311283935	5.094542473	5.321083214	0	0
AV051173	5.722532702	6.149422017	5.829760718	3.535208439	4.111656651	3.981548131	0	0
AW011738	11.04895255	11.08443451	11.0260826	2.222458714	2.965531803	3.21731888	7.593683578	6.330758095
AW046200	1.619224057	0.950931221	1.090052702	1.602721094	1.127332724	1.818138824	0	0
AW112010	0	0	0	0	0	0.78390798	10.5389103	10.07379832
AW146020	5.80504958	5.630004715	5.913199436	6.876827958	6.450745647	6.841491346	5.823404575	4.503310695
AW146154	4.047951185	3.714856587	3.326328096	3.892649615	3.982474394	3.376186342	4.015323983	5.878032237
AW209491	5.003668083	5.425942677	4.488485732	6.17593304	6.141432992	6.164610879	6.744106985	6.454794566
AW495222	0	0	0	1.945614684	0.67108719	1.662372166	0	0
AW549542	0	0	0	0.493064435	0.37421734	0.444554992	0	0
AW549877	8.754875158	8.936505136	8.983410109	6.935630737	7.03997259	7.075658587	6.810609302	3.949808941
AW551984	0	0	0	1.152049499	1.873902123	1.48772886	0	0
AW554918	4.804119091	4.153494116	4.335562446	5.438720285	5.2029067	5.254447046	4.716154492	5.214604199
AW555464	5.407419115	5.032368946	4.691199071	3.931691868	4.230216291	4.195577942	0	3.040273031
AY074887	4.2182255	3.714856587	2.958454585	4.47160526	4.66010542	4.810806595	4.716154492	3.040273031
AY358078	0	0	0	0	0.917170986	0.444554992	0	0
AY512931	2.362945395	0.950931221	0.645617801	0	0	0	0	0
Aaas	10.02832209	10.14814713	10.03804827	8.496531101	8.513899987	8.388827118	6.601133063	6.330758095
Aacs	6.542387202	6.471078229	6.391769997	6.921153206	6.935646519	6.747707101	6.264053531	0
Aadac	0	0	0	4.389851088	3.95518951	4.674732417	0	0
Aadat	0	0	0	1.152049499	1.310736261	1.818138824	0	0
Aagab	7.620683353	7.752331183	7.762672189	8.250470249	8.226437731	8.174893894	9.520143176	9.583093183
Aak1	9.322473767	9.439432366	9.657390902	8.429917031	8.530170586	8.404277469	6.993490786	8.8337359
Aamp	8.039579012	8.213342664	8.354154329	9.129271819	9.216147089	9.121891114	10.8468461	11.01385977
Aanat	4.370507984	1.925756454	3.059583336	0.859860224	0.67108719	1.058443148	0	3.040273031
Aard	0	0	0	0.493064435	0.37421734	0	0	0
Aars	13.67313981	13.64066078	13.71232098	10.73992743	10.56636709	10.66175291	8.817203288	9.379020887
Aars2	4.95630833	5.150780661	4.923589976	7.222118372	7.208317881	7.0285807	5.539548522	7.111687382
Aarsd1	7.851766748	7.854747777	7.781298838	8.438413949	8.420975767	8.431677858	8.716740479	9.470036111
Aasdh	6.158888736	5.989117252	5.913199436	5.753980468	5.786411487	5.81293005	4.970011916	6.330758095
Aasdhppt	8.825764416	8.770720228	8.798277163	7.494013461	7.387401758	7.757915869	4.970011916	4.503310695
Aass	0	0	0	4.548974013	4.339768339	4.900699811	0	0
Aatf	6.050307413	5.924092331	5.78615905	8.181282361	8.180053069	8.112299931	7.958788275	8.381186007
Aatk	0	0	0	5.34059181	5.817046874	4.633374374	7.301637882	8.412120836
Abat	3.505952912	3.232366092	3.154085242	4.669359843	4.5908789	5.12614946	4.716154492	0
Abca1	0	0.950931221	0	6.84138589	7.259404443	7.310256481	8.071561171	7.185166298
Abca12	0	0	0	0	0.37421734	0	0	0
Abca13	0	0	0	6.590046678	6.808012738	6.631733549	2.598591835	0
Abca16	1.025772145	0	0	0	0	0	0	0
Abca17	0	0.950931221	0	0	0.67108719	0	0	0
Abca2	4.135598968	4.548120971	4.414049343	8.41793664	8.709263265	8.151280471	6.874180741	6.952449414
Abca3	9.377443263	9.219968511	9.288258021	9.928301057	9.838366629	9.788079284	9.235481077	7.859515869
Abca4	0	0	0	3.483594066	4.252802331	3.325149913	0	0
Abca5	1.619224057	0	0	3.127830267	2.965531803	2.50884076	0	0
Abca6	0	0	0	3.193554879	2.363425375	3.10077246	0	0
Abca7	11.74630512	11.7055043	11.61224571	9.716871984	9.789961873	9.542810923	6.935068771	9.347360176
Abca8a	0	0	0	0.493064435	0	1.662372166	0	0
Abca8b	1.619224057	2.242596448	1.703825525	4.146058912	4.035543242	4.304985706	0	0
Abca9	0	0	0	3.811244897	5.05653355	3.879115874	7.049638787	6.952449414
Abcb10	14.1729464	14.15250965	14.12640613	11.39886761	11.39778618	11.55405562	7.103683187	8.317252337
Abcb11	0	0	0	2.090667112	1.310736261	2.50884076	0	0
Abcb1a	0	0.950931221	0	1.152049499	0.37421734	1.058443148	6.06048774	6.674835495
Abcb1b	0	0.950931221	1.429335938	4.669359843	4.573040497	4.935145273	4.015323983	0
Abcb4	13.19924521	13.20691853	13.22489737	9.535503652	9.392413291	9.62291445	9.351705022	8.472068953
Abcb6	11.34281823	11.34622105	11.37165237	9.376571439	9.488326019	9.504615416	6.935068771	7.561388391
Abcb7	9.220929818	9.19950672	9.345704253	9.262527137	9.216147089	9.416694257	4.015323983	4.902356751
Abcb8	6.279241198	6.293682465	6.467335	7.905415306	7.872553828	7.823742498	7.836446887	7.111687382
Abcb9	8.661988376	8.726910808	8.715467633	5.250819203	5.17951938	5.294796921	2.598591835	5.878032237
Abcc1	11.32311819	11.14810461	11.13400788	8.215302476	8.448141856	8.106644299	7.475679118	7.667757933
Abcc10	3.04480355	3.232366092	2.30768016	5.383466649	5.377493785	5.080716457	6.810609302	7.185166298
Abcc12	3.631865237	2.242596448	1.703825525	0	0.37421734	0	0	0
Abcc2	1.619224057	1.519159448	1.090052702	4.112470732	4.90791689	5.096020317	0	0
Abcc3	7.526543361	7.318591663	7.620952503	6.167780099	6.328486532	6.48832206	10.1339683	9.749784995
Abcc4	8.832337591	8.950178215	8.986624056	7.005916161	7.14633651	6.881783844	7.049638787	6.454794566
Abcc5	8.723394271	8.947453947	8.87138382	8.117101803	8.07147991	8.038969698	10.019139	10.41658889
Abcc6	0	0	0	3.058967937	2.728266231	3.376186342	0	0
Abcc9	1.025772145	0	1.429335938	2.986653211	4.136160855	3.376186342	0	0
Abcd1	6.921027582	6.721228322	7.056060209	8.329340618	8.282396946	8.11980645	8.071561171	6.865714435
Abcd2	0	0.950931221	1.429335938	7.00133551	7.115858704	6.813990607	8.273674563	7.255083481
Abcd3	4.572469756	5.112379917	5.418401505	7.503762439	7.667189853	7.511988373	7.347155776	7.667757933
Abcd4	1.619224057	3.232366092	2.30768016	5.296403664	4.977372887	4.734627992	7.630966764	8.763504661
Abce1	10.20459993	10.16583362	10.18727822	10.72541902	10.70565285	10.94374429	7.155775935	7.505110343
Abcf1	10.34567275	10.42572554	10.60775774	10.79058367	10.65779596	10.74602145	11.59612184	11.59185028
Abcf2	8.676673722	8.717347459	8.680171625	9.702128659	9.753304534	9.700055797	5.539548522	4.902356751
Abcf3	8.687590458	8.244748615	8.450406284	8.154714688	8.160774868	8.201668391	8.150708316	8.284190657
Abcg1	4.508240059	4.29736757	4.414049343	6.508465143	6.784952299	6.610577026	10.79029391	10.91473401
Abcg2	12.28350246	12.31483875	12.31304834	9.719663234	9.622289903	9.988962404	5.539548522	5.471148563
Abcg3	0	0	0	5.087544732	4.819899666	5.254447046	11.87003485	11.90623453
Abcg4	9.54087011	9.511291599	9.461107172	8.7038596	8.465166771	8.565506954	3.474293622	5.6888873
Abcg5	0	0	1.090052702	0	0.67108719	0	0	0
Abcg8	0	0	0.645617801	0	0.67108719	0.78390798	0	0
Abhd1	4.856652994	5.224645435	5.051864374	5.640729314	5.698647124	5.254447046	3.474293622	5.214604199
Abhd10	6.72302509	6.669267243	6.640557108	6.552966003	6.333792967	6.528356458	6.06048774	3.949808941
Abhd11	6.77853878	7.090667204	6.948095805	7.430691305	7.457137592	7.283770351	8.450921087	8.028750494
Abhd12	5.664777002	5.656935682	5.78615905	7.157711424	7.176183752	7.303680395	12.0338403	11.94112034
Abhd12b	0	0	0	0	0.67108719	0	0	0
Abhd13	6.509953044	6.310741508	6.322239487	7.229970768	7.306046452	7.094829832	5.823404575	5.214604199
Abhd14a	1.025772145	0	1.090052702	6.36608169	6.503496182	6.423076482	5.373495485	4.902356751
Abhd14b	0	0	0.645617801	4.332655524	4.499395854	4.356727737	6.674390424	6.674835495
Abhd15	3.747665135	4.153494116	4.209194516	5.543257628	5.763000331	5.635775493	8.608754763	8.349573299
Abhd16a	9.317797016	9.369922232	9.248649046	8.069757586	8.088845311	7.982447212	10.23428387	10.11198265
Abhd16b	1.025772145	1.925756454	1.703825525	0.493064435	0.67108719	0.78390798	0	0
Abhd2	11.2096797	11.17920633	11.27342809	7.264787049	7.567110109	7.374419496	3.474293622	3.949808941
Abhd3	0	0	0	2.090667112	0.917170986	1.818138824	0	3.949808941
Abhd4	11.04754089	11.10352643	11.16128507	6.552966003	6.512883358	6.435160899	9.706318119	9.265028293
Abhd5	9.890240954	9.779827594	9.96579012	7.62484556	7.51200163	7.576147124	7.475679118	7.185166298
Abhd6	6.179657694	6.241260598	6.448811555	4.006742853	4.009252819	4.40667812	7.516095937	4.902356751
Abhd8	5.664777002	5.425942677	6.205720331	6.643939718	6.494047526	6.723276493	7.702761471	7.111687382
Abi1	11.12051838	11.0893857	11.16235129	8.388420374	8.423466659	8.487868653	8.751011298	8.584972902
Abi2	4.907340963	4.29736757	4.414049343	7.241669801	7.084723115	6.96332079	5.539548522	4.503310695
Abi3	13.69008951	13.76587478	13.82276451	7.427280309	7.744929401	7.769893065	12.6411327	12.19789357
Abi3bp	1.619224057	0.950931221	1.090052702	1.394911905	1.310736261	1.288994627	5.185813426	0
Abl1	7.75129033	7.894893461	7.751379661	9.226674821	9.330719091	9.001090594	10.21599835	9.899196311
Abl2	6.542387202	6.866745851	6.573742816	8.318333988	8.515068278	8.136554662	8.970503371	8.878726496
Ablim1	0	0	0	6.083611701	6.021600135	5.803638547	7.254636953	8.1438027
Ablim2	0	0	0	0.859860224	0	0	0	0
Ablim3	1.025772145	0	0	0	1.310736261	0	0	0
Abp1	0	0	0	0	0.67108719	0	0	0
Abpe	0	0	0	0	0.37421734	0	0	0
Abpz	0	0	0	0	0.37421734	0	0	0
Abr	1.025772145	0.950931221	0	8.131845782	8.362465168	8.00896543	9.706318119	9.809095972
Abra	0	0	0	0.859860224	0.917170986	0.444554992	0	0
Abt1	6.694446092	5.989117252	5.966259443	7.010482314	7.062521358	7.040494976	6.601133063	6.865714435
Abtb1	12.47393602	12.40472311	12.41392998	7.564021644	7.734936694	7.435849995	8.699294869	8.611870374
Abtb2	1.025772145	1.519159448	0.645617801	3.931691868	4.296940527	3.649456447	0	3.949808941
Acaa1a	6.072687299	5.855997716	6.029952693	7.037579842	7.131178088	6.988140475	8.681635716	8.787296981
Acaa1b	0	0	0.645617801	1.394911905	0.67108719	0.78390798	4.407883337	0
Acaa2	9.758391053	9.867464134	9.869842745	8.438413949	8.408456389	8.606157685	9.384821699	8.664206088
Acaca	7.778775621	7.801433971	7.770151732	8.558646587	8.591264039	8.402739859	3.474293622	3.040273031
Acacb	0	0	0	3.374471751	3.215960266	3.160222233	0	0
Acad10	5.049522431	4.227223581	3.862532481	4.646072936	4.819899666	4.734627992	5.185813426	4.902356751
Acad11	6.442811673	6.545024428	6.530355902	6.003418769	6.252071163	6.214543289	4.407883337	5.6888873
Acad12	1.025772145	1.925756454	2.30768016	3.430064385	3.779664955	3.843289275	4.407883337	5.6888873
Acad8	6.317226441	6.530535296	6.467335	6.546692162	6.545265659	6.256008677	6.442415635	7.446547519
Acad9	6.390322111	6.615364551	6.56516919	7.934539371	7.850510044	7.777031943	6.744106985	5.878032237
Acadl	8.864761604	9.09260414	9.088856939	8.411045768	8.499806203	8.580545547	9.782850073	10.02460128
Acadm	5.778064982	6.051337344	5.99207515	7.76114266	7.523657446	7.589724996	8.512149837	7.988266339
Acads	4.692938845	5.574586007	5.146856925	7.858065003	7.908561107	7.857808959	9.362828593	10.13070239
Acadsb	8.473010377	8.195084599	8.525247909	7.190274287	7.112775209	7.342694661	7.667310673	6.773429497
Acadvl	11.08861504	11.04420114	11.03153884	8.727626513	8.683516295	8.861428268	9.055227918	9.159596188
Acap1	7.16967186	7.258316952	6.974235643	7.597791665	7.926233253	7.494771241	6.355989219	3.949808941
Acap2	9.685839875	9.641722358	9.697170734	8.461942489	8.467582584	8.297453394	8.784486877	8.557564414
Acap3	8.164652903	8.213342664	8.095974926	7.75571342	7.624527239	7.429823324	8.124805406	7.615553265
Acat1	7.744336403	7.601071341	7.832209282	8.443488182	8.522058224	8.656056965	7.702761471	7.385506523
Acat2	6.883541583	7.119996912	6.852686054	7.48747735	7.397572783	7.432839806	5.373495485	0
Acat3	8.775487145	8.914355041	8.993030551	8.939989853	8.901094475	9.215072306	0	0
Acbd3	7.589980873	7.655500719	7.806978617	7.686065628	7.793880373	7.704001885	9.886687179	9.41000168
Acbd4	10.65283045	10.62470954	10.63924229	6.701550474	6.153486819	6.572789737	7.958788275	7.321768319
Acbd5	9.971393019	9.952799993	9.918613916	6.82073537	6.811820561	7.067918184	6.442415635	6.773429497
Acbd6	6.751048934	7.148742215	7.056060209	8.342076446	8.291970483	8.26904214	8.984974181	8.85640657
Acbd7	0	0	0	0.859860224	0.67108719	0.444554992	0	0
Accn1	0	0	0	0.859860224	0.37421734	0.444554992	0	0
Accn2	3.21542862	2.502228789	2.133055267	3.256415296	3.468404919	3.519281975	0	5.471148563
Accn3	0	0.950931221	0	1.784331186	1.310736261	0.444554992	0	0
Accn4	0	1.519159448	1.703825525	0	0.917170986	0.444554992	0	0
Accs	0	0	0.645617801	4.714835474	5.030626296	4.16687858	5.373495485	6.045229023
Accsl	0	0	0	0	0	0.444554992	0	0
Acd	7.477064845	7.655500719	7.732360107	7.526257084	7.389951245	7.386916638	7.593683578	7.385506523
Ace	0	0	0	0	0.67108719	0	0	6.045229023
Ace2	3.04480355	2.242596448	3.68398725	0	0.37421734	0	2.598591835	0
Acer1	0	0.950931221	1.090052702	0	0.67108719	0	0	0
Acer2	3.21542862	3.714856587	1.934344887	5.326012294	5.069314778	5.033806037	0	0
Acer3	7.190287263	7.424258398	7.297753699	7.588659775	7.514340339	7.848802934	8.450921087	8.349573299
Ache	8.902732352	8.911562214	8.809209874	8.027580538	8.024670523	7.866759113	4.716154492	4.503310695
Acin1	12.26782728	12.26237203	12.22513309	10.59240292	10.59565219	10.42248347	11.87781013	12.4755957
Acly	9.272595003	9.408071249	9.436639746	10.40222788	10.50389274	10.33570267	8.071561171	8.878726496
Acmsd	8.628389382	8.569273602	8.695965442	5.975665666	5.569654689	6.404757919	0	0
Acn9	3.21542862	3.081503294	3.059583336	4.669359843	4.77379187	4.847438718	3.474293622	3.949808941
Acnat1	1.619224057	2.242596448	1.429335938	2.222458714	2.662308472	1.958714342	0	0
Acnat2	0	0	0	0.493064435	0	0	0	0
Aco1	9.449761291	9.531442024	9.528810878	7.997995298	7.901431187	7.880081088	9.027535586	8.529625115
Aco2	11.46258453	11.4470636	11.48706407	10.6593535	10.71965507	10.70637325	10.50416854	10.41658889
Acot1	0	0	0	4.47160526	4.296940527	4.714937807	9.082398696	8.529625115
Acot10	0	0	0	0.493064435	0	0	0	0
Acot11	7.957773391	7.819425038	8.05675833	7.551542974	7.726892393	7.629708322	9.30633271	9.45526008
Acot12	2.627663806	3.232366092	2.30768016	1.945614684	1.752358838	2.086800232	0	0
Acot13	7.390632074	7.44758189	7.373364994	6.109381792	5.954290773	6.499874269	8.071561171	7.859515869
Acot2	7.34539295	7.764764445	7.884833427	4.41762043	4.77379187	4.952064429	8.800937821	8.900706364
Acot3	0	0	0	2.343212325	1.619625929	1.662372166	0	0
Acot4	0	0	0	2.654574406	1.873902123	2.20443585	6.06048774	4.503310695
Acot6	0	0	0	2.830147506	3.261222408	3.272241611	0	0
Acot7	7.260206119	7.351936444	7.449874904	7.44087617	7.495523645	7.432839806	5.373495485	6.674835495
Acot8	8.220842661	7.987977528	8.122513595	6.216020636	6.235156248	6.186222437	8.751011298	8.714709528
Acot9	6.883541583	7.186199485	7.167874652	7.042047025	7.158349607	7.147192382	7.667310673	6.454794566
Acox1	8.399666133	8.701266306	8.666208763	7.803856359	7.863409816	7.781771645	7.667310673	8.529625115
Acox2	0	2.242596448	0	2.090667112	1.752358838	2.086800232	0	0
Acox3	6.665289498	6.39313614	6.503683311	6.632136264	6.889547479	6.476676601	8.044183562	7.561388391
Acoxl	2.362945395	2.722186244	0.645617801	0.493064435	0.37421734	1.288994627	0	3.040273031
Acp1	11.60326401	11.60666154	11.58334761	8.451905778	8.907336533	8.54334894	6.16585808	7.111687382
Acp2	5.476188858	5.784529158	5.678984763	7.298782877	7.292484048	7.287107832	12.72434352	12.63323702
Acp5	8.095295931	8.124482041	7.98786235	9.324348144	9.191514472	9.503898467	12.38566145	12.2985918
Acp6	4.804119091	4.29736757	3.805437801	6.783870057	6.81561836	6.594503511	7.347155776	6.674835495
Acpl2	0	0	0	6.442412593	6.479757491	6.003523495	0	4.503310695
Acpp	0	0	0	4.883629926	5.325169793	4.674732417	0	0
Acpt	0	0.950931221	0	0.859860224	0.67108719	1.288994627	4.407883337	0
Acr	0	0	0	0	1.127332724	0	0	0
Acrbp	6.45989222	6.110984606	5.872083206	3.585039842	3.71606735	3.607356658	7.929161735	8.381186007
Acrv1	1.619224057	0	0	0	0	0	0	0
Acsbg1	0	1.519159448	1.090052702	0.859860224	1.473432244	1.48772886	0	0
Acsbg2	0	0	0	0.493064435	0.67108719	0	0	0
Acsf2	2.362945395	0	0	5.171490523	5.560630869	5.359635884	6.16585808	7.111687382
Acsf3	5.722532702	5.94609456	5.99207515	6.602198094	6.633972009	6.459030239	7.630966764	7.667757933
Acsl1	12.52884143	12.50122556	12.51741167	8.821562926	8.877670323	8.838864032	7.391281369	6.674835495
Acsl3	5.476188858	5.683373123	5.756341543	7.298782877	7.081572277	7.323319405	6.16585808	5.878032237
Acsl4	8.185339637	8.181237796	8.237592549	7.972478863	7.934988806	8.040947969	7.049638787	6.569006071
Acsl5	8.761778593	8.92270123	8.734709708	10.15864724	10.03238912	10.22434161	8.681635716	8.878726496
Acsl6	2.038487602	2.242596448	0	4.863579474	4.207271025	4.612242076	0	0
Acsm1	5.29769788	5.759897284	5.81537275	0	0	1.058443148	0	0
Acsm2	2.362945395	2.502228789	2.603995766	0	0	0.444554992	0	0
Acsm3	5.95714569	5.07292903	5.528343933	4.979903816	4.625907342	5.307999935	0	0
Acsm4	0	1.519159448	0.645617801	0.493064435	0.37421734	0	0	0
Acsm5	0	0	2.732071757	0	0.37421734	0	0	0
Acss1	9.087169962	9.415975671	9.354438269	9.241317093	9.217583052	9.223806565	7.555411274	7.615553265
Acss2	9.566723228	9.607617394	9.566885471	7.711527889	7.622360629	7.78413567	5.823404575	5.6888873
Acss3	0	0	0	0.493064435	0.67108719	0	0	0
Acta1	3.954632152	4.364258694	3.480182794	1.945614684	3.019216029	1.958714342	5.823404575	6.569006071
Acta2	0	0	0	2.222458714	4.275040219	1.958714342	5.946810776	5.6888873
Actb	13.16905403	13.3060833	13.28617469	13.11822035	13.32608157	13.23110468	16.74588076	16.89906202
Actc1	0	0	0	1.152049499	4.381361335	0.444554992	0	0
Actg1	12.13555665	12.26100132	12.33858408	10.82857346	11.12437102	10.79900014	5.946810776	5.214604199
Actg2	0	0.950931221	0	0.859860224	0.917170986	1.058443148	4.015323983	0
Actl6a	8.317715519	8.388262615	8.422198907	9.408925032	9.253025324	9.494545566	7.89891402	7.859515869
Actl6b	1.619224057	0	0.645617801	0	0	0	0	0
Actl7a	0	0	0	0.859860224	0.37421734	0	0	0
Actl7b	0	0	0	0	0	0.444554992	0	0
Actn1	0	0	0	7.863123064	8.220720553	7.708987265	14.77372924	14.79585578
Actn2	0	0	0	0	0.917170986	0.444554992	0	0
Actn3	4.2182255	4.489399117	4.252558722	2.830147506	2.851771116	2.50884076	0	0
Actn4	12.18293774	12.21898004	12.19471158	11.07134805	11.11746483	11.06778153	12.25294865	12.29029015
Actr10	9.532821191	9.460604364	9.499861853	7.822153162	7.700434254	7.978323874	8.800937821	8.763504661
Actr1a	9.907463345	9.736298062	9.712780544	9.333488096	9.37578908	9.437117898	10.019139	10.37793711
Actr1b	7.716180584	7.31013364	7.472975389	8.514323318	8.462746907	8.440696884	7.475679118	6.952449414
Actr2	11.37412713	11.35035178	11.45348662	10.7198534	10.88646956	10.81960101	10.0944756	9.942220595
Actr3	9.526754895	9.466325026	9.502109441	10.61656509	10.78576268	10.70325376	10.94262746	10.43929248
Actr3b	8.694822658	8.593871281	8.551528361	0.493064435	1.752358838	1.288994627	0	0
Actr5	6.137816416	5.94609456	5.580324977	6.973541913	7.091004221	6.96332079	5.688446544	6.773429497
Actr6	5.178940047	4.227223581	4.335562446	5.491935593	5.656918118	5.893965781	3.474293622	0
Actr8	7.628257956	7.493127284	7.853489833	7.342899314	7.267745723	7.176282094	8.201159326	8.180201048
Acvr1	0	0	0	4.273098502	4.296940527	4.077187285	5.373495485	4.503310695
Acvr1b	3.21542862	3.906582834	3.745990159	6.661465781	7.134222541	6.398599675	0	3.949808941
Acvr2a	5.335206488	5.188185723	5.051864374	4.714835474	5.19126043	4.810806595	3.474293622	5.471148563
Acvr2b	0	0	0	3.811244897	3.8990211	3.325149913	9.122218839	8.985422764
Acvrl1	0	0	0.645617801	4.332655524	4.252802331	4.223717509	11.09714984	10.9832864
Acy1	3.954632152	3.368935977	4.252558722	6.95471085	6.983697688	6.79536116	6.264053531	6.330758095
Acy3	0	0	0	3.852521342	4.252802331	4.195577942	5.373495485	4.503310695
Acyp1	7.148757597	6.733931352	6.727649394	6.231748897	6.041195454	6.642196592	7.391281369	7.615553265
Acyp2	4.572469756	4.947658724	4.626741705	4.361536726	4.381361335	4.569025554	3.474293622	3.949808941
Ada	3.854856865	2.913002396	2.732071757	5.90875357	5.898086671	5.765862308	9.606905794	8.068129544
Adad2	0	0	0	0	0.37421734	0	0	0
Adal	5.693943851	5.602561447	5.885919225	6.293001348	6.054112681	6.097763097	6.16585808	6.195045824
Adam10	13.58806341	13.61781868	13.65716549	10.94615124	10.97636811	11.11197151	6.442415635	6.454794566
Adam11	0	0	0	3.193554879	3.71606735	2.973976952	0	0
Adam12	0	0	0	3.969705338	4.160255796	3.607356658	0	0
Adam15	0	0.950931221	1.090052702	7.795943275	8.074652843	7.589724996	6.744106985	5.878032237
Adam17	8.506276167	8.288460497	8.318889433	8.386665173	8.548543603	8.381039447	8.492027609	8.73931338
Adam19	0	0	0	5.355025462	5.723117197	4.734627992	2.598591835	5.6888873
Adam1a	3.854856865	3.608506527	3.242775645	2.910521565	2.728266231	2.973976952	0	4.902356751
Adam1b	1.619224057	0.950931221	1.429335938	0.493064435	0	0.78390798	0	0
Adam2	0	0	0	0.493064435	0.37421734	0.444554992	0	0
Adam21	2.362945395	0	2.463432174	0.859860224	0	0.444554992	0	0
Adam22	3.04480355	2.722186244	2.732071757	2.910521565	3.070974068	2.086800232	6.442415635	6.195045824
Adam23	0	0	0	1.152049499	1.127332724	1.818138824	7.475679118	7.946613258
Adam24	0	0	0	0	0.37421734	0	0	0
Adam28	1.619224057	0	1.429335938	0	0	0	0	5.878032237
Adam3	0	0	0	2.454634844	3.019216029	2.20443585	0	0
Adam32	0	0	0.645617801	0.859860224	0.917170986	0.78390798	0	0
Adam33	8.154197227	8.153138998	8.025849215	0	0	0	3.474293622	7.446547519
Adam4	1.619224057	1.925756454	0	2.222458714	1.985996589	2.086800232	0	0
Adam5	0	0	0	0.859860224	0.917170986	0	0	0
Adam8	2.851257885	3.608506527	2.732071757	5.478814654	6.028161525	5.334048912	4.716154492	5.214604199
Adam9	5.093964137	4.85766262	4.524311557	6.596135179	6.838197573	6.47081843	6.264053531	6.569006071
Adamdec1	0	0	0	1.945614684	1.473432244	0.444554992	10.49913642	10.33014513
Adamts1	0	0	0	4.042853277	5.004245292	3.948205644	0	0
Adamts10	0	0	0	6.030648047	6.426115325	5.81293005	6.935068771	7.321768319
Adamts12	0	0	0	1.945614684	2.277916554	1.958714342	0	0
Adamts13	0	0	0	2.745030171	2.277916554	2.50884076	0	0
Adamts14	0	0	0	0.493064435	0	0	0	0
Adamts15	1.025772145	0.950931221	0.645617801	0	2.791339881	0.444554992	0	0
Adamts16	0	0	1.934344887	0.859860224	0.67108719	0	0	0
Adamts17	0	0	0	1.394911905	2.662308472	0.78390798	0	0
Adamts18	0	0	0	0	1.873902123	0	0	0
Adamts19	0	0	0	0	1.985996589	0	0	0
Adamts2	0	0	0	0.493064435	2.090005965	1.058443148	0	0
Adamts20	0	0	0	1.152049499	2.090005965	1.058443148	0	0
Adamts3	2.038487602	0	0.645617801	5.465573288	5.682100076	5.469472936	0	0
Adamts4	0	0.950931221	0	0.493064435	2.090005965	1.058443148	0	0
Adamts5	0	0	0	1.152049499	2.662308472	1.48772886	4.716154492	5.878032237
Adamts6	2.038487602	1.925756454	2.463432174	3.193554879	3.649536399	3.376186342	0	3.949808941
Adamts7	0	0	0	0.859860224	2.662308472	0.444554992	0	0
Adamts8	0	0	0	0	0.67108719	0.444554992	0	0
Adamts9	0	0	0	3.058967937	4.421788727	2.313198545	0	3.949808941
Adamtsl1	0	0	0	2.090667112	2.090005965	1.288994627	0	0
Adamtsl2	0	0	0	0.859860224	0.37421734	0.78390798	0	0
Adamtsl3	0	0	0	0	1.473432244	1.058443148	0	0
Adamtsl4	4.633961373	1.519159448	1.934344887	3.852521342	3.215960266	3.038767232	4.407883337	4.902356751
Adamtsl5	8.260375736	8.181237796	8.182602177	4.078081888	3.683185356	3.768851215	0	0
Adap1	5.049522431	4.761676795	5.100142342	7.600822829	7.746919664	7.368130094	6.744106985	8.349573299
Adap2	0	1.925756454	0	3.193554879	3.683185356	3.160222233	12.88631698	12.9276172
Adar	8.97580118	8.770720228	9.236551148	8.528719127	8.812646984	9.443114236	9.294763113	9.843546359
Adarb1	0	0	0	4.006742853	4.035543242	4.137596697	0	3.040273031
Adarb2	0	0	0	0	0.67108719	0	0	0
Adat1	6.179657694	5.879054887	5.741198459	5.753980468	5.673754833	5.746596662	3.474293622	0
Adat2	5.093964137	5.294911879	5.89962381	6.057372908	5.926462403	5.928570481	6.06048774	3.040273031
Adat3	4.296375067	4.548120971	4.488485732	5.121711393	5.533215728	5.155662238	5.539548522	3.040273031
Adc	3.04480355	2.722186244	3.242775645	1.394911905	2.090005965	1.662372166	2.598591835	0
Adck1	4.441017034	4.548120971	4.868906651	6.421992364	6.594727629	6.567309842	6.442415635	6.045229023
Adck2	3.21542862	4.658846747	4.78278733	6.277930311	6.406103756	6.283004628	8.098428904	7.446547519
Adck3	3.04480355	2.913002396	4.164486378	5.640729314	5.346327653	5.697275998	6.442415635	4.902356751
Adck4	5.604612384	5.832566052	5.510592217	6.712801615	6.76544963	6.528356458	8.365018132	8.472068953
Adck5	9.408567449	9.185702498	9.181520301	6.789194557	6.563448639	6.429131343	7.049638787	7.446547519
Adcy1	0	0	0.645617801	2.986653211	2.593190154	3.160222233	3.474293622	0
Adcy10	1.025772145	1.519159448	0.645617801	0	0.37421734	0	0	0
Adcy2	0	0	0	0.493064435	1.127332724	0	0	0
Adcy3	4.047951185	3.081503294	3.480182794	4.843246431	4.879170359	5.033806037	10.36173258	10.04448187
Adcy4	0	1.519159448	0.645617801	3.679818514	3.261222408	2.76007367	4.407883337	6.773429497
Adcy5	0	0	0	1.602721094	1.619625929	1.958714342	0	0
Adcy6	7.915062655	7.90053844	7.98786235	8.90730871	8.896619269	8.810153213	4.970011916	4.902356751
Adcy7	9.687653524	9.629877111	9.422469768	10.40309633	10.42839513	10.29649626	7.929161735	7.385506523
Adcy8	0	0	1.090052702	0	0.37421734	0	0	0
Adcy9	3.04480355	4.29736757	4.294657442	4.883629926	5.476771253	4.829238921	5.688446544	7.034264277
Adcyap1r1	0	0	0	0	1.310736261	0	0	0
Add1	13.75736837	13.77962897	13.80751137	11.25500359	11.21108642	11.2404053	9.847629227	9.347360176
Add2	12.69921699	12.73382949	12.76338386	10.69984955	10.63352769	10.6504598	7.804168857	6.045229023
Add3	7.354554973	7.668793151	7.739998044	8.804573772	8.934659837	8.606157685	6.601133063	7.615553265
Adh1	0	0	0	1.394911905	0.37421734	0.444554992	6.601133063	7.615553265
Adh5	7.33617237	7.462924005	7.531360835	8.678260429	8.547402119	8.750958435	9.500132903	8.501134039
Adh7	0	0	0	0.493064435	0	0.444554992	0	0
Adhfe1	1.025772145	0	1.934344887	3.058967937	3.261222408	2.973976952	6.674390424	6.952449414
Adi1	5.750566019	5.361914354	5.613966827	7.564021644	7.548973508	7.423771373	8.150708316	7.505110343
Adipor1	14.61196005	14.65664252	14.68303408	9.665683379	9.800061194	9.822413178	10.57761701	10.63555744
Adipor2	10.0110435	9.930900568	10.06642345	9.531537924	9.588282899	9.481494471	9.588071111	9.68793074
Adk	10.43475869	10.33170706	10.35395817	8.865072756	8.811696515	9.110632982	8.492027609	8.472068953
Adm	0	0	0	1.152049499	1.127332724	1.058443148	0	0
Adm2	6.77853878	7.335360388	6.948095805	1.152049499	2.909772464	2.313198545	4.015323983	0
Adnp	9.510452281	9.58676059	9.481753965	9.443104516	9.448522961	9.214195965	7.516095937	7.385506523
Adnp2	7.34539295	7.284457918	7.318307325	7.474315616	7.407672605	7.239665531	4.716154492	3.949808941
Ado	4.296375067	5.361914354	5.123688703	7.178149179	7.369428075	7.165442072	8.016276349	6.952449414
Adora1	0	0	0	0.493064435	0.37421734	0	0	0
Adora2a	0	0	0	3.374471751	4.625907342	3.563991318	0	0
Adora2b	4.95630833	4.761676795	4.840767562	2.454634844	2.851771116	2.313198545	0	4.503310695
Adora3	5.80504958	5.574586007	5.597243961	4.52364266	4.401716634	4.524474381	2.598591835	0
Adpgk	7.417109921	7.485635536	7.57044044	8.541395912	8.893029082	8.508031007	9.317810264	9.809095972
Adprh	7.116806499	7.167592412	7.491193101	8.463608506	8.549684185	8.495101883	9.013487503	7.813912549
Adprhl2	6.605146701	6.57357332	6.342449626	7.257122384	7.306046452	7.161810555	3.474293622	4.503310695
Adra1b	0	0	0	1.152049499	1.473432244	1.818138824	0	0
Adra1d	3.854856865	2.722186244	2.133055267	0.493064435	1.127332724	1.058443148	2.598591835	3.040273031
Adra2a	1.025772145	0	1.703825525	2.910521565	2.965531803	2.086800232	0	0
Adra2b	0	0	0	7.958368215	8.187399704	8.250355679	0	0
Adrb1	0	0	0	0	1.127332724	0.78390798	10.74849769	10.84276101
Adrb2	13.52238172	13.63156729	13.62472077	6.508465143	6.426115325	6.545179714	7.103683187	7.561388391
Adrb3	0	0	0	0	0.37421734	0	0	0
Adrbk1	8.443259985	8.408213265	8.684136319	9.989715316	10.0490192	9.795714874	11.89515279	11.99063623
Adrbk2	0	0	0	6.231748897	6.633972009	6.051412648	11.9533416	12.12973693
Adrm1	9.475185187	9.494592945	9.540885807	9.101719511	9.035802474	9.004135817	6.442415635	7.321768319
Adsl	7.381697024	7.44758189	7.832209282	9.251961093	9.208223643	9.291839905	8.492027609	8.068129544
Adss	7.987525003	7.831295637	8.116658158	8.876373746	8.899306058	9.072458435	8.176154344	8.106462222
Adssl1	1.025772145	0	1.090052702	7.636708568	7.589464861	7.364975081	8.751011298	9.045847327
Aebp1	3.21542862	1.925756454	1.934344887	4.737046802	4.949990427	4.251318702	4.015323983	4.902356751
Aebp2	7.468650898	7.78321571	7.472975389	8.801942207	8.839941678	8.64309199	8.833287415	8.1438027
Aen	9.481471767	9.475809341	9.502109441	7.752991119	7.669290222	7.531818731	4.015323983	4.902356751
Aes	8.408490922	8.854539348	8.845065239	9.590671312	9.660273567	9.613639921	11.32182519	11.14394709
Afap1	0	0	0	4.178882866	4.480381934	3.948205644	3.474293622	5.6888873
Afap1l1	0	0	0	7.046500417	7.454704211	6.975784006	0	5.878032237
Afap1l2	0	0	0	0.859860224	1.985996589	1.48772886	0	6.865714435
Aff1	13.16954079	13.20292651	13.21901691	9.695054719	9.84256068	9.695667408	7.987818639	8.349573299
Aff2	0	0	0	0.859860224	1.619625929	0.78390798	0	0
Aff3	0	0	0	3.892649615	4.608499429	3.768851215	5.539548522	3.040273031
Aff4	10.68223737	10.78435981	10.78157533	8.476867835	8.857548431	8.297453394	8.071561171	7.813912549
Afg3l1	10.05526356	10.03593578	10.15835664	9.136600716	9.11960362	9.155147798	9.96906467	10.17646586
Afg3l2	10.01393767	10.05251028	10.02872434	9.576113637	9.555727414	9.534409994	8.627323061	8.215703641
Afm	0	0	0	3.127830267	2.444148404	3.272241611	0	0
Afmid	6.259866825	6.010156852	6.172238314	4.714835474	4.789325443	4.569025554	9.578560751	9.513477324
Afp	0	0	0	11.42004452	11.27799272	11.83553476	7.206053088	6.773429497
Aftph	10.59409014	10.74568083	10.80087421	8.275346422	8.074652843	8.206964174	8.880491096	9.394594443
Aga	5.541829125	5.361914354	5.474419754	5.171490523	5.043638076	5.198829381	7.804168857	7.255083481
Agap1	0	0	0	6.255024382	6.655321822	6.269569796	12.05799512	12.06308111
Agap2	4.692938845	4.153494116	5.100142342	6.921153206	7.18207981	6.550744152	0	0
Agap3	7.09510575	7.019819366	6.928175343	8.3493039	8.226437731	8.019036346	9.395693789	9.314989034
Agbl2	0	1.519159448	0	0	0.37421734	0.444554992	0	0
Agbl3	3.367991523	3.368935977	3.480182794	4.303184319	3.71606735	3.768851215	0	0
Agbl4	0	0	0	0	0.37421734	0	0	0
Agbl5	8.279743323	8.392274877	8.531863039	7.291297176	7.14633651	7.283770351	5.539548522	5.214604199
Ager	2.362945395	2.913002396	1.090052702	2.986653211	3.12093937	3.10077246	3.474293622	6.865714435
Agfg1	12.67679287	12.71913043	12.74559044	9.997786505	10.00811652	10.11356344	7.555411274	6.952449414
Agfg2	9.758391053	9.753555917	9.835496939	8.606180869	8.381806662	8.381039447	9.013487503	9.649503865
Aggf1	8.601704886	8.544249253	8.491709482	8.712292702	8.681436549	8.620780561	7.929161735	7.667757933
Agk	4.370507984	3.81390229	4.209194516	6.421992364	6.141432992	6.171850762	4.015323983	3.040273031
Agl	6.298358832	6.424820043	6.312027247	7.62484556	7.894265855	7.589724996	7.347155776	7.446547519
Agmat	3.21542862	2.502228789	2.603995766	2.745030171	2.277916554	2.834954413	0	0
Agmo	2.038487602	0.950931221	1.703825525	2.090667112	2.187018512	2.68109257	3.474293622	0
Agpat1	9.025406757	9.305428546	9.243284723	8.720676796	8.761388811	8.656056965	6.874180741	6.045229023
Agpat2	1.025772145	0	0	5.898936234	6.503496182	5.945566465	2.598591835	0
Agpat3	1.025772145	0	0	6.092252979	5.682100076	5.937093501	10.49408669	10.21205937
Agpat4	10.59215489	10.6153001	10.72256159	7.44087617	7.578330783	7.562440249	7.89891402	7.615553265
Agpat5	7.317552512	7.384527911	7.250408612	8.503026414	8.54282713	8.611492259	7.89891402	8.442406249
Agpat6	6.764859331	6.642567625	6.934846106	8.861286002	8.781917019	8.740040555	8.926199123	9.41000168
Agpat9	0	0	0	1.784331186	1.873902123	1.662372166	0	0
Agphd1	0	0	0	2.558065498	2.593190154	2.834954413	0	0
Agps	7.613068771	7.558857867	7.739998044	10.05747439	10.0490192	10.02987804	7.049638787	7.185166298
Agr2	0	0	0	0	0.37421734	0	4.407883337	3.040273031
Agrn	10.92297042	10.86380497	10.88638186	7.072935892	7.356451236	7.500533145	4.716154492	3.949808941
Agrp	0	0	0	0.493064435	0.67108719	0.78390798	0	0
Agt	1.619224057	0	0	3.969705338	3.261222408	4.478503486	0	0
Agtpbp1	7.308151683	7.493127284	7.328475363	7.260959807	7.377158517	7.215346215	7.103683187	6.773429497
Agtr1a	0	0	0	1.602721094	2.187018512	1.958714342	4.716154492	5.6888873
Agtr2	0	0	0	0	0.67108719	0	0	0
Agtrap	8.127721635	7.944920323	8.145700545	7.573310322	7.690127432	7.477346155	9.990738257	10.02460128
Agxt	0	0	0	0.493064435	0.917170986	1.058443148	0	3.949808941
Agxt2	0	0	0	2.343212325	1.752358838	2.76007367	0	0
Agxt2l1	0	0	0	0	0.37421734	0	0	0
Agxt2l2	7.260206119	6.843489514	6.934846106	7.633751949	7.440017096	7.486085005	4.970011916	4.902356751
Ahctf1	11.25625303	11.30318479	11.25588759	10.68278636	10.54736487	10.5959967	6.264053531	6.952449414
Ahcy	8.538792168	8.279823432	8.507457822	9.019160076	8.822117393	8.9588152	4.015323983	5.878032237
Ahcyl1	8.880704374	8.792135956	8.73088177	9.377455468	9.331382437	9.359981852	6.874180741	7.034264277
Ahcyl2	8.200662324	8.195084599	8.391005414	7.782657581	7.669290222	7.807565273	6.355989219	6.045229023
Ahdc1	3.954632152	3.714856587	3.862532481	6.421992364	6.717538612	6.090140697	7.206053088	6.569006071
Ahi1	9.57262411	9.676685512	9.541978533	6.773161739	6.811820561	6.881783844	5.539548522	6.454794566
Ahnak	7.921242151	7.78321571	7.677731426	7.120177611	7.546690317	7.19772081	7.434097315	7.185166298
Ahr	0	0	0	5.465573288	5.605195919	5.593268609	8.124805406	7.667757933
Ahrr	1.619224057	0	1.429335938	1.784331186	1.473432244	1.48772886	4.407883337	6.045229023
Ahsa1	11.33936124	11.39901952	11.37962008	9.914967671	9.889710624	9.933070827	8.044183562	7.561388391
Ahsa2	9.025406757	8.8975164	8.830829847	8.384907834	8.265835902	8.167669304	6.993490786	6.330758095
Ahsg	1.025772145	0	0	6.614248015	6.223768447	7.079513271	0	5.214604199
Aicda	1.025772145	0	0	0.493064435	0.67108719	0	0	0
Aida	8.485575108	8.565725161	8.516380287	7.997995298	7.722853359	7.927902102	8.733977648	8.611870374
Aif1	0	0.950931221	0	3.633207355	4.536688038	4.546921931	13.41588328	13.44026014
Aif1l	0	0	1.090052702	1.945614684	3.019216029	2.20443585	0	0
Aifm1	7.550660492	7.129642458	7.3435943	8.741426312	8.5243807	8.606157685	5.946810776	6.454794566
Aifm2	2.038487602	2.913002396	1.934344887	5.087544732	5.427986309	5.155662238	5.823404575	5.878032237
Aifm3	0	0	0	1.152049499	1.127332724	0.78390798	3.474293622	0
Aig1	0	0	0	4.646072936	4.296940527	4.478503486	2.598591835	3.040273031
Aim1	8.510380972	8.244748615	8.341658446	5.104729204	5.094542473	5.254447046	8.767846179	8.8337359
Aim1l	2.038487602	2.722186244	2.732071757	2.343212325	2.187018512	1.058443148	5.688446544	0
Aim2	6.509953044	6.51589917	6.712200498	6.23954919	6.380692518	6.242318876	7.89891402	8.412120836
Aimp1	8.570591435	8.736411181	8.725120751	8.419654228	8.365059065	8.645694322	9.715024933	9.513477324
Aimp2	10.53184704	10.49825379	10.45487145	8.277242325	8.196166566	8.368491069	8.955885941	8.584972902
Aip	9.045346974	9.039869258	9.106690751	7.545262928	7.726892393	7.565192062	9.839689125	10.04448187
Aipl1	0	0	0	1.784331186	1.619625929	0.444554992	0	0
Airn	3.954632152	2.502228789	3.059583336	2.222458714	2.363425375	2.50884076	4.407883337	0
Ajap1	0	0	0	0	1.873902123	0	0	0
Ak1	5.908207223	5.709334802	5.545879873	2.986653211	3.649536399	3.038767232	0	3.040273031
Ak2	8.990568943	9.143479184	9.135932456	10.05416097	10.01845142	10.13224075	10.4214693	10.95205107
Ak3	7.0048834	7.129642458	7.212479517	8.683988517	8.617607811	8.691751046	9.340495017	8.85640657
Ak4	0	2.502228789	1.429335938	5.296403664	6.073274226	5.687206256	0	0
Ak5	0	0	0	1.602721094	1.873902123	1.48772886	0	0
Ak7	1.619224057	0	1.703825525	0.859860224	0	0.78390798	0	0
Ak8	0	0	0	2.090667112	2.277916554	2.20443585	4.015323983	0
Akap1	5.664777002	5.260206406	4.923589976	7.96544079	7.73694078	7.726301667	5.373495485	5.6888873
Akap10	8.772072199	8.90876397	8.770577339	7.878191708	7.865243261	7.629708322	8.320069149	7.446547519
Akap11	6.259866825	6.409065069	6.24918753	8.630115282	8.657301471	8.588682819	8.071561171	7.385506523
Akap12	1.025772145	1.925756454	2.732071757	5.848821751	5.83212402	5.527063593	3.474293622	5.6888873
Akap13	14.40485669	14.46928241	14.4904499	10.07610807	10.32294293	9.989474676	9.939650571	9.942220595
Akap14	0	2.502228789	1.934344887	1.784331186	1.310736261	1.288994627	0	0
Akap17b	4.508240059	4.81046783	4.559269249	4.843246431	4.381361335	4.331088674	5.946810776	6.773429497
Akap2	6.02757488	5.734837541	5.99207515	3.316650764	4.035543242	3.981548131	6.523955902	7.255083481
Akap3	0	0	0	0.493064435	0.37421734	0	0	0
Akap5	4.572469756	4.227223581	4.021394865	3.127830267	3.748216567	3.325149913	0	0
Akap6	0	0	0	0.859860224	1.619625929	0.78390798	0	0
Akap7	0	0	0	6.632136264	6.436017971	6.713387222	7.737362002	7.561388391
Akap8	8.835612982	8.842859238	8.809209874	9.629778177	9.504885947	9.456515561	7.987818639	8.028750494
Akap8l	10.21091942	10.33483752	10.25214404	7.822153162	7.654523011	7.629708322	9.082398696	9.68793074
Akap9	8.443259985	8.171932206	8.285353179	8.776699982	8.917974769	8.626061436	9.823676607	9.331265396
Akirin1	8.978766851	9.136320242	9.292159759	8.084990849	8.029583911	8.072236849	7.049638787	6.195045824
Akirin2	9.709241323	9.918434468	9.992413751	8.029831392	8.256086767	8.229690559	8.751011298	9.084768666
Akna	6.957564187	7.100510174	7.223418535	8.490006412	8.847381254	8.473292479	8.124805406	8.900706364
Aknad1	3.21542862	2.722186244	2.603995766	2.090667112	1.473432244	1.48772886	0	0
Akr1a1	10.33760954	10.18214766	10.38777858	10.24497665	10.28577871	10.31745725	12.8263066	12.44038993
Akr1b10	5.178940047	5.855997716	5.39923474	4.979903816	5.05653355	5.065248514	9.549647624	9.583093183
Akr1b7	0	0	0	0.493064435	0.37421734	1.058443148	9.782850073	9.331265396
Akr1b8	0	1.925756454	0.645617801	4.078081888	3.215960266	3.843289275	4.407883337	3.040273031
Akr1c12	0	0	0	2.830147506	2.187018512	2.834954413	2.598591835	0
Akr1c13	0	1.925756454	1.703825525	3.679818514	4.318513351	4.304985706	5.373495485	6.045229023
Akr1c18	0	0	0	0	0	0.444554992	0	0
Akr1c19	0	0	0	3.058967937	2.593190154	3.21731888	0	0
Akr1c21	0	0	0	0.493064435	0	0.444554992	0	0
Akr1c6	0	0	0	0.493064435	0	0.444554992	0	0
Akr1d1	0	0	0	0.859860224	0	1.058443148	0	0
Akr1e1	3.505952912	3.993667163	3.745990159	6.449155607	6.177296485	6.647399794	7.771152098	7.185166298
Akr7a5	4.296375067	4.364258694	3.480182794	6.836250905	6.646819773	6.578248896	8.800937821	8.250353509
Akt1	8.308315756	8.330886818	8.259014927	10.17704234	10.1385355	9.997646376	11.04630939	11.45371784
Akt1s1	8.443259985	8.645209429	8.656151899	7.526257084	7.643881686	7.506272128	9.173658299	9.484662338
Akt2	11.32719613	11.37438386	11.40596576	9.209898585	9.174609506	9.218572357	8.098428904	7.667757933
Akt3	4.047951185	3.906582834	3.480182794	5.966294709	6.354825655	6.269569796	3.474293622	6.569006071
Aktip	6.442811673	6.795821013	6.742934609	5.34059181	5.106992797	5.445777167	5.688446544	4.902356751
Alad	13.49104816	13.58926681	13.60577333	11.12523468	11.0365897	11.80719288	10.36726656	10.26385537
Alas1	3.747665135	4.489399117	4.070685893	8.847315574	8.968315222	8.506600146	8.124805406	8.714709528
Alas2	16.71399625	16.74661751	16.73971256	11.61891166	11.82616619	12.00256373	10.58238314	10.43929248
Alb	0	0	0	10.78792644	10.47055739	11.31546247	4.015323983	4.902356751
Alcam	0	0	0.645617801	3.892649615	4.758089223	4.16687858	0	4.902356751
Aldh16a1	7.778775621	7.819425038	7.724681518	8.294194254	8.385644038	8.143936355	9.823676607	9.484662338
Aldh18a1	9.04251519	8.917142473	9.212046688	9.529153243	9.431299315	9.498869825	7.103683187	7.505110343
Aldh1a1	12.10636261	12.08874558	12.13820984	1.945614684	1.310736261	0.78390798	6.874180741	6.454794566
Aldh1a2	0	0	1.429335938	0.493064435	1.310736261	0.78390798	0	0
Aldh1a3	0	0.950931221	1.090052702	0.493064435	1.127332724	0	0	0
Aldh1a7	0	0	0	1.602721094	1.473432244	0	4.015323983	3.949808941
Aldh1b1	0	0	0	4.942161651	5.030626296	5.409487397	6.674390424	7.321768319
Aldh1l1	0	0	0	3.852521342	3.748216567	4.223717509	6.601133063	7.718139331
Aldh1l2	1.619224057	1.519159448	1.934344887	1.394911905	2.090005965	1.058443148	0	0
Aldh2	9.033986334	9.164745304	8.9639746	9.908866064	10.21169485	9.902388587	12.16195001	12.11571051
Aldh3a1	0	0	0	0	0	0	0	3.040273031
Aldh3a2	4.856652994	4.85766262	5.340157551	6.449155607	6.279829305	6.398599675	7.103683187	7.718139331
Aldh3b1	0	0	1.090052702	5.675647771	5.954290773	5.51572791	11.12027587	11.63182238
Aldh3b2	1.025772145	0.950931221	2.30768016	0.859860224	0.67108719	1.818138824	0	3.949808941
Aldh4a1	3.367991523	2.242596448	2.133055267	7.523064957	6.709396438	6.827806503	7.155775935	7.615553265
Aldh5a1	2.362945395	0.950931221	0	4.361536726	4.676905195	4.847438718	0	0
Aldh6a1	6.408031674	6.360740753	6.332379946	6.247307536	6.246454865	6.361087762	6.06048774	3.040273031
Aldh7a1	5.981006155	5.855997716	5.78615905	7.353720811	7.351227641	7.183463789	7.868018522	6.952449414
Aldh8a1	0	2.502228789	1.429335938	2.454634844	2.187018512	2.973976952	0	0
Aldh9a1	10.36052876	10.51858586	10.4267521	9.629036032	9.543184029	9.688744284	9.807484368	9.122667503
Aldoa	12.02010615	12.10564429	11.79887094	11.27221729	11.70509289	11.24856005	12.49333625	11.93314431
Aldoart1	0	0	0	0.859860224	0.67108719	1.288994627	2.598591835	3.949808941
Aldoart2	0	0	0	0	0	0.444554992	0	0
Aldob	0	0.950931221	0	5.764831571	5.094542473	5.867456421	5.539548522	3.949808941
Aldoc	5.003668083	5.784529158	5.340157551	2.343212325	3.261222408	2.973976952	4.015323983	4.902356751
Alg1	5.722532702	4.990635484	5.278557523	6.896696382	6.973534883	6.93806663	8.733977648	9.281874846
Alg10b	7.372706292	7.78321571	7.653670697	8.636037353	8.656242905	8.355832588	2.598591835	0
Alg11	6.372392453	7.186199485	6.901179502	6.773161739	6.594727629	6.85953819	5.185813426	6.865714435
Alg12	6.408031674	5.294911879	5.829760718	5.838586518	5.495832506	5.727070259	6.442415635	3.040273031
Alg13	6.509953044	6.471078229	6.372243709	6.881820775	6.540683879	6.832382556	3.474293622	0
Alg14	5.80504958	5.734837541	5.800839844	5.281368313	5.335787509	5.240742347	4.407883337	5.6888873
Alg2	5.908207223	5.150780661	5.510592217	7.287539709	7.251014654	7.132424571	5.539548522	5.214604199
Alg3	5.80504958	5.924092331	6.149477332	7.068563481	7.211203983	7.13613072	8.071561171	7.903721737
Alg5	4.692938845	5.112379917	5.123688703	6.707187013	6.761517259	7.004452845	8.663757726	8.714709528
Alg6	6.72302509	6.988357536	6.712200498	7.107446159	6.90031721	7.183463789	5.688446544	5.878032237
Alg8	6.650487214	6.642567625	6.696584376	7.62782047	7.530606	7.681351996	6.06048774	6.330758095
Alg9	7.105996927	7.1581981	6.961224926	7.229970768	7.412696124	7.183463789	6.744106985	6.773429497
Alk	0	0	0	0	1.310736261	0	0	0
Alkbh1	5.95714569	5.734837541	6.280949502	6.901621027	6.66377406	6.572789737	5.185813426	6.952449414
Alkbh2	3.367991523	4.153494116	4.021394865	4.548974013	4.275040219	4.381919096	6.744106985	5.471148563
Alkbh3	6.116431742	6.360740753	6.503683311	6.337292241	6.465324494	6.48832206	7.301637882	7.813912549
Alkbh4	6.298358832	6.071495019	6.205720331	6.003418769	5.839603915	6.027666768	4.970011916	6.195045824
Alkbh5	10.46890779	10.4785749	10.52286162	10.05471373	10.1577372	9.992033308	7.737362002	7.946613258
Alkbh6	2.627663806	3.493688364	2.849699026	5.438720285	5.63988259	5.469472936	7.958788275	7.946613258
Alkbh7	5.137077646	4.903362309	5.663002913	5.687101937	5.476771253	5.492785791	8.016276349	8.501134039
Alkbh8	8.016675447	8.040052562	7.935605401	7.62782047	7.75683	7.79355322	0	3.949808941
Allc	3.505952912	0.950931221	1.090052702	0	0.37421734	0	0	0
Alms1	7.737348796	7.587136975	7.612655688	7.803856359	7.811103889	7.88889455	0	0
Alox12	1.025772145	1.519159448	1.429335938	5.18770906	5.794131537	5.481176452	5.823404575	6.865714435
Alox12e	0	0	0	2.654574406	3.615083843	2.50884076	0	0
Alox15	0	0	0	6.735044038	7.519006414	6.097763097	5.185813426	0
Alox5	8.514474131	8.427891783	8.37392531	7.077295091	7.744929401	7.172677796	6.442415635	5.471148563
Alox5ap	6.558334878	6.186861869	6.017437017	8.074126384	8.278274473	8.006942782	8.450921087	8.900706364
Alox8	0	1.925756454	1.429335938	0.493064435	0.67108719	0	0	0
Aloxe3	0	0	0	0	0.37421734	0.444554992	5.688446544	6.773429497
Alpi	0	0	0	0	0	0	0	3.040273031
Alpk1	1.619224057	0.950931221	1.090052702	4.942161651	4.339768339	4.694975164	5.185813426	5.214604199
Alpk2	0	0	0	0.493064435	0.67108719	0.444554992	0	0
Alpk3	0	0.950931221	1.090052702	3.852521342	4.230216291	3.563991318	0	0
Alpl	4.633961373	4.81046783	4.164486378	3.058967937	2.965531803	3.473142648	2.598591835	3.949808941
Als2	7.317552512	7.167592412	7.353586279	7.62484556	7.830003017	7.556920826	4.716154492	0
Als2cl	0	0	0	4.273098502	4.230216291	3.914074303	0	3.040273031
Als2cr12	0	0	0	0.493064435	0.37421734	0	7.555411274	7.034264277
Als2cr4	1.025772145	1.925756454	3.059583336	5.219609195	5.387734654	5.321083214	7.103683187	6.952449414
Alx1	0	0	0	0	0.37421734	0	0	0
Alx3	0	0	0	0	0.37421734	0	0	0
Alx4	0	0	0	0.493064435	0	0.78390798	2.598591835	4.902356751
Alyref	8.733964411	8.590382899	8.621424474	9.71337531	9.814841683	9.912148393	4.970011916	6.045229023
Alyref2	2.038487602	0.950931221	2.463432174	3.483594066	3.810442418	3.563991318	5.823404575	4.503310695
Amac1	1.025772145	1.925756454	2.463432174	0	0	0	0	0
Amacr	0	0	0	4.389851088	4.461114069	4.734627992	5.688446544	6.952449414
Ambp	0	0	0	7.276208233	6.918090007	7.429823324	0	0
Ambra1	9.248223143	9.351493402	9.356924021	8.049932603	8.136688667	7.98450447	8.225738292	7.903721737
Amdhd1	0	0	0	2.454634844	1.619625929	1.48772886	0	0
[truncated: 16,049 more rows]
