# Supplementary material for: EKLF/KLF1 expression defines a unique macrophage subset during mouse erythropoiesis
Source: eLife. 2021 Feb 11;10:e61070. doi: 10.7554/eLife.61070 (PMC7932694; doi:10.7554/eLife.61070)
Supplement: Figure 1—figure supplement 1—source data 1. [file elife-61070-fig1-figsupp1-data1.csv.zip › Fig1s1data1.csv]

	Single nucleus	Double nuclei	Doublet	Island
Count	249	7	1	3
Percentage of total	95.6	2.8	0.4	1.2	100
