# Supplementary material for: EKLF/KLF1 expression defines a unique macrophage subset during mouse erythropoiesis
Source: eLife. 2021 Feb 11;10:e61070. doi: 10.7554/eLife.61070 (PMC7932694; doi:10.7554/eLife.61070)
Supplement: Figure 3—source data 1. [file elife-61070-fig3-data1.csv.zip › Fig3data1.csv]

	id	baseMean	baseMeanA	baseMeanB	foldChange	log2FoldChange	pval	padj
3	0610010F05Rik	513.0366515790209	632.710471445382	393.362831712659	0.621710639329312	-0.685684826971792	0.000198174129443568	0.003984912790160121
4	0610010K14Rik	798.073716804779	636.221490617572	959.925942991986	1.5087920750055102	0.59339400332854	0.000771357734084442	0.0117112621630312
5	0610039K10Rik	325.191761956678	406.477365379174	243.90615853418203	0.6000485618840289	-0.736848832242516	0.0023800174814560602	0.0276066722270244
6	1110014N23Rik	700.247356376096	578.820507410842	821.674205341351	1.4195665060604599	0.5054504402676729	0.00496502096852066	0.04713203930721099
10	1190005F20Rik	596.529056058134	470.48289487935995	722.5752172369071	1.53581612658243	0.619005501770801	0.000520795948651758	0.00858646848796321
11	1200009I06Rik	57.7056664226073	35.133385630218804	80.2779472149959	2.28494765804602	1.1921611174311202	7.6520049203075e-05	0.00182323927011343
12	1300001I01Rik	3393.8202030169396	4129.129603529461	2658.51080250443	0.6438429058346851	-0.6352193733492429	0.000138206649696395	0.0029890088016473397
13	1300017J02Rik	354.740117389039	685.096609126953	24.383625651124802	0.0355915141401704	-4.81232288024681	6.115373578084348e-88	1.8383832204651199e-84
17	1500032L24Rik	1408.32129224367	1058.9864284647301	1757.6561560226198	1.6597532402476498	0.730968768359348	0.000143822276221354	0.00308824094786258
28	1700001L05Rik	104.75435802437	179.890425595708	29.618290453031	0.164646285954074	-2.60255812650754	6.633024367808229e-22	1.4590226892946e-19
71	1700013N18Rik	7.72853280376796	12.883545836960499	2.5735197705753903	0.19975244417514604	-2.3237149387789704	0.00421672170057455	0.0420669299299022
100	1700023E05Rik	22.149898670974398	7.8659011171605	36.4338962247883	4.63187824028234	2.21159732922316	4.58124321410548e-06	0.000160762419947122
234	1810020D17Rik	90.4901996723807	63.791766267501295	117.18863307726002	1.8370495117794199	0.87739051019234	0.0007854130888534151	0.0119046183896211
237	1810043H04Rik	218.47371667256198	159.892796459734	277.05463688539	1.73275246302394	0.793065569169014	0.0025446087487765103	0.0288842718701586
238	1810046J19Rik	368.561832678419	264.85713798679296	472.266527370044	1.7830991113163603	0.834386895576841	1.04502371905345e-05	0.00033068583895731697
240	1810049H13Rik	58.906154950584096	41.8025528727495	76.0097570284187	1.8183041896938401	0.8625935726080459	0.004584820939158371	0.0447249406595995
244	2010011I20Rik	2902.54455357132	3648.1719725544	2156.91713458825	0.591232307800995	-0.758202987394592	5.84806013939883e-06	0.00019902162402705
246	2010109K11Rik	868.7863691990781	1131.34522214103	606.22751625713	0.535846622580743	-0.9001079832109959	2.4526376435391605e-07	1.16110827234949e-05
247	2010317E24Rik	770.9408771350741	629.783653674304	912.098100595843	1.4482721094370299	0.534332689474889	0.0018754423107353103	0.023058863639217997
248	2210013O21Rik	164.32803706527702	129.77495284303302	198.881121287522	1.5325077523093102	0.615894371919257	0.0047302754274908205	0.0456989704797279
249	2210016F16Rik	710.138980746321	592.509062384729	827.7688991079131	1.39705694251546	0.4823908246202929	0.00449911027687608	0.0441514973144797
250	2210016L21Rik	370.32448847132696	295.976918909338	444.672058033316	1.50238761749366	0.587257077626354	0.00169014624017251	0.0212736690397708
264	2310004I24Rik	184.63811204260898	143.110672229524	226.16555185569499	1.5803541995314399	0.660247941085056	0.00171717603854875	0.0215601953102807
265	2310004N24Rik	362.478595389246	272.695996531745	452.261194246747	1.65848123917763	0.729862692380092	0.000168848242117503	0.003496573757834
273	2310022B05Rik	346.72702479819606	467.933142659742	225.52090693664903	0.4819511301439	-1.05304123032734	3.73572194377995e-08	2.07326820615258e-06
277	2310035K24Rik	246.587225576866	165.81032998018802	327.364121173544	1.97432886848883	0.981362322833852	1.14180502221541e-06	4.68062208765894e-05
282	2310045N01Rik	256.131822182929	203.737736042598	308.52590832326	1.51432873612943	0.59867842494204	0.0026307906429730602	0.0297129435361961
292	2400001E08Rik	975.9164919780541	767.365123503168	1184.4678604529402	1.54355185579144	0.6262539512630301	0.000297590121068726	0.00551658069241173
295	2410066E13Rik	22.9021079073073	5.926450117268491	39.8777656973461	6.72877775198854	2.75034447046929	2.6909991438849696e-07	1.26351037658794e-05
296	2410076I21Rik	168.943256144038	133.330778991289	204.555733296786	1.5341973912126499	0.617484113220959	0.00331536357043228	0.03542607388618899
298	2410091C18Rik	420.817188853328	339.671882140693	501.96249556596297	1.4777864225984099	0.5634377787377081	0.0026069804894426197	0.0294994398294081
303	2510003D18Rik	46.5409268158379	83.25719871374051	9.82465491793526	0.11800366898861099	-3.08309637810207	3.7053547685249797e-16	5.3897970935391095e-14
304	2510003E04Rik	557.563563039263	457.29524647537596	657.831879603151	1.43852770102777	0.5245930026208979	0.00334272293186327	0.035633979622942
305	2610002J02Rik	267.638667263704	204.064314197729	331.213020329678	1.6230815350142398	0.6987354750590781	0.000539301265878052	0.00882702081002035
308	2610029I01Rik	354.997172507097	282.286922203073	427.70742281112	1.51515139090798	0.599461952114219	0.00110799328749591	0.0156306700794687
312	2700081O15Rik	361.31551394270895	506.844284642226	215.78674324319198	0.42574563782545594	-1.23193634670949	2.4306885500215896e-08	1.4007133986178801e-06
317	2810428I15Rik	568.740259612084	395.91559294542	741.564926278748	1.87303793912704	0.9053801222377091	0.00195831871594923	0.023834139459903
318	2810432D09Rik	385.412929294298	270.48769902489	500.338159563707	1.84976308115833	0.88734050126801	0.000353449789664805	0.00627477741750403
319	2810453I06Rik	397.40743918148496	526.789321264159	268.025557098812	0.5087907941178821	-0.9748555276468371	2.23348641290735e-07	1.0657511753864999e-05
321	2900002K06Rik	95.8626786097497	119.780599883755	71.9447573357441	0.600637811177812	-0.7354327970124871	0.0033718043924040003	0.0358343062606419
322	2900011O08Rik	7.088729493209981	1.3967540199520099	12.7807049664679	9.15029044763878	3.19381753801063	0.00045339678156546296	0.0076429137842021
328	2900092E17Rik	766.838798502464	613.422139953842	920.255457051086	1.5001992871015901	0.5851541616650389	0.0009363563121214289	0.0137197878161935
329	2900093L17Rik	10.5600008190911	3.92639286419236	17.1936087739898	4.37898329807769	2.1305959472040303	0.00130325447766415	0.0174512256968287
334	3110043O21Rik	132.477635593803	98.5686631859688	166.386608001638	1.6880274381698501	0.7553383546315029	0.0013738545676066	0.0181141921315206
335	3110052M02Rik	90.60652068755829	56.0325626706129	125.180478704504	2.23406663443855	1.15967221703895	0.00140617184247088	0.018459331530311
336	3110056O03Rik	952.7817456722801	1430.08540361683	475.478087727734	0.33248230247312704	-1.5886505446908603	2.32287030256557e-19	3.96752657016931e-17
344	4831426I19Rik	679.093041808734	801.878998535081	556.3070850823871	0.693754401971719	-0.527503074400144	0.0024240891380154198	0.0279025499568501
387	4930414L22Rik	204.523596357602	258.876711410802	150.17048130440202	0.580084938834465	-0.7856639328138519	0.000247419722182561	0.00476276363821435
390	4930422G04Rik	469.175903458912	573.280394392779	365.071412525046	0.636811263904693	-0.651062240419553	0.00132350693212362	0.0175788619548702
428	4930455C21Rik	360.78776461361997	296.087043322838	425.488485904403	1.43703851789446	0.523098731823486	0.00458100543031977	0.044711902027423
464	4930502E09Rik	4.823976381222611	8.69328377710449	0.954668985340735	0.109816843648317	-3.18682874378448	0.00474986235353401	0.045814581428178
476	4930512B01Rik	50.8659380777365	80.24686874006471	21.4850074154082	0.26773639585866393	-1.9011148238366202	1.58790095774298e-08	9.48376475987088e-07
478	4930513N10Rik	86.0873034849407	108.368669799581	63.805937170300396	0.5887858297818389	-0.764185144194662	0.00418248231659016	0.0418178678183685
496	4930523C07Rik	546.502814079164	406.856963998223	686.148664160105	1.6864616434661799	0.753999506372402	3.38929059581008e-05	0.000916531251523635
506	4930528F23Rik	11.053369454550399	18.635250591654398	3.47148831744635	0.18628610870416898	-2.42440799790685	0.000322230497268782	0.00583541313176407
533	4930550L24Rik	10.168252565154901	2.84099890431238	17.4955062259975	6.158223503515231	2.6225142287925403	0.000407727451988867	0.0070240497149218605
545	4930562F07Rik	164.905742951124	111.52593066488899	218.285555237358	1.95726279920728	0.9688374778138159	1.55585942202637e-05	0.00046616339526727097
561	4930572J05Rik	463.498504121671	353.799981012908	573.1970272304341	1.62011604859165	0.696097156771199	0.00018785092606311298	0.00382266012803519
569	4930583H14Rik	16.575437539412	6.89324666935065	26.2576284094734	3.8091816046888898	1.9294810707677401	0.00031838720827139503	0.00578323270452281
580	4930599N23Rik	102.50367901523701	159.819846716508	45.1875113139651	0.282740299420508	-1.82245056746449	2.21159070548111e-12	2.29255526176797e-10
581	4931402G19Rik	35.0350550863303	21.0399905298527	49.0301196428078	2.33032992924788	1.22053422680785	0.0009548510961595811	0.0139567659817102
582	4931403G20Rik	33.7752090059032	54.6449093435459	12.9055086682605	0.23617037384260603	-2.0821000962449	1.7612926057561103e-07	8.51700663003294e-06
584	4931406H21Rik	12.771034257205802	20.991100068124002	4.55096844628755	0.216804666335635	-2.2055322864113	0.00028836185427112996	0.005367577673362611
585	4931406P16Rik	587.968882486515	731.760659828686	444.177105144344	0.606997792486318	-0.7202368251524229	7.47829826482725e-05	0.00178893986475715
599	4932416H05Rik	76.2006143186933	101.131530794363	51.269697843024	0.506960563538527	-0.9800545705389481	0.000547076637603704	0.00891384039065763
603	4932438A13Rik	1213.97515251586	1576.7687525387198	851.181552493004	0.539826497146482	-0.889432302292255	0.000844071492952768	0.0125826244623319
616	4933403F05Rik	808.268965497631	956.915001729476	659.622929265786	0.6893223829427061	-0.53674923315303	0.00235529949080564	0.027423179144000998
626	4933407H18Rik	213.383704153821	282.29730718697897	144.470101120662	0.511765778286269	-0.966444417121936	6.498252460182231e-06	0.000218266256283625
640	4933421E11Rik	156.845135976239	123.740665114618	189.94960683786	1.5350621128625301	0.618297032211603	0.00482233440150907	0.046217027417651
650	4933431G14Rik	24.4720693773515	39.3028312057345	9.64130754896856	0.24530821961655103	-2.02733251936379	7.3704535333825394e-06	0.000242592829163542
653	4933436C20Rik	31.009991078808103	43.6769393210501	18.343042836566	0.41997088444623604	-1.2516387820460602	0.0034518587386963397	0.0364091984808149
661	5033406O09Rik	130.441698803173	82.78446818631569	178.09892942003003	2.15135681030406	1.1052468207933999	2.95693912860692e-06	0.000109967651675635
662	5133401N09Rik	189.45182653973598	133.86559077959402	245.038062299879	1.8304783243613898	0.8722206900470001	0.00127521785004715	0.0171582830187822
668	5430407P10Rik	181.52084915140702	61.7040601890323	301.337638113781	4.88359497236687	2.28794355339898	2.4247130370819998e-17	3.73799564528616e-15
669	5430411K18Rik	933.246039428564	1157.59061607694	708.901462780189	0.612393926604768	-0.707468119856048	0.0037125614149207103	0.0383744815134239
678	5730437N04Rik	690.4896898754221	535.903120278822	845.0762594720219	1.57691983400347	0.657109319592359	0.000188570735324798	0.00382592840613429
680	5730508B09Rik	782.3572972735859	944.718876753582	619.995717793591	0.656275356669209	-0.607626834388174	0.000628559450223542	0.009997642684022959
683	5830418K08Rik	983.450375398743	1262.08486220925	704.8158885882319	0.558453642613594	-0.8404905677100991	5.24461428801297e-05	0.00131278828736427
688	6330503K22Rik	690.340851496783	941.205817044275	439.475885949291	0.466928569703705	-1.0987262302120402	1.78162811680063e-06	7.00113863676099e-05
694	6530418L21Rik	26.2285960126963	15.5240809934342	36.9331110319585	2.37908518047408	1.2504069267641202	0.002330519367646	0.0272251151776107
695	6720401G13Rik	274.748656200775	336.60878458893905	212.88852781261002	0.63245089718198	-0.660974620047951	0.00285338638457385	0.0316717109037283
696	6820431F20Rik	34.4804681192485	46.737375257704706	22.223560980792303	0.47549869581366205	-1.07248671078521	0.00461108677652604	0.0449083003176027
706	8030462N17Rik	443.198675858061	582.171848494764	304.22550322135896	0.5225699318988889	-0.936303978932703	0.00020813908614884	0.00415288130184362
736	9530082P21Rik	119.01522407157199	91.6443526279138	146.386095515231	1.5973280547855901	0.675660639867627	0.005000697965915421	0.0472486061871222
739	9830001H06Rik	555.870998661178	686.399448337721	425.342548984636	0.619672043756306	-0.6904232116898511	0.00149263142844006	0.0193228081844886
740	9830132P13	14.2319795495409	22.7377884157418	5.72617068334005	0.25183498846245395	-1.98944935839686	0.0007602583799684179	0.0115719665818484
741	9930014A18Rik	112.11609928959999	140.826264213265	83.40593436593441	0.5922612151354489	-0.7556944821021421	0.0011560252630610302	0.0161013341079783
750	A330069E16Rik	20.768343161447802	11.8484419361297	29.688244386766	2.5056665295575296	1.32519442417058	0.00392404372691606	0.0398973938570377
755	A430071A18Rik	29.175615958688898	40.799025252910496	17.552206664467302	0.430211421857809	-1.2168822669212	0.00184877497713308	0.022808723845793
757	A430090L17Rik	4.2464711060612705	8.19361936316556	0.299322848956986	0.0365312123605098	-4.774726556592951	0.00120118847527596	0.0164384192174147
777	A930005H10Rik	49.04216736507979	30.948981466090398	67.1353532640691	2.16922658141841	1.11718075417015	0.000647775662744517	0.0102490610780025
785	AA960436	360.76088689862803	293.303674001603	428.218099795652	1.4599820518897098	0.545950633619769	0.00497969593891405	0.04717372670703401
786	AA986860	315.854786679201	174.04189591236099	457.66767744604203	2.62964084048189	1.39486576794368	1.5004381682394e-12	1.5919648965020102e-10
787	AB124611	236.776051770262	156.15172465869801	317.40037888182496	2.03264087909096	1.0233553466532799	0.00465147422165213	0.0452283776474067
795	AI316807	137.14567695806699	95.47926606689279	178.81208784924098	1.8727844820671897	0.9051848854097121	0.000104298071587329	0.0023964640983702603
796	AI429214	13.4893532797121	4.64689390779391	22.331812651630397	4.80575048510894	2.26476174558789	0.00039257953332889	0.00679554418680729
797	AI504432	148.50900432445	188.682078098933	108.335930549966	0.5741718113426839	-0.800445590943418	0.000869076111133729	0.0128949957460278
800	AI848100	808.202960528496	973.3728279863041	643.033093070688	0.6606236321605401	-0.598099515528843	0.000844096889694608	0.0125826244623319
801	AI848285	48.609907857818605	80.0527064904701	17.1671092251671	0.214447580572567	-2.2213030555082	1.0939100108574601e-10	8.88777246208832e-09
815	Abca1	320.246239919155	413.71399861270896	226.77848122560002	0.548152786673999	-0.8673500231348491	0.000305195425237281	0.0056113267740925295
819	Abca4	78.4345817652751	36.3077193271174	120.561444203433	3.32054578028502	1.7314203891014701	2.73532620162994e-09	1.84783066287637e-07
820	Abca7	1940.27835288651	2413.510830842	1467.0458749310299	0.607847230757704	-0.718219315827471	1.69464015099066e-05	0.000501085645957681
821	Abcb10	6657.39906942639	8216.40381272637	5098.3943261264	0.620514088928968	-0.6884641274049	3.20818373297888e-05	0.0008754313160626339
822	Abcb4	1676.98672577801	2151.95439769209	1202.0190538639301	0.558570876387096	-0.8401877407239391	1.03131080056234e-06	4.2373013461829e-05
824	Abcc3	172.252938829525	233.647605532572	110.85827212647699	0.474467828907507	-1.07561782565799	1.01031948986012e-06	4.17961757766215e-05
825	Abcg1	465.188971593542	289.151802113271	641.226141073813	2.2176107372923197	1.1490061478875802	3.3389783114853396e-07	1.52855715239241e-05
826	Abcg4	810.337873748986	1121.5770713489599	499.098676149011	0.44499721766666206	-1.1681317791927301	5.14388948723293e-10	3.77155832037481e-08
827	Abhd16a	1057.63827207339	773.095124568489	1342.1814195782902	1.73611419465029	0.7958618456149492	4.19317724878542e-06	0.00014976700601256
828	Abhd6	36.617625598562796	49.286430988964995	23.9488202081607	0.485911025156655	-1.04123592779874	0.00424924278624576	0.0423445260417209
829	Abi3	395.158285666802	587.981633055657	202.334938277948	0.34411778685405897	-1.53902563047028	5.31593381236679e-16	7.609801442353951e-14
836	Abtb2	142.233361878144	43.3906699476553	241.07605380863203	5.555942189863759	2.47403158801067	4.49287098350713e-08	2.4631584781008498e-06
837	Acacb	42.0668836265013	25.043347833162198	59.090419419840295	2.35952556397404	1.2384968022519498	0.000309132548886001	0.00565499369600082
838	Acad12	51.2403675602059	35.0328055121205	67.4479296082914	1.9252791382910002	0.9450676313831221	0.0037089442272956	0.0383590751305796
839	Acadsb	352.455386220373	434.076438633981	270.83433380676496	0.6239323531566661	-0.680538474543084	0.00041600073876618703	0.0071189803843697596
840	Acadvl	1653.94144685585	1268.64642907384	2039.23646463786	1.6074111887317402	0.6847390292385539	4.0582370970175204e-05	0.00105931146915926
842	Acap3	469.802947482629	570.01657358674	369.589321378517	0.648383465506861	-0.625080793876768	0.000816579152928948	0.0122346028594999
845	Acer2	79.3005441279953	101.217152323848	57.38393593214229	0.566938849934645	-0.8187349605198979	0.00336110454444182	0.0357665148484349
846	Ache	558.56852463969	734.9081168921471	382.228932387233	0.5201043825772961	-0.9431269002605129	2.6969645450260896e-07	1.26351037658794e-05
847	Acot11	354.137999339059	580.898232211997	127.377766466121	0.219277249271494	-2.1891719594187	6.3461231669206295e-28	1.94008514511436e-25
848	Acot13	288.897724732305	213.88289700985698	363.912552454754	1.7014570007343	0.7667706919369179	0.000482717885333966	0.00805437788877774
850	Acot8	270.93582607049	214.57119407388	327.3004580671	1.5253699802518998	0.6091592124698211	0.0024094384560234697	0.0278048889515645
851	Acp5	1454.06816723677	1906.64799200541	1001.48834246813	0.525261268292509	-0.9288928878979509	6.957348500189429e-08	3.6908733793504897e-06
852	Acpl2	377.096455172768	231.947773730171	522.2451366153659	2.2515634800742004	1.17092715327256	0.000260738937881484	0.00495568832725851
854	Acsf3	378.05152422780503	275.09907736617697	481.003971089433	1.7484754063685302	0.806097503579413	2.57201411762133e-05	0.0007190410406042651
855	Acsl6	132.225849331931	67.65850887331351	196.79318979054798	2.9086244002071	1.54033700872968	4.3688866252169207e-11	3.770411868853471e-09
856	Acss1	1367.59113530588	1755.59838250304	979.583888108717	0.5579772104324201	-0.8417218958930279	9.094630850691559e-07	3.8148803873005496e-05
857	Acta1	6.888669414290691	12.4905789432937	1.2867598852877	0.10301843422386502	-3.27902557705415	0.00128646764865588	0.0172520572333131
863	Acvrl1	75.82975692614059	53.6853702845118	97.9741435677693	1.82496913122782	0.86787206147146	0.0023187066452291603	0.0271398518883831
864	Acyp1	336.42290240281	232.847265444837	439.998539360783	1.88964443503427	0.918114795255121	0.00023663603575242002	0.004584537246902679
866	Adam10	4526.2610145790295	6060.17956681614	2992.34246234193	0.49377125369802005	-1.01808524656887	9.38656471622625e-10	6.772218711462911e-08
867	Adam11	18.180712775752397	26.471234531589605	9.890191019915221	0.373620316351801	-1.4203551882791001	0.0032710848073847897	0.0350072975986668
868	Adam12	28.826695971015898	41.731446329360104	15.9219456126717	0.381533519998559	-1.3901182828831002	0.000511418112686066	0.00846279678763171
875	Adam33	22.3353125898872	0.0	44.670625179774504	inf	inf	1.5019825298161599e-19	2.6560057735582397e-17
881	Adamts3	106.591731420585	133.671688036446	79.5117748047233	0.594828837524999	-0.749453503405222	0.00211608565564087	0.0253625945182423
882	Adamtsl4	18.193637809858803	28.3673934590344	8.019882160683169	0.282714806782116	-1.82258065065804	0.000717009349439931	0.0110630433155244
883	Adamtsl5	28.097402719507603	39.5192095369898	16.6755959020254	0.421961777510178	-1.24481577342875	0.00265145152752148	0.0298156054874719
884	Adck3	187.634124123759	136.511211933062	238.75703631445597	1.74899213722848	0.806523803492282	0.000124949264013612	0.00274842667684575
885	Adcy1	9.91209886312707	19.4921068263072	0.332090899946963	0.0170371988470103	-5.87516803388963	1.67933983142062e-08	9.99678301628174e-07
886	Adcy7	2924.472145569	3897.08667059501	1951.857620543	0.5008504520236869	-0.9975481987145871	2.232954170788e-09	1.5313990257985998e-07
888	Add1	5585.02689526366	7070.9251931676	4099.1285973597105	0.579716018113239	-0.7865817456674409	2.0834556218604304e-06	8.0642251183469e-05
889	Add2	2667.5551970985102	4748.99650738427	586.113886812747	0.12341847080775699	-3.0183697705086	1.32556160487555e-63	1.7077967619385898e-60
890	Add3	1088.68519679466	1292.72252575033	884.647867838999	0.6843292742389001	-0.547237430585081	0.00131165646508266	0.0174600351739453
895	Adora2b	28.862523823215	14.312832132708301	43.412215513721705	3.0330975107654905	1.6007918797743002	0.000145835600929451	0.00311561355231767
896	Adprh	1300.7045185282302	1061.03936422071	1540.36967283576	1.45175544355709	0.5377984436346039	0.00174840252138538	0.0218847580001583
899	Adra2b	457.85278282127996	822.5169679949099	93.18859764765	0.113296869576831	-3.14182009523267	2.13285533840461e-53	1.9235155869401897e-50
900	Adrb2	218.16553589937598	261.554864840065	174.77620695868697	0.6682200580194111	-0.5816048060624011	0.00465875252023958	0.0452503603702538
901	Afap1l1	324.817243082892	420.156868415838	229.47761774994598	0.546171287441212	-0.8725746221517641	3.4322489946773998e-06	0.000126341785953054
902	Aff3	31.614099612301	48.605535618136905	14.6226636064651	0.30084358541681705	-1.73291449891736	0.00036065291183585296	0.00634643567881295
904	Agfg2	812.2899173726461	1030.8296930207598	593.75014172453	0.57599247067146	-0.795878141893287	8.78813399077592e-06	0.00028560643746238797
905	Agpat3	231.867005422534	174.121843642189	289.612167202879	1.6632730342438602	0.73402501337391	0.000209813324688454	0.00417243984278461
906	Agpat4	308.31909828440496	538.398793974627	78.23940259418251	0.145318681003341	-2.7827079186991	1.00964337301428e-39	5.35615809384073e-37
909	Agtrap	686.889675261708	559.105277152518	814.674073370898	1.45710317298376	0.5431030338075	0.0024330325029640197	0.0279697942995296
910	Ahctf1	3702.7074915326502	4582.62688938647	2822.78809367882	0.6159759809851639	-0.699053998495083	0.0006672752786818889	0.0104931510039976
911	Ahr	100.990954265984	135.007835803214	66.97407272875421	0.49607544873451004	-1.0113685362970501	6.0938405543541394e-05	0.00150361972748133
912	Ahsa1	3439.7986522954197	2824.5516909935304	4055.0456135973	1.43564220351405	0.521696239736035	0.00146163150131494	0.0190487336627294
913	Aig1	102.767310174812	62.6380649588727	142.89655539075198	2.28130539288812	1.18985958970731	1.64460334604147e-06	6.53385694990088e-05
915	Ak1	39.1788206448442	25.0464065342492	53.3112347554392	2.12849834097119	1.08983596563121	0.0031445985767806603	0.0339229213692541
916	Ak8	19.1728703846007	10.4711048031976	27.874635966003698	2.6620530010827004	1.4125392953812799	0.00431833964926179	0.0428201716623061
917	Akap11	928.136906772384	1155.43087411499	700.842939429776	0.606564144277857	-0.7212678761890641	0.0010197216547179302	0.0146749619705398
918	Akap12	118.25864037383002	154.161020984348	82.3562597633129	0.534222329597017	-0.904487815421996	0.000193795031476433	0.00391281026236691
920	Akap7	185.306989166062	281.530461990448	89.08351634167629	0.316425852150588	-1.66006062135407	8.78057819417211e-14	1.0558352592552199e-11
926	Akr7a5	384.744930633769	300.3332692414	469.156592026138	1.56211995164958	0.6435052390148679	0.00427601497437616	0.0425642837156859
927	Aktip	146.548075403308	113.106271233855	179.98987957276	1.5913342170092402	0.670236866834575	0.00268563888768771	0.0300874960355424
928	Alad	5066.50311350216	7746.46839140998	2386.53783559435	0.308080755643536	-1.6986195280724299	0.000111607687035654	0.00251319332217489
929	Alas2	7946.03729627687	10630.1936346286	5261.88095792512	0.49499389557535106	-1.0145173613667802	4.5246276232879895e-10	3.40044618505189e-08
930	Aldh1a1	71.8697976195599	4.95519526677904	138.784399972341	28.0078569058194	4.80775969095122	1.88700642102995e-10	1.4798232528746598e-08
931	Aldh1a7	11.306964002545302	3.7245295190332097	18.8893984860574	5.07162002328836	2.34244665970192	0.000768555279811942	0.0116883908785565
933	Aldh3a2	296.632688782383	241.09430235790902	352.171075206856	1.4607191947823401	0.5466788644988549	0.0038098162037368704	0.0389776828512773
934	Aldh4a1	536.415925047518	391.28459375922796	681.547256335807	1.74181980892196	0.800595385004119	0.000137791783905658	0.00298361393314087
935	Aldoa	15300.522334958601	8044.06598321321	22556.9786867041	2.80417623795941	1.48757702325726	2.42018373368275e-05	0.000679950996953828
936	Alkbh2	107.14084052803801	59.322676423368996	154.959004632708	2.61213778567254	1.38523099851668	8.281364253754649e-05	0.0019525616607186
937	Alkbh7	188.119689991651	135.091798228933	241.147581754368	1.78506456288122	0.835976255130623	0.000468260801658987	0.00783489803295283
938	Alms1	462.705979449768	666.903031794624	258.508927104911	0.387625958768351	-1.3672629056298997	9.51603694880639e-09	5.85804636333177e-07
940	Alox5	704.153531691086	478.632383720707	929.674679661465	1.94235641231487	0.9578079520960819	2.7989333303579696e-07	1.30450543875108e-05
943	Als2	502.508148454077	596.09676645548	408.91953045267405	0.6859952166561779	-0.5437295781546839	0.0026432967007343	0.0297705386048886
948	Amigo3	127.22313014932301	192.77791071818402	61.668349580462895	0.319893235437197	-1.6443376097935603	2.3377503052685202e-11	2.13866218789881e-09
949	Ammecr1	721.643530592022	1201.17980226837	242.10725891567	0.20155788372270497	-2.3107338811093903	4.09016890548287e-35	1.6394305899598798e-32
956	Anapc11	821.606056181751	615.21159474041	1028.00051762309	1.67097064881695	0.7406863921793909	0.000156253556690407	0.00330017025998228
961	Angpt1	243.31645134247898	337.607430169669	149.025472515289	0.44141644761904203	-1.1797877080058101	6.619181782176229e-05	0.0016068665115089198
962	Angpt2	19.1140890260118	29.3802812782045	8.847896773819091	0.30115085318746804	-1.73144174867579	0.000601771392596495	0.00962247394349555
963	Ank1	9271.18599020642	14863.9693424568	3678.4026379560296	0.24747108616869898	-2.0146681203124897	1.5118870912300298e-32	5.92824075315568e-30
964	Ank3	291.743415095559	108.097359014799	475.38947117632006	4.39778987672805	2.13677867489677	0.000105075725334614	0.0024112606334102302
967	Ankmy2	358.676109574046	264.481744780309	452.87047436778295	1.71229388532641	0.775930336386223	5.12165877386502e-05	0.00128928795687616
968	Ankrd11	2234.21173099472	2802.85864407617	1665.56481791326	0.5942378940277371	-0.750887487386965	3.97876217425549e-05	0.00104376884081616
969	Ankrd13b	202.285933198236	266.549146766725	138.022719629747	0.517813398782102	-0.949495798428022	9.059414581295098e-06	0.00029179403714789197
970	Ankrd17	2295.85877532976	2868.07509172944	1723.64245893008	0.6009753593622729	-0.734622254790528	0.00352482801923855	0.0369317524701994
975	Ankrd6	52.3044345568356	71.2455431104212	33.3633260032501	0.46828649971186803	-1.09453664788067	0.000391572277953993	0.0067911434398617
977	Ankrd61	46.4620901219214	63.15714625983149	29.767033984011196	0.47131695693703796	-1.08523050763787	0.00107472667253327	0.0152877326439138
978	Ankrd9	378.87451087678704	467.03788963296097	290.711132120614	0.622457275038391	-0.683953279723698	0.00041692419380223196	0.00712802055318565
979	Ankzf1	399.309606693986	320.951262905394	477.66795048257796	1.4882881162657402	0.573653843429273	0.00214508946518447	0.0256401449195045
980	Anln	1471.0790328235598	1755.4995569332	1186.65850871392	0.675966282091793	-0.564976809729256	0.00118789287552939	0.0163557433556669
981	Ano1	104.581118571059	198.968305441492	10.193931700627301	0.0512339474269931	-4.28675613823303	8.963759501280369e-43	5.57514931464117e-40
982	Ano2	27.6472358697474	48.8606723130563	6.43379942643849	0.131676440823744	-2.92493084911946	1.4463296905248898e-08	8.72489920668813e-07
985	Anxa1	3089.04961408688	2412.33321383834	3765.7660143354296	1.56104720224102	0.6425141615371321	0.00380281366695725	0.0389776828512773
986	Anxa5	691.632538976782	432.41883422352896	950.8462437300341	2.19890108495718	1.1367827076711001	0.00172572552773521	0.0216159106553889
989	Ap3m2	52.6841533798571	34.9006491130304	70.4676576466839	2.0190930380253103	1.01370739031534	0.0015606797483697801	0.0199786945502808
990	Ap3s1	962.14272457996	800.3850780490491	1123.9003711108699	1.4041995558567801	0.489747976801209	0.005275146397647129	0.0490705598630022
991	Apba3	460.499192485954	356.48539193522004	564.512993036688	1.58355154462899	0.6631638278778511	0.000369361365525112	0.0064807110408331104
992	Apc	708.4525249793429	904.520610664129	512.384439294558	0.5664707174757989	-0.8199267140301558	0.00134311731226341	0.0177869360949303
993	Apeh	3257.31398290225	3903.8267490136896	2610.80121679082	0.668779990672087	-0.580396411030156	0.000515167430626154	0.008517025615219009
994	Apoa1bp	508.20531237685503	365.046962915751	651.363661837959	1.78432839609266	0.8353811599968629	0.00452233114504714	0.0442830004686294
996	Apobec3	1160.05611372766	636.6193682719011	1683.4928591834198	2.6444260779455298	1.4029546469723702	6.8336831509619895e-15	9.063172278963341e-13
998	Apol11b	24.198943618467002	43.7246896919046	4.67319754502939	0.10687777495867802	-3.22596621648274	9.81060816177298e-11	8.192312009902742e-09
1000	Apol8	776.6909242854871	1549.91036025353	3.47148831744635	0.00223979941451485	-8.80241474730876	5.310578407233668e-185	4.7893451365636773e-181
1003	Appl2	218.94400600611598	169.387560415448	268.50045159678297	1.58512496985165	0.6645965856504671	0.0014839190823407698	0.0192793363544513
1004	Aqp1	900.568716551221	1652.43408908582	148.703344016626	0.0899904843399194	-3.4740837319035	3.78738422817777e-52	3.253002348744881e-49
1005	Aqp11	126.854430671682	81.23894007489442	172.46992126847	2.12299571005567	1.08610145598768	3.13456637314885e-06	0.00011609481246916999
1009	Aqp8	67.9138537613891	33.383638581514	102.444068941264	3.0686909304724996	1.6176233491187098	1.94127413622764e-08	1.14054598029765e-06
1011	Arfgap3	211.592792269066	288.324344042951	134.861240495181	0.46774142829608095	-1.0962168796212899	1.73921322366334e-07	8.43284648258483e-06
1012	Arfgef1	1895.1227993734199	2196.09935421398	1594.14624453286	0.7258989633023392	-0.46215933907212	0.00519149996038005	0.0484173137463159
1013	Arfgef2	1701.8685180612301	2095.14357808642	1308.59345803605	0.624584143885376	-0.6790321502940071	0.00030020721408033997	0.00554231066567768
1014	Arhgap21	1236.4039701236802	1711.3621020272599	761.4458382201019	0.44493555006161695	-1.16833172137117	4.44013502694766e-09	2.8912171653810395e-07
1015	Arhgap28	71.93268905448521	98.05971398307449	45.8056641258959	0.4671201073847929	-1.0981345469876	0.00518457597414756	0.0484027933983952
1016	Arhgap32	95.09255570983329	136.905913340871	53.2791980787956	0.38916652158143	-1.3615404886375002	9.65459025287914e-08	4.90901851130121e-06
1017	Arhgdib	5966.319669202559	4313.424795107961	7619.214543297149	1.76639559172063	0.8208084767923941	0.005228898365043489	0.0486654488185188
1018	Arhgef12	1125.4060746746302	1933.06258184257	317.74956750668497	0.164376244458579	-2.60492627809505	1.34435536174003e-45	8.980791725816641e-43
1019	Arhgef17	67.4598890988854	94.2813921013888	40.6383860963819	0.43103294500233896	-1.21412995231303	0.000374914966613024	0.00656537985708652
1020	Arhgef25	154.045745046859	192.061499780849	116.02999031286998	0.6041293567178511	-0.727070601108437	0.000980205870429858	0.0142350831601798
1021	Arid1b	991.725120765471	1190.44798465422	793.0022568767239	0.666137678503495	-0.586107708031646	0.000598274000477878	0.009575038284489341
1023	Arl2	416.829076022972	319.533432894656	514.124719151289	1.6089856842015902	0.6861514898753679	0.000707393354337938	0.0109333795477236
1024	Arl3	184.526403466881	126.144264961942	242.90854197182003	1.9256407894968999	0.9453386068448871	1.9726859960561397e-05	0.000569042980343544
1025	Arl5a	1383.06879500082	1880.74025769689	885.397332304761	0.47077065994695	-1.08690368544568	7.74909529039013e-07	3.3124225749873103e-05
1026	Arl5b	162.809960146993	212.110122084834	113.509798209151	0.535145598397007	-0.9019966323310308	0.0022077529065149103	0.0261398672283559
1027	Armcx4	201.777954244125	276.899449390752	126.656459097498	0.45740957367800295	-1.12844153291295	0.000256974334515022	0.0049100064318299205
1028	Arpc1a	1427.2420620078199	1191.98202096618	1662.50210304947	1.39473756634509	0.479993690262325	0.00484749900533371	0.0463105612072055
1029	Arpc4	3137.62372404573	2529.2786221601	3745.9688259313502	1.48104237829368	0.566612922246893	0.0010116660461010401	0.0145874509829246
1030	Arpc5l	829.80324068133	695.7495659650219	963.856915397638	1.3853503653440902	0.47025089065745396	0.00532399880574648	0.0494484894228884
1031	Arrb1	8870.4061859667	13814.6124319951	3926.1999399383203	0.28420630396008195	-1.81498953963431	4.6388368116982e-27	1.3281063424222298e-24
1032	Art5	6.59710119141495	1.25734012781385	11.936862255016	9.49374158269389	3.2469767804983403	0.00411738493140921	0.0413503741691693
1033	Artn	29.076247971877304	54.2966341196466	3.8558618241079996	0.0710147486419017	-3.81573750906096	8.65235279474654e-15	1.1068261514811598e-12
1034	Arvcf	631.9041779002861	351.301583532838	912.506772267735	2.5975025876376097	1.37712518634607	2.15916209631979e-14	2.6858487400910298e-12
1035	As3mt	250.447893229498	197.34353270920502	303.552253749791	1.53819205312946	0.6212356442616999	0.00347172337924596	0.0365554434275887
1036	Asb17	43.464329411671	70.3053455280313	16.6233132953107	0.23644451457368698	-2.08042642270102	8.646357721973861e-09	5.35925615914923e-07
1038	Asb6	675.368359411971	824.702435135023	526.034283688919	0.637847375341865	-0.6487168388894311	0.000319238308086051	0.0057928585140322895
1039	Asb8	488.31643003707296	390.556480271648	586.076379802499	1.5006187565876699	0.585557496050869	0.00107851482846523	0.0153174582370294
1041	Ascc1	392.722797685614	317.209419205624	468.236176165603	1.47611056865269	0.561800791095078	0.00301631146242516	0.0329728544531895
1042	Ascc3	1189.6051220246002	1475.5254426085598	903.684801440631	0.612449487718097	-0.707337233341439	0.000562440870291007	0.00909842688559542
1044	Ash1l	703.862576716306	967.746754140462	439.97839929214996	0.454642082145687	-1.13719686719215	5.7880901145019204e-06	0.00019772685870316498
1045	Asl	410.137191193414	301.75924395022	518.515138436608	1.71830738852907	0.780988143716242	3.0100785587666902e-05	0.000831436247541726
1046	Asns	6062.242300852359	4988.91832783576	7135.56627386896	1.4302832407690302	0.5163008739892809	0.00126958786778924	0.0171019838471356
1047	Aspg	5.3369351629628605	9.387110440638029	1.2867598852877	0.137077313985478	-2.86693826708744	0.00451083835528676	0.0442028808442146
1048	Asph	724.985162539733	951.687067186747	498.283257892718	0.523578889608827	-0.933521165042386	1.86439502853903e-07	8.99146875127234e-06
1049	Aspn	12.344459834718899	19.2815863907795	5.407333278658349	0.28044026923241905	-1.83423456989472	0.0026437478526260302	0.0297705386048886
1051	Atad5	1665.1493358338198	2094.05580626117	1236.24286540646	0.59035812785415	-0.76033769543928	0.00111732902192611	0.0157324461892905
1052	Atf7	137.960861309785	177.865162349655	98.05656026991491	0.551297167891433	-0.8590979048123739	0.0051086164301648	0.0479168562407085
1053	Atg2b	1500.84480029334	1782.7885211436399	1218.90107944304	0.6837048056945839	-0.548554528964228	0.0029476541762977603	0.0324563841962917
1054	Atg4d	1158.1091266723402	1356.0895003388	960.128753005876	0.70801282125258	-0.498152608886951	0.00396267129540749	0.0401584748324164
1055	Atm	791.962675741197	1015.98640533306	567.938946149329	0.559002505513984	-0.8390733454781121	5.74609412801396e-05	0.00142365796410698
1058	Atp11c	643.90072377883	854.895597328285	432.905850229375	0.5063844656380151	-0.9816949470143779	3.22775426984178e-07	1.4889770783922302e-05
1059	Atp13a3	3507.66939329501	4295.139379093521	2720.19940749651	0.6333204041612739	-0.658992534337791	0.000174458892156668	0.0035880445129188297
1062	Atp2a2	4782.86891862401	5688.66194234094	3877.0758949070796	0.681544435968297	-0.553120372616698	0.000818324307708967	0.012249058537881
1063	Atp2b4	4363.69664277359	7421.67396748425	1305.7193180629301	0.17593326300556	-2.50689982164886	4.61161983805906e-47	3.32719148076285e-44
1064	Atp5f1	5005.47870814716	4097.67787864514	5913.2795376491695	1.44308062096973	0.529151901509058	0.0011286676950619699	0.0158547054501629
1065	Atp6v0a1	1260.77126139242	1541.8305473220598	979.711975462783	0.635421303050715	-0.6542146364216851	0.00011659819316678301	0.00260928239472614
1068	Atp6v0d1	1452.1599632124498	1041.72867244736	1862.59125397754	1.78798117325667	0.8383315455859759	8.4461814100632e-07	3.5845593904308206e-05
1069	Atp6v1d	763.363902887652	621.213547530309	905.5142582449961	1.4576537518297	0.5436480654520611	0.00340275537440091	0.0360608100399936
1072	Atp7b	616.300481451844	914.2523764796301	318.348586424058	0.34820646313206605	-1.5219851134892601	1.47395490977889e-11	1.39192275956449e-09
1073	Atp8a1	1892.23264679442	2222.77075747251	1561.69453611633	0.7025891135494869	-0.5092468723689879	0.00235659631164836	0.027423179144000998
1074	Atp8b2	407.90006953955594	479.9607483609299	335.839390718182	0.699722616620372	-0.515144971308545	0.00434792444009002	0.0429824219828421
1075	Atrx	2738.0953290716698	3506.40431314927	1969.7863449940699	0.56176817305615	-0.831953203913146	0.000546830946240048	0.00891384039065763
1076	Atxn1	192.76421534495	251.17347167262	134.35495901728	0.534909033675335	-0.90263452640884	1.85467556941703e-05	0.00053782609719574
1077	Atxn2l	3268.50345981575	3807.3510534086104	2729.6558662229	0.7169435725605409	-0.480068519601198	0.00429157480340526	0.0426016151508094
1080	Avpi1	124.841068419305	78.400999871669	171.281136966941	2.1846805174335	1.12742231880398	0.00013871722750285302	0.00299645824247779
1092	B3galt2	7.72838738420008	14.2594833725722	1.1972913958279399	0.08396457042272	-3.57407549114451	0.000107387789084188	0.00244616676783182
1094	B3gnt3	39.423735550116795	65.0907393639958	13.7567317362378	0.211346988383529	-2.2423145402433	2.6073851463230603e-09	1.76802277760259e-07
1095	B3gnt7	184.877865057765	271.233372786149	98.52235732938091	0.36323832984615706	-1.46101164732115	6.48000094462269e-06	0.00021805928551895401
1096	B4galnt2	53.9601127129331	75.6256932175348	32.2945322083314	0.427031222251903	-1.2275865389965102	0.00012119268653689599	0.00269537914558076
1097	B4galt2	48.8854254700385	70.17160543555039	27.5992455045265	0.393310732072038	-1.34625854197581	2.68529146641174e-05	0.000745147725841054
1098	B4galt6	696.184984041965	505.93661933563203	886.433348748299	1.75206402318202	0.8090554942539209	4.81665975373058e-06	0.000167745998385337
1109	BC004004	638.593919486412	528.3861575986	748.8016813742239	1.4171485581253	0.502991002318448	0.00501304436756385	0.0473404613914917
1110	BC005561	135.263079005536	181.544303710563	88.9818543005088	0.490138508792724	-1.02873859522849	0.00197898255840762	0.0240246802706199
1112	BC016423	515.4295813540809	633.178805843566	397.68035686459604	0.628069596130556	-0.671003662475492	0.000709266728377781	0.0109529486127997
1113	BC017158	563.392404781821	748.2179670726221	378.566842491019	0.505957968333946	-0.9829105546216229	9.97935281161018e-08	5.04194920624686e-06
1115	BC021767	305.406569746836	42.8345980724935	567.978541421178	13.259807888471999	3.7289879683502	3.200708719470339e-60	3.848745544872429e-57
1118	BC026585	156.901225124289	118.755109068097	195.047341180482	1.64243326212295	0.7158347499324609	0.0016068750950972198	0.0204539210234781
1121	BC031181	833.6843646719619	654.586610411242	1012.7821189326801	1.54720873116608	0.629667841327638	0.00024870222939036	0.0047823476668592
1139	BC117090	13.8894196381966	6.565528423345589	21.2133108530477	3.2310134821163397	1.69198677057908	0.00467028252392549	0.0452891859591634
1140	Bach2	30.107175878843897	43.468077989289	16.7462737683989	0.385254525689527	-1.37611619031735	0.000507693304964826	0.008416603071370009
1141	Bahcc1	534.13233183331	736.2896195417211	331.975044124898	0.45087562735371	-1.14919856949008	2.8957862240250606e-09	1.9371800115984e-07
1142	Bak1	1373.40065963472	1087.80673409671	1658.99458517273	1.5250821061981499	0.6088869154730401	0.00034738736422433597	0.006185415487180999
1145	Baz2a	1780.03576794761	2187.1326437046	1372.93889219062	0.6277346260376421	-0.6717733042633189	6.10953561511052e-05	0.0015054329766359099
1146	Bbs1	85.422493293953	109.95863007432399	60.8863565135822	0.553720580844156	-0.852769949522582	0.0011890513338644801	0.0163592058801782
1147	Bbs9	192.110136037315	152.130090559243	232.090181515387	1.5256033876152	0.609379952283376	0.00474336011482882	0.0457763437084898
1148	Bcas2	3365.64860712487	2598.7995555973102	4132.49765865243	1.59015636652386	0.669168638538947	3.73594741791272e-05	0.000989504898339085
1149	Bcat2	1323.84019276402	1039.61778105122	1608.06260447681	1.54678251352224	0.6292703598634929	0.00197445372092267	0.0240143100231168
1150	Bckdhb	148.232541894326	110.103642355743	186.36144143290798	1.69260014878324	0.759241198573322	0.00068191812265811	0.0106491404141856
1151	Bcl11a	1310.64893532544	1991.4282522744898	629.8696183763919	0.31629038990332203	-1.66067837289056	3.2376992793332396e-21	6.6361797615151895e-19
1154	Bcl9l	157.286456058759	212.254766174113	102.318145943406	0.482053467103178	-1.05273492260925	0.000317650050498408	0.00577565923471753
1155	Bcorl1	498.111185724067	635.772963571791	360.44940787634204	0.566946738111239	-0.8187148875365681	7.03305423012234e-06	0.000234050182931212
1156	Bdp1	1321.20737991558	1699.73224302146	942.6825168097059	0.554606480332446	-0.8504636211553679	0.000340014923540176	0.00608539639649313
1157	Bend3	567.463362280002	689.5040902065691	445.422634353435	0.6460043394666309	-0.630384238782463	0.000549705241479959	0.00893118242142771
1158	Beta-s	39282.9441281299	76593.9829125941	1971.90534366566	0.0257449119197251	-5.279568855479059	9.10550192239768e-27	2.56618653397323e-24
1162	Bhlhe40	67.1592641744387	45.14627489208771	89.1722534567897	1.97518518792384	0.9819879227451429	0.00245168216697908	0.0281304015558534
1163	Birc6	3150.4287589860996	4212.138705497639	2088.7188124745603	0.495880824092613	-1.01193465804454	8.713674395755691e-05	0.0020363233404881802
1164	Bloc1s3	189.173230652144	148.50028326258	229.846178041708	1.5477827583351498	0.630202993790878	0.0030526506987306697	0.0332491912155828
1165	Blvrb	4167.22937473163	5666.903042610141	2667.55570685311	0.47072548917732204	-1.0870421196717701	1.61180280544245e-09	1.1400818510496302e-07
1167	Bmp2	20.8524913338161	30.8689583258863	10.836024341745802	0.351033041910547	-1.5103212604916798	0.0018616478627172602	0.0229283319730925
1169	Bmp5	4.202695919167319	7.773978089430691	0.631413748903949	0.0812214469400683	-3.6219954610268097	0.00323365746513341	0.0346939263534379
1170	Bmpr2	166.81111099268	235.84661162986697	97.77561035549299	0.41457288565561495	-1.27030233205645	0.000756493131650996	0.0115536550513031
1171	Bmyc	146.182141471068	114.194280292305	178.17000264983102	1.56023578583591	0.6417640684154289	0.00466217376246815	0.0452548099043485
1172	Bnip1	368.12391752983	294.099917362467	442.147917697193	1.5033935461881203	0.5882227157178411	0.0041172169071915605	0.0413503741691693
1173	Bnip3	542.519963079504	316.198532027647	768.841394131362	2.4315147486647404	1.28185534245506	0.00512698064012125	0.0480391427562945
1174	Bnip3l	2386.64502620509	2797.18896283378	1976.1010895763898	0.706459633522376	-0.5013209662897129	0.0024066036243837897	0.0277899549122986
1175	Bpgm	2954.42269761499	1865.49727332281	4043.3481219071705	2.1674371652686397	1.11599016983958	6.70793894251999e-11	5.68033308479968e-09
1176	Bphl	233.603758123711	185.488897960525	281.718618286898	1.51878964932366	0.602922072017811	0.00302242200654916	0.0330196400558008
1185	Braf	791.4724771485311	964.6253836544071	618.319570642656	0.64099450534901	-0.6416161048759671	0.00262147588765734	0.0296448655709564
1186	Brca2	1216.628671793	1623.4732606038	809.784082982203	0.498797302445885	-1.0034744319621	1.0136904334637502e-06	4.18396667011114e-05
1187	Brp44	672.629501958173	489.29911692145697	855.959886994888	1.74935914943065	0.8068265099060009	0.00036898680458370095	0.00648044303240138
1188	Brp44l	297.117082751447	220.927785755088	373.306379747805	1.68972127463242	0.7567852885968391	8.77017940538499e-05	0.00204641301338847
1189	Brpf3	1919.0178454903303	3156.2463188611	681.789372119558	0.21601272627086102	-2.2108117844106	2.6300988823692598e-36	1.1032347335184698e-33
1191	Brwd3	409.612352404587	542.377204791406	276.847500017767	0.51043350932169	-0.9702050515499819	0.00237865117564336	0.0276066722270244
1192	Bsdc1	701.1997045251311	998.819758309638	403.579650740624	0.404056535108623	-1.30737092761701	5.461523111581239e-13	6.00667636363359e-11
1193	Bsn	336.429868486307	438.696802361854	234.162934610759	0.533769412838375	-0.905711459341396	2.67248301914141e-06	0.000101055715338058
1198	Btaf1	2693.95468090677	3373.57281489944	2014.3365469141102	0.597092950837688	-0.7439725582478149	0.0020183391704547	0.0243999890197663
1199	Btbd11	23.413910070184603	33.2739577705308	13.5538623698384	0.407341454939348	-1.29568945071039	0.00288756358682728	0.031913593391914
1201	Btbd7	379.332523907353	466.616036967248	292.049010847457	0.625887212847672	-0.6760253932016711	0.0041376966682379	0.0415081394911052
1204	Btn1a1	498.688662364087	69.80873981517921	927.568584912995	13.2872844771122	3.73197438597973	7.63382990686294e-48	5.73714125125362e-45
1211	C030034L19Rik	15.5411915634052	24.663680424341504	6.4187027024688605	0.260249183902578	-1.9420344554032098	0.000594200025227528	0.00952674298224794
1212	C030046E11Rik	434.25836439965104	567.752729168981	300.76399963032003	0.529744700779419	-0.916630843998255	6.5301603166407095e-06	0.00021893030042983
1213	C030046I01Rik	1633.18352629762	1350.94809904297	1915.41895355228	1.41783311654178	0.503687732784588	0.00350672874550242	0.036821878367336
1217	C130039O16Rik	1062.46802324946	1296.95017985185	827.98586664707	0.638409924690903	-0.647445015082976	0.000219008142471673	0.0043124998534515
1224	C1qtnf4	79.4292751414028	27.2022358653965	131.656314417409	4.83990783216783	2.27497957408241	9.68560257986517e-15	1.2302761530494899e-12
1226	C1qtnf6	65.3839660695197	84.3562270752885	46.411705063751	0.5501870658858211	-0.8620058705398871	0.00200840466753387	0.0243187967279444
1230	C230081A13Rik	343.22679474888696	466.499542265734	219.95404723203998	0.47149895616992293	-1.08467351790034	6.017002326350501e-08	3.2014357215452498e-06
1231	C2cd2	277.882029948664	216.321384725101	339.442675172227	1.5691591268407699	0.649991661970355	0.0009639840427538119	0.0140560874528298
1232	C2cd4a	365.617995375053	143.16280548841002	588.073185261696	4.10772325434281	2.03833898763557	4.41575185529286e-05	0.00114107329819366
1233	C3	2789.6116859033	2173.69605124595	3405.5273205606395	1.5666989497490302	0.647727984258253	0.00020073924112963898	0.00401857235544428
1239	C4a	29.3309499758393	44.4199159527585	14.2419839989201	0.320621588164793	-1.6410565262578798	3.6489057634513e-05	0.0009735993085114081
1240	C530008M17Rik	455.847264876569	717.620729858716	194.073799894423	0.27044062667006796	-1.88661619958103	1.25452274760702e-22	2.97734563139312e-20
1247	C78339	164.831664128531	208.597512598649	121.06581565841199	0.5803799582756689	-0.7849303938761041	0.000330230086966142	0.00593854444527248
1256	Cacna1c	32.1474578883098	47.1554328380488	17.1394829385707	0.363467831955541	-1.460100408134	0.000116426773633184	0.00260868287704563
1257	Cacna1s	16.671543757443498	0.0	33.343087514886896	inf	inf	4.29428419778533e-15	5.82375970492135e-13
1259	Cad	5804.47005450031	7159.225420338679	4449.714688661939	0.6215357706185259	-0.6860906712541519	3.35688469443449e-05	0.0009113800939133949
1260	Cadm3	21.596715859065103	41.2752580839386	1.9181736341916498	0.0464727229637375	-4.42747201100764	1.67615255866858e-13	1.95050088391646e-11
1266	Calcrl	283.354275367335	343.54322724505903	223.165323489611	0.6495989610367761	-0.622378769796986	0.00116987325389948	0.0162315414466037
1271	Camk1	280.09442796582994	194.70421305398102	365.484642877679	1.8771275523265099	0.9085266857876719	0.00168185110802198	0.0211988458668012
1272	Camp	3022.4144183631797	1805.2375001532	4239.59133657316	2.34849505187732	1.2317365539365202	0.00483216089164092	0.0462620414026154
1273	Camsap1	493.116547644115	688.315050806899	297.91804448133	0.432822214380008	-1.20815354823321	1.1288888829846799e-10	9.130838019011051e-09
1274	Camsap2	1202.24224401854	1780.3529944458603	624.131493591215	0.35056614926270696	-1.5122413989854802	8.984668278782461e-16	1.26606610737812e-13
1275	Camsap3	40.1544674664775	57.292701993067595	23.016232939887498	0.401730624306608	-1.31569965130027	0.00024634854787215803	0.00475228744167926
1276	Camta2	401.752004187507	330.79614528484404	472.707863090171	1.42900051838007	0.5150064397816769	0.00465640402148696	0.0452503603702538
1277	Capn1	2353.29124819418	2773.5879104108803	1932.99458597749	0.696929265779479	-0.520915856422966	0.00177728826838463	0.0221450456525334
1278	Capn10	180.170473753109	135.18677995775	225.15416754846802	1.6655043312581101	0.7359591058444258	0.000559196074238099	0.009054057083512191
1279	Capn5	948.3195923217461	1299.88561257824	596.753572065255	0.459081604020245	-1.1231774722914498	3.12141459186075e-10	2.38563368616069e-08
1281	Capzb	3882.1186649543797	3059.25708900496	4704.98024090381	1.53794862740161	0.621007313292736	0.000312009003582495	0.00570183019008862
1282	Car1	2350.2845342977103	435.00437475730905	4265.5646938381105	9.80579723185057	3.29363492931398	2.2520720785439797e-71	3.3850520067248097e-68
1284	Car13	94.97605040053301	130.824502940189	59.12759786087751	0.45196118870721	-1.1457292055736898	0.00481189816315454	0.0461613116103548
1285	Car2	29215.1035343952	19856.8722459217	38573.3348228687	1.9425685145751501	0.957965483520826	1.97874903584705e-09	1.37324378886983e-07
1286	Card14	60.744336396978596	38.406001106167494	83.08267168778971	2.16327316812079	1.1132158536538899	0.000341543290263666	0.006099422105431429
1287	Carhsp1	909.915154731887	1310.95502326915	508.87528619462404	0.388171430111793	-1.3652341570337099	8.39392025466796e-15	1.08143671166747e-12
1288	Carm1	1956.55527781208	2273.8104867417396	1639.30006888242	0.7209484160799441	-0.4720320566805779	0.00506211632222589	0.0476293125216423
1289	Casc5	1661.04174082096	2122.19688662817	1199.88659501376	0.565398339133456	-0.8226604496514991	0.004309311286944261	0.0427541516406015
1290	Caskin2	455.044434735172	705.0865993365289	205.00227013381402	0.290747647631818	-1.78216057563475	1.74841943344859e-20	3.4278523175122007e-18
1292	Casp2	1301.50451345741	1572.55279874831	1030.4562281665198	0.655276076572258	-0.609825233448634	0.00042405439361033	0.00720892469137561
1294	Cast	900.3166126540469	1262.08190316183	538.551322146266	0.426716618625988	-1.22864979699792	4.18175721208132e-12	4.1672019245475603e-10
1295	Cat	3485.81779260469	2710.94400079749	4260.691584411889	1.5716634438625499	0.6522923118367221	7.519893775399351e-05	0.0017941312701968
1298	Cbl	988.1641252327761	1434.99469395172	541.333556513832	0.37723732275489896	-1.4064556757946398	0.000121416410674501	0.0026970293095270603
1299	Cblb	267.729141030816	319.776820522801	215.68146153883202	0.6744749703440529	-0.568163188897692	0.00381899722861407	0.0390052395314337
1301	Cbx5	8400.49059706713	10019.389783844	6781.591410290289	0.676846749811594	-0.563098876027524	0.00128420362018508	0.0172455625841614
1302	Cby1	285.167747110074	220.306021629748	350.029472590399	1.5888329787856001	0.667967473747215	0.00051627278387379	0.00851968179572877
1303	Cc2d1b	919.276505071776	733.9203131390491	1104.6326970045	1.50511258133717	0.589871403571168	0.000658779802449587	0.0103776517875836
1304	Ccbl1	248.866150072039	167.238729070903	330.493571073176	1.9761784420943502	0.982713223188477	1.38240948736775e-06	5.565741054386639e-05
1306	Ccdc124	1184.7359301784697	933.743096949827	1435.72876340711	1.53760575911841	0.6206856448637421	0.000263732255394996	0.0049915411233573395
1307	Ccdc125	210.97810531305302	152.832390217074	269.123820409031	1.76090827361126	0.8163197605872191	0.00015721208703586799	0.00331653147820579
1308	Ccdc135	13.216298547849698	20.3548209566877	6.0777761390117195	0.298591481199683	-1.74375508884654	0.00397754109322755	0.0402146349207093
1309	Ccdc141	16.6697286426085	32.3803704681211	0.959086817095823	0.0296193898720231	-5.077314266827651	9.083940228709879e-07	3.8148803873005496e-05
1311	Ccdc15	141.806395801464	184.19253996260102	99.42025164032759	0.539762640009818	-0.8896029716169591	0.00298882996305786	0.0327319526676834
1313	Ccdc157	84.8628612130402	61.089737652810605	108.63598477327	1.7783017074107799	0.8305001131772691	0.00119992056848716	0.0164335362899036
1314	Ccdc163	125.52918069215599	93.4934642934668	157.56489709084602	1.68530386890216	0.753008740151266	0.0009668029859035699	0.0140858040846064
1315	Ccdc21	655.201137548557	767.714252656781	542.688022440332	0.706888038827318	-0.500446364463212	0.00448498900951423	0.0440608642508759
1316	Ccdc24	55.3044463857464	73.86684547594521	36.7420472955475	0.497409183495085	-1.00749495110313	0.0013207405728817801	0.0175550462144943
1317	Ccdc27	52.335119768706	69.9093199332775	34.7609196041345	0.497228690499505	-1.00801855141899	0.0018235247702891601	0.0225747266938553
1318	Ccdc28a	56.8668888249239	40.6995852256865	73.0341924241613	1.7944701897863	0.843557956921229	0.00494770754685771	0.0470188624987737
1319	Ccdc28b	149.591046074373	101.17132056320601	198.01077158554	1.95718283089755	0.9687785321061501	0.000281450308129969	0.00524976133168588
1321	Ccdc48	9.604044383258449	15.3257199518784	3.88236881463853	0.25332374771488	-1.98094576673327	0.00313478394328162	0.0338790739461699
1323	Ccdc61	324.300623596098	253.08337368742698	395.517873504769	1.5627967485262702	0.644130159040987	0.0009264827888095869	0.0136193725034707
1327	Ccdc74a	12.364953612874698	19.720200949017897	5.009706276731441	0.254039311753612	-1.97687632826969	0.00151699116122029	0.0195627720261618
1328	Ccdc75	294.811705136109	240.94877106359698	348.67463920862	1.44709034069565	0.53315499098173	0.00478138913736569	0.0459581404467664
1330	Ccdc88c	1075.44346113157	1488.43423898498	662.452683278157	0.44506681311624996	-1.167906166188	2.50666339836159e-11	2.2606343858124e-09
1331	Ccdc92	10.4143495288719	3.76616248771387	17.0625365700299	4.53048338346844	2.1796649879598	0.00136327665677465	0.0180010403061818
1343	Ccnb2	2868.65818878707	2324.34393263235	3412.9724449418	1.4683594785718999	0.5542052069173001	0.000814210964707593	0.0122268860097793
1344	Ccnd2	1289.5239183910498	1711.5733542932999	867.474482488802	0.506828690872544	-0.9804298991222561	8.145078684891892e-09	5.06595807722052e-07
1345	Ccng2	329.20191670274	246.946409755236	411.457423650245	1.66618103117217	0.7365451585579449	0.000198405585920586	0.0039851242241086896
1346	Ccnt2	655.2040823091841	790.630384183186	519.7777804351821	0.657421964591171	-0.6051084369519549	0.0048832374575727	0.0465533583627055
1347	Ccr2	933.811586925772	696.635609613224	1170.98756423832	1.6809183281464197	0.7492496291305492	1.6666620727274898e-05	0.000495248497624147
1348	Ccr5	105.00278600659401	78.0215919692944	131.98398004389298	1.6916340299213002	0.7584174878870691	0.00307322229973527	0.0334127249067662
1349	Ccr9	34.7232259976016	49.310046667946104	20.1364053272572	0.40836313668197793	-1.29207545620947	0.000695930573646038	0.0108211204800462
1350	Ccrn4l	949.589740662886	1151.3933254321198	747.7861558936529	0.649461951338834	-0.622683086878077	0.0003219584295746	0.00583541313176407
1351	Cd163l1	5.38524371362854	9.450959490979411	1.31952793627767	0.139618409912466	-2.8404389087963597	0.00539464483225056	0.0499046852576944
1353	Cd24a	13097.8335364024	17782.4487590292	8413.21831377548	0.47311922153036295	-1.07972432012273	3.10266692434195e-08	1.7488376035736198e-06
1354	Cd27	69.07831124021659	92.5571039315021	45.5995185489311	0.49266362723143803	-1.02132513176143	0.000230453960289208	0.00447920051911255
1355	Cd2ap	992.0849228228909	1353.16630017763	631.003545468155	0.46631633183986704	-1.10061913668334	4.93748253287455e-10	3.68005671262224e-08
1356	Cd38	72.6081465023706	91.74747905481149	53.4688139499296	0.5827823772464251	-0.778970842473935	0.00470001242593535	0.045479680325427
1357	Cd3d	10.336577437623	17.11219806834	3.56095680690611	0.208094646443719	-2.2646882448955497	0.000675685987725395	0.0105792952783012
1358	Cd47	2466.49831914037	2957.0456493037395	1975.9509889770002	0.668217952415531	-0.581609352093347	0.000522183032560989	0.0086014752130617
1359	Cd55	260.840294449945	340.585848945531	181.09473995435798	0.5317153972046571	-0.91127385086801	4.26252523107109e-06	0.000151643328585462
1360	Cd5l	196.44386914683898	263.809368920308	129.078369373371	0.489286524969336	-1.03124854362593	0.0007387639410387929	0.0113020230742296
1362	Cd82	882.3748466967801	1469.0935854879199	295.65610790563596	0.201250696910123	-2.31293431574936	4.7994728248677597e-26	1.29206106480806e-23
1363	Cd93	700.5464827589301	922.9107479732339	478.182217544625	0.518124009927007	-0.9486306550939549	0.000124125802999583	0.00273698913044435
1364	Cd97	956.9277979972741	736.899858592281	1176.95573740227	1.597171886626	0.6755195830301229	0.000439363254810406	0.007427174345843759
1365	Cda	20.5504468708882	2.6763102294265897	38.4245835123499	14.3572980029981	3.8437123590579105	1.01759405353266e-11	9.81515718907408e-10
1366	Cdan1	867.0647150548109	1086.46616130685	647.663268802772	0.596119135476557	-0.746327410197914	3.03823181895422e-05	0.0008379294697014889
1367	Cdc42ep4	539.995078270795	638.480002773101	441.51015376849006	0.691501929349213	-0.532194818264076	0.0033746974116078397	0.0358343062606419
1368	Cdca8	2682.4589339403897	2242.65231564767	3122.26555223311	1.39222006480813	0.47738727247536206	0.00373056939850777	0.0385164740932368
1372	Cdh5	252.70529885855498	342.377659324223	163.032938392886	0.47617866981939294	-1.07042509762015	2.65614480483045e-07	1.25088469568477e-05
1374	Cdk12	1231.14618078448	1483.36293045004	978.9294311189191	0.6599392576312529	-0.5995948533662709	0.00388034683718015	0.0395324474671224
1375	Cdk13	1185.86007484689	1429.5525792285	942.167570465267	0.6590646501255191	-0.6015081033403679	0.00143536996955354	0.0187743061209842
1376	Cdk5	238.618271027726	168.310051647203	308.92649040824904	1.83546073086469	0.8761422487372079	1.8012938806501603e-05	0.000529152080216399
1378	Cdk6	445.39655108949404	634.590744683258	256.20235749573	0.403728481138829	-1.30854272915298	2.06554662383864e-08	1.2096189757849898e-06
1379	Cdk8	1034.28463412251	1283.1000746960099	785.4691935490171	0.6121651841810629	-0.7080070984341359	4.9158952539331895e-05	0.00125060652602529
1380	Cdkl1	19.2591341238525	30.4895504235117	8.02871782419335	0.263326868145687	-1.92507336285798	9.70507642633706e-05	0.00223849697572688
1382	Cdkn2d	697.0016978935629	858.408459700311	535.594936086815	0.6239394894521451	-0.6805219736529321	0.000130582762014473	0.00285460726483045
1384	Cdr2	1317.5458932282002	1753.48852010065	881.603266355741	0.5027710511073871	-0.9920265112111999	5.53612286482114e-09	3.49143524869857e-07
1386	Cdv3	2761.76024773323	3271.77745002914	2251.74304543732	0.688232338485388	-0.5390324122335871	0.00130881852825003	0.0174583015619079
1390	Cdyl	623.738847933791	805.980101247396	441.497594620186	0.547777288715802	-0.868338642893572	1.69615205711144e-06	6.72384497892725e-05
1399	Cecr2	526.245846359531	872.037268971333	180.45442374772801	0.20693430220086198	-2.2727552833616405	2.80586593055299e-32	1.0767958253060498e-29
1400	Cecr5	377.74504020519	289.23473313381	466.25534727657003	1.6120309695338797	0.688879460468715	0.000214874372061639	0.004249659044819929
1402	Celf1	4000.77694346419	4756.03044337704	3245.52344355134	0.6824017386328679	-0.551306772507506	0.0029822998636305103	0.0327001475017043
1403	Celsr2	71.5755774497609	92.5091694645773	50.6419854349446	0.5474266575740461	-0.869262404770779	0.0015717866985951099	0.0200857294926162
1405	Cep152	543.742589613772	662.488683687344	424.996495540201	0.6415151020764829	-0.640444866307568	0.0005368950231986441	0.00879561810484463
1406	Cep192	1585.14672621437	1990.52912195907	1179.7643304696699	0.592688806938202	-0.754653282745813	0.000303810356909438	0.00559166061997504
1407	Cep250	2767.69783042172	2169.60116593406	3365.79449490938	1.55134249914561	0.6335172339367121	0.000128198207999848	0.00280961248808415
1408	Cep290	453.106224826517	559.094557251791	347.11789240124295	0.620857219765274	-0.687666568825844	0.00295827053168169	0.0324959351887593
1409	Cep350	1524.30522757047	2022.14796607939	1026.4624890615598	0.507609980219055	-0.9782076603202601	8.87512969965079e-06	0.00028791495394352797
1410	Cep55	344.94682703472506	256.619161870682	433.274492198769	1.6883949313851698	0.7556524033987271	0.00010989974600801899	0.0024871539758427
1411	Cep70	602.139955588189	436.156778533707	768.123132642669	1.76111703508308	0.8164907866952491	5.71589941102279e-06	0.000195631266938554
1413	Cercam	792.927522481805	1283.93117927008	301.923865693532	0.23515580162573602	-2.08831116892822	1.3912378463000499e-30	5.0187514067428e-28
1419	Ces2g	262.91535122084304	455.86963995869695	69.9610624829883	0.15346725544023299	-2.70399722726169	3.3104643184718496e-35	1.3570646570971996e-32
1425	Cfh	149.742390198185	118.658468235514	180.826312160855	1.5239225219219101	0.6077895563217671	0.00531118652993976	0.0493549054304603
1429	Chchd6	287.91632945922197	227.795314039175	348.03734487926806	1.52785120425881	0.611504047738412	0.00163529698473832	0.0206989014945219
1430	Chd1	1677.3215697080402	2029.8494049250799	1324.7937344910001	0.6526561681258779	-0.6156049425944878	0.00157238177322028	0.0200857294926162
1431	Chd3	86.42810053494141	131.20387094664	41.6523301232432	0.317462661907156	-1.6553411743381399	0.00011783368819178899	0.00263040375484567
1432	Chd8	2037.40809063405	2394.37392843642	1680.44225283167	0.701829498255956	-0.51080750865594	0.0024187859819783603	0.0278770880236062
1433	Chdh	296.809194713437	241.101888147174	352.51650127970004	1.4621059336728002	0.5480478423763989	0.005409491632608	0.0499461702810539
1434	Chi3l1	259.77530426465	205.974114147447	313.57649438185297	1.5224072970518001	0.6063543817240539	0.00499632836306095	0.0472486061871222
1437	Chrna7	2.99807853166879	5.99615706333757	0.0	0.0	-inf	0.0018358473395193198	0.0226958042926046
1438	Chst11	852.302502840491	1057.0562644929198	647.548741188059	0.612596285495449	-0.7069914757688759	4.89740550168242e-05	0.00124803359483543
1439	Chst15	267.30024403454104	318.140331999058	216.460156070023	0.680392060666687	-0.5555617882535339	0.00378195821428905	0.0388027191758427
1444	Cit	1542.9417859996	2263.5963684539	822.2872035453099	0.363265825570729	-1.4609024450675703	1.84422091061988e-15	2.5392528675458603e-13
1445	Cited1	58.2226683480867	27.0216326070941	89.42370408907921	3.3093375736891	1.72654246331772	2.9365368599486197e-07	1.3581106498177699e-05
1446	Cited4	5232.9502664969705	2524.9430663837197	7940.95746661021	3.14500456360128	1.65306211054818	5.0230509306670596e-20	9.244976493514469e-18
1448	Clasp1	1297.22333031457	1559.80250950539	1034.6441511237401	0.663317403849942	-0.592228715674802	0.0005883985112768099	0.009450528893944621
1452	Clcn5	125.896023485065	182.293841346962	69.49820562316879	0.381242751316498	-1.39121818745997	0.000681296233907138	0.0106486483284082
1455	Cldn15	157.879615211806	81.7121896152115	234.047040808401	2.8642855112627	1.5181753072505	8.78745477871599e-07	3.71192791203045e-05
1463	Clec12a	774.209549897141	492.76177126541495	1055.65732852887	2.14232797690034	1.09917936450744	0.00246056836044399	0.0281785850903672
1466	Clec5a	579.579569735719	414.24286385370203	744.916275617736	1.7982597664755902	0.8466014395045759	2.1492252921314603e-06	8.28324286200325e-05
1467	Clec7a	382.818706014707	289.101955656738	476.53545637267604	1.64833010309513	0.721005193011543	0.000200682649008855	0.00401857235544428
1468	Clgn	7.75599498254207	13.9259072308395	1.5860827342446797	0.113894391794614	-3.13423138497299	0.000317501737544738	0.00577565923471753
1469	Clic1	3356.02128306842	2442.94401486639	4269.09855127045	1.7475220575220303	0.805310665658974	9.360028812135981e-06	0.000299338368234923
1470	Clk3	1233.98172711744	1572.71792440511	895.245529829774	0.5692346452835191	-0.8129046237157829	2.13435452066106e-06	8.243544430227759e-05
1472	Clspn	1834.78252037299	2278.50406410075	1391.06097664522	0.6105150298225259	-0.711901282584565	3.45617164193609e-05	0.000929045721394952
1473	Cltb	714.576959017812	928.0784133219389	501.075504713686	0.5399064319577801	-0.889218691031626	7.44865108558139e-07	3.20647540884562e-05
1475	Cmah	65.9034599878011	86.1915956534788	45.61532432212339	0.529231695692389	-0.918028627660609	0.00138769074509086	0.0182565849520087
1480	Cnn3	698.595778166566	978.6964938833411	418.49506244979204	0.42760453834799894	-1.22565092981444	6.61916840483204e-12	6.48858372380193e-10
1481	Cnot6l	498.26074271945197	609.7747256946769	386.746759744227	0.634245309697989	-0.656887149420334	0.00293408741061091	0.0323484930471815
1482	Cnpy2	735.083964336819	582.015127042493	888.1528016311439	1.52599607873474	0.6097512549658779	0.00532927136512148	0.0494678352274042
1483	Cntln	144.59088095313	179.77776149401402	109.40400041224702	0.6085513553125961	-0.716549078573654	0.000961582095537557	0.0140324079750897
1484	Cntn3	50.9027982650202	85.4462634296461	16.3593331003944	0.191457559918512	-2.3849034671275295	3.03648955481774e-11	2.68476284805135e-09
1487	Cntnap2	173.29015654446098	34.6636383935051	311.916674695416	8.998382430445039	3.1696656826295797	1.6654777662776198e-22	3.85131057312173e-20
1491	Col10a1	6.6352144729168705	11.632063604874402	1.6383653409593701	0.14084907000274802	-2.8277780569597697	0.00167333422575776	0.0211074456942257
1492	Col23a1	16.1185600041683	24.195148688877897	8.041971319458609	0.33237949569433195	-1.5890967090863202	0.00264414275350843	0.0297705386048886
1493	Col4a1	415.988155367752	520.066233111467	311.910077624038	0.5997506812890611	-0.7375652035328192	0.00011154244517168601	0.00251319332217489
1494	Col4a2	250.288206365225	334.729167943498	165.847244786952	0.495466964548924	-1.01313922651754	7.393147261347291e-07	3.19019610413687e-05
1497	Cope	1979.0628437588198	1446.1261016334	2511.99958588424	1.73705431569691	0.7966428661734821	6.78717624983569e-05	0.00164102276163923
1498	Coro1b	2194.56325939007	1743.07122993335	2646.05528884678	1.51804197293071	0.602211680939043	0.0024381522344609397	0.0280107973585808
1499	Cox5a	1550.9364774573598	1223.55699862489	1878.31595628982	1.5351274672130502	0.6183584527818641	0.00319408773608093	0.0343745587683125
1500	Cox6b2	1153.25091364662	465.395694034242	1841.1061332589898	3.95600164947707	1.9840430276369398	2.25147292877733e-07	1.07149913499622e-05
1501	Cox7a2l	1033.7112950331698	680.260940608062	1387.16164945828	2.03916110223577	1.02797575878524	0.0012310910179307302	0.0167839672641093
1504	Cpeb3	88.7679919099049	116.37608751516301	61.159896304647106	0.52553662535423	-0.928136783838524	0.000358735088354114	0.00633246324611636
1506	Cplx2	20.6658039246547	31.797440116820898	9.53416773248845	0.299840732381626	-1.73773171289139	0.00148807163416023	0.0192957211109619
1508	Cpne6	8.2094103546328	0.35439262607308497	16.0644280831925	45.3294648401618	5.50237722374854	1.74307753753781e-06	6.89471261942313e-05
1509	Cpne7	19.1622236646328	34.2543133139052	4.07013401536032	0.118821065775331	-3.07313746080768	1.76004383775524e-08	1.04427337834182e-06
1510	Cpt1a	585.113514981443	730.326540421786	439.9004895411	0.602333976918111	-0.7313644530199092	5.16966278314794e-05	0.0012986797718612698
1513	Cramp1l	835.637186847861	1029.43478882125	641.8395848744719	0.62348736592573	-0.6815677686751871	0.000228068171120934	0.00444720605676571
1516	Crebbp	819.067456214052	1079.23013573779	558.904776690313	0.517873582457212	-0.9493281286758791	7.44199995141358e-06	0.000244501553959284
1517	Creld1	179.036873200192	117.36465654638901	240.709089853996	2.0509504048082303	1.03629260561478	2.74593290829605e-06	0.00010339956548420799
1518	Crem	90.0817991240127	68.11724342753429	112.046354820491	1.64490442041581	0.718003756484375	0.00503666916929746	0.0474889711482584
1521	Crim1	143.82609798925802	203.58834087314702	84.06385510536892	0.412910949344333	-1.27609741927633	1.9058363318033503e-08	1.12338463780186e-06
1522	Crip2	177.44358832398498	238.246742448907	116.640434199064	0.48957829601417696	-1.03038849299808	3.47539193491704e-06	0.000127669336721179
1527	Crlf1	21.9896549084302	35.253642141783104	8.72566767507725	0.24751109800185603	-2.0144348801061	1.1545844600161999e-05	0.000359675991456169
1537	Cryzl1	362.36238555115096	285.26269922565103	439.462071876651	1.54055217548448	0.6234475444597181	0.00114074725251528	0.0159377677719737
1538	Csf2ra	717.506292759969	530.749737064481	904.2628484554559	1.70374620147122	0.7687104405229279	0.0011607982933535199	0.0161306665890834
1544	Csnk2b	1558.46118871406	1293.57570658738	1823.34667084073	1.40953997632728	0.4952243951352	0.00305956607410097	0.0333044014958112
1554	Ctbp1	4617.498533949411	5455.57246022272	3779.4246076760996	0.6927640747570251	-0.5295639779199139	0.0012338253223838698	0.0168085402868865
1555	Cth	62.2423903881504	44.1534316585244	80.3313491177765	1.81936819178736	0.8634375356847729	0.00260018078267447	0.0294594602871227
1557	Ctnnal1	439.006254275682	282.124480434617	595.8880281167479	2.11214577054346	1.0787094062792	5.68094165969079e-07	2.51762026328852e-05
1558	Ctnnd1	1354.81764509432	1629.83934344328	1079.79594674536	0.662516800253533	-0.593971055667344	0.000735793077577091	0.011268582291075
1565	Ctsb	6578.087375288921	7823.822517020359	5332.35223355747	0.681553322810836	-0.5531015610478621	0.0006707650125401589	0.0105205117662494
1566	Ctsc	2203.0426255797897	1567.71301122931	2838.3722399302696	1.81051775395076	0.8564023239619151	0.000253874898010069	0.004866250303302471
1567	Ctsd	6354.1062856976905	4653.77177000322	8054.440801392149	1.7307339507512098	0.7913839699781221	6.61255239301799e-06	0.000221281275534073
1568	Ctse	255.01482751287702	354.745626163828	155.28402886192498	0.43773345577546796	-1.1918754421491102	1.00548702285561e-08	6.14778624788024e-07
1569	Ctsf	142.028904450042	209.77807238341597	74.27973651666841	0.35408722976968604	-1.49782328131997	2.72880487210739e-07	1.2751153750829302e-05
1571	Ctsl	597.233743208849	476.74686704448095	717.720619373217	1.5054542965801	0.590198910587937	0.00106457317829735	0.0151912234311308
1582	Cxcr7	116.537374302774	188.64491004926498	44.429838556283705	0.235521003692498	-2.0860723702008603	7.2504525868754696e-06	0.00023995672166875697
1583	Cyb561d2	170.923970971371	123.7762560915	218.071685851241	1.7618216347571	0.817067874498556	0.000258442725238488	0.00493283749748848
1584	Cyhr1	450.042810662235	322.475346833888	577.610274490582	1.79117653538991	0.8409075339628459	7.3097032381417406e-06	0.000241474573821177
1636	Cytip	304.472344966732	242.977421306954	365.96726862651	1.50617809119055	0.590892365021128	0.00248045403007344	0.0283523126365238
1641	D130020L05Rik	553.544721534653	701.259646499561	405.829796569746	0.578715456672153	-0.7890739179185179	0.00161150666110573	0.0204984101878448
1644	D16H22S680E	955.5600796106329	655.283932757774	1255.83622646349	1.9164764519378399	0.9384562716154901	3.45468711907098e-08	1.92917001754437e-06
1647	D2Wsu81e	1218.61926702123	948.4066286883301	1488.83190535412	1.5698244406128001	0.6506032261109611	0.000117319686003611	0.00262217493983535
1648	D4Wsu53e	1738.7037693663501	1446.05707131387	2031.3504674188398	1.40475124233732	0.49031467619683006	0.0033996782722767803	0.0360493809506504
1651	D5Ertd579e	832.0013761520689	1002.64100407163	661.361748232507	0.659619689945634	-0.600293630370712	0.0019291673238985899	0.0235588293982118
1654	D630045J12Rik	53.8571282718832	73.614951578183	34.0993049655835	0.46321167418507597	-1.11025648129105	0.000268479904051537	0.005054876857387871
1656	D6Mm5e	53.594586191100504	72.18820497063001	35.000967411571004	0.484857151189883	-1.04436833238291	0.0011125789733755901	0.0156778022990434
1658	D730005E14Rik	84.14969563296559	46.4541645853969	121.845226680534	2.6229128812885203	1.3911698900198701	0.0009292118515784259	0.0136483665854398
1659	D730040F13Rik	366.20045832923995	492.77583602839	239.62508063009	0.48627603691242	-1.0401525958039	4.0099901693405106e-05	0.0010497560621828
1664	D830031N03Rik	252.78407453817698	364.01771029004306	141.55043878631201	0.388855912184951	-1.3626924211276499	0.000107828233192362	0.00245258239860105
1667	Dalrd3	872.740521614585	719.822131444059	1025.65891178511	1.4248782678125	0.510838670207189	0.0031348990639329	0.0338790739461699
1668	Dapk3	717.422468263281	558.1496773789991	876.695259147562	1.5707171296137101	0.65142338913098	0.00025900181508962	0.00493828302195717
1670	Darc	199.788756102065	379.266587729708	20.3109244744216	0.0535531605776373	-4.22288446792472	4.9750578370921e-44	3.20482565027251e-41
1671	Daxx	752.7051332746851	604.298448485746	901.111818063624	1.49117016653217	0.576444901755423	0.0008524515319390941	0.0126861949518032
1672	Dbi	689.6270304912911	505.47436020456496	873.779700778017	1.7286330812593502	0.789631675791336	0.0013087426523236	0.0174583015619079
1673	Dbnl	2107.8042147348497	1759.64428887392	2455.96414059579	1.3957162570439101	0.481005677820624	0.0042790521883658604	0.042571022791812
1674	Dcaf10	606.0419789059571	724.2203808718531	487.863576940061	0.673639668014792	-0.569950999293033	0.001619517756436	0.0205811241707438
1675	Dcaf15	813.1578471947439	660.036965277024	966.2787291124631	1.4639766860738	0.5498925787903051	0.00153442613613352	0.0197406877442513
1676	Dcaf6	830.762743326624	572.522090980317	1089.00339567293	1.9021159407286001	0.9276051862701509	1.36745388458947e-07	6.7947012992673e-06
1677	Dchs1	65.55544640273871	96.0587695249655	35.0521232805119	0.364902896985392	-1.45441549027939	0.00192418960691475	0.0235139620189169
1678	Dck	1642.24107825808	2441.89010405765	842.5920524585049	0.345057318942561	-1.5350920608646799	8.15899817847028e-15	1.0587327348566099e-12
1679	Dclk2	104.40197396021799	161.497968208931	47.3059797115053	0.29291996819616495	-1.7714215505753503	1.03567096554411e-11	9.93638149229738e-10
1680	Dcn	22.3327823173991	31.5571866001383	13.1083780346598	0.41538487574181804	-1.26747940660442	0.00368950634507091	0.0382535748092363
1681	Dcp2	1487.4398739353198	1925.69499894825	1049.1847489223899	0.544834332277657	-0.8761104784571501	0.000198006579529112	0.003984912790160121
1685	Dctd	446.170525695461	528.9366310844799	363.40442030644095	0.6870471790946909	-0.54151892348751	0.00311679028247845	0.0337845831280431
1686	Dcxr	115.60414073666	77.0154492508849	154.192832222435	2.00210261346575	1.00151591830196	0.00031448658252831296	0.00573548482210636
1687	Ddah1	147.19041371497102	195.523490911768	98.85733651817391	0.5056033730636721	-0.983922006597822	1.83820328249099e-05	0.0005346868426624059
1689	Ddi2	642.214957701763	895.9847913441811	388.445124059345	0.43353986341284795	-1.20576344145426	2.9467032370324e-11	2.6182111471110102e-09
1691	Ddx21	6081.08266668612	7556.09374059494	4606.07159277731	0.609583701699107	-0.714103764549907	1.97494542160591e-05	0.000569042980343544
1692	Dedd2	559.688762124858	712.589641453923	406.787882795793	0.570858540640317	-0.8087948063930659	9.66753704095055e-06	0.00030808015125022097
1750	Dek	8314.61055113104	9718.464722837141	6910.75637942494	0.711095484370649	-0.491884800051262	0.00387788036166556	0.0395324474671224
1751	Depdc7	88.3497364498332	67.05100684822821	109.648466051438	1.6352993221955703	0.709554728153952	0.0046814920519537	0.0453734938963401
1752	Deptor	57.26059549242721	81.34379439532971	33.177396589524804	0.40786635091403706	-1.29383160558457	0.000702846067565389	0.0108830784785079
1754	Dgcr6	241.390531330336	187.404733281436	295.376329379235	1.5761412436453899	0.656396825642092	0.00226267502283363	0.0266396014274479
1756	Dguok	179.18117095677601	129.68767220978	228.674669703772	1.7632722201526698	0.8182552201754878	0.000122402132447132	0.00270559713596681
1757	Dhrs1	405.354660605745	329.07613793789903	481.63318327359	1.4635919404295399	0.5495133763141371	0.00404322586068672	0.0408101090370489
1758	Dhrs11	1746.48818428654	2205.9103291358897	1287.06603943719	0.583462538090278	-0.777288065940837	5.62853193044735e-06	0.00019300728218532099
1759	Dhrs13	370.928740888207	471.73665729319504	270.120824483219	0.5726093580116509	-0.804376846752888	3.28312230383435e-05	0.0008945268428135971
1760	Dhrs7	255.512187081805	181.97617978864602	329.048194374964	1.8081937688610301	0.854549287485335	0.00213691756071562	0.0255933479698722
1763	Dhx32	728.0248809113499	600.1714542941729	855.8783075285271	1.42605634007548	0.512030980338503	0.00297086441585233	0.0325945751026329
1764	Dhx33	831.3770579679809	995.735039099492	667.0190768364711	0.669876072092129	-0.578033875011424	0.0011451459980464	0.015962131659013
1765	Dhx9	5588.806909966221	6709.49770794088	4468.1161119915705	0.66593898775812	-0.586538088898466	0.000589969557671583	0.00946733177199497
1766	Dido1	1561.00167681927	1935.8327981182397	1186.17055552031	0.6127443220681811	-0.7066428843175321	0.000392215528037689	0.00679554418680729
1767	Dio2	40.958481278875105	25.9331799461272	55.983782611623	2.15877045267576	1.11020984623555	0.0010937729084180199	0.0154659419177671
1768	Dip2c	87.50410167213259	123.581650239389	51.42655310487601	0.41613421576146603	-1.26487917905948	1.52888105621839e-06	6.1009795599582205e-05
1769	Dis3	1337.8979597938499	1578.9480334868801	1096.84788610081	0.6946700352630191	-0.52560022716596	0.0024288668014850697	0.0279397133280524
1774	Dmap1	527.711947670561	424.53579640109706	630.888098940025	1.48606573176687	0.5714979306791821	0.0020231791373402	0.0244421179505727
1781	Dmxl1	1043.59079923448	1374.7829683162	712.3986301527721	0.518189886382795	-0.9484472364665609	0.000564094585548562	0.00910883978472643
1782	Dna2	1772.2357484137601	2271.5212566164	1272.95024021112	0.5603954779218199	-0.8354827808140041	9.779846584987008e-07	4.06449522703711e-05
1783	Dnahc2	15.600603034038802	6.8724301850103195	24.3287758830672	3.54005427892618	1.8237714810250198	0.000889615551855447	0.0131632450441482
1786	Dnaja4	336.917780132775	518.089032879848	155.746527385702	0.30061730224237604	-1.73400004790551	2.95454476735042e-17	4.516196946499971e-15
1787	Dnajb2	616.409878237645	496.27455822706594	736.5451982482249	1.48414861499151	0.569635563236436	0.00130953903044049	0.0174583015619079
1788	Dnajb3	153.950094238242	76.8475177788418	231.052670697642	3.0066380460405298	1.5881511996003201	7.92065225320556e-10	5.73754235707103e-08
1790	Dnase1l3	22.8445581271763	33.4963780935842	12.1927381607685	0.3640016877855779	-1.4579829550286698	0.00171769144873723	0.0215601953102807
1791	Dnmt3b	983.331933025479	1282.71731754991	683.946548501044	0.533201305652779	-0.907247781721386	2.0718827593755903e-06	8.03667727545323e-05
1793	Dock7	809.11665591247	1046.51651742415	571.716794400786	0.546304606646804	-0.8722225064506149	1.4510343398546e-05	0.000438397091925585
1794	Dock9	153.283066543903	193.19254140529998	113.373591682505	0.58684248810961	-0.7689547672196599	0.00411290066955259	0.0413503741691693
1795	Dok4	259.34806543745	345.786561201452	172.909569673448	0.500047107304187	-0.9998640834542809	9.25477717408497e-07	3.86408370113358e-05
1797	Donson	726.465805028898	947.291166730473	505.64044332732396	0.533775106414764	-0.9056960705791051	5.696474181551341e-07	2.51831629442749e-05
1798	Dos	310.70345992020697	237.90248192089803	383.50443791951596	1.6120236948475	0.688872949937681	0.0012528165009979	0.0169902640815783
1799	Dot1l	1788.0089072257397	2157.08376841055	1418.93404604093	0.657802013450072	-0.604274670797373	0.0050788339069962295	0.0477210559999162
1803	Dpf1	54.661564988539	23.131970810658697	86.1911591664193	3.72606207538116	1.8976517094643501	4.49002086283072e-09	2.91318367995963e-07
1804	Dpm1	615.104649443491	506.39985870478796	723.809440182193	1.42932393787287	0.515332921752166	0.0036358422227562898	0.0378417115821438
1805	Dpp4	87.35756674144409	109.763068227409	64.9520652554795	0.5917479012240339	-0.756945410782644	0.00395082314829382	0.040101855445006
1809	Dpy19l1	1680.08181117642	2257.3386755137803	1102.82494683906	0.48855094665316706	-1.03341907895494	1.25532456884848e-09	8.949521442023751e-08
1810	Dpy19l4	224.59618176017602	289.23480854418597	159.957554976165	0.553037014394237	-0.854552052590241	0.00198485675479993	0.0240758986458147
1811	Dram2	249.17719830515802	200.288982227359	298.065414382957	1.4881767886992698	0.573545922299171	0.004901238997969779	0.0467002893853042
1821	Dst	151.869729362231	218.24709263763	85.492366086831	0.39172281771826095	-1.3520949276653302	2.2768765476162804e-09	1.5556069048998102e-07
1822	Dtl	1890.5105595089	2253.3422407867	1527.6788782311098	0.677961319225864	-0.5607251314858399	0.0010600023944058099	0.0151499708303468
1823	Dtx4	650.082246138959	533.564436401471	766.600055876447	1.4367525336708	0.522811593325803	0.00407959723903854	0.041108209720971005
1831	Dusp1	1002.46693674886	1346.84412610711	658.0897473906109	0.488616117213758	-1.03322664257801	1.77758162623332e-09	1.24755796857473e-07
1833	Dusp7	342.588965035012	415.30236195285204	269.875568117172	0.649829119314786	-0.621867701558892	0.00114348344188191	0.0159512844866388
1836	Dydc1	5.51318207275915	0.0	11.0263641455183	inf	inf	1.20248128345596e-05	0.00037266589191915897
1838	Dync1h1	5615.16711316859	7502.30670988049	3728.02751645669	0.496917502925721	-1.00892173605545	1.43846239682963e-05	0.000435327957241878
1839	Dync2h1	285.011058015887	373.239701694488	196.78241433728599	0.5272279809567529	-0.923501156035468	0.00231672856212133	0.0271343071915471
1842	Dysf	65.7951986757703	87.69478768725679	43.8956096642838	0.500549813984696	-0.998414443783035	0.00048438163618935595	0.00806511869357552
1844	Dzip1	48.3093374296588	29.5286117671573	67.0900630921603	2.27203580111342	1.18398556797721	0.00048470303619425995	0.00806511869357552
1854	E130215H24Rik	89.7453603228858	123.572474136129	55.918246509643005	0.45251377299480894	-1.1439663912464	2.01227856354779e-05	0.000577953319278844
1855	E130309D14Rik	725.464030291274	453.779025999892	997.1490345826551	2.1974330620183604	1.13581921880895	2.6041661834522204e-10	2.0246269590917098e-08
1857	E2f1	1137.20299101215	1355.3342490068198	919.071733017473	0.6781144457103199	-0.560399316621502	0.0011632152187078801	0.0161515880676166
1858	E2f2	3566.50344621971	5876.186556879809	1256.82033555961	0.213883668156882	-2.2251017702555003	2.2878979955432002e-38	1.0859688459371799e-35
1859	E2f4	3821.6048851716205	5339.06625039728	2304.14351994595	0.43156301343413794	-1.21235686912926	4.69271263554285e-13	5.2248430745238504e-11
1860	E2f7	390.654326105854	489.81484011896	291.493812092748	0.595110209445581	-0.748771226639754	0.000480347167552175	0.0080222424640172
1861	E2f8	1993.56163584127	2514.6920616536104	1472.43121002894	0.585531418531101	-0.7721815097408911	9.888778355207179e-06	0.000314574771063266
1871	Eapp	471.510137651817	376.004104351824	567.016170951809	1.50800527012667	0.5926414704980401	0.00131055831428859	0.0174583015619079
1872	Ear1	491.43345120324403	342.145812251201	640.721090155288	1.8726550704787701	0.9050851900579059	0.00498577886880765	0.0471817909006734
1880	Ech1	852.103999739265	679.711715898751	1024.49628357978	1.5072511766626497	0.5919198556418621	0.00203176566470432	0.0245162569639219
1881	Eci1	732.4397604335201	554.7974135755919	910.082107291449	1.6403863554916298	0.7140356486885041	4.5193451858585704e-05	0.0011640748486725
1883	Ecm2	18.1718667904291	27.390540219263396	8.95319336159483	0.32687173344971804	-1.6132034708415601	0.00121483152400092	0.0166125217576988
1887	Eea1	779.534466533296	983.6446845429131	575.424248523678	0.58499197684484	-0.7735112565939459	8.15284215137182e-05	0.0019247750508415398
1888	Eef2k	1723.57412411507	2326.20083645648	1120.94741177367	0.481879033919195	-1.05325706268022	5.116732395028609e-10	3.76695927384209e-08
1893	Efnb1	195.191293973258	77.26811504738059	313.114472899135	4.05231152212182	2.0187450858233498	1.6877813767712803e-11	1.57733226387687e-09
1896	Ehbp1l1	3457.40402357414	5038.92244125326	1875.8856058950198	0.37227911875310793	-1.4255433976240501	2.05612341654713e-17	3.1970946607121197e-15
1897	Ehd1	3344.47844799805	2430.5981066670897	4258.3587893290005	1.75197980186374	0.8089861425652372	1.0224868812406602e-06	4.21063832806797e-05
1898	Ehd2	62.3040850159608	89.905808978377	34.7023610535446	0.38598574939569	-1.37338051075071	4.81745451924404e-06	0.000167745998385337
1899	Eif2b4	1151.9198683772302	926.867226630379	1376.9725101240801	1.4856200225463403	0.571065164538936	0.0006601832459148	0.0103906851715229
1900	Eif2c2	3225.98493620077	5149.485762983661	1302.48410941788	0.25293479181564005	-1.98316259791161	2.0578909807862e-22	4.6985037494228696e-20
1901	Eif2c3	107.7073432233	159.648153434415	55.7665330121846	0.349308976098455	-1.51742437913328	5.03751044962189e-05	0.00127624039764975
1902	Eif3a	10847.4551999707	12710.093548635801	8984.8168513056	0.7069040693465191	-0.500413647983297	0.0024853986850149603	0.0283777736796778
1905	Eif5b	5077.06103658604	4177.13887138557	5976.9832017865	1.43087969680163	0.51690238057355	0.00155490735485349	0.0199472716639348
1906	Elf2	1083.5369810184698	1289.6036261627	877.4703358742439	0.680418632572566	-0.555505446608022	0.00137556860364289	0.018123543392189
1907	Elk4	349.13923568327203	486.25264368268796	212.02582768385602	0.43604046258351403	-1.19746607809613	3.7566895726928e-06	0.000137164797211862
1908	Elmo3	111.821668267458	139.196951151591	84.44638538332609	0.6066683550515479	-0.72102003520745	0.0033957246576568198	0.0360286386177389
1911	Elovl6	506.28274637148496	605.6296943515911	406.935798391379	0.671921806652924	-0.5736347424157	0.00264011466476776	0.0297705386048886
1912	Eltd1	233.48317020449102	334.544263828144	132.422076580838	0.39582826818057104	-1.33705344837448	2.8985197639656397e-06	0.000108017770625306
1913	Eml2	483.027181617708	370.92091158199304	595.133451653424	1.60447532902676	0.682101606407264	0.000354632416086626	0.00628958199503881
1916	Endod1	1343.9013334057402	1772.75711982246	915.0455469890289	0.516170848649966	-0.9540794290380099	5.8663162761191795e-08	3.13049546367934e-06
1917	Endog	459.613174646957	354.546896930132	564.679452363781	1.59267915543218	0.671455665803998	0.00381832127170125	0.0390052395314337
1918	Eng	469.64579612797303	567.272659117528	372.018933138419	0.655802685285673	-0.608666285805989	0.000939340145026182	0.0137523361979198
1919	Enpp1	61.173215732977894	38.0454910779206	84.3009403880351	2.2157931991304602	1.14782324036224	0.0034953899803581	0.0367402966641719
1922	Ep400	3623.8393908914795	4458.70843792767	2788.97034385528	0.625510813878547	-0.6768932688590251	0.00345328782292085	0.0364091984808149
1923	Epb4.1l1	46.906213173516505	69.6625874428852	24.1498389041477	0.34666870397180793	-1.52837049388925	0.000480205636304071	0.0080222424640172
1924	Epb4.1l3	54.238764635838606	71.21931233286959	37.2582169388076	0.523147664845002	-0.93470987256266	0.00224572669946626	0.0264746225348189
1925	Epb4.2	2879.98842251117	4047.1154047523796	1712.86144026995	0.423230194587137	-1.2404855373145	7.58946539987029e-08	4.00266629875615e-06
1926	Epb4.9	2329.1766225906304	4635.51224787947	22.8409973017925	0.0049273944454016295	-7.66495931846217	1.5865364191692293e-223	2.861635739255548e-219
1927	Epdr1	331.648851848763	409.772230212102	253.52547348542302	0.6186985227237	-0.6926915056775891	0.0005159423124208981	0.00851968179572877
1929	Ephb2	32.908528671807105	47.1179986613294	18.6990586822849	0.39685596191570705	-1.33331261582189	0.00048401530860348605	0.00806511869357552
1930	Ephb4	113.07205746730699	143.043764478095	83.1003504565179	0.580943536823957	-0.783530143138001	0.0017777915454270802	0.0221450456525334
1931	Ephx1	19.3118686519405	8.241110227573909	30.382627076307102	3.6867152892397796	1.8823360069764	0.000259632402395032	0.00494507881942892
1932	Ephx2	93.79032316089209	36.1078832778655	151.472763043919	4.19500533659843	2.06867264596407	1.12565202509265e-14	1.41981717318855e-12
1933	Ept1	883.283531542633	1133.36225203741	633.204811047853	0.5586958714299499	-0.839864935575453	2.3270613738835097e-06	8.91150870503967e-05
1934	Erbb2ip	1277.43287655496	1542.5828841531	1012.28286895681	0.6562259178135279	-0.6077355202894189	0.0008166802596239889	0.0122346028594999
1935	Erg	213.764427868717	256.78602204162104	170.742833695813	0.6649226166529351	-0.588741644600064	0.0030507794565978303	0.0332488876487342
1936	Ermap	5933.49582924236	9485.78376330499	2381.2078951797303	0.25102911415620105	-1.9940733983888101	1.4183096109365698e-31	5.32959384426311e-29
1938	Ermp1	1230.6393947555198	1582.24216193553	879.036627575508	0.5555639008508001	-0.8479752352288019	9.08865059316883e-07	3.8148803873005496e-05
1939	Ern1	312.245691321099	404.541738358498	219.949644283701	0.543700744393365	-0.87911529152258	0.00107258700986885	0.0152877326439138
1940	Ero1l	2163.60752498782	1476.7072002719	2850.50784970374	1.9303135037053303	0.9488351757371859	3.2545075245521697e-07	1.4974885770496802e-05
1942	Esd	2344.4720433369002	1791.3764291759803	2897.56765749781	1.61750908982914	0.6937738196765579	0.000274331741034331	0.00513823635829308
1947	Etl4	58.28166914858629	83.8144860901524	32.7488522070202	0.39073021544026293	-1.3557552704374498	6.07659296272847e-06	0.00020525001361186
1948	Evi5	860.508616022816	1026.20304765646	694.814184389175	0.677072813198054	-0.5626171036408721	0.00312240661211567	0.0338048307699462
1951	Exoc7	797.9290499591141	526.793733046038	1069.06436687219	2.02937943223171	1.02103863040842	1.1074982925809699e-08	6.748630643000999e-07
1953	Ezr	3362.0460897716803	2323.98971086113	4400.10246868222	1.8933399094317902	0.92093343990043	0.0009799318912508991	0.0142350831601798
1954	F2r	929.4195269069569	727.3484698039549	1131.49058400996	1.55563753961692	0.6375059544680141	0.0047792816345684	0.0459581404467664
1955	F2rl3	76.2163149971395	96.9410846384363	55.4915453558427	0.572425464010549	-0.804840243953774	0.0025368582903728	0.028834332890241003
1956	F420014N23Rik	147.761811028014	197.85546520281002	97.6681568532176	0.493633859206789	-1.0184867400386401	9.52157115060559e-06	0.000303965626271634
1957	F830002L21Rik	41.6016549645449	80.5926042757693	2.6107056533204602	0.0323938614067766	-4.94813573953704	1.6981714562868698e-25	4.50439978780092e-23
1958	F8a	105.56715210197099	77.0267214398238	134.107582764119	1.74105271855416	0.79995988802356	0.00177463375335759	0.022136285621930003
1960	Fabp5	5373.285719692921	3126.67613585305	7619.8953035328	2.43705934751502	1.28514138414417	1.17365489814414e-10	9.45054169545797e-09
1962	Fah	59.91686105106999	38.5823301621329	81.2513919400071	2.10592236390513	1.07445225152336	0.000188466771351049	0.00382592840613429
1963	Fahd1	211.338409236561	253.645931156904	169.030887316219	0.666404883946895	-0.5855291209243779	0.00483623423040142	0.0462764757632628
1964	Fahd2a	140.020123355492	107.687002530019	172.353244180965	1.60050182595545	0.6785243228037501	0.0033754219846332803	0.0358343062606419
1966	Fam101b	612.959104137249	468.09340193006796	757.8248063444299	1.6189606672935901	0.6950679357394379	0.000845125078554771	0.0125875483417774
1967	Fam108a	1307.59285712799	1085.66159577244	1529.5241184835502	1.4088405857216497	0.494508375877414	0.0037521707091315204	0.0386510011882383
1968	Fam109b	757.310402199343	962.495381394218	552.125423004468	0.573639555760454	-0.801783585262025	6.88678848763174e-06	0.000230031488798914
1969	Fam110c	62.069599880168106	31.5908589668083	92.548340793528	2.92959241439956	1.55069996067911	0.0007781203171044299	0.011804000134241
1972	Fam123b	223.976452816177	285.420711589547	162.53219404280702	0.569447792129879	-0.81236451544378	0.00014423565926748798	0.0030934347041708396
1974	Fam129c	40.2944313794444	22.2439818975305	58.3448808613583	2.6229512831889	1.39119101227141	6.694918228400671e-05	0.00162088912866661
1975	Fam131a	97.141467346339	22.4440020428528	171.83893264982498	7.65634098240276	2.9366550830458498	1.36484480473895e-17	2.1785580303607504e-15
1976	Fam132a	490.93455733659897	667.495164903899	314.37394976929903	0.47097562094634793	-1.08627571116412	1.1027201187525801e-07	5.55579965975987e-06
1977	Fam132b	210.25139076435397	392.969072126162	27.533709402546602	0.0700658432318229	-3.83514488119443	1.4136309730398896e-54	1.3419822031958196e-51
1978	Fam134a	2723.38593631438	1838.9143508907398	3607.85752173802	1.9619497340865502	0.972288079623905	5.084854351577629e-09	3.2523233311846e-07
1982	Fam151a	98.4337637964455	166.997779065863	29.869748527028303	0.178863148325152	-2.4830719193763398	8.68660660256919e-20	1.55129032960931e-17
1985	Fam160a1	116.297228655935	21.7279592976586	210.866498014212	9.70484596024328	3.2787053140047	1.5431162015119798e-18	2.5302897206065e-16
1988	Fam167a	16.8152904291579	25.7285174063273	7.90206345198853	0.307132483663641	-1.7030669888188201	0.00101174813880572	0.0145874509829246
1990	Fam171a1	85.107346829563	109.45387966339099	60.7608139957354	0.555127092640264	-0.8491099902152801	0.000990971271152967	0.0143337199821861
1991	Fam173a	625.086791234224	492.304948700802	757.868633767646	1.53942924150502	0.6223955567131351	0.000558430511798615	0.00904978539201404
1992	Fam174b	209.315669018304	340.170297778063	78.4610402585444	0.230652237338296	-2.11620880820151	6.7494128768855405e-15	9.017715560028481e-13
1997	Fam188a	654.14681146501	500.34500737787397	807.948615552146	1.6147830070021298	0.6913403099625489	7.35569488100304e-05	0.00176194778975633
1998	Fam195b	638.156791698835	438.696358759337	837.617224638333	1.90933252103384	0.933068378106208	0.000869341621509666	0.0128949957460278
2001	Fam38a	3976.04339793354	5176.060334692929	2776.02646117416	0.536320344368406	-0.898833114390443	7.4368058958699e-08	3.93365595143124e-06
2002	Fam3a	204.295568575901	128.541487900646	280.049649251156	2.1786712899076996	1.12344854423116	1.17751567054475e-07	5.883337991583271e-06
2003	Fam40b	65.6549159271913	36.7645352711256	94.54529658325691	2.5716440011010198	1.36269094072427	0.00442465382773773	0.0435392695531399
2005	Fam46c	1206.5558494869802	1929.11292352427	483.99877544968695	0.250891883801948	-1.9948622936822098	4.1689815710144e-11	3.6151884902109003e-09
2007	Fam50a	684.279706967749	528.789959699294	839.769454236205	1.58809644327164	0.667298528352905	0.000207402217297278	0.0041427616759590205
2009	Fam53b	989.892623264162	1562.31520236104	417.47004416728896	0.267212431612002	-1.9039409665373002	1.3173808269665598e-26	3.655630457845519e-24
2010	Fam55b	1456.5695227837698	2891.86646711467	21.2725784528603	0.00735600301561806	-7.08686221347445	2.8741515759619792e-95	1.2960267993906597e-91
2011	Fam55c	188.623374863677	239.978807124734	137.26794260262	0.572000270554193	-0.8059122654936629	0.00016122389227783799	0.00338349824133368
2012	Fam55d	229.406622771191	300.101160422799	158.712085119582	0.528861950736812	-0.9190369112606821	1.3895478235433701e-05	0.000423366116440063
2013	Fam59a	549.806455463074	777.014559342003	322.598351584145	0.415176714136901	-1.26820256482668	3.8706529335810706e-07	1.75414489856788e-05
2016	Fam63b	957.125281719001	1380.38467685757	533.865886580436	0.386751530592021	-1.37052109365093	8.00002662947737e-15	1.04562666895568e-12
2017	Fam65c	439.459098543808	61.5293148264577	817.3888822611591	13.2845438725685	3.7316767883476603	1.2058495581182901e-37	5.4374771199449e-35
2022	Fam78a	889.976506537656	1166.09779365094	613.855219424367	0.526418301077856	-0.9257184492501709	1.3666887021426302e-07	6.7947012992673e-06
2023	Fam83g	107.58145284223	65.6926429997996	149.470262684661	2.27529683476302	1.1860547712916298	1.81046494125867e-06	7.09899046640927e-05
2024	Fancm	653.397297489964	804.6250423652909	502.169552614636	0.6241038075802979	-0.68014208146402	0.004286349435454121	0.0425981908452088
2025	Farp2	56.30638239299461	32.034375425970396	80.5783893600187	2.5153725736351804	1.3307721059259199	1.51538159017814e-05	0.00045479097740504405
2026	Fat4	29.513198077771698	48.0195465657497	11.006849589793598	0.229216025076844	-2.12522018477723	4.989840697989521e-06	0.00017308030128776298
2028	Fbn1	39.8416301993553	63.8437908406927	15.8394695580178	0.248097259724778	-2.01102229437409	0.0028069953991433604	0.0312336681149592
2029	Fbxl2	126.612411565867	97.7080451412665	155.516777990468	1.5916476249793101	0.6705209728383851	0.00415206369217879	0.0415828832958517
2030	Fbxo10	316.569597288178	415.198647723291	217.940546853065	0.524906687553354	-0.9298671166212041	2.8307762244306e-06	0.00010615116582132
2031	Fbxo30	628.6256935936129	792.265158054601	464.986229132626	0.5869073307153821	-0.7687953668016491	2.14514065608453e-05	0.000610282366148212
2032	Fbxo42	1049.2347874242098	1302.8392844439802	795.630290404438	0.610689514742406	-0.711489019902685	3.4885077536843396e-05	0.0009363424754941141
2033	Fbxo48	70.2304012960581	90.10417001993281	50.3566325721834	0.5588712771122979	-0.8394120645144629	0.0053944635757684	0.0499046852576944
2045	Fcna	116.670312084807	156.199843221693	77.1407809479204	0.493859528645206	-1.01782734891895	9.5135881368647e-05	0.00220278034948175
2046	Fcnb	1154.37850415769	575.5167259810991	1733.24028233428	3.01162451774027	1.59054190939829	0.00478492730740686	0.0459581404467664
2048	Fdps	1259.07479445547	969.6808640183859	1548.46872489255	1.5968848951763899	0.6752603258092711	4.89886225615948e-05	0.00124803359483543
2049	Fdx1	164.858801420064	125.576033692808	204.14156914731998	1.6256411605315102	0.701008836100003	0.00150889926542522	0.0194957135032053
2051	Fermt3	5735.106841045389	4740.85469952887	6729.358982561899	1.41944003962632	0.5053219076316571	0.00296206346766355	0.0325177959624147
2052	Fes	1492.3200587449498	1178.2667318544802	1806.3733856354102	1.53307679560157	0.61642996696314	0.00406983616010063	0.0410327751926971
2056	Fgd5	146.201252289972	203.936432000976	88.4660725789683	0.43379239163380495	-1.20492334535444	5.283178569334521e-07	2.3587299964130398e-05
2057	Fgd6	352.165933729563	475.00418677214896	229.327680686976	0.48279086179293	-1.05052972569333	4.50808269768817e-06	0.000159059690432042
2058	Fgf13	66.1735977411883	84.586164397836	47.7610310845405	0.5646435374454971	-0.8245877212625541	0.00533156687265476	0.0494678352274042
2067	Fgfr2	69.2215940840026	29.2752428616989	109.167945306306	3.72901928848323	1.89879625952162	0.00355581835032721	0.0371589198058238
2068	Fhl1	69.85209008618101	98.9568035890876	40.747376583274296	0.41176932869088395	-1.28009172240508	1.4133484469076098e-05	0.000429167776715025
2070	Fhod3	88.6438759938562	29.671268456452697	147.61648353126	4.975064808837219	2.31471531938072	2.0707855287486e-09	1.42560147259689e-07
2073	Fkbp10	45.78254210465	62.1132011725619	29.4518830367382	0.474164629752627	-1.07654004569811	0.0014001119344423	0.0183931674883727
2074	Fkbp1b	64.64447092967279	44.8793469953372	84.4095948640085	1.88081156512323	0.9113553152725581	0.00223504219423256	0.026400429638096003
2075	Fkbp8	4391.59183766318	3636.44030047887	5146.74337484749	1.41532458931602	0.501132957434961	0.0022600722542680802	0.0266263378512301
2076	Fkbpl	74.8049518373563	50.7157172847127	98.89418639	1.9499711664298898	0.9634527914845529	0.000583665060961043	0.0093828580254495
2077	Flad1	439.94190190818705	356.51365000867895	523.370153807695	1.4680227637706298	0.553874339383013	0.00252430213102874	0.0287491462761855
2079	Flt1	97.57463118347059	126.284634848884	68.8646275180573	0.545312797558174	-0.874844081449131	0.000492202684025473	0.00817482487271405
2080	Flt3	276.805149433578	399.906054470476	153.704244396679	0.384350881109319	-1.3795041190979698	3.7375802108058695e-12	3.74526301457253e-10
2081	Flt3l	194.319954025725	128.49985493196502	260.140053119486	2.02443849650428	1.01752181385354	2.0468005577217e-06	7.95649604733325e-05
2082	Flt4	148.336987777674	192.137945207074	104.536030348274	0.544067598077057	-0.87814218357377	0.00016488831724313101	0.00343428473223366
2085	Fn3k	369.460576715108	722.52905972054	16.392093709676498	0.0226871064757127	-5.4619835710393	3.2461923919763397e-20	6.1633233867449796e-18
2086	Fn3krp	563.385626404116	953.238045105832	173.5332077024	0.18204603623760504	-2.45762476614891	5.40065571438135e-38	2.4977340287255495e-35
2088	Fnip2	810.6488142704931	1199.9656322861001	421.331996254884	0.35112005287367104	-1.50996370232786	4.4423075096076205e-17	6.73326895384812e-15
2090	Fosb	322.815725448727	406.11117493066496	239.52027596679	0.589789916536237	-0.7617269376072809	0.000243589688053248	0.004709139553501
2095	Foxh1	173.809305327826	97.5918787359688	250.02673191968398	2.56196248251478	1.3572493489480302	2.06127044763569e-09	1.42448793348678e-07
2099	Foxn2	839.66058754291	987.4858240697611	691.83535101606	0.7006028179369439	-0.513331303984785	0.0043490003946713394	0.0429824219828421
2101	Foxo3	1368.87305877084	1773.08678119105	964.659336350635	0.544056470661089	-0.8781716902601809	0.00138228975764099	0.0181988031814383
2102	Foxp4	516.310163561455	605.748702086586	426.871625036324	0.7047008496525121	-0.504917141368492	0.0045593625626884704	0.0445488746171246
2107	Fras1	72.407694560549	116.105029616222	28.710359504876102	0.24727920573102102	-2.01578716955528	3.83759737460944e-06	0.000139434303252617
2108	Frat1	333.717063296334	228.57406574383597	438.860060848832	1.9199906140737	0.941099258309755	1.16864245875669e-06	4.7581950403147604e-05
2109	Frem1	11.131229411312301	17.6743119352999	4.5881468873247195	0.25959408796905303	-1.9456705673085999	0.0036916209990630897	0.0382535748092363
2110	Frmd4a	762.5682629584869	1075.8266946703	449.309831246672	0.41764145979326894	-1.25966315771819	2.0043469346658703e-12	2.10188405003304e-10
2112	Frrs1	778.3149083493449	996.3380140363989	560.2918026622921	0.562351124587145	-0.830456883442532	2.86512449574467e-06	0.000106994307515003
2113	Fryl	2837.6027506083	3548.76819698817	2126.43730422843	0.5992043397010639	-0.7388800224215859	0.004664228619625429	0.0452548099043485
2116	Fth1	37484.4285785802	25298.1328974826	49670.7242596778	1.963414630675	0.973364870945832	4.9334947310143206e-09	3.1780515879751897e-07
2118	Ftl1	45528.7889648811	23605.2444779732	67452.333451789	2.8575147152036897	1.5147609278349299	8.61545683305463e-08	4.43991413993732e-06
2122	Fut7	83.7446937074988	61.3182753780378	106.17111203696	1.73147583460879	0.7920022526617131	0.0040105812672155605	0.0405259688049115
2123	Fyn	665.385513470702	790.244129114961	540.526897826443	0.683999890555098	-0.5479320006177529	0.00189194701223756	0.0232301213476711
2124	Fzd5	528.5546454953479	636.361157395551	420.74813359514394	0.661178214140456	-0.5968889063571601	0.00127583854672178	0.0171582830187822
2130	Gab2	457.25308463916804	572.212718320228	342.293450958107	0.5981926650685679	-0.741317874390111	4.8375434583958504e-05	0.00123590327704088
2140	Gadd45b	59.749631786306	39.000387742477	80.49887583013509	2.06405321818019	1.04548016873348	0.000685049928469599	0.0106887937368565
2141	Gadd45g	293.187872679373	222.795686609075	363.580058749672	1.63189900254946	0.7065517723646451	0.000297910538148042	0.00551685048929798
2142	Gadd45gip1	1603.96140875795	1931.89875505648	1276.0240624594198	0.660502554349497	-0.59836395409622	0.00044262418717267305	0.0074752925693197594
2144	Galk2	388.648666160423	310.479018011322	466.818314309524	1.5035422274251802	0.588365386994979	0.00197930226102684	0.0240246802706199
2145	Galnt10	1265.50450678425	1580.7761222987801	950.2328912697079	0.60111794318342	-0.734280010187369	2.2708254839308103e-05	0.0006399824883384371
2146	Galnt7	536.72773509942	655.570940754584	417.884529444257	0.637436017165829	-0.6496475566023199	0.000368785903264743	0.00648044303240138
2150	Gan	152.944975064512	200.236917758244	105.653032370779	0.527640125275695	-0.92237381396908	0.00238912627068475	0.0276945183446921
2151	Ganc	281.774355415115	209.474222702234	354.074488127997	1.6903010000963798	0.7572801770870079	0.0051384200214361795	0.048048769953025004
2152	Gapdh	17608.263162518102	13738.469471286999	21478.056853749298	1.5633514998623201	0.644642186588158	0.00312179760784232	0.0338048307699462
2153	Gapt	306.884399387104	207.360804859105	406.407993915103	1.9599074868138302	0.970785556654315	1.44062327634713e-06	5.7871986715976004e-05
2154	Gas5	2775.54079318328	3238.9800357631702	2312.10155060338	0.7138363080581941	-0.48633481142795204	0.0030484275511528103	0.0332433420436175
2156	Gatad2a	2602.7516813970897	3035.46387256222	2170.03949023196	0.714895509001806	-0.48419570566945896	0.00312980072020405	0.0338645564429037
2157	Gatsl3	30.4026895127358	41.9885016344921	18.8168773909795	0.448143578801157	-1.15796706966153	0.00295488952162893	0.0324785754427915
2158	Gba2	899.9858122455721	720.597387465722	1079.37423702542	1.49788807980763	0.5829298315812779	0.000792404443106213	0.0120005028885867
2160	Gca	347.737828697114	231.551938852092	463.923718542135	2.00354063473627	1.00255177003226	2.8782835620177e-07	1.3380309435080699e-05
2161	Gcdh	750.554679769333	615.17530727517	885.934052263497	1.4401326610257101	0.52620171485405	0.0021790840044984697	0.0259262125258172
2163	Gclm	3619.16313024302	2550.0814976662	4688.24476281984	1.83846860075274	0.878504536930039	1.5237426236465198e-07	7.48875904706058e-06
2166	Gcnt2	115.124812035441	159.202103907663	71.0475201632195	0.446272495270708	-1.16400320194164	1.90457441105185e-05	0.000550525779681766
2168	Gdap10	19.228230965740103	29.564386840110195	8.892075091369971	0.30076981266210495	-1.73326831945476	0.000386627414200309	0.00671830315022252
2169	Gdf3	88.0916415662298	118.945516128247	57.2377670042128	0.48120995954567297	-1.05526159277558	5.23429393601342e-05	0.00131278828736427
2172	Gemin5	1806.6445947958603	2106.6260134978197	1506.6631760939001	0.715202018032738	-0.48357728761429297	0.00409202380072706	0.0412104038490865
2173	Gfap	255.294824906624	318.73221222249197	191.857437590756	0.6019392776555289	-0.7323101365464609	0.000413892607293115	0.007096369731697641
2174	Gfra2	15.487169497325098	24.6300080576715	6.34433093697873	0.257585418653676	-1.95687716692953	0.000323441313018932	0.00585146535899947
2176	Gga2	1731.89475079397	2135.1643018577897	1328.62519973015	0.622258998323511	-0.6844129070971351	5.6295354141295494e-05	0.00139941717069792
2177	Ggt5	10.6433124773383	17.7779507544851	3.5086742001914195	0.19736100345008803	-2.3410911389685403	0.0031147697082135	0.03378298329948701
2181	Gimap5	19.7306700900139	28.751962768778895	10.7093774112488	0.372474654943485	-1.4247858342289599	0.00240512356416427	0.0277899549122986
2182	Gimap6	109.674748673886	150.304082180383	69.0454151673891	0.459371523153484	-1.1222666693396202	3.80998091898804e-06	0.000138829547143005
2183	Gimap8	28.7657054999011	42.6226780396454	14.9087329601568	0.34978405031916304	-1.5154635890756598	0.000217405721818703	0.00429031400923846
2184	Gipc1	1284.68665615614	996.9384093891879	1572.4349029230898	1.5772638390836	0.6574240092087861	0.000148013965343867	0.00315570672920488
2185	Gja1	91.39786356155659	125.696733806889	57.098993316224394	0.454259960357817	-1.13840994674324	1.03692485437117e-05	0.000328699711745039
2187	Gja6	49.419969389558	15.7778935014089	83.062045277707	5.26445721479167	2.39628479166964	8.390065363140559e-07	3.5691417206359996e-05
2188	Gjb2	19.5198036026706	35.2316101561927	3.8079970491484	0.10808467260696801	-3.2097661446338397	4.45481957186891e-06	0.00015755211885843
2197	Glipr2	1026.16769465971	771.639285819577	1280.69610349984	1.65970826918122	0.7309296779620958	2.3827985163949202e-05	0.000670491994387133
2201	Glrx	618.4838485609259	487.44854348941806	749.519153632435	1.5376374873683603	0.6207154143389971	0.000525264914609122	0.00862860042331944
2202	Gls	1748.90871974526	2152.25798348535	1345.55945600517	0.62518502258088	-0.677644878461356	6.56329790359535e-05	0.0015976005976673301
2203	Glt28d2	51.1506815327584	3.76616248771387	98.535200577803	26.163289794120303	4.70947205282033	4.36685902704701e-28	1.3580178667387402e-25
2205	Gltscr2	3779.6982570467208	3026.0886421472997	4533.30787194614	1.49807504274869	0.583109894217043	0.00102717741681585	0.0147392196237928
2269	Gm10804	4.1694455755157	8.33889115103141	0.0	0.0	-inf	0.00017588682755124199	0.00361329237874915
2270	Gm10814	232.124899568026	286.910459938332	177.33933919772	0.6180999439192171	-0.6940879607404371	0.000959900990350752	0.0140192179457138
2276	Gm10941	7.12343688350494	1.20844966608511	13.038424100924802	10.789381193810101	3.43154021882155	0.000374411969327452	0.00656294333407119
2322	Gm12505	3.62556757367993	0.0	7.251135147359871	inf	inf	0.0006338863062659599	0.0100734866133208
2333	Gm12839	24.4270959580336	41.1903330428108	7.663858873256411	0.186059648153149	-2.4261628912992403	2.03523016943709e-05	0.0005836160026412861
2380	Gm13807	3.58896617467733	7.177932349354651	0.0	0.0	-inf	0.000563909158680123	0.00910883978472643
2384	Gm14047	71.2971598955175	16.4731197622629	126.121200028772	7.65618181916545	2.9366250913826697	5.986809085741339e-20	1.0907482371668302e-17
2431	Gm14872	435.478403116037	333.776817587741	537.179988644333	1.60939873693632	0.686521805572511	0.000344935929176112	0.00614783533058254
2455	Gm15441	215.287603685735	163.473453788222	267.101753583248	1.6339151549906998	0.708333069987756	0.00136068076016242	0.0179799259128568
2460	Gm15800	5354.707157798421	6817.89010675569	3891.52420884115	0.570781304466191	-0.808990013745081	0.00115754160153225	0.0161100137861398
2463	Gm15915	493.006975839992	323.854458376886	662.159493303097	2.04462058858708	1.03183315331483	2.93172838182613e-08	1.66288002588044e-06
2480	Gm16515	400.418127874507	514.227704567247	286.608551181766	0.5573572731227391	-0.843325684868678	9.35310586882506e-06	0.000299338368234923
2481	Gm16517	371.31975487555803	253.46392830128102	489.175581449836	1.9299613350440001	0.948571944747736	0.0011818364611789998	0.0163347005749315
2483	Gm166	337.640919909226	219.198671094654	456.08316872379896	2.08068400436084	1.0570578781161601	5.61491168947716e-08	3.01417149235415e-06
2487	Gm16793	10.6309666180729	19.372109821188896	1.88982341495676	0.0975538251847868	-3.35765774629023	7.25026751132195e-06	0.00023995672166875697
2488	Gm16897	314.803288655863	373.50872567691704	256.097851634809	0.6856542673017291	-0.544446796305152	0.004621661237019421	0.0449869960777762
2489	Gm16907	48.015081451187	64.6593822988056	31.370780603568395	0.48516981586054897	-1.04343829682561	0.0018656292122562897	0.0229538568222828
2490	Gm16982	329.77700239959097	400.279972669264	259.274032129918	0.647731712383589	-0.62653171597709	0.0014933744308464302	0.0193228081844886
2494	Gm17296	425.789526971518	590.51056217033	261.068491772706	0.44210638809437997	-1.1775345146204899	7.75554246818729e-08	4.076226568048581e-06
2528	Gm20199	35.9909592256916	57.8444996658925	14.137418785490699	0.244403856324246	-2.03266104599924	1.47509627615823e-07	7.269484025427839e-06
2575	Gm3414	61.88005380409079	84.6731855246421	39.0869220835395	0.461621017815187	-1.11521918284626	0.00016169958884679499	0.00338349824133368
2699	Gm561	99.5068720072148	75.03270617854571	123.981037835884	1.65235993942244	0.7245279883657509	0.0036090181778016	0.037627665244513
2847	Gm9766	108.832772584849	149.358354998483	68.30719017121609	0.457337590333731	-1.12866859022039	0.00124475677101287	0.0169446625500069
2859	Gmpr2	715.543309793255	587.037154650325	844.049464936186	1.43781268059422	0.52387573253599	0.00278010449188278	0.0309535461235121
2860	Gnal	173.91219404147898	222.706050383698	125.11833769926099	0.561809333350825	-0.831847502699482	0.00023508569480537098	0.00455939857763923
2863	Gnb4	106.64674097675301	131.670231186049	81.6232507674577	0.619906641252301	-0.6898771347812839	0.0044105149203856105	0.0434265839304033
2865	Gnptab	744.865831931626	874.971468573792	614.760195289459	0.702605990446205	-0.509212217800193	0.00428886813632529	0.0425981908452088
2867	Golm1	1384.02718067431	1767.10699331573	1000.9473680328999	0.566432803344161	-0.820023277468629	1.94735981830062e-06	7.60271191400178e-05
2869	Gpank1	252.72695132539502	202.27197818554	303.18192446525	1.49888248083057	0.583887273899991	0.004526344108558	0.0442982467097454
2870	Gpcpd1	872.209924215529	1070.98461372834	673.43523470272	0.628800102326719	-0.6693266425162919	0.000168034580632336	0.00348773271676115
2872	Gpi1	11776.2772094159	8375.38046489958	15177.173953932299	1.8121175530518703	0.8576765468323041	0.00223328359758434	0.0263969438070961
2873	Gpr116	81.7822346552915	112.395642781872	51.1688265287113	0.45525631832557395	-1.1352490549423202	3.77024439938372e-05	0.000997124607502701
2875	Gpr150	63.6820235635676	119.88169239414101	7.482354732994059	0.0624144903493183	-4.00197518106845	7.73805413189227e-29	2.5376596795807401e-26
2876	Gpr155	190.199519403403	324.399435538575	55.999603268231105	0.172625464576593	-2.5342827977598903	1.1259958910010998e-27	3.3294406370470196e-25
2878	Gpr160	226.074213994463	153.396347283871	298.752080705054	1.94758275535852	0.9616846316033891	6.02956067767099e-06	0.000204427041246526
2879	Gpr182	119.874555495949	147.807856196367	91.9412547955312	0.622032259729041	-0.684938691791552	0.00518960378312275	0.0484173137463159
2884	Gpr52	7.57376171069052	13.1682315169645	1.9792919044165098	0.150308103397681	-2.73400530508413	0.0010822708889705699	0.015334579752052
2890	Gramd4	616.164189280179	885.4817354472459	346.846643113111	0.39170389317846604	-1.3521646274581498	9.12628457541589e-14	1.09013771448196e-11
2891	Grap2	1189.10147944715	563.063328328683	1815.1396305656301	3.22368646516801	1.68871143457818	2.7906700359220297e-12	2.81202879541484e-10
2892	Greb1l	21.861635023183897	31.7812660269582	11.9420040194096	0.37575608250722	-1.41213163710107	0.0021606624429262302	0.0257580095724127
2894	Grhpr	703.9730760928371	503.18921580402497	904.756936381649	1.7980451646523798	0.846429260007893	4.5479938233812e-06	0.00015990675359128
2896	Grifin	10.855797928560698	19.441816767258	2.2697790898633197	0.11674727300618598	-3.0985392431657006	1.56939559975827e-05	0.00046943927749319904
2898	Grin2c	12.4777091173085	19.664052994241	5.29136524037596	0.26908823129827997	-1.8938487994827602	0.0014801160288548901	0.0192479111841786
2904	Grtp1	130.23861964038	96.819872132068	163.657367148692	1.69032827192184	0.7573034537755648	0.00116081417268006	0.0161306665890834
2910	Gse1	2603.6587793869503	3073.51269087971	2133.8048678941896	0.6942560784687839	-0.526460191459184	0.00186228343630207	0.0229283319730925
2911	Gsr	3087.8459620588396	2509.97995461261	3665.71196950508	1.46045467923701	0.5464175892150179	0.00090926353037549	0.0134070682778047
2914	Gsta4	389.79473829555803	112.69897345016199	666.890503140954	5.91744966901467	2.5649755301408397	1.15835212910831e-24	2.98474247896095e-22
2915	Gstm4	148.025283039022	100.27607415703001	195.77449192101298	1.95235497167982	0.965215383496898	2.17044239779571e-05	0.000615149044394852
2916	Gstz1	441.331966037886	322.818651367093	559.845280708679	1.7342408139610601	0.7943042428418191	1.81577412194832e-05	0.000530812282618829
2920	Gtf2ird1	337.870260201036	416.234858439677	259.505661962396	0.6234597047810799	-0.681631775555923	0.000291277389236494	0.00541625800995736
2925	Gypc	2560.6376650757697	3099.01870128144	2022.2566288700898	0.6525474105831911	-0.615845370939027	0.000222201351898916	0.00434690432125894
2926	Gys1	559.566156881858	420.188438076225	698.943875687491	1.66340577786364	0.7341401483616149	8.90246284258369e-05	0.00207459589524137
2935	H2-Ab1	29.0485537713165	13.3565358708314	44.740571671801604	3.34971373599258	1.7440378092091102	1.6193056385407098e-05	0.00048276720334477303
2948	H2afx	4073.3086339017204	3264.7428951975203	4881.87437260591	1.49533195394566	0.580465788871547	0.00061551699932113	0.0098074912692184
2949	H2afy3	5.22863046531856	9.52652433277618	0.930736597860935	0.0976994930521217	-3.3555051134877902	0.0021017212574901698	0.0252517286755587
2950	H3f3a	3626.3249261081	4377.50522811015	2875.14462410604	0.6567998150278149	-0.606474374072636	0.000261048156295092	0.0049563427316785
2951	H47	569.204883982343	448.567068209746	689.84269975494	1.5378808402233701	0.620943723144506	0.00372944044326483	0.0385164740932368
2952	Hace1	890.26904986673	1072.1663069833699	708.371792750085	0.660692084927707	-0.597950033514002	0.000915199961812275	0.0134754789479249
2953	Hagh	416.13408504093695	505.61753590675204	326.650634175122	0.646042929641119	-0.63029805949985	0.00153903309364309	0.0197717520726784
2956	Haus6	817.757969782731	1015.6253829125301	619.890556652931	0.610353548741818	-0.712282925555453	0.0007286082889448559	0.0112036723850796
2958	Hba-x	11074.327668748301	21625.4140692115	523.241268285066	0.0241956647216302	-5.369107615204509	1.4309563786966002e-13	1.67598442873705e-11
2960	Hbb-y	87926.8048451988	143598.449990213	32255.1597001847	0.22462052830224202	-2.1544383117326498	1.12772974623116e-05	0.00035252792777766697
2961	Hbq1a	18.826143418374897	32.6425805600183	5.009706276731441	0.153471514530548	-2.70395718951425	3.9087509001877204e-07	1.7669709269846102e-05
2962	Hcn3	99.46130079307021	174.14833392618698	24.7742676599538	0.14225957321219299	-2.81340235440444	5.8964218560675704e-24	1.47713556969293e-21
2964	Hdac11	136.605897149191	215.97399008563	57.237804212752295	0.265021747248632	-1.91581734517212	1.0329069935944498e-12	1.12232189418452e-10
2965	Hdac5	895.7399029794909	575.646336071389	1215.8334698875901	2.11211883703679	1.07869100930831	1.7413122382882998e-09	1.2268769078908597e-07
2966	Hdac7	757.213020259448	1057.6407652964	456.785275222492	0.431890761221253	-1.21126163938165	9.563263727327302e-12	9.273795045688302e-10
2967	Hdc	1477.3841539951902	1205.99880881749	1748.7694991729002	1.4500590600811698	0.536111661585729	0.00272419024052863	0.0304249036336935
2969	Hdgfrp3	442.665202059378	337.11151432457	548.218889794186	1.6262241617364699	0.7015261348641829	0.00323530432591243	0.0346939263534379
2971	Heatr1	2464.2572254556303	2998.2969614424396	1930.2174894688198	0.643771285596815	-0.6353798657743771	0.000158711344284626	0.0033403459940044397
2972	Heatr5a	1518.62789688023	1895.2926779909	1141.9631157695699	0.602525999826106	-0.730904597925052	0.000124289283878392	0.0027372476353047
2973	Heatr7a	849.302045791734	668.6531759293171	1029.9509156541499	1.54033653429177	0.623245586837004	0.000390354452277699	0.00677653826345799
2975	Heca	404.325712880397	496.54734401954397	312.10408174125	0.628548486866875	-0.6699040549921851	0.000410326770753766	0.00706208393519625
2976	Hecw1	71.3904648549869	8.33609195639062	134.444837753583	16.1280415879428	4.011499358991689	2.0103656093136897e-29	6.97326240292136e-27
2977	Hecw2	23.775275971209197	33.7691638860625	13.781388056356	0.408105693787818	-1.29298525603321	0.0034800787277948397	0.0366220420147232
2978	Heg1	162.931871112919	245.38661954356002	80.47712268227859	0.32796051729296805	-1.60840595362405	1.32463996393831e-12	1.41375923251807e-10
2980	Hemgn	6558.80752782832	8010.461004254599	5107.15405140205	0.637560565951133	-0.6493656955873821	0.00011059929981127901	0.00249672036382483
2981	Hemk1	192.45687878603297	82.6120784158653	302.3016791562	3.65929153403486	1.87156435909094	0.00176176541129368	0.0220062068722328
2983	Herc1	4912.70371853331	7346.080994847759	2479.3264422188604	0.337503281539879	-1.56702656535117	8.897246430432242e-13	9.72603841610341e-11
2984	Hesx1	266.006792604257	154.955543072279	377.058042136235	2.43333045504772	1.2829322567684098	1.06430502120742e-10	8.72584984887196e-09
2985	Hexim2	136.57008927096902	89.7649954889185	183.37518305301998	2.04283620863835	1.03057353571183	1.1876360010081099e-05	0.000368698632533274
2988	Hiatl1	1608.2176273158802	1963.6054876468202	1252.82976698494	0.638025191346517	-0.648314707396896	0.00014871434885353898	0.0031631612149425397
2989	Hif3a	1480.36524610183	2042.75440156558	917.9760906380801	0.449381526205274	-1.1539872774453201	1.96360122462118e-11	1.80701404533123e-09
2991	Higd2a	628.4305826235781	517.381968900635	739.479196346521	1.42927129431629	0.515279784744753	0.0039545255627767605	0.0401168602788552
2993	Hint2	261.30916419138697	166.990705668885	355.627622713889	2.1296252464436	1.09059957943489	0.00181921611026212	0.0225520281654968
2994	Hint3	108.80297902773898	79.83397256709041	137.771985488389	1.72573130283112	0.787207853711552	0.00109844544238775	0.015515004263388999
2995	Hirip3	1205.97694499434	1405.4503783519299	1006.50351163675	0.716143043639155	-0.48168031223402796	0.00507484447787315	0.0477210559999162
2996	Hist1h1a	22.7871488591745	31.8893631445507	13.684934573798401	0.42913790757646003	-1.22048674878349	0.0043362416194044	0.0429268880840818
2997	Hist1h1b	46.31854610366239	70.77727088140371	21.859821325921196	0.308853690650917	-1.69500452459117	0.00368201628829741	0.0382340401796317
2998	Hist1h1d	96.07163211582909	124.16038179872801	67.9828824329298	0.547540861650492	-0.86896146131366	0.000377926900351849	0.00659890368019972
2999	Hist1h1e	115.214251531912	167.87431169398099	62.5541913698423	0.37262515472809493	-1.4242030256091	3.5053668269311504e-09	2.3159817383647299e-07
3001	Hist1h2ak	31.122956690650803	49.0046199139775	13.2412934673241	0.270205002927638	-1.88787370803992	0.00333200843589353	0.0355432598683719
3005	Hist1h2bm	21.6440375075931	34.9511986785256	8.33687633666051	0.23852905341935396	-2.067763094186	0.0007978342375428059	0.0120593999484287
3008	Hist1h3a	20.4442406121656	31.592518070574798	9.29596315375633	0.29424571770411	-1.76490667568822	0.00016464433257211002	0.00343316742959901
3009	Hist1h3c	42.3433401199378	62.1122451777579	22.5744350621176	0.36344580682138006	-1.46018783406782	3.9452444561165e-05	0.00103883758036457
3010	Hist1h3e	23.7544582546412	33.8718467104437	13.637069798838802	0.40260780333048796	-1.3125529600918502	0.00248582815401069	0.0283777736796778
3011	Hist1h4b	32.5916263554505	45.1168013173789	20.066451393522197	0.4447667123465279	-1.16887927834048	0.0040994165589009705	0.041261817228179
3012	Hist1h4k	58.940585552979094	81.2782928618265	36.6028782441317	0.45034014563220204	-1.15091300223344	0.00437870549754374	0.0431813619787842
3015	Hist2h2bb	28.7086358507647	43.118587264139606	14.2986844373898	0.33161300832510304	-1.59242749372915	0.0037637279350701703	0.0386816870455047
3016	Hist2h4	24.309792071332804	36.7589368818441	11.8606472608215	0.322660236310581	-1.6319122995609499	0.00117903890715857	0.0163210474047729
3017	Hjurp	306.74281182391	242.2366161713	371.249007476521	1.53258831527761	0.615970211496427	0.00143810110868089	0.0187963983313603
3018	Hk1	5361.01746697583	6275.77047628231	4446.26445766936	0.7084810501711128	-0.49719882916788705	0.00244636944023244	0.0280873110079393
3019	Hk3	627.362227738448	477.625899464871	777.098556012026	1.62700254923923	0.7022165114725889	0.000129558295158384	0.00283597447787837
3020	Hlf	104.890824785508	138.039754159963	71.74189541105271	0.51971908996532	-0.9441960428230841	0.00010633039486619101	0.00243077481901328
3021	Hmbs	10400.946527304899	12131.6960801322	8670.19697447759	0.7146731106029409	-0.484644586633034	0.00354851893271435	0.0371231648221626
3022	Hmcn1	64.4603799284501	104.370726789483	24.5500330674175	0.235219527760262	-2.08792025821044	4.098664958740321e-09	2.67853695147823e-07
3024	Hmga2	1326.32138379771	1805.1732299458802	847.469537649534	0.46946715339609996	-1.09090387266385	3.8099660613491896e-08	2.10798643707225e-06
3026	Hmgb3	2588.07866736269	2044.02182941726	3132.13550530812	1.53233955735251	0.6157360253487449	0.000131010266194881	0.00285735449982718
3028	Hmgcs2	143.166497572551	187.436234152052	98.8967609930507	0.527628830361709	-0.922404697311774	0.0009098104769104051	0.0134070682778047
3029	Hmgn2	6337.2037414659	5196.07806172394	7478.329421207859	1.43922576458113	0.525292918620262	0.00108054949904745	0.015324548622398002
3033	Homer1	288.768109799172	372.511867747463	205.024351850882	0.5503834095022021	-0.8614911121105041	1.71587122106616e-05	0.000505705379319776
3034	Homer2	214.521355792361	346.801695927052	82.241015657669	0.23714133068994	-2.0761809669263602	1.9672721187649598e-21	4.2242484769242397e-19
3035	Hopx	326.813868973468	86.34132573975201	567.286412207185	6.570276832638481	2.71595415847161	3.43558712144557e-37	1.51140694901253e-34
3052	Hpcal1	302.907769402274	239.76242879347802	366.05311001107003	1.52673257379442	0.610447378278369	0.00346104261163961	0.036464267281625995
3058	Hrsp12	358.92219565960096	272.605328901189	445.239062418013	1.6332735101425702	0.707766406750829	0.00017641197623978998	0.0036158441084512397
3060	Hs6st1	1212.66019630256	2050.3461927033104	374.974199901805	0.18288335952057605	-2.4510042840397097	2.70566219869071e-42	1.6267343025928098e-39
3061	Hsd11b1	217.96883497978402	135.292780989664	300.644888969905	2.22217982933527	1.15197557117903	0.000735864926865078	0.011268582291075
3062	Hsd11b2	27.1820228690203	9.85284298146085	44.511202756579706	4.51759992931301	2.17555651385796	7.12827320349315e-07	3.0832773086668106e-05
3063	Hsd17b14	25.302860171198002	13.8964336561306	36.7092866862654	2.64163364462007	1.4014304000675601	0.00134685432330087	0.0178233392732046
3068	Hsd3b6	752.989229915047	1143.9196346179401	362.058825212153	0.31650722153490995	-1.65968967784435	0.000381103007695292	0.0066415023669565
3069	Hsdl1	812.710914356819	637.016409791491	988.4054189221459	1.55161688730385	0.633772382900584	0.000305501075132165	0.0056113267740925295
3070	Hsdl2	599.034221818164	464.276141970119	733.79230166621	1.5805083124720098	0.660388622923914	0.000169708736066071	0.00350989971935036
3073	Hspa12b	102.76866413347	158.100276351475	47.437051915465204	0.300044079682741	-1.73675363127227	1.14906542380722e-11	1.09659751583126e-09
3074	Hspa1b	721.7566063431731	409.079508124991	1034.43370456135	2.52868619428694	1.33838801207583	0.000526760489342709	0.00864529476458093
3075	Hspa2	125.454329354534	91.88504974711279	159.023608961955	1.7306799027656998	0.79133891627234	0.00107362319103624	0.0152877326439138
3076	Hspa4l	636.2672554029859	793.51619668417	479.018314121801	0.603665452732349	-0.7281788556016799	6.22520917326453e-05	0.00152352914325878
3077	Hspb8	19.0872207180424	31.8168570038408	6.357584432244001	0.19981811627328697	-2.3232407055869198	0.0019778947291794	0.0240246802706199
3078	Hspg2	599.845189613207	909.802186748759	289.88819247765497	0.318627715672558	-1.650056330459	3.5526542694375705e-11	3.0956147370939803e-09
3081	Htr2b	13.884825469714801	21.042789724493502	6.72686121493603	0.31967535212814696	-1.6453205823401498	0.005141009239806721	0.048048769953025004
3086	Huwe1	7322.74736010404	9691.8960935841	4953.59862662398	0.511107277543266	-0.9683019611879989	0.0006976697341239139	0.0108388191166176
3087	Hvcn1	289.182752382978	215.235363066634	363.130141699322	1.68713048137402	0.754571554865361	0.000190297117758335	0.00385661698090684
3088	Hyal1	30.843445865422698	16.8366130812209	44.850278649624606	2.66385397308021	1.4135149990431002	0.000301403091850106	0.0055586989444789
3089	Hyal3	47.607790932327994	21.200220906331197	74.0153609583247	3.4912542319887296	1.8037454172959	9.18207415608925e-08	4.70503044185744e-06
3092	Iah1	261.189681889712	199.36293143892502	323.016432340499	1.6202431916961202	0.696210371827185	0.0024025189047162	0.0277899549122986
3095	Ibtk	1505.40263987693	1801.06091273552	1209.74436701833	0.671684315874096	-0.574144753149792	0.000807541190321642	0.0121684381368684
3096	Icam4	1015.8493299141198	1628.0803159870902	403.618343841155	0.24791058517063602	-2.01210822262707	4.1671208472513996e-29	1.39189553188655e-26
3097	Icam5	22.741749577298304	39.1870329925774	6.29646616201913	0.160677287387687	-2.6377620842873197	1.12721432269559e-07	5.65441192391072e-06
3098	Ict1	538.825026031001	421.344466083131	656.305585978871	1.55764615133069	0.6393675352606769	0.00376803725057656	0.0387039224878414
3099	Id2	574.6194007416719	435.357798147369	713.881003335976	1.63975701451505	0.7134820465957511	0.00145789666423195	0.0190137976375645
3102	Ier5	759.344876568749	559.762672150665	958.9270809868331	1.71309579701436	0.7766058297717181	1.1030227533577001e-05	0.000347211542797779
3118	Ift140	1192.53982462082	1480.8038978229401	904.275751418696	0.610665431626803	-0.711545915060897	3.04694273946725e-05	0.000839048949492684
3119	Ift20	605.925705474015	464.241513608645	747.609897339385	1.61039001343947	0.687410130771029	0.00013424267745500002	0.00292431784209641
3121	Igdcc4	36.510780060430704	48.976286430143006	24.0452736907184	0.49095747030586295	-1.0263300398714599	0.00376261720858336	0.0386816870455047
3122	Igf2bp2	451.09554483523203	538.844810226061	363.346279444403	0.6743059830008729	-0.568524696379913	0.0014291274312799	0.0187198049949133
3125	Igsf10	62.3930540519194	79.6939309763655	45.0921771274733	0.5658169521195551	-0.8215926937409591	0.00350927587256476	0.036821878367336
3126	Igsf6	1075.4847296025	741.369460828701	1409.5999983763	1.9013461881753897	0.927021235033749	1.60826827535372e-07	7.840090508798669e-06
3127	Ikbkg	762.8810172087241	921.9675026918339	603.794531725615	0.6548978461417989	-0.6106582086316011	0.0005112286132158041	0.00846279678763171
3128	Ikzf1	4113.70761033101	4904.11024012361	3323.30498053841	0.6776570708685049	-0.561372714326168	0.000732733913831366	0.0112479332798097
3129	Ikzf2	318.682520254451	452.392035885864	184.97300462303699	0.408877676771712	-1.29025879575477	2.1614162315393104e-05	0.000613944323909834
3130	Ikzf4	24.669121539973997	10.548069242314801	38.790173837633205	3.6774667426358905	1.8787122944505399	2.5384646537182898e-05	0.00071096718880616
3131	Ikzf5	602.541628559699	715.62620220515	489.45705491424695	0.683956307644997	-0.548023928777988	0.00271780320753253	0.0303723769852938
3134	Il12a	34.4446898643712	46.172462196104	22.716917532638398	0.49200143228565507	-1.0232655794277201	0.005410812037987429	0.0499461702810539
3136	Il12rb2	58.8440303705365	78.9394980596478	38.748562681425206	0.49086406214726896	-1.02660454900196	0.0006703841877864651	0.0105205117662494
3139	Il18bp	55.6839065915316	74.6710560594245	36.696757123638704	0.491445535395063	-1.0248965565908499	0.0010202584859487099	0.0146749619705398
3146	Il1rl1	211.667210351785	279.02775703272204	144.306663670848	0.5171767325425071	-0.9512707242260992	6.06142492960218e-06	0.000205121803855975
3158	Impad1	950.4950682371831	1207.19797807609	693.792158398273	0.57471282341275	-0.7990868548882459	5.87493663308102e-06	0.00019955975904121002
3159	Impg2	11.689272458468402	18.9435519506395	4.43499296629726	0.234116230042463	-2.09470314253852	0.00144134400457582	0.0188251425130588
3160	Inf2	786.251155875388	472.305443089673	1100.1968686611	2.3294181440382404	1.21996963490442	1.8916918917205e-11	1.74976649492116e-09
3161	Ing4	487.703005288145	386.413968582646	588.992041993645	1.52425142433139	0.60810089411633	0.00143078365532803	0.0187278989776137
3162	Ing5	679.180622893054	819.976405292058	538.384840494049	0.656585771272636	-0.606944608967986	0.00097876759649584	0.0142350831601798
3165	Ipo5	8281.334013677959	9598.634607129	6964.0334202269205	0.7255233379812859	-0.462906072534234	0.005409094498433071	0.0499461702810539
3166	Ipo7	3161.62894134285	3953.2547431176	2370.0031395681	0.599506809849312	-0.738151953457984	0.000635990480128702	0.0100802814499837
3167	Ipo9	1824.64560102728	2145.29063374069	1504.00056831388	0.7010707755206971	-0.512367998242761	0.0027052926078516898	0.0302513098374587
3168	Iqcd	19.977376536582998	32.6318207633668	7.32293230979927	0.22441077875801999	-2.15578612265152	1.68084470047943e-05	0.000497822592160056
3173	Iqcg	222.899401581191	172.683272557486	273.115530604897	1.58159807003876	0.661383015717436	0.00127662115713288	0.0171582830187822
3176	Irf3	852.123295196534	693.130060282807	1011.11653011026	1.45876883437679	0.54475128289857	0.00159073675581137	0.02029145605698
3177	Irf5	580.34999682988	423.45670393946097	737.243289720298	1.7410122046992	0.7999263164854509	1.81481978170508e-05	0.000530812282618829
3178	Irgm2	488.670750257787	753.7343865899	223.607113925673	0.29666566618690804	-1.7530901248877502	1.5705369404400598e-07	7.697764889868829e-06
3181	Isca1	1310.40770813266	1626.32788505005	994.487531215281	0.611492639557538	-0.709592961527582	4.6034935770878e-05	0.00118112679445139
3182	Isoc1	1181.87532637795	1398.1908567916598	965.559795964242	0.69057796457048	-0.534123794452335	0.00245896793101055	0.0281781477583464
3183	Isoc2b	61.371736403000796	28.5206258489109	94.2228469570907	3.3036738904763103	1.7240712836664098	4.29220768069545e-05	0.00111233548759632
3185	Itga1	104.931723095112	138.07552923291598	71.78791695730791	0.519917738908033	-0.9436447159749789	0.000112937967230844	0.0025399776994298397
3187	Itgb2	1333.6218035091802	1093.2525085648801	1573.9910984534802	1.4397324370375002	0.525800723038752	0.00393621434251387	0.0399760687477042
3188	Itgb2l	141.796098299039	98.4461132514464	185.146083346632	1.88068454133625	0.911257877134946	0.00163530158173165	0.0206989014945219
3190	Itm2b	3536.1094102265706	2800.16963737581	4272.04918307733	1.5256394205748502	0.609414026642892	0.0014140455965664	0.0185491930365587
3191	Itpr1	819.8573398758921	1057.66181463248	582.0528651193071	0.55032039264986	-0.8616563047813891	4.40173470706216e-05	0.00113908305468121
3192	Itpripl1	633.837006503705	858.076973023652	409.597039983758	0.477343004020302	-1.06690177967457	4.71182028469922e-09	3.04613270520143e-07
3195	Jam3	44.6420900311777	64.3214232690413	24.962756793314	0.38809397436528603	-1.36552206119921	0.00010570158508318299	0.00241946635805249
3196	Jhdm1d	1693.7028574602698	2531.26221692302	856.143497997532	0.338227897636877	-1.56393243418596	1.72473110046683e-19	3.02028882127381e-17
3197	Jmjd1c	1031.6268204774499	1271.9593822253698	791.2942587295329	0.6221065466297471	-0.6847664066046729	6.925465863586171e-05	0.0016699816548329401
3198	Jmy	758.410073212955	937.235914736247	579.584231689664	0.618397377412461	-0.693393893997919	0.0012595273814202301	0.0170428322420681
3200	Kat2b	463.422066078416	649.569409293958	277.274722862874	0.42685926845639793	-1.2281675898317	8.097153740323209e-11	6.792947070428361e-09
3201	Katnal1	298.087370094873	395.490763609601	200.68397658014598	0.507430248809163	-0.978718571334499	0.00011004779160870201	0.0024873834802583397
3202	Katnb1	737.347945283943	608.093907072704	866.6019834951829	1.4251120976806202	0.511075404475478	0.00375084796239963	0.0386510011882383
3204	Kcna2	7.70768643187639	13.8620581804981	1.5533146832547098	0.11205512652082199	-3.1577194412467198	0.000266450298707177	0.00502715903533613
3205	Kcna3	65.6480527866465	94.10454403253121	37.191561540761704	0.39521536311684297	-1.33928906531881	0.0006509179458904009	0.0102897519632122
3208	Kcng1	7.71853414447549	12.9857850588253	2.4512832301256697	0.18876665669587198	-2.4053241419872404	0.00295036803167423	0.0324563841962917
3210	Kcnh3	6.663347849324889	12.6996997815009	0.62699591714886	0.0493709243475328	-4.340194533573221	3.0904230312800204e-05	0.000849056680348131
3213	Kcnip2	9.45165261434823	17.620963175163897	1.28234205353261	0.0727736640037945	-3.7804397405217403	4.68945190234645e-06	0.000163921790625238
3214	Kcnj12	5.90653264394	11.485392219688098	0.327673068191874	0.0285295497031596	-5.131399213487599	3.3863750445917896e-05	0.000916531251523635
3216	Kcnj5	120.95008582266001	167.049803639054	74.85036800626649	0.448072169949965	-1.15819697232916	0.000328434847928473	0.00591215504200187
3218	Kcnk5	242.55815505912497	294.962378607006	190.15393151124402	0.644671813433522	-0.6333631880387011	0.00214198387779434	0.025637002789500003
3220	Kcnn1	28.647999186799197	13.027418027506002	44.2685803460925	3.39810853176156	1.76473193131369	3.09269966728792e-05	0.000849056680348131
3221	Kcnn4	1700.18907503888	2798.68607315213	601.6920769256241	0.214990914021287	-2.21765240518155	2.12825903372737e-36	9.13985909317632e-34
3222	Kcnq1ot1	435.868725328231	685.2821896965551	186.455260959907	0.27208537411787903	-1.87786868793125	1.6251897252172898e-22	3.8069541654213394e-20
3223	Kcnq2	6.6350763519936296	11.6601375822628	1.61001512172448	0.13807856985955402	-2.8564386678072102	0.00167342946957602	0.0211074456942257
3224	Kcnq4	94.73191216038721	10.7766069675419	178.687217353233	16.5810275805196	4.05146151302269	1.27070953130149e-28	4.0928192528723196e-26
3228	Kctd11	144.919065647887	42.7148605738214	247.12327072195401	5.7854167707013	2.53242089215319	1.2125359034865602e-10	9.72022670719426e-09
3229	Kctd13	192.037228097004	150.872750431429	233.20170576258	1.5456847250131398	0.6282460812002889	0.00370086750025219	0.0383194874294195
3230	Kctd14	159.193302782945	259.365028225426	59.0215773404632	0.227561817968631	-2.1356695831494497	2.99140745236666e-14	3.64567677150929e-12
3233	Kdm5a	1443.41115609844	1787.7563392687198	1099.06597292816	0.614773920129259	-0.701872130408843	0.0007982992481246241	0.0120593999484287
3234	Kdr	326.751213271474	433.783233443151	219.71919309979802	0.506518408643365	-0.981313392344898	6.04153565975307e-07	2.65783362670649e-05
3235	Kel	3324.5791035191996	4521.3575509866905	2127.80065605171	0.47061101274491496	-1.0873930134952	9.96558271584555e-11	8.283373983673091e-09
3241	Kif18a	602.9072884627041	728.6688028132629	477.145774112145	0.6548184473796171	-0.6108331292631279	0.00521022671867607	0.0485417661801448
3242	Kif21a	79.4623503337892	101.197994943274	57.7267057243038	0.570433295211649	-0.8098699030164158	0.00286616624940681	0.031793997933918
3244	Kif5b	2334.45035270357	2736.63223831592	1932.26846709121	0.7060753140437671	-0.502106017053297	0.00292721538052687	0.0322924671673169
3245	Kifc2	82.39982593972441	39.2848139160349	125.514837963414	3.19499637268696	1.67581429326632	6.66281406348519e-10	4.8458539218984804e-08
3249	Kit	1897.8041738258398	2490.68348728272	1304.92486036895	0.523922396013712	-0.932574960944295	2.2130007072714304e-08	1.28760947603402e-06
3251	Klc2	188.981363944545	122.329464898341	255.63326299074902	2.08971128258583	1.0633036313231001	9.21871555683475e-07	3.8579575985760604e-05
3252	Klc4	215.22737510775502	164.765941290402	265.688808925107	1.6125226296424198	0.689319407012672	0.0012989179226003801	0.017406079175292
3253	Klf1	2631.42031500632	4488.588088502121	774.2525415105271	0.172493560612932	-2.53538558949042	5.613921443358059e-47	3.8945500413018994e-44
3254	Klf11	209.47924624034002	336.09007810072603	82.86841437995321	0.24656608385540502	-2.01995372993478	2.3580774019250896e-20	4.52474915941733e-18
3255	Klf16	872.162938153474	1065.29682019315	679.029056113795	0.6374083196743969	-0.649710245092804	0.00022596642398834703	0.0044109917635041206
3257	Klf3	1035.21742406488	1908.30612446078	162.128723668971	0.0849594944913687	-3.5570810076364796	2.373651991229149e-75	4.757062329533349e-72
3258	Klf9	65.8485704705152	92.07895249026129	39.6181884507691	0.430263240179229	-1.2167085069286498	4.05393241833322e-05	0.00105931146915926
3259	Klhdc2	1282.63422409749	1502.4055121007	1062.86293609428	0.707440785815648	-0.49931869830010206	0.00342851481382832	0.0362486059185355
3261	Klhdc8b	151.028461634476	239.79506975496898	62.2618535139833	0.259646095216239	-1.9453815658010603	2.55174058314438e-16	3.77260204083403e-14
3264	Klhl22	434.95877864107104	328.74955978276796	541.167997499375	1.64614059972268	0.7190875641069591	0.000125474696336306	0.0027566225308379303
3265	Klhl26	383.503073969922	272.397232847556	494.608915092288	1.8157633611832198	0.860576196079956	4.29762083880267e-06	0.000152590919428118
3267	Klhl7	486.80727967870905	618.4355170919099	355.179042265508	0.5743186354103299	-0.8000767200380849	1.4746836297117902e-05	0.000443314477151858
3308	Kntc1	1939.4436662684698	2340.16535785083	1538.7219746860999	0.6575270288161329	-0.6048778947219361	0.0037362194874226797	0.038552740786408995
3309	Kpna1	1679.67561199745	2072.41471047667	1286.93651351824	0.620984066081172	-0.6873718442847571	0.00027010401868813303	0.00508015243490913
3310	Kpna3	1748.85478999588	2083.6293708545	1414.0802091372598	0.6786620638570401	-0.559234723894691	0.00126256924560179	0.0170592211824152
3311	Kpnb1	12042.868013648502	14084.764897669	10000.9711296279	0.7100559506877572	-0.493995384918753	0.00270001310415615	0.0302297556546645
3314	Krt15	25.170188676010397	49.680613383881905	0.6597639681388371	0.0132801091452081	-6.23458918596614	6.66809295822461e-20	1.20272392687497e-17
3399	L2hgdh	475.796878076326	582.097246268376	369.49650988427595	0.634767665116079	-0.6556994553166839	0.00041367023660077997	0.007096369731697641
3422	LOC100503496	619.917973157359	739.249357814845	500.58658849987296	0.6771552564882329	-0.5624414455981751	0.00206461552643322	0.0248760656314469
3446	Larp1	7799.2055926616795	9866.236134589592	5732.175050733771	0.580989039035625	-0.783417148947942	1.7673189780988801e-06	6.96007257815927e-05
3448	Lats1	849.627218024396	1043.99807535848	655.256360690315	0.6276413493054771	-0.671987694026729	0.00144366597915455	0.0188418258075331
3449	Lats2	219.31685919843002	344.639926669197	93.99379172766409	0.27273041935702397	-1.87445247271266	1.5216818221289299e-16	2.2683119855983102e-14
3450	Lax1	27.796169379542302	40.1051985893769	15.4871401697076	0.38616290940920206	-1.37271849347073	0.000635740924900163	0.0100802814499837
3451	Lbp	383.953219806705	305.031231727582	462.875207885827	1.51746824501962	0.601666326542205	0.00201476211619103	0.0243730813479125
3452	Lbr	5734.64667811732	7042.91838049663	4426.37497573801	0.62848591118074	-0.670047690889948	5.9561704781883496e-05	0.0014719319834266599
3470	Lck	92.26487786893169	127.87809742722999	56.6516583106335	0.443012990108581	-1.17457909251685	7.00639938324527e-06	0.000233594132487236
3471	Lcmt1	616.892807443365	485.521498148734	748.264116737995	1.5411554783693102	0.6240124144532281	0.000411856587178616	0.00708165611338485
3481	Lcor	99.9549177768643	142.405901673268	57.5039338804603	0.40380302504874793	-1.3082763763762701	0.000549090208045997	0.00893051405096992
3482	Ldha	21115.3533177805	15299.580377613702	26931.1262579473	1.76025260780046	0.81578247992523	0.000285304942205059	0.00531616244065356
3487	Leprot	852.3569705351559	1063.39448169437	641.3194593759459	0.603087067326224	-0.729561796688878	3.36013617814719e-05	0.0009113800939133949
3488	Letm2	54.7664937415308	35.957969095521996	73.5750183875397	2.04613942995747	1.0329044579153	0.0008935994216937581	0.0132113547287626
3489	Lfng	247.058778080872	307.587476162119	186.530079999625	0.606429371985584	-0.7215884637534741	0.000263610635051213	0.0049915411233573395
3490	Lgals1	5303.844893007439	7358.25027473972	3249.4395112751695	0.44160491828203097	-1.17917185496878	0.000155443298638629	0.00328690595257321
3495	Limd1	1088.87819264717	1359.8892952972599	817.8670899970799	0.601421816338587	-0.7335508928340698	2.45858540202663e-05	0.000689665706008621
3496	Lin28a	191.875151152908	139.867599118055	243.882703187762	1.7436683315191102	0.802125646778913	0.00126578237106454	0.0170762278435984
3497	Lin28b	1063.4766629021499	1407.3692990286402	719.5840267756661	0.511297231844064	-0.9677658795717808	4.590705193787629e-08	2.50916816910144e-06
3498	Lin37	261.426398303464	194.046523034936	328.806273571991	1.69447134856826	0.760835242824891	0.0005241700904644	0.00861846483291374
3502	Lipo1	29.7994527069174	12.932436298689302	46.6664691151455	3.6084824264609106	1.85139222876406	0.00332920349214982	0.0355432598683719
3503	Llgl1	843.853814460025	995.601223596635	692.106405323414	0.6951642775439361	-0.524574146702752	0.0028708129254365897	0.0318064205995699
3504	Llgl2	292.242454222192	165.403804095229	419.08110434915494	2.5336848003077	1.34123705908122	1.7638003335818398e-11	1.6398797225162697e-09
3505	Lman2l	417.020487370334	321.438324322845	512.602650417823	1.59471541390621	0.673298989771706	0.000307628588066758	0.00563891955585378
3506	Lmbr1	133.955177236159	163.194626003946	104.715728468371	0.64166162227572	-0.6401153965443841	0.00499988954973485	0.0472486061871222
3507	Lmbrd2	144.359631777569	204.002308347225	84.7169552079129	0.415274493187202	-1.26786283300287	2.41818670018324e-06	9.2408545574587e-05
3508	Lmna	2004.56922918845	2798.83675261261	1210.30170576429	0.43243026040533505	-1.20946061203407	1.17487204026056e-12	1.26588167012131e-10
3509	Lmo2	3023.2935388085803	3770.3101632216703	2276.2769143954997	0.603737309625067	-0.7280071356319531	1.4686526586286999e-05	0.00044223853094634295
3512	Lnpep	853.9926815834509	1181.2825226379	526.702840529004	0.44587372659407	-1.16529290449591	0.000542251257743146	0.008867258328117071
3513	Lonrf1	289.60906883135505	212.86543558598	366.352702076729	1.7210530261440802	0.783291547916519	6.282215832027691e-05	0.0015353973843127801
3515	Lpcat1	1100.74919945308	1764.36995490621	437.128443999956	0.24775328030520302	-2.01302393576533	2.5429624408509495e-29	8.6542289708733e-27
3516	Lphn1	404.44146339989095	568.020757260682	240.862169539099	0.4240376191544	-1.23773583349519	5.30188862093048e-06	0.000182849263968878
3517	Lpin1	102.567266177649	138.365888712578	66.7686436427199	0.482551330128887	-1.05124568145251	0.00046466598431431794	0.00778196876423152
3518	Lpin3	16.6582532645391	5.17017400071397	28.1463325283643	5.44398167730476	2.4446622112015604	0.00041801571603397	0.00713184419428472
3519	Lpp	142.606180465302	202.99159864471298	82.22076228589	0.405045148837894	-1.30384536621315	2.4564518054963402e-06	9.36723492933141e-05
3520	Lrba	842.897515132305	1189.07297421956	496.722056045047	0.417738916630467	-1.25932654340373	2.2351554651733302e-10	1.7452597023952902e-08
3522	Lrdd	683.443669904421	850.462781708183	516.424558100658	0.607227699092725	-0.719690493145403	7.18637226310114e-05	0.00172367814507387
3523	Lrfn4	72.019304046287	97.44539144685291	46.593216645721206	0.47814694932118296	-1.06447402380257	0.00012301104061656002	0.0027157284450439302
3524	Lrig1	68.4798853540007	92.76997995915409	44.189790748847294	0.476337181147433	-1.06994493026385	0.00016156927148789399	0.00338349824133368
3528	Lrp8	400.09912167945504	494.598273313875	305.599970045034	0.617875125194985	-0.694612801200784	0.000308682788899507	0.0056524989475943204
3534	Lrrc39	317.974148012691	173.663375215019	462.284920810364	2.6619597841974	1.41248877576624	2.56979310867259e-11	2.3060377264242604e-09
3535	Lrrc4	11.9690337327403	21.060807014193102	2.8772604512874707	0.136616818593345	-2.87179299334133	1.84088556463577e-05	0.0005346868426624059
3538	Lrrc56	213.727756438269	342.433294886713	85.0222179898262	0.24828840904023103	-2.00991118178379	5.01107299810622e-20	9.244976493514469e-18
3539	Lrrc58	944.67779107408	1175.46861469542	713.8869674527381	0.6073211641109749	-0.7194684493517319	3.97395586195065e-05	0.00104376884081616
3541	Lrrn4	8.77891088837478	15.995671429984698	1.5621503467648798	0.097660817403173	-3.35607633665529	4.95008321750541e-05	0.0012575302956921801
3542	Lss	476.476907769273	388.012770043827	564.941045494718	1.4559857023028002	0.541996188422514	0.00220863545245963	0.0261398672283559
3543	Lta4h	2982.2650862843298	2280.66893419475	3683.86123837391	1.6152547102039598	0.6917616820544361	3.68403103703055e-05	0.000980071796680236
3544	Ltbp1	538.82551672722	733.517444759917	344.133588694524	0.469155288879544	-1.0918625657181702	3.6382533439348497e-09	2.39500640746543e-07
3545	Ltbp2	47.206109242940705	16.7935805152199	77.6186379706616	4.6219231152235	2.2084932610586097	2.69274981935354e-10	2.07744217008423e-08
3546	Ltbp4	22.4139342561408	33.2028512271413	11.6250172851402	0.350121054532732	-1.5140742740331599	0.00211624464988383	0.0253625945182423
3547	Luzp1	285.398790845592	415.74220525355	155.055376437633	0.3729603934319571	-1.42290566342347	4.3334343519847004e-07	1.94433222404846e-05
3551	Lyn	1326.96135202495	1038.1957322144099	1615.72697183549	1.55628358092866	0.638104967472481	0.00024736606442109503	0.00476276363821435
3556	Lyrm5	153.92088541338	113.07679765914601	194.764973167614	1.7224132377245602	0.78443131259165	0.00043883430801902796	0.007427174345843759
3557	Lysmd4	103.752493076596	79.26275800724551	128.242228145947	1.61793799976307	0.694156323992758	0.00475348516418175	0.0458250197254656
3558	Lyve1	259.988228011719	328.67200092038297	191.304455103054	0.582052789916217	-0.7807780890106172	0.0021920168665347	0.0260114527774253
3563	Macf1	3200.44629153917	4380.17228057122	2020.72030250712	0.461333521393729	-1.1161179696386898	2.6563527184408903e-06	0.00010065679408092099
3564	Mad2l1bp	343.63860118027196	266.683924884991	420.59327747555295	1.57712272180236	0.6572949259794261	0.00080209184826884	0.0121065528596026
3567	Mafk	965.501896522088	1176.4279407645402	754.575852279639	0.641412725873592	-0.640675117202921	0.000278430466323806	0.00519880985619305
3583	Maged1	1759.86945408474	356.242674140718	3163.4962340287602	8.88017203907232	3.15058762674568	4.601464203596829e-65	6.384354603098148e-62
3584	Magee2	17.2896368673451	5.52316702946666	29.056106705223602	5.26076914752103	2.39527374328047	0.00011883856838953	0.0026495565612385
3586	Malat1	10802.9403249687	13885.879998845	7720.0006510923595	0.555960490205481	-0.8469457346183791	0.0029510711361045803	0.0324563841962917
3588	Man1a	554.703092225134	800.873066567456	308.533117882813	0.385245965637459	-1.37614824622078	1.7284023729509298e-10	1.36136216597886e-08
3589	Man1a2	1087.30610757657	1273.74832461965	900.863890533479	0.7072542299927901	-0.49969919467428797	0.00419703886513601	0.0418937410129819
3590	Man2b1	2952.9383953599395	2235.8906021570897	3669.9861885628	1.6413979221622699	0.7149250321104549	0.000183892917635141	0.0037478831134294204
3591	Maoa	269.850090221183	326.832249454161	212.867930988205	0.651306385290047	-0.618591724222471	0.00265639612374097	0.0298237035671092
3592	Map1lc3b	760.158902249326	625.791246884321	894.5265576143311	1.42943283733671	0.515442835766445	0.00340900706331092	0.0361058487380734
3593	Map3k1	1012.0401790602699	1212.81856445748	811.2617936630651	0.668906147578604	-0.58012429047999	0.00112952799819589	0.0158547054501629
3594	Map3k10	283.939196916306	229.014783008358	338.863610824254	1.47965824028	0.565263992077331	0.00460078231674858	0.0448321505387326
3595	Map4k5	682.943175421429	1040.9500426696002	324.936308173255	0.31215360473969395	-1.67967196880126	4.80352690273699e-20	9.02512653590281e-18
3596	Mapk1ip1	76.21893613475319	54.32750729167579	98.1103649778307	1.8059058820993101	0.852722706236927	0.00286923995872484	0.0318064205995699
3597	Mapk3	1352.7829822011502	1057.8726344703698	1647.6933299319198	1.5575535997836298	0.639281811282327	0.0019237159448863101	0.0235139620189169
3599	March3	482.19452988755796	606.586372046818	357.80268772829805	0.5898627206558511	-0.761548861215731	3.4470202688613296e-05	0.0009279687252156981
3600	March8	2277.44055299703	3002.33466970901	1552.54643628505	0.517113049370851	-0.951448383133029	1.43396971670222e-07	7.10563510443898e-06
3601	Mars2	325.10573650834203	396.15145695346604	254.060016063218	0.6413204132001	-0.640882766062114	0.00119625465680452	0.0164082473344359
3602	Masp2	170.75987118727198	212.069185604511	129.450556770032	0.610416626069594	-0.712133837135808	0.00125745464218826	0.0170363119896738
3603	Mast2	1051.05473403452	1320.55768700518	781.5517810638721	0.591834638315811	-0.756733959247645	1.36476229324926e-05	0.00041651806232380497
3604	Mast4	123.320822044684	188.79124651762902	57.8503975717384	0.30642521111982	-1.70639309507473	2.62952479451899e-12	2.66453588307522e-10
3605	Mavs	1007.2392821746301	812.113017208378	1202.3655471408902	1.48053968063952	0.566123157381186	0.000983700041795142	0.014262859850369
3607	Mblac2	73.33817066542379	39.4331444049877	107.24319692586	2.7196207288073997	1.44340547102687	3.6989122083552703e-07	1.68477978540667e-05
3608	Mbnl3	929.588286548692	1164.1337288422098	695.0428442551739	0.597047252420415	-0.744082978916727	3.5034756585544605e-05	0.0009389627110452711
3609	Mbtd1	930.9609755855021	1088.37795527715	773.543995893849	0.71073103984072	-0.492624387221101	0.00484603512472087	0.0463105612072055
3610	Mc5r	44.7887824214112	69.6635434376891	19.914021405133198	0.28586001260394295	-1.80661927153515	2.67381507098518e-05	0.000743106354936206
3613	Mctp2	31.027121005652297	46.3874409300389	15.6668010812656	0.33773799043784497	-1.56602362494798	6.56002411012716e-05	0.0015976005976673301
3614	Mdga1	126.99949989124501	167.015168656975	86.98383112551451	0.520813958546283	-0.9411599796103192	0.000267572435441069	0.0050430554002618205
3615	Mdm1	470.853015209401	379.37158625028997	562.3344441685119	1.48227875926773	0.567816788261148	0.00477690630366686	0.0459581404467664
3616	Mdn1	2419.7288328274303	3408.8914374194896	1430.5662282353699	0.419657315141225	-1.2527163659160903	5.72381632796087e-08	3.06351558182286e-06
3618	Med12l	156.782198311857	214.460004979882	99.104391643832	0.462111299741548	-1.11368772756041	0.00335010058259461	0.0356704629328565
3619	Med13l	2286.22222115869	3399.0936355772496	1173.35080674013	0.345195199820045	-1.53451569191153	7.97329144540699e-18	1.2840558732214801e-15
3620	Med14	1296.84834950236	1600.42409888678	993.2726001179469	0.620630869535672	-0.6881926380812529	0.00352588999022473	0.0369317524701994
3621	Mefv	37.775446393795	23.4704488533152	52.0804439342749	2.2189794605022497	1.14989631360582	0.00406436816593775	0.041000564099003996
3622	Memo1	1047.3906354624198	1257.8025860586501	836.978684866191	0.6654292924368029	-0.587642719314094	0.000758562159381773	0.0115656683590609
3626	Mesdc1	1111.5949669814302	1375.06667813958	848.1232558232781	0.616787003355182	-0.697155729103567	5.12512870810117e-05	0.00128928795687616
3628	Mettl6	603.913486674439	499.560657283931	708.2663160649471	1.41777841336772	0.5036320693080399	0.00418050730935319	0.0418178678183685
3629	Mex3b	54.732825657784794	73.5181266495294	35.9475246660401	0.48896138006081996	-1.03220757448497	0.00118692732911439	0.016354933716758002
3631	Mfhas1	150.534361821425	274.856392846994	26.2123307958567	0.0953673681166603	-3.3903604865384196	2.11048675662779e-38	1.02883377376474e-35
3633	Mfsd12	441.308681022418	528.948530972006	353.668831072831	0.668626171289146	-0.5807282690225161	0.0017792714464550398	0.0221481843200204
3634	Mfsd4	90.582504471996	123.57674833846599	57.58826060552651	0.466012104864561	-1.10156066489781	0.00018195429404959	0.0037229179446664896
3635	Mga	1396.17198302276	1776.52751223512	1015.81645381041	0.5717988867689239	-0.8064202836880531	0.000695852990579267	0.0108211204800462
3636	Mgat4a	256.30011518165	312.698955899257	199.90127446404202	0.639277076858693	-0.6454867321502479	0.0011769549077044	0.0163117990805486
3638	Mgl2	148.81391500503798	70.4515733107011	227.176256699375	3.2245732213459104	1.68910822962385	0.0016352806352691901	0.0206989014945219
3639	Mgll	486.752295142016	927.4941986796181	46.01039160441529	0.0496072015004685	-4.33330661725033	1.2098909620256298e-73	2.1822803282056298e-70
3640	Mgst1	272.350520285308	177.59824107351002	367.102799497107	2.06704073913187	1.04756682299864	0.000611335850348621	0.00975811038295405
3641	Mgst3	1384.6510354997502	2545.55834030033	223.743730699162	0.0878957386899897	-3.5080629666113197	3.756506842631999e-57	3.7642285511418494e-54
3642	Mib1	612.5667185718789	841.794561963042	383.338875180716	0.455382931301885	-1.1348478776061002	0.000164268926530443	0.00342930396739537
3643	Mib2	280.507012403142	197.39451925661203	363.619505549672	1.84209524620574	0.8813476584304308	0.00033590704808327205	0.0060286123644557
3644	Mical3	412.148125400065	566.414334495783	257.881916304346	0.45528847099872605	-1.1351471675828602	2.84999084035737e-05	0.000788424613305613
3645	Micall2	1313.2834363285	947.0337165784861	1679.5331560785198	1.77346711809424	0.826572581470083	1.5076213199446301e-06	6.0294824274592506e-05
3646	Mier3	650.060463302955	908.3894603576961	391.73146624821294	0.43123735285739795	-1.2134459482250501	3.06613536052412e-11	2.69775041452554e-09
3648	Mink1	886.811068012232	723.9863135471151	1049.63582247735	1.44980064241096	0.535854533358488	0.0038067001658784703	0.0389776828512773
3649	Minpp1	3292.9508306044395	2229.99501849445	4355.90664271443	1.9533257279001799	0.965932546686404	3.6569565822861893e-09	2.39856457726167e-07
3899	Mir421	96.67790781012381	129.042551911905	64.3132637083424	0.49838803367936896	-1.00465866528685	0.00195441729807602	0.0238027176268718
3947	Mir486	4.58528041022595	8.506379020557981	0.664181799893925	0.078080438020543	-3.67889504353001	0.00260527307335448	0.0294986255016288
4050	Mir703	89.8468842938604	55.2156803008743	124.478088286847	2.25439743943308	1.17274187813382	0.00327229050015813	0.0350072975986668
4101	Mki67	25450.25963808	31674.439811692002	19226.079464468	0.6069903549603111	-0.720254502560409	0.004875716007794529	0.0465308410754445
4104	Mll1	1466.3496766892401	1911.4001196969398	1021.2992336815302	0.534319959048374	-0.9042241861258871	0.000726890941309175	0.0111963551736922
4105	Mll2	3777.63632149674	4932.85000163245	2622.42264136103	0.531624241664185	-0.9115212029683242	7.160210817486709e-05	0.00171969004680436
4106	Mll3	1757.75880788052	2526.08071321476	989.436902546278	0.39168855427707	-1.35222112368058	1.9795053784229897e-09	1.37324378886983e-07
4107	Mlycd	222.314760039977	162.195556682514	282.43396339744	1.74131751309491	0.8001792890327171	0.00014500738041157	0.00310260749760794
4108	Mmel1	31.2463447323988	60.5550012748813	1.93768818991636	0.0319988134608483	-4.965837779846059	1.48361486337356e-20	2.9406550868867002e-18
4110	Mmp14	106.123720460082	132.802672407821	79.4447685123427	0.598216640312609	-0.741260053098466	0.00253861066860912	0.028834332890241003
4111	Mmp19	218.853956388945	175.35696768834202	262.350945089548	1.49609649703694	0.581203230911979	0.0037702683251499202	0.0387047978262545
4117	Mmp8	380.42004400630503	458.01023116067597	302.829856851935	0.66118579072898	-0.59687237428785	0.0010941144251855	0.0154659419177671
4118	Mn1	65.5904536087891	90.46188085353891	40.7190263640394	0.45012358774592603	-1.1516069268925702	4.6500833725651e-05	0.0011913857072579099
4119	Mnat1	374.201981788666	297.86398376450296	450.53997981283	1.5125695094746203	0.597001442334411	0.00170823248411716	0.0214713514397361
4122	Mocos	46.7006496998866	31.7885235200063	61.6127758797669	1.9382081662581998	0.954723526532347	0.004375474517644739	0.0431731038702178
4125	Morn2	48.669046140840905	34.0019004032508	63.3361918784309	1.86272505734343	0.8974147447682309	0.00476196726585433	0.0458822668665676
4126	Mospd1	276.710429541493	358.532611756487	194.888247326498	0.543571884219181	-0.879457258992819	1.2267442969345e-05	0.000378883337051498
4127	Mospd3	1195.90980718422	981.108852886123	1410.7107614823099	1.4378738478736899	0.523937106214865	0.00182898057252373	0.0226264215271677
4129	Mpdz	59.580204750103704	83.07667086581391	36.0837386343935	0.43434261698661797	-1.20309458027462	0.000357153023303758	0.0063156559620881295
4130	Mpi	271.755330517048	199.928547609488	343.582113424608	1.7185245305523402	0.7811704451659169	0.00013483706213503001	0.00293372266553623
4131	Mpp1	1247.3684223334199	1551.22689800517	943.509946661661	0.608234648248419	-0.717300092671258	6.153294596347161e-05	0.00151414699364684
4132	Mpp2	667.925130342213	849.300689436237	486.549571248189	0.572882581281264	-0.8036886221568341	8.95609854302563e-06	0.000290020016913022
4133	Mppe1	342.964620274794	451.75921694297404	234.170023606613	0.51835140230503	-0.947997629249828	8.63472738977488e-07	3.6559760077316794e-05
4134	Mpst	702.1630049108529	934.4989228432598	469.82708697844595	0.502758296980133	-0.9920631094789191	2.51507883293663e-08	1.43558471233158e-06
4135	Mrap	632.3289675385599	412.48738083617303	852.170554240946	2.06593121106752	1.04679221785063	1.47813690784177e-08	8.85752671320332e-07
4136	Mrc1	347.93624628578596	431.205850848661	264.666641722911	0.613782584818869	-0.7042003828592591	0.000298973360283104	0.005525186987117171
4151	Mri1	469.181643908573	574.267373110009	364.095914707136	0.634018110301712	-0.657404044318727	0.00035619994143857203	0.00631117715493862
4153	Mrpl46	647.642300634673	526.543906340107	768.7406949292401	1.4599745352151001	0.545943205927701	0.00200892649135872	0.0243187967279444
4154	Mrpl51	1151.1344412167698	928.862688005506	1373.40619442804	1.4785890446057999	0.564221129046941	0.00307882765591307	0.0334535026684964
4155	Mrpl54	637.2079962422171	488.235686157397	786.180306327038	1.61024752720265	0.687282476426328	0.0036594868407451705	0.0380438986435277
4156	Mrps12	588.930896656084	471.913061759536	705.948731552632	1.4959296293272502	0.5810423103803221	0.00360691642839215	0.0376275023822494
4162	Msrb3	67.1154367219052	104.323939034037	29.9069344097734	0.28667374609020396	-1.8025183079224398	6.61147128554847e-10	4.82798006386387e-08
4163	Mst1	90.66139281513809	134.958945341485	46.3638402887914	0.343540327552779	-1.54144863064623	5.0707682156554206e-09	3.2523233311846e-07
4170	Mta3	1254.51023316733	895.408858979483	1613.61160735517	1.8020947538918	0.84967486985061	7.62785563422554e-07	3.27580076367919e-05
4171	Mtfr1	1212.50681651367	1787.16905706557	637.844575961762	0.35690220432143505	-1.4863992830107098	5.59972389689968e-16	7.95293070302201e-14
4172	Mthfd2	2808.5915515939696	2150.39385106202	3466.7892521259196	1.6121647903772398	0.688999219119597	3.7026277365418394e-05	0.000983568431281371
4173	Mtif3	1040.52421221281	852.2383357937371	1228.81008863188	1.4418620203084698	0.5279331117763011	0.00252473513896312	0.0287491462761855
4174	Mtmr9	764.3817333204761	1022.1381459969301	506.625320644019	0.49565249338179	-1.01259910690209	4.11261831034594e-05	0.00107195515120968
4177	Mtrr	496.875375594535	586.844713673663	406.906037515406	0.693379403502102	-0.528283112264556	0.00502409799659366	0.0473952173454811
4178	Muc13	234.42248840322102	317.697334552789	151.147642253654	0.47575986895332106	-1.07169451144673	3.4297411158780105e-05	0.000924697167520055
4202	Muted	465.236165829128	362.0641191168	568.408212541457	1.56991036263964	0.650682187736594	0.00032506283422819904	0.00586902736834236
4203	Mvd	267.452012977467	190.13490466328602	344.76912129164805	1.81328684442347	0.8586071635231359	0.0010639008982624698	0.0151912234311308
4204	Mvk	269.623060431718	196.98136357719102	342.264757286245	1.73754892884637	0.797053604259231	7.784316715058579e-05	0.00185231821358195
4205	Mybl2	1682.83735701001	2167.25007191923	1198.42464210078	0.5529701706455621	-0.854726436891083	6.78569537617843e-07	2.9492430722922998e-05
4206	Mycbp2	2231.68865539251	2913.4337060136	1549.9436047714098	0.5319989267551151	-0.9105047596244978	0.00018281140144472299	0.0037300557102471397
4207	Mycn	119.277993001733	155.784032547778	82.7719534556876	0.531325015163551	-0.912333457358074	0.000166838311698916	0.00347089115122647
4212	Myh7b	516.977428268832	713.2836943485839	320.67116218907995	0.449570296825497	-1.1533813752497	1.6041679141099098e-10	1.269051608193e-08
4213	Myl12a	2417.60990916439	1920.3863225037198	2914.8334958250502	1.5178370423013703	0.6020169087484271	0.004977731911746689	0.04717372670703401
4214	Myl7	14.7352223062259	28.4830075761211	0.9874370363307109	0.0346675832491276	-4.85026892306456	0.00333224219312618	0.0355432598683719
4216	Myo18a	2569.2462169733603	3052.8640457965503	2085.62838815017	0.683171067189136	-0.549681217860204	0.00112141296286514	0.0157776330820581
4217	Myo19	331.455482937476	397.550307059096	265.360658815856	0.667489507878583	-0.5831829353163891	0.0036480538118836203	0.0379469126902796
4218	Myo1d	191.17946436935398	296.968553262256	85.39037547645229	0.28754012685324	-1.79816479353437	2.85178832002699e-16	4.18192731124609e-14
4219	Myo1f	1935.4976622354102	1572.75209136909	2298.24323310174	1.46128766619608	0.547240212188198	0.0017985231932243397	0.0223261960331641
4220	Myo9a	509.5559116527901	724.690318825241	294.421504480338	0.406272164581431	-1.29948157205107	2.4259352444527997e-12	2.5003768002397304e-10
4224	Mypn	14.262436934340698	3.4814768077098597	25.043397060971497	7.193325833885191	2.84665895490192	4.320044890530909e-06	0.000153085755777026
4225	Myst3	1628.2396281578	2012.50628688468	1243.9729694309199	0.618121283663946	-0.6940381529176779	0.004147002055234271	0.0415783635743527
4227	Naa25	1096.97130201337	1335.93502120305	858.007582823689	0.642252481749471	-0.638787534983946	0.00148963223658175	0.0193020809276042
4228	Nagk	125.657168358767	94.0734113540559	157.240925363478	1.67147043038212	0.741117832778582	0.00232294199380109	0.0271690604840102
4229	Nags	48.7000668586672	84.3554485559501	13.044685161384198	0.15463950918039598	-2.69301913127455	9.32366226477063e-06	0.000299338368234923
4231	Nanos1	42.3651582085343	57.6262781348003	27.1040382822682	0.47034164203466294	-1.08821902699648	0.0019001150484372399	0.0232986914538834
4232	Napepld	101.307030837039	128.475023751734	74.1390379223435	0.5770696572557961	-0.793182619843293	0.00228477494481285	0.0268647233895629
4233	Nat6	411.581474944937	264.986563981013	558.176385908862	2.10643278482926	1.07480188098888	1.2348390802149e-08	7.47409143954232e-07
4235	Nat9	248.837604888264	179.985850927041	317.689358849487	1.7650796282773602	0.8197332694622029	8.13934504037627e-05	0.0019241070313665398
4236	Nav1	173.14224329785802	254.300187662116	91.9842989336004	0.36171541900636894	-1.46707299717044	0.000336925576101358	0.00604088132817116
4237	Nbea	53.7305477470208	83.3300397712722	24.1310557227694	0.289584113832243	-1.78794563446928	8.474497328663209e-05	0.00199029307704555
4238	Nbeal1	131.413306418118	183.202571334055	79.6240415021812	0.4346229472783621	-1.2021637467586102	4.87957582393125e-06	0.00016958171317196102
4239	Ncapg2	2685.33328360007	3438.4303518704805	1932.2362153296601	0.561952989473391	-0.831478648943598	0.000814809390905066	0.0122268860097793
4240	Ncf1	2299.74880766557	1836.1977762537601	2763.29983907737	1.50490316174714	0.589670654717822	0.004185575128620629	0.0418256058697675
4241	Ndrg2	162.786518025818	95.73569367343809	229.837342378198	2.40074870259143	1.26348439794604	4.73212639181281e-08	2.57865147217908e-06
4242	Ndst1	542.565033191368	711.71812827216	373.41193811057605	0.524662676524917	-0.930537931755561	0.000100963961979365	0.0023228150283441397
4244	Ndufa4l2	44.9039197870614	82.9064592120223	6.90138036210044	0.0832429756100315	-3.58652765308797	0.00113052965489342	0.0158564256495433
4245	Ndufa7	706.425620490194	576.186901451199	836.6643395291879	1.45207108565284	0.538112081714187	0.0024642432515196303	0.0282027636596824
4246	Ndufaf3	239.77224553392202	163.537302838563	316.00718822927996	1.93232481363123	0.950337624001631	0.000997034825123106	0.0144098695038024
4247	Ndufs3	1156.41262952134	889.523788945054	1423.30147009763	1.6000712828440702	0.678136178309434	8.113498836855501e-05	0.0019205141538105302
4249	Nedd4	7625.102532695691	8946.800872427058	6303.40419296432	0.704542806176745	-0.505240731315123	0.004916238549500121	0.0468008189708275
4250	Nek8	158.957174400698	195.170750768856	122.743598032541	0.628903652565787	-0.6690890803461179	0.00302460667157625	0.0330235051665986
4251	Nelf	242.872672002695	122.14912114648399	363.596222858907	2.9766585256301004	1.57369372892014	9.78375304752932e-14	1.16098390604136e-11
4252	Net1	1203.94325777938	1735.70486244349	672.181653115266	0.387267252434255	-1.3685985835757601	6.4409685590790385e-15	8.669832082097661e-13
4253	Neto2	86.2908915023151	115.09512508776301	57.4866579168674	0.49947083226185607	-1.00152766387634	0.000217897107576359	0.00429531161678119
4255	Neu3	212.36671611144797	289.889541927233	134.843890295663	0.4651561053192849	-1.10421313226802	2.00006500697586e-07	9.62004600821963e-06
4264	Nf1	402.26431394681504	513.2649160904509	291.26371180317994	0.567472474101174	-0.8173776803531351	1.82867324663852e-05	0.000532855886100467
4265	Nfam1	1033.58896314984	838.6564518577029	1228.52147444197	1.46486856652767	0.5507712264733791	0.003140788789089	0.0339020989759415
4266	Nfat5	601.250598570413	785.4421596174541	417.05903752337196	0.530986314417472	-0.913253417241143	6.96646733484844e-05	0.00167762578529588
4267	Nfatc3	2062.21181678317	2551.6134136492	1572.8102199171499	0.616398319394234	-0.6980651665273779	4.21170474060397e-05	0.00109461842083968
4268	Nfix	167.904595928596	238.20728759688498	97.60190426030711	0.40973517328100206	-1.28723635012879	5.47621315524914e-09	3.46577040986767e-07
4269	Nfkb2	393.258338045949	309.04719202738	477.469484064518	1.5449727303207998	0.6275813739366739	0.0010778135225620099	0.0153174582370294
4270	Nfkbib	593.996900654619	477.384095530117	710.609705779122	1.4885491838391	0.573906891114735	0.0011918812659118	0.0163630477297854
4271	Nfkbiz	87.97472644042409	110.377384143026	65.5720687378226	0.5940715957976961	-0.7512912839322409	0.00435333978702135	0.0430017468447448
4272	Nfu1	881.827807221324	578.735247452892	1184.92036698976	2.0474307936224396	1.03381468733143	2.81529084340888e-09	1.8947537665136602e-07
4273	Ngfrap1	1093.24137294823	814.181053513985	1372.30169238248	1.6854994186608299	0.7531761297277672	5.5644837285194896e-05	0.00138627890899594
4274	Ngrn	406.621516665621	327.548551705802	485.69448162544006	1.4828167582975103	0.568340325217161	0.00214373204437077	0.0256401449195045
4275	Nhej1	64.25303953283141	41.483935319629396	87.02214374603331	2.09773115967752	1.0688297973373702	0.00146474353171449	0.0190755083621186
4277	Nhlrc4	35.834414005435	68.4594766596356	3.2093513512344303	0.0468795776396389	-4.41489661788025	1.95989783918652e-20	3.80114809950617e-18
4278	Nid1	173.48860128851	240.66441367981002	106.31278889721001	0.44174702554343104	-1.1787076743112401	0.000225151486940406	0.00439984547122871
4279	Nid2	168.126347499547	207.87498425913998	128.37771073995398	0.617571715988282	-0.695321414395749	0.0011368071243123099	0.0159174186230074
4282	Nkiras1	669.215089720395	544.314668391315	794.1155110494749	1.45892726609119	0.5449079603872791	0.0023704502716969103	0.0275488476485807
4291	Nlrc3	36.1643400001006	56.77527979587521	15.553400204326	0.273946694058494	-1.86803290133361	6.58395691721846e-07	2.86847417671182e-05
4300	Nlrx1	290.490703878434	217.60197233975498	363.37943541711195	1.6699271220287701	0.739785142829932	0.00030682760905817203	0.00562995888563809
4301	Nme4	669.7301056239589	787.9174648129069	551.54274643501	0.700000661320505	-0.514571809853527	0.00507980415367517	0.0477210559999162
4303	Nmt2	344.608074855297	444.76322528007597	244.45292443051702	0.549624857757923	-0.8634808408166741	1.2678729057208199e-05	0.000390249549496355
4305	Nod2	11.7267911625003	3.1967911277058603	20.2567911972947	6.336601419383861	2.66370927095815	5.38613462872223e-05	0.00134370277037708
4306	Nos1ap	48.008012580210504	68.9580009827002	27.0580241777208	0.39238411485433006	-1.3496614577256398	2.58152978283322e-05	0.000719676239458468
4307	Nos3	41.1908995260026	56.318204345420895	26.0635947065843	0.4627916498673571	-1.11156526070046	0.00465013815329874	0.0452283776474067
4308	Notch1	808.6582157480051	1022.69816377821	594.618267717797	0.581421076890433	-0.782344723836068	0.000634592797049082	0.010075836514413999
4309	Notch2	1248.68950301687	1577.5712996369598	919.807706396781	0.5830530173872039	-0.778301020305593	0.0026479808926469397	0.0297951536872569
4318	Nprl2	209.201558980613	150.959259165947	267.44385879528	1.7716293804892298	0.8250768280158359	7.80686802273495e-05	0.00185523687122622
4326	Nr2c2	1121.11582100013	1395.4808964688098	846.750745531454	0.606780607082556	-0.720753117596605	0.00210279406058042	0.0252517286755587
4328	Nr2f2	50.11377752334229	66.88447497350549	33.3430800731791	0.498517482366229	-1.00428399591924	0.00236172000953461	0.0274650830509192
4329	Nr3c1	761.0505887537599	900.201829849195	621.8993476583249	0.690844349608251	-0.533567393453483	0.003524146113076	0.0369317524701994
4331	Nrgn	884.864367050354	456.230047921854	1313.49868617885	2.87902713151379	1.52558138470404	1.99703195449318e-17	3.1322143794081304e-15
4332	Nrip1	551.98921218762	819.375417755134	284.603006620106	0.34734140230840804	-1.52557370793647	6.30108482038545e-07	2.7585598763420502e-05
4333	Nron	10.5443487306562	17.365751069868697	3.72294639144374	0.214384415420041	-2.22172806135579	0.0014871206953095	0.0192957211109619
4334	Nrp2	59.9665613634419	78.3904995814636	41.5426231454202	0.5299446153197299	-0.916086503850725	0.00189601109176567	0.0232641850763112
4335	Nrtn	64.8308629130528	33.131928779822196	96.5297970462833	2.9134976622632096	1.54275215309381	0.000162817544797347	0.00340294328564282
4336	Nsa2	841.372701534355	614.184908285316	1068.5604947833901	1.73980259099268	0.7989236180550741	6.31442523312158e-06	0.000212884650336101
4337	Nsg2	8.48822812266431	14.123128181521	2.8533280638076697	0.202032299582258	-2.3073421349695895	0.00380837822785081	0.0389776828512773
4339	Nt5dc2	3499.7139635837398	2622.7741981918803	4376.653728975611	1.6687116001037499	0.738734638311922	8.179089582057449e-06	0.000266774392028156
4340	Ntn3	64.1198516613633	99.09525486581708	29.1444484569096	0.29410538876330106	-1.7655948765553897	5.8629103957599786e-09	3.68464511527257e-07
4341	Ntn4	43.715661559142596	28.760619859147397	58.670703259137895	2.0399665774407	1.02854551545385	0.00215496881268936	0.0257278777403873
4344	Nub1	868.78086046597	714.352763397849	1023.20895753409	1.43235808687455	0.5183922087871871	0.00274471577207739	0.0305973043145611
4345	Nudt18	123.923634323926	82.4668066279995	165.380462019853	2.00541852876478	1.00390335706017	8.71564904838317e-05	0.0020363233404881802
4346	Nudt22	113.055047061546	78.3757250889213	147.734369034171	1.88495058727123	0.914526704696526	0.0027298448600685103	0.0304691904338216
4347	Nudt4	5301.588070363039	6713.225901241751	3889.95023948433	0.579445753309867	-0.787254489900782	1.34087217778281e-06	5.42271557638307e-05
4348	Nufip2	1037.7508683443598	1232.00884227791	843.492894410806	0.6846484095448871	-0.54656479006345	0.0019162899118000802	0.0234810605564797
4349	Nup153	3065.50946952279	3777.45689196044	2353.56204708513	0.623054640833683	-0.6825694041853531	0.00242124165004573	0.0278875706525383
4350	Nup160	1820.5581060924699	2310.87584626828	1330.24036591666	0.5756433726479929	-0.796752796855769	0.000213716088339755	0.0042313908730890895
4351	Nup188	2404.82499287511	2814.99839924763	1994.65158650258	0.7085800073760959	-0.496997334576866	0.00316949183734895	0.0341506118699302
4352	Nup205	3575.28369309298	4248.65392197686	2901.9134642091103	0.6830194968807621	-0.550001333865811	0.0010807133030820099	0.015324548622398002
4353	Nup210	5997.33866308146	8263.16131745348	3731.51600870943	0.45158455285481497	-1.14693195753842	4.35454392548764e-12	4.31554443868245e-10
4354	Nup98	1083.21950510279	1380.82172096362	785.617289241966	0.568949110022482	-0.8136284792651491	0.000853256029652939	0.0126876990988047
4355	Nupl1	983.589591327746	1238.72447560027	728.454707055222	0.588068389221276	-0.7659441523205041	0.000130726040957474	0.00285460726483045
4358	Nynrin	338.558595679423	421.54802404650803	255.56916731233798	0.6062634687718089	-0.7219832013774301	0.000394345947442211	0.00681304392147045
4361	Oaf	905.5812963721271	747.270922324382	1063.89167041987	1.42370275443161	0.509647966900433	0.00318837147788708	0.034333526177104
4373	Ocel1	158.732406164569	100.337124012731	217.12768831640702	2.16398158162135	1.11368821995187	6.85707857719263e-07	2.9731039975197998e-05
4379	Ogfod2	318.822006963467	232.909340085112	404.734673841822	1.7377348357688	0.7972079553934031	0.000417386568503714	0.00712916812130823
4380	Ogfrl1	1786.1302514034	1403.6814582700101	2168.57904453678	1.5449224834881499	0.6275344526974229	0.000199955570365122	0.00401178934669154
4381	Ogn	16.9200831300887	25.0835812045225	8.75658505565498	0.349096286700728	-1.51830308370548	0.0037588615403244	0.0386816870455047
5062	Olfr543	6.91908482224404	12.5558275909555	1.28234205353261	0.102131225062085	-3.29150407925819	0.000359903303336991	0.00633942957254815
5154	Olfr67	10.445184876029801	0.972654447809848	19.917715304249803	20.4776890180259	4.3559810060086805	4.24355091894689e-07	1.91352319812612e-05
5402	Olr1	422.56018445205495	327.496303140616	517.6240657634951	1.58054933994551	0.6604260724987471	0.00042759356231486	0.00725541400138583
5403	Oma1	315.150920722842	254.220900906193	376.080940539492	1.4793470528934398	0.5649605465227889	0.00290419921267779	0.0320777962027369
5404	Omp	23.8272406371976	33.960711037086604	13.6937702373085	0.40322389664793296	-1.31034695368379	0.00396308062325781	0.0401584748324164
5417	Orai3	343.549651382916	277.78239220281	409.316910563022	1.47351640007542	0.5592631175883499	0.00419447133764784	0.0418912954137066
5418	Orc1	634.220100959555	805.161224857069	463.27897706204203	0.575386596820137	-0.7973964798691391	1.68048417230213e-05	0.000497822592160056
5419	Orc5	878.6008828439959	1119.04940425207	638.152361435926	0.570262902612816	-0.8103009109563699	5.00045118024209e-06	0.000173115427904082
5420	Osbpl1a	370.32800361130796	552.978403183335	187.67760403928003	0.33939409379982205	-1.55896663584016	1.7467652727172598e-15	2.4235696326154804e-13
5421	Osbpl8	1127.1695286506	1469.0478447903	785.2912125108991	0.534557955546369	-0.903581724777604	2.27520673293903e-07	1.0799448379479302e-05
5422	Oscp1	48.65023057312511	32.5501385193962	64.750322626854	1.9892487581357	0.992223698337812	0.00513877171801119	0.048048769953025004
5423	Osgin1	55.2536005839677	32.0940256843506	78.4131754835848	2.44323277655442	1.2887913214776499	4.4451590640348105e-05	0.00114702909925602
5424	Osm	46.6792528272468	62.93612553409861	30.422380120395	0.48338501714587206	-1.04875533842504	0.0010079150245822	0.0145554550027135
5425	Osta	5.516405803016241	10.401397857128499	0.631413748903949	0.0607047011927549	-4.0420479414183	0.000340153355800021	0.00608539639649313
5427	Ostf1	1518.2510199211702	1107.65814869122	1928.8438911511103	1.74137110211322	0.800223687266094	0.00192192893805454	0.0235139620189169
5433	Otud4	2033.1032539101398	2459.22414815668	1606.98235966361	0.6534509515401941	-0.6138491444448921	0.0021552821015537603	0.0257278777403873
5439	P4ha1	797.20366490545	573.7671696490689	1020.6401601618302	1.7788402929817	0.83093698903891	0.00468530120845982	0.0453860246492963
5441	Pabpc4	6388.761189565121	8947.27688606766	3830.24549306258	0.42809064051956297	-1.22401180110357	2.32645589899999e-13	2.6727570095708804e-11
5442	Pabpc4l	11.453201067077698	17.6743119352999	5.23209019885545	0.296027942587439	-1.75619473413557	0.0034537971170745803	0.0364091984808149
5445	Pacs2	925.354022423352	1206.35640210566	644.351642741041	0.534130412551665	-0.9047360635157159	2.4913991477649805e-07	1.17637084890673e-05
5446	Pacsin2	1795.6033361891	2221.04438663045	1370.16228574775	0.6169000016368089	-0.696891444791051	4.5241252365660605e-05	0.0011640748486725
5447	Pag1	442.723254463816	551.4024056064769	334.044103321154	0.6058082081701209	-0.723066969368629	0.0007584260032091451	0.0115656683590609
5448	Pak4	436.21806966757106	572.850581125055	299.585558210087	0.522973298938988	-0.935190805148746	4.7518043624720603e-07	2.12675670684637e-05
5449	Pak6	183.245297281818	112.438675347873	254.051919215763	2.2594709376444904	1.1759850005203898	8.356842333437459e-08	4.34387219504932e-06
5452	Paqr6	27.7294534370892	55.1268159742314	0.332090899946963	0.006024126263744239	-7.375032275912429	3.84467344794906e-23	9.37113175414287e-21
5453	Paqr9	110.16750541279801	145.041725645493	75.2932851801022	0.5191146536971839	-0.9458748818294158	0.000108532387522591	0.00246197149341553
5454	Pard3b	57.157874927273	80.1685801140029	34.147169740543106	0.42594205475492297	-1.23127091561877	0.0011384082731984	0.0159174186230074
5455	Parm1	26.131850506457	47.837543710127	4.4261573027870895	0.0925247610873903	-3.4340166844962696	2.04059180526161e-12	2.12752337523143e-10
5456	Parvb	985.758714121375	1170.56404216538	800.9533860773699	0.684245677490416	-0.5474136790462539	0.00218922932826918	0.0260114527774253
5461	Paxip1	1565.67695341536	1836.8170118652802	1294.53689496544	0.704771834430496	-0.504771825480616	0.00323363768847955	0.0346939263534379
5464	Pbx3	264.737593261213	318.036542359122	211.438644163303	0.6648249996522421	-0.58895346158147	0.004266282910213129	0.0424908585596434
5484	Pcdhgc3	41.4193384447384	56.348381029092295	26.490295860384602	0.47011636140367297	-1.08891020353848	0.0013268220474818599	0.0176071337853605
5485	Pcf11	1018.4966968949001	1262.9557276583198	774.03766613149	0.612877909478787	-0.7063283895399279	6.43526917082028e-05	0.0015706759138577199
5486	Pcx	838.724457947719	1307.5415255139699	369.90739038146796	0.282902977200716	-1.8216207355087701	5.8687229162632404e-24	1.47713556969293e-21
5487	Pcyt1a	1683.5390876004699	2067.10020082108	1299.97797437985	0.628889675432031	-0.669121144026386	9.64329605554397e-05	0.00222709514665617
5488	Pcyt2	911.5354479560091	717.08030643992	1105.9905894721	1.5423524806628701	0.62513250843874	0.000245022213354748	0.0047317619510488
5490	Pdcd10	585.100118121112	458.267763343643	711.932472898581	1.55352946431172	0.63554960394015	0.000333297198334277	0.00598773064378024
5491	Pdcd4	1012.67163596051	836.4680148403841	1188.87525708063	1.42130390641116	0.507215067877219	0.0034162871934769697	0.0361405115007296
5493	Pdcl3	424.108962995164	310.71613741654204	537.501788573785	1.7298805045752002	0.790672383867241	0.00132758784432501	0.0176071337853605
5494	Pde3b	526.07490790542	658.603233924079	393.54658188676103	0.597547296483709	-0.742875186476796	4.59629876216778e-05	0.00118096069477522
5495	Pde4d	227.516206909701	295.519925489864	159.512488329538	0.539768978572677	-0.889586029800628	1.08218390213837e-05	0.000341845027020487
5496	Pde5a	114.12852825245399	147.467357478408	80.7896990265008	0.54784801469254	-0.8681523821058249	0.0024049482392015102	0.0277899549122986
5497	Pde6d	629.392854110027	464.795374091829	793.990334128224	1.70825782351989	0.7725257341168149	0.0012270427292377301	0.0167414294306058
5498	Pde7a	243.882554351234	296.662791591466	191.102317111001	0.644173528084938	-0.6344787196141469	0.00220507094379066	0.0261319741216505
5499	Pdgfrb	106.720005887692	146.42175328737198	67.018258488013	0.457706979894449	-1.12750380211347	0.00104436528752288	0.0149383161705394
5501	Pdia2	1402.76524966384	1041.22201666742	1764.3084826602699	1.69445944709005	0.7608251097152829	9.331233940555749e-06	0.000299338368234923
5503	Pdk2	193.211862679312	130.058498432162	256.36522692646196	1.97115321195393	0.979039917190938	7.33939194061967e-06	0.000242012088542883
5504	Pdlim1	331.60303032353903	429.701367903257	233.50469274382198	0.543411564834471	-0.87988282569884	7.74111542649033e-06	0.000252946556064504
5505	Pdrg1	562.67709778567	450.12755490978	675.226640661561	1.50007844064756	0.585037942704091	0.0010270383250118801	0.0147392196237928
5506	Pds5b	1486.18437858358	1741.37545272276	1230.99330444439	0.706908612108688	-0.500404376853481	0.00344795951165484	0.0364091984808149
5508	Pdxp	270.966614947581	332.783790258107	209.14943963705502	0.6284844567544561	-0.670051029542379	0.0007029321077486099	0.0108830784785079
5509	Pdzd11	550.6917059350891	425.86523896302805	675.5181729071489	1.58622519779266	0.665597606272044	0.00015518893709881899	0.00328537894184437
5510	Pdzd4	34.6663123286095	46.9673125802523	22.3653120769667	0.476188882188043	-1.07039415718423	0.0045677807419969895	0.044606963315322
5511	Pdzk1ip1	156.879295941096	259.46506929652304	54.2935225856684	0.209251760681591	-2.25668833296759	2.07228409119354e-07	9.91453266654055e-06
5513	Pear1	154.173845366116	205.13228529117802	103.215405441054	0.503165093171675	-0.990896255450217	0.00124849139085176	0.0169771477678897
5515	Peg10	321.652427819396	407.229702210213	236.075153428579	0.5797100558905601	-0.7865965834726	0.000987322812064589	0.0142954825903688
5516	Peg13	243.705726232618	304.85954506609403	182.55190739914298	0.5988065991490121	-0.7398379741805899	0.000221239588877225	0.0043374983310636
5517	Peg3	401.367270504199	647.632821897007	155.10171911139201	0.239490207826523	-2.06196142601953	4.16895101766947e-08	2.2995525842723e-06
5518	Peg3as	61.5491905146198	93.7131608322551	29.385220196984502	0.3135655647085	-1.67316096130175	4.8654937558208494e-08	2.63540272894116e-06
5519	Pet112l	364.385433562644	284.10951030931	444.661356815977	1.5651054986926498	0.646259907835757	0.000705206470366866	0.0109089271921159
5522	Pfkfb4	245.162039809433	185.500170149464	304.823909469402	1.6432540693833	0.7165555577691071	0.000394313975918994	0.00681304392147045
5523	Pfkl	5211.2236868684795	4341.4918722256	6080.95550151136	1.4006603445267	0.48610714943313793	0.00385954804843746	0.0393748123018476
5524	Pfkm	1914.6812057907398	1252.60822422893	2576.75418735255	2.05711102442962	1.04061965972165	4.0534196814862995e-10	3.0719130586121204e-08
5525	Pfkp	958.972392103846	743.0595908943441	1174.88519331335	1.58114531823654	0.6609699674842441	0.00042373454043027	0.00720892469137561
5528	Pgd	4881.44274151652	3617.4578572355895	6145.42762579744	1.69882493959272	0.7645371934321809	9.25840317568274e-05	0.00214921258789948
5529	Pgk1	5091.61251782901	3326.71621642989	6856.50881922812	2.06104409668772	1.04337537212226	0.00114279914680277	0.0159512844866388
5532	Pgm2	838.538597270031	627.435478638685	1049.64171590138	1.6729078154438002	0.742357948743692	0.00155970695805584	0.0199786945502808
5535	Phf13	139.801873670887	178.52410114526901	101.079646196505	0.5661960796780839	-0.820626334779285	0.000376832038271066	0.00658878841256961
5536	Phf17	634.8347071376689	756.537086385703	513.132327889635	0.67826460476787	-0.560079887139778	0.0017585214863957	0.0219961526006374
5537	Phf20	592.6351895061609	699.9644418337201	485.305937178602	0.6933294152874829	-0.528387125087419	0.00320178554841007	0.0344368550606276
5539	Phip	1343.9901117355	1665.91842960069	1022.06179387032	0.613512508001547	-0.7048353377182479	0.00283231401587548	0.0314571723548929
5540	Phlda1	91.96269711687219	30.6659548898529	153.259439343891	4.99770641072076	2.32126615307769	8.679831453070429e-08	4.4603452968385e-06
5541	Phldb2	64.7012199305384	83.0511365766201	46.3513032844567	0.558105586450278	-0.841390007531937	0.0050238670850642295	0.0473952173454811
5542	Phlpp1	211.83723219500598	277.596183934621	146.07828045539	0.526225823370087	-0.9262460475735259	1.09399952058509e-05	0.000344973240433448
5543	Phlpp2	636.883801243907	958.1011532829199	315.666449204894	0.329470899939184	-1.60177704806799	4.68736810108035e-18	7.616762021548309e-16
5544	Phospho1	295.414672440172	545.868232515122	44.9611123652213	0.0823662372841521	-3.60180310581967	1.1548484377460898e-57	1.2252941924486097e-54
5545	Phyhip	48.4353028968168	96.8706057936336	0.0	0.0	-inf	4.4481168868715195e-39	2.2923052653857596e-36
5546	Pi4k2b	553.854033673413	671.810332490402	435.89773485642405	0.648840474424605	-0.624064277751444	0.000804978870479685	0.0121399698050519
5547	Pign	853.282376478249	1082.9378700889802	623.626882867519	0.575865799961617	-0.796195450385681	4.5150835228256e-06	0.000159059690432042
5548	Pigq	4073.39996809568	6134.903854262559	2011.8960819288102	0.327942561077129	-1.60848494500069	2.2646042650915802e-21	4.80549025052434e-19
5549	Pigw	173.627603905863	217.141946873909	130.11326093781798	0.599208318848559	-0.7388704419213851	0.00117746645245186	0.0163117990805486
5550	Pih1d1	806.521217493842	627.988081485562	985.054353502122	1.56858765722414	0.649466153414192	0.000217200802266268	0.00429031400923846
5551	Pik3c2b	140.326578681982	178.77422725357	101.878930110394	0.569874817391275	-0.811283053089482	0.00121758280152674	0.0166249364051005
5554	Pip4k2c	1228.7293908822999	1575.2654363389001	882.1933454256931	0.560028376853117	-0.836428163952746	1.46614069338947e-06	5.87661770814797e-05
5555	Pir	101.128070469183	161.487399128955	40.7687418094112	0.252457727533624	-1.9858862570554299	5.45522277254541e-09	3.46464271649301e-07
5561	Pitpnc1	582.729681987479	710.979015515591	454.480348459367	0.639231733344175	-0.645589065216766	0.00203203438271682	0.0245162569639219
5562	Pitpnm2	564.5029379308239	752.2221716850411	376.783704176607	0.500894175098003	-0.997422260305098	5.590172579630849e-08	3.00984903936721e-06
5563	Pitrm1	5280.01900356332	6453.24234093386	4106.795666192779	0.6363925991346661	-0.652011036801368	0.000107217262485168	0.00244616676783182
5565	Pja1	789.62888303536	594.3087313003421	984.9490347703779	1.65730197605429	0.728836499157412	2.62205692673425e-05	0.000729846308449162
5566	Pkdrej	9.139837942323721	14.7577481891907	3.52192769545668	0.238649396256558	-2.06703540827211	0.0037058456581670006	0.0383490178636594
5567	Pklr	7675.058078898041	14269.578919708201	1080.53723808791	0.0757231341000218	-3.72312206588331	1.3719107360064998e-93	4.9490307890698384e-90
5568	Pkm2	17227.1186217723	11730.048099535701	22724.1891440088	1.93726308291167	0.954019887157097	0.0035503387103304604	0.0371231648221626
5569	Pkn2	1354.85552041026	1730.36624457844	979.344796242083	0.5659754397721011	-0.82118864551886	2.7130951159901198e-06	0.00010237677114459001
5570	Pkp4	613.316879259749	750.6108891542759	476.022869365223	0.6341806070806739	-0.657034333649193	0.00026069514436439703	0.00495568832725851
5571	Pla2g12a	598.4325088696	792.788943919203	404.07607381999605	0.509689340295817	-0.972309914026213	1.59225699256847e-07	7.78307300134348e-06
5577	Pla2g4c	37.4159534603492	60.2836150797234	14.548291840975	0.241330779876676	-2.05091616299098	9.66181499978894e-08	4.90901851130121e-06
5581	Plag1	150.547750825595	203.495126933792	97.600374717398	0.479620206085588	-1.0600356550564	0.00041254527137547	0.00708674196171367
5582	Plagl2	2599.6170721339604	3314.17145741458	1885.0626868533398	0.5687885225841322	-0.814035741354115	1.27778025780357e-06	5.19083840315381e-05
5583	Plcb1	58.82843705721599	27.439430680992103	90.21744343343978	3.28787592141754	1.7171558553051	0.00125810099075486	0.0170363119896738
5584	Plcg1	339.110602070806	421.383328751018	256.837875390594	0.60951124039924	-0.7142752681046949	0.0023557041320432398	0.027423179144000998
5586	Pld4	688.622964865619	496.17449050125504	881.0714392299831	1.77572901488726	0.828411436019572	0.00504309600801483	0.0475247245018618
5588	Plek2	632.183969319687	820.238191643253	444.129746996121	0.5414643594031611	-0.8850617158802191	7.80288762623782e-07	3.32720293414779e-05
5589	Plekhg5	254.374529598363	391.43047321157206	117.318585985154	0.29971755909188597	-1.7383244876033899	5.44268644249407e-17	8.18081128027213e-15
5591	Plin2	3118.27883378648	1869.9345742406301	4366.62309333234	2.33517426410794	1.22353021613762	1.22963864221819e-13	1.44960733265944e-11
5592	Plin3	820.759237504731	646.7517332868621	994.7667417225999	1.5380967541703898	0.621146259067854	0.000418652401339275	0.00713184419428472
5593	Plod3	1253.12916255877	1044.68243313698	1461.57589198056	1.3990623807004399	0.48446029010865993	0.00510466535987225	0.0479047081665015
5594	Plp2	311.607894095617	235.570583040232	387.64520515100304	1.64555862683754	0.718577426730312	0.00334908480629914	0.0356704629328565
5595	Plscr3	1256.74858564935	1025.84812501542	1487.64904628329	1.45016500006854	0.536217059714499	0.00203594821576729	0.0245470574651033
5596	Plxna1	228.97223199703203	309.087234682065	148.85722931200002	0.48160264355504206	-1.05408478370071	3.3005725216964505e-07	1.5148200146014999e-05
5597	Plxna3	76.66374670777171	99.2405266536829	54.0869667618604	0.545008864680921	-0.8756483990763398	0.0014953921968154302	0.0193350459168172
5598	Pml	1411.14643233803	1789.11026906202	1033.18259561403	0.577484022913635	-0.792147062440267	0.000159417804161366	0.00335130411848316
5599	Pmm1	537.180810702871	400.926492564459	673.435128841282	1.67969725456097	0.748201227824028	6.64778249615464e-05	0.00161164049574115
5601	Pmvk	441.516520920291	320.689680512084	562.343361328499	1.75354367633701	0.8102733649221009	1.1128229381107901e-05	0.000348472002338618
5602	Pnkp	889.314096332621	696.902231487	1081.7259611782401	1.55219184600706	0.634306881093349	0.000379696113487392	0.00662338375142369
5605	Pnpla2	640.425852633459	509.57833314042506	771.2733721264931	1.5135521311773499	0.597938366672405	0.000897236941733884	0.0132542692203555
5607	Pnpla7	621.446709193936	795.993580342621	446.899838045251	0.56143648527026	-0.832805273630252	3.98268555065411e-06	0.00014309900254412
5608	Pnpo	8530.75071364516	9931.65342723046	7129.84800005987	0.717891341285768	-0.4781625979854579	0.00478512988629081	0.0459581404467664
5609	Podn	6.773536792531719	12.321431970000598	1.2256416150628302	0.0994723355245513	-3.32956083950486	0.0005782146578169191	0.00932015887671472
5610	Podxl	3271.4775479298305	2625.19362155961	3917.7614743000395	1.49237048350458	0.577605731548033	0.000418729445126547	0.00713184419428472
5611	Pogk	307.057579573377	385.126158989396	228.98900015735802	0.5945817878438729	-0.750052820995527	0.0017805181723035601	0.0221481968304084
5612	Pola1	1992.3518705418699	2483.61329021034	1501.09045087341	0.604397816999234	-0.726429645188834	0.00021058349540382	0.00418314372973426
5613	Pole	1575.6359090154099	1979.60277166405	1171.6690463667699	0.591870784956453	-0.756645848509635	3.77955172156636e-05	0.000998122612033565
5614	Polq	1193.22707069534	1511.5232504008802	874.9308909897951	0.57884051122452	-0.788762199801649	0.00153246359123368	0.0197385921625664
5615	Polr1a	2012.7102781361102	2399.475404623	1625.94515164923	0.6776252628039311	-0.561440433554687	0.00087341884997345	0.0129448280994011
5616	Polr3d	433.652748548027	512.5895436985289	354.715953397525	0.692007782363476	-0.531139832294062	0.004916979095732001	0.0468008189708275
5617	Pom121	2975.37557587701	3471.1621585977696	2479.58899315626	0.714339716747179	-0.48531775857648	0.0036303174200999202	0.0378278655726992
5619	Pomt2	388.971380554841	308.407854214856	469.53490689482595	1.52244795480377	0.6063929101480949	0.0036342413304324295	0.0378417115821438
5620	Pon2	1234.07395343231	920.95656013759	1547.1913467270401	1.6799829804088602	0.7484466174063492	8.988594436763199e-06	0.00029055067716110696
5621	Pon3	212.06941193906002	147.845993482049	276.292830396072	1.8687880806835602	0.902102977707302	2.1070978694435698e-05	0.0006013563966954691
5622	Pop1	650.652094780449	767.6481500794059	533.656039481492	0.6951831244904201	-0.5245350336059951	0.00391297981815359	0.0398108776571734
5623	Pop5	700.9313626095959	535.114387296848	866.7483379223461	1.61974403697266	0.6957658465873892	7.0450573768049e-05	0.0016942893320724
5631	Ppap2a	114.146868761843	172.788938672578	55.504798851108	0.321228889288366	-1.63832644935823	1.0860999002928698e-10	8.86424610931337e-09
5633	Ppapdc1b	414.784087652119	326.690808266116	502.877367038123	1.53930675217678	0.6222807597660289	0.000819243837373183	0.0122526543073799
5634	Pparg	86.66224221358891	63.2923613600085	110.032123067169	1.7384739754186698	0.797821470392867	0.00300719521671694	0.0329130947353904
5635	Ppat	2006.3044131597799	2414.24883892535	1598.3599873942098	0.6620527104015029	-0.5949820107739829	0.000626386163624161	0.00997186869663635
5637	Ppfia4	188.440995729913	144.67288682309498	232.20910463673198	1.60506304765091	0.6826299682178779	0.0017659247164570802	0.0220428955783643
5638	Ppm1l	339.567917194171	494.567837123758	184.567997264585	0.37319045722417205	-1.42201599908189	1.97765583562284e-09	1.37324378886983e-07
5639	Ppp1r11	332.5873265941	253.406817731095	411.76783545710504	1.62492800763575	0.7003758010163721	0.0007021135913894781	0.0108830784785079
5640	Ppp1r12b	139.417723881949	191.72390232262	87.1115454412767	0.454359338538244	-1.13809436372884	0.0041171195897432705	0.0413503741691693
5641	Ppp1r15a	1852.9097744621301	2391.42469259584	1314.39485632842	0.549628370233844	-0.863471621045534	3.37025595267952e-07	1.5389697878096303e-05
5642	Ppp1r16a	351.31089471589996	279.515774444977	423.106014986822	1.51371068708722	0.598089491856316	0.0016850994011003	0.0212249566324344
5647	Ppp1r35	627.409865264014	438.91838199640296	815.901348531626	1.8588908143252798	0.894442033163503	0.00021232709116299	0.0042131394315807
5649	Ppp1r9a	223.13781880355302	273.89482649205297	172.38081111505298	0.629368627815447	-0.6680228285851679	0.00139486475585419	0.0183375915461676
5650	Ppp1r9b	3879.43670590495	4668.35655206276	3090.5168597471397	0.6620138854607329	-0.59506661762035	0.000270954353724893	0.00508553972750875
5651	Ppp2r3a	127.171303124937	168.32596623062	86.0166400192548	0.511012305144919	-0.968570063298223	5.05700382431089e-05	0.0012774954899033
5652	Ppp2r5b	118.284842097519	90.2082524416345	146.36143175340402	1.6224838392485401	0.698204108330975	0.00309498407966275	0.033588584744210004
5654	Ppp4c	2107.9885850532396	1748.6272841895402	2467.34988591693	1.41102103817424	0.49673949852580396	0.0046954503722119205	0.0454599239740131
5655	Pprc1	1463.70923767612	1886.5145445830499	1040.9039307692	0.5517603528465009	-0.8578863004048001	3.85478176444578e-07	1.7513526117206197e-05
5658	Pqbp1	662.118626315131	535.417159056322	788.82009357394	1.47328131015495	0.5590329266512789	0.00534362370123746	0.0495542111564114
5659	Pqlc1	932.545789255194	1275.83197386717	589.2596046432141	0.46186301700615706	-1.11446306573424	3.6277759404665e-10	2.7609364826242298e-08
5670	Prdm10	193.300104369832	262.909023275928	123.691185463736	0.470471435032945	-1.08782096340507	0.004870771674343971	0.0465082629381377
5671	Prdm11	137.605685530269	98.90178910458029	176.309581955959	1.78267333232492	0.834042359153336	0.000550121620569174	0.00893118242142771
5674	Prdx2	14761.533024697299	17332.1748987841	12190.8911506105	0.703367651307614	-0.50764910961316	0.00217752675515556	0.0259247855331623
5675	Prelid1	3670.5457041978707	2512.09828759787	4828.993120797871	1.92229465886682	0.942829496519212	4.258634778212271e-06	0.000151643328585462
5676	Prex1	1821.01314053175	2130.85249461388	1511.1737864496301	0.70918742159272	-0.49576114659031706	0.00298814871637836	0.0327319526676834
5677	Prex2	27.902727300651897	38.7882082031829	17.017246398121	0.438722157749081	-1.1886205230926599	0.00442914538171586	0.0435597029716516
5678	Prg2	3992.37088651675	2389.69127503281	5595.05049800068	2.34132775076725	1.22732690425319	0.000414541598375244	0.0071007472078768
5679	Prg3	348.052928229878	195.539365599261	500.566490860496	2.5599269452799502	1.35610263944942	0.00352846702757333	0.0369372952851655
5681	Prickle1	142.02887163769	176.516342796628	107.54140047875099	0.6092433073047181	-0.7149095972298058	0.00206942664524822	0.024914898309111
5683	Prkag2	246.981899451058	168.752421394886	325.21137750722903	1.92715088067521	0.9464695276692109	2.27914049039624e-06	8.74656532452703e-05
5684	Prkd3	734.1256500704781	892.611227557994	575.6400725829631	0.644894501448071	-0.632864926113366	0.000348136255079811	0.00619263671881119
5685	Prkdc	1053.2118351648	1309.96438704609	796.4592832835001	0.6080007144923061	-0.7178550758337959	0.000326342489869624	0.00588035913064775
5686	Prkra	208.64865246621102	157.893954707908	259.403350224514	1.64289602286795	0.7162411765511751	0.000795019268579544	0.0120300021370547
5687	Prkrir	1359.0997042655902	1656.52733773948	1061.67207079171	0.640902233609064	-0.641823797083644	0.000172700490446441	0.0035559346417608
5718	Prnp	235.361086351628	316.26941233990897	154.45276036334698	0.488358198222943	-1.03398837899577	0.00013534110778883401	0.00294114163998457
5721	Prom1	214.543194267522	143.66909969681	285.41728883823504	1.9866296193166202	0.9903229263455351	0.0011083676349526199	0.0156306700794687
5722	Prorsd1	327.54769641587603	254.88002379787702	400.21536903387397	1.5702108116218998	0.650958263871254	0.00179848796850257	0.0223261960331641
5724	Prpf4b	2107.62237325571	2505.16480755716	1710.07993895426	0.682621731630421	-0.5508417507459571	0.0034158529116341397	0.0361405115007296
5728	Prrc2c	4540.0725941460605	5900.8283365465895	3179.31685174552	0.538791618806215	-0.8922006858108941	0.000250993798599059	0.0048161437716289605
5729	Prrg2	80.238512845576	57.9511971861646	102.52582850498699	1.76917533171281	0.823077031441617	0.0023095945773045	0.0271035506771901
5734	Prss34	56.097585180400706	26.1453594854214	86.0498108753801	3.2912077924712206	1.7186171147953302	0.000396591173673776	0.0068447865458531295
5746	Prss57	628.232733033298	300.881899527444	955.583566539151	3.17594234827672	1.6671847240016002	0.0015735167933699599	0.0200860031153672
5748	Prune	482.92228114330993	388.156274042232	577.688288244389	1.4882879058694198	0.5736536394783389	0.0018048557027788101	0.0223893963624631
5749	Prx	101.844939971503	138.607466416205	65.082413526801	0.469544788672308	-1.0906653154672399	1.3115945320438099e-05	0.000403019260212509
5752	Psd3	309.222858858801	434.739973307544	183.70574441005797	0.422564649421141	-1.24275601440584	4.70413660482314e-10	3.52068514278817e-08
5753	Psen2	581.216384107968	473.155259202667	689.2775090132691	1.45676814450884	0.5427712800210189	0.00249536140107588	0.0284685854466829
5766	Psip1	2228.3746340143803	2757.65635191915	1699.09291610961	0.616136566446052	-0.698677935691637	3.7128351363632106e-05	0.000984829519920342
5768	Psmf1	1236.38446246485	975.9227709225979	1496.84615400709	1.53377521111843	0.617087058089718	0.00025579947647688103	0.00489793541105468
5769	Psrc1	377.508483800819	298.17062601972196	456.84634158191705	1.53216414266005	0.6155708632657679	0.0009448326671378211	0.0138215302653405
5770	Ptar1	145.73966098543002	200.68901589739897	90.79030607346171	0.452393000521152	-1.14435148693793	0.00035880564603486803	0.00633246324611636
5771	Ptch1	441.972005418779	591.032067853184	292.911942984375	0.495593993822237	-1.0127693915399598	0.000583546684339876	0.0093828580254495
5776	Ptger3	153.950042315579	104.77471298624701	203.125371644912	1.9386869775684699	0.95507988319444	4.16999411949871e-05	0.0010853417595007
5780	Ptp4a3	2727.0003547320002	4267.83409659307	1186.16661287093	0.27793175320892305	-1.8471974255879	2.12208385960806e-27	6.17355267350816e-25
5781	Ptpn14	54.946072553718004	73.10777016474991	36.784374942686206	0.50315274094384	-0.9909316726856829	0.00165048673823716	0.0208764581329479
5782	Ptprb	65.3605048559299	101.528696479991	29.192313231869196	0.287527706392078	-1.7982271129224199	7.81898210908878e-08	4.08785450149665e-06
5783	Ptprf	163.28801131029698	202.491934230774	124.08408838982001	0.612785338147863	-0.706546315957423	0.000883761086207193	0.0130873552643014
5784	Ptprm	33.6623031479664	51.419600635935105	15.9050056599977	0.30931795391818606	-1.69283751985982	1.10939917814866e-05	0.000348004051761172
5786	Ptprr	18.9221720331044	6.970211108467821	30.874132957740898	4.42944015285753	2.1471243647539398	2.57526480141019e-05	0.0007190410406042651
5787	Ptprs	589.574892981146	697.530632027406	481.619153934886	0.690463087671199	-0.5343638051790529	0.0019378555342799	0.0236329278375974
5788	Purb	2236.0500433182	2634.01166907464	1838.08841756177	0.6978285021066409	-0.5190555707168629	0.00496753577978069	0.04713203930721099
5790	Pvt1	88.2496955760555	117.65232551710399	58.84706563500671	0.500177666496286	-0.9994874539106271	0.000193492872844527	0.003912590748314721
5791	Pxdn	94.16885293407302	135.674100881646	52.6636049864997	0.38816255014242	-1.3652671610966598	1.36076895560426e-05	0.000416003214444644
5793	Qk	1984.4701175678601	2327.2852455277102	1641.65498960801	0.7053948340723349	-0.503497084597416	0.00482868783428218	0.0462533417243483
5795	Qser1	903.9378230244679	1194.46607431501	613.409571733924	0.513542899982065	-0.961443294475967	9.022731151174941e-06	0.00029113238242172205
5796	Qsox1	1089.77163130646	742.606714235851	1436.93654837707	1.9349899762968001	0.9523260928893991	3.1762172285768997e-08	1.7847174502131402e-06
5798	Rab11fip1	644.362481085083	488.56623249189005	800.158729678276	1.6377692039769798	0.71173206531966	0.00113155323399005	0.0158584504129592
5799	Rab11fip2	201.69285064924	287.845052510836	115.540648787644	0.40139876568937705	-1.3168919145011102	1.05449654532962e-09	7.547600868297759e-08
5800	Rab13	33.8943680183715	21.228294883719602	46.5604411530233	2.19331987840113	1.13311623304628	0.00240561536215594	0.0277899549122986
5801	Rab23	134.645453089834	165.597263235861	103.69364294380699	0.626179689915016	-0.6753513793428672	0.00471861401053448	0.0456107400364472
5802	Rab32	933.240925868133	627.680223729094	1238.80162800717	1.97361901996428	0.980843524214353	0.000209363086757328	0.0041680816731147
5803	Rab35	1104.4522612274302	1346.90089513987	862.003627314995	0.639990388621341	-0.643877856012925	0.000192325036428939	0.00389334083284935
5804	Rab3il1	1479.25163513919	1727.67517971829	1230.82809056008	0.7124186913195001	-0.48920272679117205	0.00473863089766098	0.0457551849577682
5805	Rab43	1485.11791375515	1930.01306314392	1040.22276436638	0.5389718775643401	-0.8917180967832941	2.00724340558606e-07	9.628896092169071e-06
5806	Rab8b	1850.9986550595397	2544.9304810460603	1157.0668290730198	0.454655574166186	-1.13715405421241	2.4331888135398302e-11	2.2053983231064303e-09
5808	Rad23a	2644.7029417472	3435.4550515534497	1853.95083194095	0.539652187008713	-0.8898982241806859	9.956260067354519e-08	5.04194920624686e-06
5812	Rag1	36.4717788566644	53.7176430538614	19.2259146594673	0.3579068917858139	-1.4823437706092097	0.000543444038458025	0.00887067884313792
5813	Rai14	90.09670319364821	115.097746806938	65.0956595803583	0.5655684962238929	-0.822226334724832	0.000987535139302517	0.0142954825903688
5814	Ralb	851.510284675531	527.219751228393	1175.80081812267	2.23019114018987	1.15716736269568	1.87909222981733e-05	0.0005440318868252839
5816	Ranbp10	3269.2262263269	4461.19949123315	2077.25296142065	0.465626557499329	-1.10275474866885	4.85306736498781e-11	4.1485675858902905e-09
5817	Ranbp17	141.033410595878	192.370681724262	89.69613946749409	0.466267201756147	-1.1007711439312702	4.02542625267308e-06	0.000144129828171835
5818	Rapgef5	59.629189793053996	82.03220676565199	37.2261728204561	0.453799480572345	-1.1398731372127902	0.000152539594130082	0.00323689018744035
5821	Rbfox2	97.6626176817999	125.257047947547	70.0681874160526	0.5593951682894079	-0.8380603021297729	0.000574347531967133	0.00926610593389193
5822	Rbl1	1598.658625094	1889.9431206146103	1307.3741295734	0.6917531619407921	-0.531670761609235	0.0032551005002537897	0.0348647551799748
5823	Rbm15	531.445721737285	654.990297205637	407.90114626893404	0.62275906682763	-0.683253973889679	0.000219875166071371	0.00432013983706898
5824	Rbm26	1032.78568067374	1216.2145972111698	849.3567641363161	0.698360935713094	-0.517955233842709	0.0030151963290524	0.0329728544531895
5825	Rbm3	6148.145979054239	7349.10667360634	4947.185284502129	0.6731682508119671	-0.570960959628095	0.000580704370639605	0.009351932797523709
5827	Rbm33	1503.2608167767498	1916.06092754696	1090.46070600654	0.569115882657553	-0.813205652701037	0.000612720639007318	0.00977156690165782
5828	Rbm42	1839.9935695795398	1494.25429098435	2185.73284817472	1.4627582877709902	0.5486913922759579	0.0010327461952824302	0.014795586278243998
5829	Rbms1	567.2592832044	704.766404710623	429.752161698177	0.6097795791992	-0.713640257890548	8.47424724490486e-05	0.00199029307704555
5835	Rc3h1	984.506990115309	1234.41447604174	734.599504188875	0.5950995540366899	-0.7487970582301819	2.1291426573776e-05	0.000606687932245177
5836	Rc3h2	501.587337787291	635.7929327470221	367.38174282756006	0.577832378916578	-0.791277047105342	1.6601683690469198e-05	0.000494132951691408
5837	Rcbtb1	405.429165700872	524.9116787774919	285.946652624252	0.54475193482114	-0.8763286794490591	3.88411960438003e-06	0.000140678444385949
5849	Relb	51.3703234259229	26.130400896808702	76.6102459550371	2.93184349744873	1.55180809409903	3.36817974613681e-06	0.00012423692859114398
5850	Reln	406.12819972125	545.693740038389	266.562659404111	0.488483997242406	-1.0336167946736101	8.398233927012371e-05	0.00197753192351856
5851	Relt	652.330745646884	861.52950189015	443.13198940361804	0.514354979639595	-0.9591637226202321	7.77414170543167e-08	4.076226568048581e-06
5856	Rev3l	842.550146033912	1060.02227098897	625.078021078853	0.5896838568265861	-0.761986395377381	0.00108706223070836	0.0153903779083883
5858	Rfc2	2782.61043098605	2320.4893427999	3244.7315191721996	1.39829623835165	0.48367003762739597	0.0034946968058260698	0.0367402966641719
5860	Rfx2	486.24600823078794	649.345720332522	323.146296129053	0.497649073537551	-1.0067993371953299	8.56555718146821e-08	4.4359975057293506e-06
5861	Rfx7	817.7822797747231	1001.5185397457001	634.046019803746	0.633084655591836	-0.6595296662662099	0.00171918079538195	0.021563883175455
5863	Rgag4	22.9141779538407	31.966327583667802	13.862028324013501	0.43364469339593	-1.20541463981502	0.0042878837694715205	0.0425981908452088
5865	Rgs1	57.7295850309419	73.571919012182	41.887251049701796	0.569337481094739	-0.812644015341768	0.004347636465329229	0.0429824219828421
5866	Rgs10	882.843482762821	560.575723920583	1205.11124160506	2.14977422350132	1.10418515109899	2.69513482175368e-10	2.07744217008423e-08
5867	Rgs11	16.930923183289302	6.2600262590012505	27.6018201075773	4.4092179434373495	2.14052278975594	0.0001083703588039	0.0024618087679419897
5870	Rgs19	701.0247477960429	568.814316733205	833.2351788588811	1.4648632327756599	0.55076597344812	0.0023118779881789	0.0271127069393907
5872	Rgs7bp	33.8523634881497	46.7182178771309	20.9865090991686	0.44921467583295205	-1.15452303356568	0.00162029141888652	0.0205811241707438
5874	Rhd	3802.5911857111796	5025.37036071681	2579.81201070556	0.513357588700702	-0.9619639830382779	9.875966102163009e-09	6.05893879539845e-07
5875	Rhobtb3	192.02644938114898	267.566424094532	116.486474667766	0.435355351711137	-1.1997346367591002	9.49213427454593e-08	4.85013104560864e-06
5908	Rif1	2107.09886474913	2822.86007043985	1391.3376590584198	0.492882262790172	-1.02068503078853	5.84689619809178e-06	0.00019902162402705
5909	Rimbp3	14.7305722145812	6.92132064673907	22.5398237824233	3.25657846715175	1.70335698878288	0.00207060112908784	0.024914898309111
5911	Rint1	802.670016950201	652.5721823722171	952.767851528185	1.4600191017408999	0.545987244315293	0.0016714846680439901	0.0211074456942257
5913	Rit1	387.845943506391	294.645939170545	481.045947842237	1.6326237150813099	0.707192318798765	0.000275711848489977	0.00515872884980676
5920	Rnasek	815.443397857823	554.338754431747	1076.5480412839	1.9420400119552699	0.9575729249871691	0.000154932955674867	0.00328381400882206
5922	Rnd1	53.739564548382	33.5513859574867	73.9277431392772	2.2034184588663996	1.1397435082941498	0.000438567477354301	0.007427174345843759
5923	Rnf11	698.532967839145	938.586071717428	458.47986396086196	0.4884792964399461	-1.03363067815202	7.92428565415862e-09	4.94568651709547e-07
5925	Rnf123	2717.95380968723	4036.99451184736	1398.9131075270902	0.3465234107754421	-1.52897527219668	2.8996345864770696e-19	4.842658244100629e-17
5926	Rnf128	368.129639177733	222.34458436064702	513.914693994819	2.31134342881606	1.20873163723481	1.26013989527164e-10	1.00571430491215e-08
5928	Rnf139	866.487865932672	1061.60766866108	671.368063204261	0.6324069456384029	-0.661074882183088	0.00022202294895453398	0.00434690432125894
5929	Rnf144b	352.59583552624497	280.724927220025	424.466743832465	1.51203795129949	0.5964943508449929	0.00187955808064449	0.0230937255453574
5931	Rnf150	43.752667470918894	69.06399539400971	18.441339547828	0.267018139373784	-1.9049903428783101	3.3558118164727297e-06	0.00012403438060188302
5932	Rnf157	58.4738741815008	75.5733758625785	41.3743725004231	0.547472863666401	-0.8691406377975629	0.00274924348258562	0.0306288478662118
5933	Rnf167	797.336569372092	652.140046787688	942.5330919564971	1.4452924591876	0.531361455859109	0.0018235503017656602	0.0225747266938553
5934	Rnf19a	734.3856308032069	900.045778230569	568.725483375845	0.6318850631063699	-0.6622659320014	0.000148249591613454	0.0031569986823280697
5935	Rnf26	976.257680724084	789.80219634919	1162.7131650989802	1.4721574217868	0.5579319509383249	0.0012647350972493198	0.0170748704708727
5936	Rnf38	1213.64957725966	1502.11389060326	925.1852639160519	0.615922181203242	-0.6991800100129351	0.000812807338835804	0.0122268860097793
5937	Rnf43	157.291732430141	104.729761810033	209.853703050248	2.00376377663206	1.00271243948671	7.73861628767438e-06	0.000252946556064504
5938	Rnf5	711.2339217248731	554.698233054814	867.769610394932	1.56439944943755	0.6456089334528261	0.00022892432144152003	0.00445426967188856
5939	Rnh1	1310.77261496555	959.8782844412599	1661.6669454898401	1.73112255212346	0.791707861667169	0.00133760148158716	0.0177269051604611
5940	Rnpep	1613.17378519185	1292.99991842283	1933.3476519608603	1.49524189786424	0.5803789002217161	0.0023010327071945	0.0270206555596791
5941	Rnpepl1	681.161021256881	552.70590579115	809.6161367226109	1.4648226629019199	0.550726016976512	0.0022433588621913	0.0264640050996367
5944	Rock2	1441.9190879160199	1900.29506910119	983.543106730849	0.517573887720526	-0.950163261572378	3.3501818652077005e-08	1.87662205909166e-06
5947	Rpia	2318.82694165605	1935.32938289633	2702.3245004157698	1.3963124439166998	0.48162180032509605	0.0032487666079969	0.0348175896069162
5950	Rpl29	4045.18276662382	5491.67419255401	2598.69134069363	0.473205665444813	-1.0794607484704202	0.00044564529242358897	0.00751927421837632
5951	Rpl3	20634.8918188418	15184.7424365722	26085.0412011113	1.7178454827318002	0.7806002743564899	0.000182623405819413	0.0037300557102471397
5956	Rps18	7979.98391578552	6198.3585393287	9761.60929224234	1.57487006121133	0.65523280018122	5.6327375169190505e-05	0.00139941717069792
5957	Rps6ka1	3641.9339022838	3012.6167319763103	4271.2510725913	1.41778774155228	0.503641561398771	0.00172079214147725	0.0215690951048125
5959	Rragd	93.9919713376878	184.147595406992	3.83634726838329	0.0208330022442292	-5.58498542861256	5.189390304925709e-51	4.254592405906589e-48
5960	Rrm1	9089.873796583159	10538.0852042577	7641.66238890864	0.72514714398221	-0.463654324099003	0.005054649974927911	0.047583883923682
5961	Rrm2	6797.377315573779	8404.711522575692	5190.04310857187	0.617515912905639	-0.695451780579924	3.0991985725824e-05	0.00084954779108919
5962	Rrp1b	1191.28388369068	1403.9248549301901	978.6429124511619	0.697076420446893	-0.520611267551044	0.0022375559633015197	0.026412825202925
5963	Rtbdn	15.749514948681199	25.117513077638602	6.3815168197237995	0.254066427675321	-1.97672234455024	0.00026185057132395	0.0049663499000737
5964	Rtn2	93.23185436967621	38.5198807091119	147.94382803023998	3.84071355639594	1.9413743704878301	2.49056236539561e-13	2.82530021287048e-11
5967	Rundc3a	82.69539520913	113.318450773149	52.0723396451111	0.459522163335556	-1.12179364868712	3.33926354606847e-05	0.0009084509288150381
5968	Runx1t1	136.54353859699302	224.983276317284	48.103800876702	0.213810562563163	-2.2255949687649506	2.7715176754646e-19	4.671949935734121e-17
5969	Runx2	283.07174188226	352.764174003115	213.37930976140598	0.604878061567334	-0.7252837586206559	0.00024036333692229302	0.00465175269105944
5972	Rxra	438.307641237388	544.215671966607	332.399610508168	0.6107865459055789	-0.7112598113529208	0.000142506647516425	0.0030636381421379802
5973	Ryk	664.261307946118	481.32824617756205	847.194369714675	1.7601177085338602	0.8156719128623701	3.70288277733039e-06	0.000135474435405088
5974	Ryr1	65.97454962726829	86.64192600317249	45.3071732513641	0.5229243547714431	-0.935325830803692	0.00253031178747738	0.0287944692181259
5978	Sacs	89.8588475865746	147.60765195497402	32.1100432181751	0.21753644064448602	-2.20067100043875	4.65169517874176e-12	4.58484294748443e-10
5979	Samd11	1322.35183200071	1591.55475897366	1053.1489050277498	0.6617107574149	-0.595727361285545	0.0022770611982340897	0.0267914891275592
5980	Samd14	4323.03193013935	3633.6552610518	5012.4085992269	1.37943977596158	0.464082472408351	0.00493554423453963	0.0469279975531846
5985	Sash1	137.65481306380698	176.140437197857	99.16918892975771	0.563012051675345	-0.828762290332899	0.000293859714524626	0.005458648476705121
5986	Satb1	339.821017631727	437.98459683708506	241.65743842636797	0.5517487148440899	-0.8579167307634741	4.64496261835798e-06	0.00016268192378121
5990	Scd2	6878.31422183949	5352.0569951447205	8404.57144853425	1.57034416041509	0.6510807782959129	5.04513701616508e-05	0.00127628522244838
5991	Scel	14.865647728770599	6.940737533759	22.790557923782202	3.28359310706266	1.7152753637806397	0.0028767439461260197	0.0318135073919528
5996	Scmh1	694.0982157592149	531.34575391071	856.8506776077201	1.6126047329846698	0.689392861528676	9.475204106661241e-05	0.00219671280812145
5997	Scml2	46.1187555545222	60.4974537227841	31.7400573862604	0.524651128817785	-0.9305696854973471	0.00413544477138692	0.0415081394911052
5999	Scnm1	321.778448784376	243.71593964025502	399.840957928497	1.64060240999704	0.714225652852645	0.0016536284728678	0.0209015394289534
6000	Scoc	303.10823493096296	429.997072886358	176.219396975568	0.409815340817774	-1.28695410441941	1.0559565382431e-10	8.696935196479828e-09
6002	Scube1	7.1392668310596505	13.651537744970401	0.62699591714886	0.0459285927242783	-4.44446361045729	1.2141557674932901e-05	0.000375638551942991
6003	Sdpr	238.398780588635	288.025731179514	188.77182999775602	0.6553991868181489	-0.609554212019126	0.00216682635185831	0.0258144299263331
6006	Sdr39u1	266.965562983602	211.662843815623	322.268282151582	1.52255481567803	0.606494169598442	0.00245833410116145	0.0281781477583464
6008	Sec14l1	968.452003587559	1172.5885357518302	764.3154714232851	0.6518189868991229	-0.617456717793631	0.00035332910687297997	0.00627477741750403
6010	Sec22a	148.5137580382	113.54960359694599	183.477912479453	1.61583930429844	0.692283728770785	0.00265878557054452	0.0298237035671092
6011	Sec24a	415.805339528605	514.0591453966169	317.551533660592	0.617733458307776	-0.6949436213638329	0.000187985781092599	0.00382266012803519
6013	Selenbp1	625.030970586371	384.865388390743	865.196552782	2.2480497828076698	1.16867398423077	9.75976803555792e-07	4.06449522703711e-05
6014	Sema4a	273.994011154474	204.140063135596	343.84795917335197	1.6843727482584199	0.7522114392099559	0.000672115287790641	0.0105325312301301
6015	Sema4b	541.895466973303	701.977210768979	381.81372317762606	0.543911849729949	-0.8785552380114939	1.5971948987554e-06	6.35951531762718e-05
6016	Sema4d	1308.76314504785	1578.6369417929998	1038.8893483027	0.658092637261318	-0.603637413798357	0.00026422078902111	0.00499554546286559
6017	Sema6d	92.03346784452991	127.862619825725	56.204315863334706	0.43956799837153704	-1.18584173651477	7.1361696378673705e-06	0.00023704436787884702
6020	Sept4	82.0162143662236	55.1143970738134	108.91803165863399	1.9762174212440802	0.9827416793593471	0.00017632813404659298	0.0036158441084512397
6021	Sept8	1986.24658850786	3073.0470292709997	899.446147744726	0.29268870250843393	-1.77256103465355	1.10696505345502e-24	2.89367082161858e-22
6022	Serinc5	1364.22716457051	1717.39890037772	1011.0554287632901	0.5887132153985419	-0.764363081342452	8.411273032876911e-06	0.00027385222327437
6037	Serpinb6b	79.5380349284561	104.09112710647301	54.9849427504393	0.528238518295572	-0.920738590565407	0.000727656590327303	0.0111985852557454
6046	Serpini1	34.033715173027	17.5793302064832	50.488100139570705	2.87201500549497	1.5220632868687	7.509653321388891e-05	0.00179406115176015
6048	Sertad2	669.272345419579	958.825600232641	379.719090606518	0.39602519010171006	-1.33633589569613	2.54013125783099e-13	2.8635217185936e-11
6049	Sesn1	405.63801861662904	503.233940749111	308.042096484146	0.6121250407426739	-0.708101707928405	0.000209271314738881	0.0041680816731147
6050	Sesn2	200.640473579682	259.30003908421	141.980908075153	0.547554518605542	-0.868925477559766	5.68481720795866e-05	0.00141041331471734
6051	Sesn3	24.114651327119102	34.2185382409522	14.010764413285901	0.40944953038695203	-1.28824246169695	0.00237726075255977	0.0276066722270244
6052	Sestd1	62.57205994079229	88.2702764494386	36.873843432145904	0.417737939829239	-1.25932991686949	0.00042612575576586804	0.00723731662594063
6053	Setx	1498.5937085098099	1863.18675903963	1134.0006579799901	0.6086349918912621	-0.7163508146385621	0.00034258208258685496	0.00611192188290712
6057	Sgms2	456.441730947409	342.85639856812696	570.027063326691	1.6625825439084598	0.7334259693243019	9.11709686625177e-05	0.0021191375795951398
6058	Sgpl1	638.816820027565	794.7708818174901	482.8627582376401	0.6075496338434351	-0.718925820202271	6.22200136552827e-05	0.00152352914325878
6059	Sgsh	215.859956714779	141.82349033486	289.896423094698	2.04406493176992	1.03144102565644	1.93236334933292e-06	7.560528792173058e-05
6060	Sgsm3	686.859351605565	388.292110220391	985.426592990739	2.53784861204473	1.34360601198186	6.541804912037249e-14	7.91909632204133e-12
6064	Sh3glb1	1231.2527586939698	1544.01222134685	918.493296041091	0.5948743690900871	-0.749343075589572	1.4165550982673998e-05	0.000429418559789059
6065	Sh3pxd2a	227.040150927826	332.940853247804	121.139448607848	0.36384675363850705	-1.45859715632745	2.45217805728428e-12	2.51306452382026e-10
6068	Sh3tc2	127.80183227356501	251.46799442979	4.13567011734028	0.0164461092820898	-5.926109869239169	4.8811704098913495e-30	1.72630726829824e-27
6069	Shank3	203.554202792388	311.323087153416	95.78531843135879	0.30767174804532504	-1.7005361205893001	7.9487960534358e-15	1.04562666895568e-12
6070	Shb	193.74693947904998	335.06294142251	52.4309375355886	0.156480860918229	-2.6759418821185097	1.9594598333744498e-31	7.21281163562754e-29
6072	Shmt2	4368.622387656121	5056.14110364555	3681.10367166669	0.728046072332231	-0.457898344707818	0.00492574394631965	0.046859516645447
6074	Sipa1l3	789.230366250186	935.290634734474	643.170097765897	0.687668703053453	-0.540214407251338	0.00216019078312118	0.0257580095724127
6075	Sirt2	786.009945811273	541.563052826538	1030.45683879601	1.90274582695002	0.928082856047271	1.6359647413715902e-07	7.95361079248501e-06
6076	Sirt4	78.7372579988097	53.96235486895121	103.512161128668	1.9182291317725	0.939775060047413	0.000654787658647458	0.0103328127725496
6077	Sirt7	1001.9934079394801	824.357478118656	1179.6293377603	1.43096820138327	0.516991613213159	0.0026365154661477396	0.0297589671232207
6092	Skp2	617.982897055583	733.7416683868829	502.224125724283	0.684469953612439	-0.546940882441065	0.0030702288067848303	0.0334003118142207
6095	Slc12a2	230.88136510017898	311.51603390176103	150.246696298597	0.482308067474878	-1.05197315290147	4.2826451625104793e-07	1.9263359300798398e-05
6096	Slc12a4	413.992936277638	581.4759191249469	246.509953430329	0.42393837014144503	-1.23807354602777	1.0486241129290698e-10	8.67616198389984e-09
6100	Slc16a1	3343.4276165775	4221.986664104071	2464.86856905094	0.583817232301468	-0.776411299961944	4.02735673330402e-06	0.000144129828171835
6101	Slc16a10	2491.46272682994	3115.99217970687	1866.93327395302	0.599145686600743	-0.7390212474980259	1.4560852724676099e-05	0.00043918745918893596
6102	Slc16a13	281.855903821262	226.32649748102997	337.385310161495	1.49070176897769	0.5759916597321639	0.0026761111026086	0.0299993884137671
6103	Slc16a6	1392.62457767854	1677.20986370096	1108.03929165613	0.6606443925932509	-0.598054178817804	0.00046116845928320996	0.00775218592739167
6107	Slc1a3	16.331359739577803	26.3423209296568	6.32039854949893	0.239933245304262	-2.05929502265594	0.00016881923184507098	0.003496573757834
6108	Slc1a5	2541.19288471906	3770.2430804062	1312.1426890319199	0.348026018760188	-1.5227329275113402	3.07242905179571e-19	5.08416539515956e-17
6109	Slc20a1	2595.00184423816	3426.72862569373	1763.2750627825897	0.514565130591753	-0.9585743984584871	8.704157057562791e-09	5.376605508467811e-07
6110	Slc20a2	387.23390971640504	471.80695204192705	302.66086739088297	0.641493021840821	-0.6404945231194	0.000823723089613767	0.0123094394095804
6114	Slc22a21	38.589467774393604	55.565430532469705	21.613505016317397	0.388973950335678	-1.3622545540202	0.000122108371898637	0.00270441063260758
6119	Slc22a3	319.563140194264	407.6974221510201	231.42885823750703	0.567648568922718	-0.816930060904325	0.000810343667374334	0.0122004747315783
6121	Slc22a4	403.362565228634	721.720583794462	85.0045466628058	0.11778041055153599	-3.08582848738523	5.05825414476396e-50	3.9667708699611996e-47
6123	Slc23a1	47.536862388933294	20.325347381978897	74.7483773958878	3.67759408934689	1.8787622525603798	2.4768320342777796e-08	1.42275857969007e-06
6124	Slc24a6	611.36179960018	483.418534079283	739.305065121076	1.5293271006440703	0.612897011019539	0.00262458440438688	0.0296614216177482
6125	Slc25a11	1278.19555712432	947.8474582161571	1608.54365603249	1.6970490790361499	0.7630282885448051	7.73476753398029e-06	0.000252946556064504
6126	Slc25a21	335.93200031044	504.935425034674	166.928575586205	0.330593908270037	-1.59686795401267	2.85254583248555e-14	3.50009314153346e-12
6127	Slc25a32	322.10306961219896	390.33092583713204	253.875213387267	0.6504101944850721	-0.620578224593433	0.00219717380514598	0.0260555055380789
6128	Slc25a37	14753.097813395601	25888.9993407544	3617.19628603678	0.139719432119673	-2.8393954107679504	8.189540235409899e-60	9.232171076630517e-57
6129	Slc25a38	1168.91483108532	1450.3676829183498	887.4619792522869	0.611887585268436	-0.708661466597772	4.73029982458163e-05	0.0012102186941273599
6130	Slc25a39	2753.9073775471397	3359.3025649373103	2148.51219015697	0.6395709075395711	-0.6448237791194039	8.63474622166343e-05	0.00202365023136368
6131	Slc25a40	109.324672060154	140.329323583592	78.3200205367163	0.5581158558785649	-0.84136346144941	0.000689654746842363	0.0107420575723624
6132	Slc25a42	208.458103670752	164.740850603725	252.175356737779	1.53073967879632	0.614228955572887	0.00265513062697552	0.0298237035671092
6133	Slc26a1	256.223288279246	496.39098413881	16.0555924196823	0.0323446495458358	-4.95032910853372	1.2186395043117397e-79	3.140085819895839e-76
6134	Slc26a11	37.0424776842966	21.9710120089819	52.113943359611206	2.37194096195053	1.24606810138426	0.000701556022649179	0.0108830784785079
6135	Slc26a2	327.11064962605803	414.68829892307605	239.53300032904	0.5776217967835	-0.7918029109757491	0.005049116834366671	0.0475566163663037
6138	Slc27a4	431.06836935971097	342.251334166147	519.885404553275	1.51901644392391	0.6031374876405711	0.00232421468796517	0.0271690604840102
6139	Slc29a1	3395.91147937856	3968.1606246307597	2823.66233412636	0.711579646398286	-0.490902849684494	0.00380745370222253	0.0389776828512773
6140	Slc2a1	3297.91758761209	4955.42538997341	1640.40978525077	0.331033091239735	-1.59495265374241	1.00348123953035e-21	2.18069772498903e-19
6141	Slc2a4	312.019155072027	621.493140592714	2.5451695513405097	0.0040952496256245	-7.93183289075078	3.9305661678133784e-123	2.3631873989616598e-119
6142	Slc30a1	670.589518601446	395.13304615539	946.045991047502	2.39424669804879	1.25957181214559	3.09124913495017e-10	2.37263236796154e-08
6145	Slc35b2	686.937050777085	564.038447054312	809.8356544998579	1.4357809449501597	0.52183565602659	0.0049848538388817705	0.0471817909006734
6146	Slc35c1	884.091570714896	663.0501698557171	1105.13297157408	1.6667411031876498	0.7370300262471959	2.0418001631967802e-05	0.000584570627675877
6147	Slc35c2	1030.05597298434	852.8446844867391	1207.26726148194	1.41557693146496	0.501390156609974	0.00358609146713464	0.0374319049726316
6149	Slc38a1	3160.0823159516103	3813.6089858210603	2506.55564608215	0.6572660320975451	-0.605450667255859	0.00026492322420115897	0.0050035813559333
6151	Slc39a10	422.67863739668803	550.516785526683	294.84048926669396	0.535570389528846	-0.9008518953543121	3.15819340673064e-05	0.000864405682506836
6152	Slc39a13	230.66992892462298	161.751337114389	299.588520734857	1.85215483271703	0.889204707159745	1.40130743783536e-05	0.00042622904310685297
6153	Slc39a8	3961.6754132279207	2969.5170842799703	4953.83374217588	1.66822873941372	0.7383171176750941	0.000439191245293267	0.007427174345843759
6154	Slc43a1	1522.31334848406	2800.17040720771	244.45628976042198	0.0873005046875668	-3.51786619562052	8.003114607321939e-78	1.80440222715332e-74
6155	Slc43a3	3342.23423693387	3958.18465018813	2726.28382367962	0.688771258700636	-0.53790315220368	0.0011815502731655	0.0163347005749315
6156	Slc44a5	35.2014384345889	11.2984874631416	59.1043894060361	5.23117714639671	2.3871356256650698	0.000107410549432988	0.00244616676783182
6158	Slc45a3	90.7947298424857	114.82636061178002	66.7630990731911	0.581426588089057	-0.782331048822282	0.00234755356502669	0.0273709267306958
6160	Slc46a3	360.71805996603996	266.603382731894	454.832737200185	1.7060276300304198	0.770641012063628	3.53616881921323e-05	0.0009449166961799849
6161	Slc4a1	46143.2109221085	68062.3910884825	24224.0307557344	0.355909194025269	-1.49041889313453	2.29031046231088e-19	3.96752657016931e-17
6162	Slc4a5	40.2610051468024	73.2708751462449	7.251135147359871	0.0989634030286519	-3.3369610790304907	4.53340327633076e-11	3.893761661675139e-09
6163	Slc4a7	431.85807440217695	564.507307085992	299.20884171836104	0.530035374144027	-0.915839447665984	3.80194936479145e-05	0.0010025696007711
6164	Slc52a3	23.396829779214897	38.3257184595173	8.467941098912519	0.22094670209136602	-2.17822969767767	5.47752535880497e-06	0.000188546039879323
6165	Slc5a10	19.8375478177215	10.944094837068501	28.7310007983745	2.62525144620095	1.39245561051745	0.00367112473896526	0.0381429014497215
6167	Slc5a2	202.89391727294603	270.072072447046	135.715762098847	0.502516831411576	-0.992756175834912	2.5415782931341e-06	9.671402462713041e-05
6168	Slc5a3	91.1933871666325	125.62981943485599	56.7569548984093	0.45177932399910903	-1.1463098486063799	0.0015173431315961801	0.0195627720261618
6170	Slc6a20a	15.644386730801001	30.956682561655	0.332090899946963	0.0107275997447579	-6.54252887451004	2.3746497390741697e-13	2.71085805972663e-11
6171	Slc6a3	58.772225320061	12.273941105592199	105.27050953453	8.57674879070149	3.10043086538917	1.1561067603723601e-06	4.72850286549575e-05
6173	Slc6a6	1101.66548070734	1281.01623473181	922.314726682867	0.7199867586970592	-0.47395772074595505	0.00514132760488653	0.048048769953025004
6175	Slc6a9	1845.4912970351897	2374.87202881034	1316.1105652600302	0.554181677704681	-0.8515690815085959	5.620601918223661e-07	2.49701469948276e-05
6176	Slc7a1	2361.57663391638	3282.12980884292	1441.02345898984	0.43905133036095895	-1.1875384769305302	1.7719979205986597e-12	1.86909511659872e-10
6179	Slc7a2	92.6807246695383	120.586462950396	64.7749863886802	0.5371663187046589	-0.896559246862748	0.000543444018427021	0.00887067884313792
6180	Slc7a5	3901.07669320692	4952.53392387917	2849.61946253468	0.57538615713361	-0.7973975823171601	1.76042395963498e-06	6.94808905031425e-05
6188	Slco2a1	32.5403245248547	47.233537368040295	17.8471116816692	0.37784829754768895	-1.40412097235881	0.00126263016457972	0.0170592211824152
6192	Slfn14-ps	205.251770311951	298.107043096431	112.39649752747	0.37703402227606	-1.4072333815941998	3.0910653269151603e-11	2.70648278162955e-09
6193	Slfn3	132.504531538571	169.109619836205	95.89944324093679	0.56708449426959	-0.818364385501337	0.00046439515411672696	0.00778196876423152
6194	Slfn9	279.748706427321	392.03911532753096	167.45829752711	0.42714691208096994	-1.2271957419555	1.1610676982508501e-05	0.00036107203574742205
6195	Slit2	12.9024897342828	20.786437528324	5.018541940241611	0.24143347956585798	-2.0503023464889396	0.00484208240839651	0.0463078687169925
6198	Slk	3062.3575829857105	3562.53620054081	2562.17896543062	0.7192008224482529	-0.475533424227803	0.00432108099398772	0.0428238120266794
6204	Smarcc1	3100.28040067663	3739.63381458497	2460.92698676828	0.658066299745822	-0.603695153030197	0.000295220717530474	0.0054782881503057206
6205	Smc6	1825.1461579674499	2154.75931550047	1495.5330004344198	0.6940603480287371	-0.526866985374013	0.0023324638166747898	0.0272301940850247
6206	Smchd1	2730.92822917677	3292.40952169732	2169.44693665622	0.658923782828151	-0.6018164953520551	0.004509545807825729	0.0442028808442146
6208	Smg1	2367.6237913103	3138.3796169439397	1596.8679656766699	0.508819250881974	-0.9747748397003159	0.00124996685899859	0.0169771477678897
6209	Smg5	2404.6929575337304	2803.9504459808504	2005.4354690866	0.715217871257734	-0.48354530907532395	0.00433427616378991	0.0429268880840818
6216	Smpd1	671.100218961739	495.212779946167	846.98765797731	1.71035096886915	0.7742924006036641	9.96732676401251e-06	0.000316515269088897
6217	Smpd4	1653.48123823587	1935.92549742617	1371.03697904556	0.708207511533043	-0.497755949274883	0.00393128294459877	0.0399484791390017
6220	Smtnl2	61.9014888586874	28.7311462844386	95.07183143293621	3.30901630208988	1.7264023992014599	2.15290167925438e-08	1.25669539122043e-06
6221	Snap47	213.33857761552	143.650829521269	283.026325709771	1.97023801848541	0.9783699278267659	3.6527291521308798e-06	0.00013391112950606599
6222	Snca	1557.17427600691	2014.59766147105	1099.7508905427699	0.545891078688006	-0.8733149750841129	7.749860434909601e-07	3.3124225749873103e-05
6224	Snhg4	261.208728322075	322.294149152318	200.123307491832	0.620933727832746	-0.6874887968588591	0.0009333788608531801	0.0136872800920397
6227	Snora30	10.5400261975916	17.0055005480679	4.07455184711541	0.23960199440164998	-2.0612881779902397	0.00328764512517778	0.0351507143585249
6229	Snora81	52.96659626707579	71.16272077557629	34.770471758575304	0.488605148589384	-1.03325902906108	0.000860492874127917	0.0127847693333157
6237	Snord2	24.8761359987712	35.2650984267924	14.4871735707501	0.410807688537276	-1.28346491198783	0.00343441079683255	0.0362896704993958
6244	Sntb1	56.695161112125795	79.5240875147145	33.866234709537004	0.425861342995865	-1.23154431780334	0.0027328273639284396	0.0304836160563867
6249	Snx15	567.618492649838	471.811082044117	663.4259032555581	1.40612615621759	0.49172603735824705	0.005296807493072629	0.0492466581198717
6250	Snx17	1590.54769626246	1328.77021086307	1852.32518166185	1.3940146810325602	0.4792457549949539	0.00439332787442762	0.0433018879076781
6251	Snx29	116.643357367979	151.48051196296	81.806202772997	0.540044403817438	-0.8888500606973561	0.00102976880552106	0.0147646581440249
6252	Snx3	2973.07185243267	2494.12802441423	3452.0156804511103	1.38405713205594	0.468903496755402	0.00454641629243391	0.0444464556458701
6253	Snx9	701.4730542859689	500.066330414349	902.8797781575889	1.80552003453116	0.8524144289037758	1.99701892556792e-06	7.77974737807096e-05
6254	Socs3	95.9519477663883	140.640055945077	51.2638395876999	0.36450383387019997	-1.4559941059141999	1.22401917225098e-08	7.43354673733703e-07
6257	Sorbs1	358.485578154789	535.054737038467	181.91641927111098	0.339995904490108	-1.55641072678144	1.89898681671191e-13	2.19564264186108e-11
6258	Sorcs2	24.287003272653	36.822342329669	11.7516642156371	0.31914493951593	-1.6477163228359601	0.00011937262683625801	0.00265817786450073
6260	Sowaha	133.61764777243098	259.652069497554	7.583226047306829	0.0292053364411111	-5.09762418526837	1.0686845558535898e-40	6.02370729185348e-38
6262	Sox11	24.223906418681196	35.330606580900294	13.117206256462099	0.371270338266801	-1.42945803567305	0.0010263258079106301	0.0147392196237928
6267	Sox4	314.337580472818	494.286702503019	134.388458442617	0.271883620906827	-1.8789388532277098	1.61763827831409e-11	1.51965320968496e-09
6268	Sox6	922.6191751321389	1696.23681013647	149.001540127809	0.0878424163639165	-3.50893844931718	9.162983541933608e-73	1.5024794013259696e-69
6269	Sp140	412.065421779671	322.577333169911	501.55351038943	1.55483184593521	0.636758562250954	0.00169565181351782	0.0213280835149379
6270	Sp3	1764.35217962692	2152.727373532	1375.9769857218398	0.639178468504474	-0.645709284720685	0.000172226881663037	0.0035502357309213704
6271	Sp4	380.08780975730303	502.777821293461	257.397798221146	0.511951377566649	-0.9659212976981769	0.00014484895727620301	0.00310260749760794
6273	Spa17	29.739281593129803	15.8237252620508	43.6548379242089	2.75882178192919	1.46405226255147	0.000203725712430369	0.00407383666863256
6278	Spag7	729.964615612464	594.182337352495	865.7468938724339	1.4570390929658898	0.5430395860307129	0.00308352739535524	0.0334843971282495
6279	Spag9	813.3627289516611	979.241506559482	647.483951343841	0.661209667897703	-0.596820275692553	0.0026585845625429995	0.0298237035671092
6280	Spata13	852.8593805836391	1087.33719984991	618.381561317368	0.568711859948069	-0.81423020424263	2.83947584153884e-06	0.000106256484966465
6285	Spats2	325.63887003033796	265.14539476017103	386.132345300505	1.45630417473315	0.542311719236511	0.00449367276117297	0.044122142402437003
6286	Spc24	1218.44405998613	1012.1202216360699	1424.7678983361902	1.4077061873470802	0.493346249962419	0.00350726679344789	0.036821878367336
6288	Specc1	1425.43743300499	1743.90042027868	1106.9744457313	0.634769298096968	-0.655695743895119	0.00014156309188243201	0.00304698506955063
6300	Spef1	122.35400449091298	89.8344429285414	154.873566053284	1.7239887175175903	0.785750332875573	0.000814562757089534	0.0122268860097793
6301	Spen	2157.95659498937	2793.87954132109	1522.0336486576502	0.5447742560647241	-0.8762695661432959	0.0023158847428114697	0.0271343071915471
6304	Spg21	624.056501227107	506.982604960018	741.130397494195	1.4618458113619899	0.547791150610226	0.00210684282819912	0.0252835156967582
6305	Sphk1	398.792493971473	503.455657963202	294.129329979743	0.5842209245789051	-0.775414063927381	5.0669372652621704e-05	0.0012782146496997699
6317	Spire1	2062.93663714853	2575.58164820216	1550.2916260948998	0.601919037269526	-0.7323586484089508	1.61104656093234e-05	0.000481100112906234
6319	Spon2	18.4853475388459	27.8146397914055	9.15605528628625	0.32918115621671196	-1.60304634300026	0.00136993481895578	0.0180757237231203
6320	Spred1	345.953563507512	428.319204279777	263.587922735247	0.615400664040907	-0.700402094491813	0.00031440820186530297	0.00573548482210636
6335	Spry1	162.781590104421	71.34332403387859	254.21985617496398	3.56333069166	1.8332263776838003	3.98806936216506e-15	5.449455082225101e-13
6339	Sqstm1	2401.35528492888	1953.6575697311898	2849.0530001265697	1.4583174883194	0.5443048410371479	0.00147945344918042	0.0192479111841786
6340	Sra1	677.485665227098	523.342472817923	831.6288576362731	1.58907197644095	0.668184472516947	0.000182048767932353	0.0037229179446664896
6342	Srd5a3	379.015907756349	302.58301562086604	455.44879989183295	1.50520279189268	0.5899578704724471	0.00253808997684761	0.028834332890241003
6343	Srebf1	2321.30604217208	1897.03218442814	2745.5798999160197	1.4473027513466599	0.53336674092975	0.0009822268877514538	0.0142529576624079
6344	Srgn	3467.3699565740003	2308.00029441287	4626.73961873514	2.00465295863931	1.0033525019243599	0.0032182909625327197	0.0345731471656955
6345	Sri	1707.84500758936	1361.7608957921302	2053.92911938659	1.50828910253869	0.5929129848556459	0.00045455614892605194	0.00765530276207208
6346	Srl	153.948352623515	194.923315169501	112.973390077528	0.579578640858269	-0.786923666479152	0.000457198385186516	0.00769261872538171
6349	Srrm2	9246.39554263871	11477.5250039007	7015.26608137669	0.611217669226815	-0.7102418451369921	0.00130586314213476	0.0174583015619079
6350	Srxn1	1337.3947112682301	419.17783705940803	2255.61158547705	5.38103732129658	2.42788431293704	4.50193674738422e-41	2.61940106814739e-38
6352	Ssbp2	862.0360018683031	708.149956394728	1015.92204734188	1.43461429061445	0.520662907064092	0.00229643667118466	0.0269842529238812
6353	Ssbp3	2190.3525033875603	2544.10870580743	1836.5963009676898	0.721901661188963	-0.470125771040387	0.0053970628989499295	0.0499046852576944
6354	Ssh1	371.465512850774	473.371712944298	269.559312757249	0.569445333099083	-0.8123707454076908	1.7731932060035e-05	0.000521746914464684
6356	Sstr5	4.3253454675013	0.403283087801834	8.24740784720076	20.450666285449103	4.35407594201792	0.00112707430825736	0.0158449254076679
6359	Ssu72	818.1573347711	627.309220031246	1009.00544951095	1.60846583676978	0.6856852939973399	0.000231280135758264	0.00449041960029259
6369	St3gal5	2207.88481468038	2579.50060609784	1836.26902326292	0.711869971622435	-0.4903143486773211	0.0035745056327309	0.0373325756210581
6370	St3gal6	745.08346269125	509.667762996488	980.499162386013	1.92380062772926	0.9439592937596429	8.583262901255999e-08	4.4359975057293506e-06
6371	St5	344.08841042092104	184.652674114143	503.52414672769896	2.7268716748529	1.4472468093806299	2.76788653443177e-06	0.00010400910296155401
6372	St6galnac2	12.053362557500401	18.955267742094897	5.151457372905879	0.27176916955205	-1.87954629388579	0.00222771679980497	0.0263484117495621
6373	St6galnac3	109.744115431663	159.255377257424	60.2328536059028	0.3782155092229079	-1.40271957078475	1.45380910956122e-08	8.740784969718571e-07
6374	St8sia1	40.6138425389059	62.1372604540594	19.090424623752302	0.307229904959628	-1.7026094438115702	1.35554201778561e-06	5.46977883105125e-05
6375	Stab2	435.29968167527704	631.011431575824	239.58793177473	0.37968873428553795	-1.3971109013859901	3.89815193736213e-06	0.00014090374046933998
6376	Stag2	3604.8832655768397	4258.942154342079	2950.82437681161	0.692853828456717	-0.529377076152368	0.00287580489765863	0.0318135073919528
6377	Stam	500.77407986359003	596.037156093024	405.511003634157	0.680345175613295	-0.555661206175295	0.0029269193995824197	0.0322924671673169
6378	Stc1	10.147798674162301	16.913577520338098	3.3820198279866	0.19995886877982003	-2.32222482443742	0.00119836957346781	0.0164247659548927
6379	Steap3	2988.6040839233	4093.4059078589003	1883.8022599877102	0.460204119110448	-1.11965419825795	2.3477025736207e-11	2.13866218789881e-09
6380	Stk10	1147.43269796541	1350.04644245285	944.818953477963	0.699841815635138	-0.514899226526904	0.00193948778028395	0.0236368520898524
6381	Stk11	2957.00195879625	2357.72933462185	3556.2745829706396	1.5083472605395702	0.592968612547793	0.00038193031696184197	0.00664949529637137
6382	Stk25	1270.7411951822999	866.913255027478	1674.56913533713	1.93164555464555	0.949830392585852	2.84887729424843e-08	1.6209842194435e-06
6383	Stk3	442.65252610615096	588.347147049917	296.957905162384	0.5047324639056839	-0.9864092125119731	1.4411295561651e-07	7.1215489875479205e-06
6385	Stk35	624.225379859246	775.624756792124	472.826002926368	0.6096066413376371	-0.7140494745812559	8.993177528205359e-05	0.0020930315235643897
6386	Ston2	2260.87081090665	1591.3815239609398	2930.36009785236	1.8413938164612498	0.8807982069680121	0.00497006923337115	0.04713203930721099
6387	Stox2	17.682021978008603	25.947694932223396	9.41634902379381	0.36289732280226594	-1.46236668120635	0.0051314954715987	0.048048769953025004
6388	Stub1	1675.7403817275	1403.10879097572	1948.3719724792898	1.3886107656159699	0.473642261514882	0.0052005976171799	0.0484770952046893
6389	Stx2	1738.15373806838	2350.9117881347	1125.3956880020598	0.478706046599474	-1.06278806584246	4.1132271364172904e-10	3.10419572634136e-08
6390	Stxbp2	2226.86209841576	1785.33026607242	2668.39393075911	1.49462202118455	0.579780683681579	0.000759673523647655	0.0115719665818484
6391	Sufu	323.794643209422	395.580754785909	252.008531632935	0.6370596359505	-0.6504996635942829	0.00515101067516856	0.0481143343076206
6392	Sugt1	913.928129734122	702.91148166587	1124.94477780237	1.6004074583278998	0.678439257157564	9.60812651158784e-05	0.0022218176652501302
6402	Sun1	845.1436004373011	1197.20693670374	493.08026417086	0.41185884332448996	-1.27977812866731	5.185615310716071e-13	5.7382173840113905e-11
6403	Sun2	2708.3633415991603	2087.1963673957002	3329.5303158026195	1.59521661105469	0.6737523377684139	0.00019393759353307198	0.00391281026236691
6405	Suox	134.685603665934	76.5347581214494	192.836449210419	2.51959310963545	1.3331907709841	2.2639150238391497e-08	1.30878959246753e-06
6406	Supt16h	4692.02459569512	5757.02442294797	3627.0247684422707	0.6300172627346601	-0.666536735289917	6.613629009380079e-05	0.0016068665115089198
6407	Suv420h2	2978.4077989486304	2325.77083247208	3631.04476542519	1.56122207516281	0.6426757672635389	0.000108650513320328	0.00246197149341553
6408	Sv2a	13.7818090282449	20.8783605560538	6.68525750043587	0.320200308950859	-1.64295339502302	0.0033733631247440396	0.0358343062606419
6424	Syde2	59.175474041463296	78.91683837547059	39.434109707456	0.499691960793416	-1.00088908717331	0.000644709235392633	0.0102094999813669
6426	Syngr2	1836.8657490340697	1527.70212677424	2146.02937129391	1.4047433290056899	0.490306549094949	0.0036923808694838602	0.0382535748092363
6427	Synj1	868.1199188325	1054.2365589507901	682.003278714214	0.646916740767337	-0.628348047911326	0.00441079457562226	0.0434265839304033
6429	Syt14	102.85809420944	176.07581624878202	29.6403721700985	0.168338689557565	-2.57056130313894	4.5056864514998296e-21	9.131355789404759e-19
6430	Syt2	6.31272444627957	12.293357992612199	0.332090899946963	0.0270138476522473	-5.2101570485033095	2.0471938453885898e-05	0.000585185980812582
6431	Szt2	909.666636942957	1167.7428305793599	651.590443306552	0.557991388380671	-0.841685238131054	0.000276703773490762	0.005171923277153229
6448	Tab3	647.910843835828	827.726672258022	468.09501541363505	0.565518825358957	-0.822353044500812	3.9088346661894e-06	0.00014100730174811598
6450	Tac2	23.572911321947103	36.2770302511585	10.8687923927358	0.299605351305973	-1.7388647026206001	0.000100414050838806	0.00231311396549112
6451	Tacc1	2624.56450024183	3215.88237825898	2033.24662222468	0.632251551229134	-0.6614294233423299	7.87647061776005e-05	0.00186931448069129
6454	Tacstd2	102.747144522602	55.173863236123296	150.320425809081	2.72448614239257	1.4459841529249498	0.00241509298751475	0.0278523223886212
6455	Taldo1	6996.494085832379	5026.909197133689	8966.07897453106	1.7836166564622802	0.834805577562908	0.000145960716954506	0.00311561355231767
6456	Taok3	1914.8427907605999	2268.14202789029	1561.54355363091	0.6884681534177889	-0.538538173960456	0.0012495122852742401	0.0169771477678897
6490	Tatdn3	129.321394299308	84.4932787546975	174.149509843918	2.0611048879936598	1.04341792435215	5.55306682748311e-06	0.000190782221652025
6492	Tbc1d13	1158.78026770375	862.070022992564	1455.4905124149402	1.6883669233299499	0.75562847095451	2.26328282212287e-05	0.000638854964986388
6493	Tbc1d9	63.5820147197321	87.7413225568612	39.422706882603	0.449306047980471	-1.1542296131891399	5.95725646117126e-05	0.0014719319834266599
6494	Tbck	151.723382943536	195.160953587614	108.285812299459	0.554853879881492	-0.849820205453027	0.00313934068557956	0.0339020989759415
6495	Tbl1x	671.084845823911	870.810243106733	471.35944854109	0.5412883602051479	-0.8855307300287141	0.00155183222561488	0.0199219913547442
6496	Tbrg3	60.5761616460253	92.30277241063509	28.8495508814155	0.31255345996618705	-1.6778251216509599	0.000121812136099343	0.0027024913884672198
6499	Tbxa2r	22.0075234039898	30.8764753253805	13.1385714825991	0.42552044377290504	-1.23269964823755	0.004813961697570411	0.0461613116103548
6502	Tcf19	593.614504608962	721.9246519109939	465.30435730693	0.644533132474741	-0.6336735720981229	0.000676687884626045	0.0105857930398959
6503	Tcf20	1193.92910117988	1423.3440585298001	964.514143829948	0.6776394913442171	-0.561410140662545	0.0011863022994751	0.016354933716758002
6504	Tcf3	3160.7837221969	3876.6418520137	2444.92559238011	0.630681317932454	-0.665016896616301	6.87802394955126e-05	0.00166076195419084
6513	Tcp11l1	94.77826296542091	61.685783392886705	127.870742537955	2.07293699625286	1.0516762686061099	0.0039722433439414	0.0402040071815509
6514	Tcp11l2	315.392064214448	447.64015007809303	183.143978350802	0.409132152955564	-1.28936117441339	2.6489945553337e-11	2.36534231656207e-09
6517	Tcta	123.508568123794	85.404186858449	161.612949389139	1.89233052071557	0.9201640965798241	0.000122198517800919	0.00270441063260758
6524	Tead3	29.960346925563197	48.240826797928804	11.679867053197698	0.242115814103318	-2.0462307810056	5.83162602056857e-07	2.5717613333250698e-05
6525	Tecpr2	352.63076365806296	422.787892552229	282.473634763896	0.6681213907491469	-0.5818178455994121	0.00270365384668874	0.0302513098374587
6527	Tecta	15.4565035781673	30.3143614584206	0.598645697913972	0.0197479237270123	-5.662155211735881	7.28955022412014e-12	7.10711445364622e-10
6530	Tek	108.48568053529301	152.637456068746	64.33390500184089	0.42148176901523904	-1.2464578654285001	6.05846967906297e-07	2.65879848178245e-05
6533	Tespa1	113.859890619784	144.602483388668	83.1172978508998	0.574798550502718	-0.7988716712013291	0.000605248166946351	0.00966949617999233
6534	Tet1	114.932635611154	150.920500802283	78.9447704200255	0.5230884472312279	-0.9348731874336159	0.00459076971677562	0.0447587639899902
6541	Tfdp2	1922.8059621721	2558.7855057254997	1286.82641861869	0.5029051539252929	-0.991641756216419	1.1662439432719e-06	4.7581950403147604e-05
6542	Tfrc	14170.968581103501	23440.8843566602	4901.05280554676	0.20908139518013702	-2.2578634034788903	1.9563060314461997e-23	4.833683820437689e-21
6543	Tgfbr2	287.927424415747	349.466181679329	226.388667152165	0.647812804272718	-0.626351111042328	0.0008392330902894191	0.0125308338158529
6546	Tgm1	149.918159262475	107.560963533103	192.275354991846	1.78759420403176	0.838019272161405	0.000340420522484979	0.00608539639649313
6549	Thada	731.697094572155	956.324629789057	507.069559355253	0.530227439051842	-0.9153167638754821	1.28722088566278e-06	5.2174389021797e-05
6550	Thap3	113.13590619148898	85.7480791943167	140.523733188661	1.6387974460654098	0.712637549607909	0.00488036258331231	0.0465505552169244
6553	Thoc2	1371.23680438606	1779.36822935974	963.105379412374	0.5412625467404929	-0.885599532257256	3.67578283110568e-05	0.000979321933894433
6555	Thsd1	62.87947627276421	85.5597748404498	40.199177705078505	0.4698373479832221	-1.08976669526957	0.00013723991625469198	0.0029752360210166698
6556	Tifa	428.427935899691	281.251381320331	575.6044904790509	2.04658369241382	1.0332176651496998	3.05872018012461e-08	1.72947134447986e-06
6558	Timd4	54.5476622550556	85.98336202030451	23.1119624898067	0.268795752419508	-1.8954177544333701	1.98761079510955e-05	0.000571778882159347
6560	Tinagl1	190.249855197961	303.159746539012	77.339963856911	0.255112905785988	-1.97079221028457	5.015150403967599e-10	3.7156466050402896e-08
6561	Tjp1	155.517629471535	210.29950927649898	100.73574966657	0.4790108641391239	-1.06186971771109	3.1111209523592003e-06	0.000115463556826549
6562	Tjp2	208.38451642223498	251.538105082452	165.23092776201798	0.6568822950616421	-0.606293213752316	0.00401559322711634	0.0405538941979269
6563	Tkt	13670.2765323086	10580.0684545737	16760.484610043502	1.5841565375503799	0.6637149015724211	5.03788414440662e-05	0.00127624039764975
6565	Tlcd1	278.998487067842	380.449571896371	177.54740223931302	0.46667788678094496	-1.09950098710384	5.28337475576993e-08	2.85318055298869e-06
6568	Tmbim4	603.676715631139	473.65047193880304	733.702959323475	1.54903880137645	0.631373282185769	0.0014846702997357	0.0192793363544513
6569	Tmc6	1162.38464033389	1766.2891838450303	558.480096822742	0.31618836933994504	-1.6611437942504998	2.4916572493098497e-21	5.22581648904672e-19
6570	Tmc8	520.815030293869	843.24598230947	198.38407827826697	0.23526240556158498	-2.08765729554547	2.8663500697459997e-28	9.07023793122958e-26
6571	Tmcc2	3042.02208156497	4723.87273915262	1360.17142397732	0.28793566192075604	-1.7961816116824498	2.56553567129855e-26	7.01129801563817e-24
6574	Tmem101	291.75086304054	223.42776692855	360.07395915253096	1.61159001901353	0.6884847756498571	0.000527531170346116	0.00865007247230263
6575	Tmem123	1548.24545585805	1919.79094435815	1176.69996735795	0.6129313042214399	-0.7062027054944459	3.1648348171632895e-05	0.0008649109938965809
6576	Tmem143	161.046360388156	125.313120491948	196.77960028436402	1.57030324926756	0.651043192217655	0.0032133156470640603	0.0345402707545259
6580	Tmem184a	9.88063937622567	16.5519274012169	3.2093513512344303	0.193895929666685	-2.36664557669961	0.000909362875088207	0.0134070682778047
6581	Tmem19	364.363789420515	291.951345524368	436.77623331666297	1.4960582987969397	0.5811663956443001	0.0019332162755662	0.0235923017336857
6582	Tmem194	542.4469822414791	657.200287091577	427.69367739138	0.650781330732716	-0.619755230548186	0.0012170877759275199	0.0166249364051005
6584	Tmem198b	147.380727614545	112.66562937970899	182.095825849382	1.61625002098623	0.6926503887682309	0.00496071289465867	0.047117629531837006
6585	Tmem20	314.050932777814	467.192514999553	160.909350556076	0.344417655227695	-1.5377689961230099	1.8396768916477298e-14	2.30432306212848e-12
6590	Tmem216	177.02364668086003	129.478107769057	224.569185592663	1.7344181920948	0.7944517941310508	0.00021287769913873702	0.00421942314215979
6591	Tmem220	8.93028703099535	3.12708418163678	14.7334898803539	4.711574433100849	2.23620923547952	0.00255051326513619	0.0289330866435606
6593	Tmem26	19.434759580438897	32.2497977624218	6.61972139845592	0.20526396621839801	-2.2844477081654704	3.5206203545463e-05	0.0009421577052663449
6595	Tmem38b	172.00492761250598	126.72089381499799	217.288961410014	1.7147050882330301	0.7779604689172309	0.000548733559710496	0.00893051405096992
6596	Tmem50b	386.92488999104796	311.36630381548804	462.48347616660897	1.4853356657394499	0.570788997406584	0.0025835197808863697	0.0292890925756427
6598	Tmem55a	822.643428080858	537.570379909504	1107.71647625221	2.0605980493915803	1.0430631129780399	2.8998092982844604e-09	1.9371800115984e-07
6599	Tmem64	723.652939316313	886.41802701944	560.8878516131861	0.632757722109012	-0.66027488594469	0.000219604107716095	0.00431951940117254
6600	Tmem65	197.20238423183	259.377515915615	135.027252548046	0.520581948174626	-0.9418028095196791	1.3152617947396199e-05	0.000403458792376166
6602	Tmem80	165.466529042927	121.84660227285102	209.086455813002	1.7159810114753602	0.779033588500683	0.00035669630018672003	0.00631376954511077
6603	Tmem86b	541.325332514155	240.104149633292	842.546515395017	3.50908768832953	1.8110959995889	6.48711520519819e-22	1.44454440686617e-19
6605	Tmem9	1233.55970094114	964.7237234866801	1502.3956783956	1.55733257285897	0.6390770690022181	0.000171451357139875	0.0035382930534690205
6607	Tmem95	5.22947870266935	0.972654447809848	9.48630295752885	9.75300424409657	3.28584668454967	0.00281660516846101	0.031301976231381
6608	Tmem9b	625.70918356875	496.504686266289	754.9136808712109	1.52045630535364	0.604504357009688	0.0007323065540758059	0.0112479332798097
6611	Tmod1	1507.5098996117802	1781.72369516373	1233.29610405984	0.692192682517204	-0.53075440468701	0.00234157239879837	0.0273188495194866
6625	Tmtc3	365.96126546975603	472.850644243355	259.071886696157	0.547893695081495	-0.8680320930448879	2.17247846803526e-05	0.000615149044394852
6626	Tmub1	136.37588594859	100.88523528588199	171.866536611298	1.7035846338096299	0.7685736220714329	0.00479198355331246	0.0459994717142613
6627	Tnc	20.1853093902862	29.7658065827529	10.6048121978195	0.356274981776041	-1.4889369163133899	0.00134859546020906	0.0178332964192015
6628	Tnfaip8	906.769707616911	728.171864422722	1085.3675508111	1.4905376104740802	0.57583277905928	0.00119117354118378	0.0163630477297854
6629	Tnfaip8l1	71.535347701965	47.2831309387316	95.7875644651984	2.0258295625414	1.01851280216491	0.000384060222139272	0.0066801294375371705
6630	Tnfrsf13c	40.0909661894205	69.9640682907339	10.217864088107099	0.14604445307049602	-2.77552053082953	1.1790659232709498e-12	1.26588167012131e-10
6631	Tnfrsf14	1343.07630206705	2049.4061725963898	636.746431537714	0.31069801587013895	-1.6864150665059798	2.6442155133758e-22	5.961714401844919e-20
6632	Tnfrsf1a	819.0288423576981	657.525494543235	980.5321901721601	1.49124588827283	0.5765181600653	0.00397426095274742	0.0402040071815509
6633	Tnfrsf21	1094.8603972635801	1335.43812932904	854.282665198134	0.6397021669789761	-0.6445277245134949	0.000158565112928115	0.0033403459940044397
6634	Tnfsf10	30.374288618001298	44.7806100770757	15.9679671589269	0.356582170976302	-1.4876935245299099	0.00014958762785242	0.00317798827276102
6635	Tnip1	544.365913278486	419.723257823613	669.008568733359	1.5939277994799799	0.672586280714015	0.00022075526111951698	0.00433271234473637
6636	Tnk1	477.193639620907	336.359361589601	618.027917652213	1.83740364689561	0.877668597273852	0.00031592272876531004	0.00575585682700999
6638	Tnni3	21.2223713952367	4.69132607111536	37.753416719358	8.0474936397636	3.0085395314873398	5.18130446042573e-09	3.3023034824275197e-07
6640	Tnpo1	2378.35104657386	2976.6569858870002	1780.04510726073	0.598001420956574	-0.7417791823626999	0.00423743785489912	0.0422502302867968
6641	Tnpo2	2810.69947546779	3397.2220527050604	2224.1768982305202	0.654704597969833	-0.6110839839233829	0.00029878926281281403	0.005525186987117171
6642	Tns1	371.560069201909	673.107912610181	70.0122257936371	0.10401337509485402	-3.2651590382295095	8.319004727553448e-28	2.50083147118136e-25
6643	Tom1	126.4702461575	85.3101611244362	167.630331190564	1.96495152489576	0.974493721819695	3.41347864423982e-05	0.0009216903339244539
6644	Top2b	3930.2548420539897	4559.463555112439	3301.0461289955297	0.723998797028244	-0.46594079470986	0.00512032418678044	0.0480017086054879
6647	Tpcn1	1630.9989982242998	2269.42275084536	992.575245603245	0.43736903811046796	-1.19307700103432	2.50248712298358e-12	2.55013334673756e-10
6648	Tpi1	9151.34429408309	6179.560301570079	12123.1282865961	1.9618108239053702	0.972185930154468	1.10527396777112e-05	0.000347314051510238
6650	Tpra1	498.75040677584997	386.783395207707	610.717418343993	1.5789649346658998	0.6589791324740589	0.000396942214723201	0.0068447865458531295
6651	Tprgl	1278.2897923947698	1581.48060007327	975.09898471627	0.616573472144452	-0.6976552755508449	4.26312282135747e-05	0.00110638771696151
6653	Tpst1	249.067904855571	307.78856098794	190.34724872320203	0.6184350974975339	-0.6933058973115501	0.000769342642480371	0.0116905082075977
6654	Trabd	675.354090686499	539.760278693309	810.947902679689	1.5024223431981498	0.587290423230446	0.00176171536332885	0.0220062068722328
6655	Traf3	607.809560642556	745.639036299194	469.980084985918	0.630305096844922	-0.6658777660229879	0.000169880936685306	0.00350989971935036
6656	Traf4	724.23531601267	1011.21906419703	437.25156782830805	0.432400439538304	-1.20956010530368	1.3328501199127801e-11	1.26529566383509e-09
6657	Trak2	3508.4439945134004	5348.07093171895	1668.81705730785	0.312040935622271	-1.6801927909751897	6.94057802123334e-23	1.6691627435864798e-20
6658	Trappc10	1489.30523427235	1859.93852890226	1118.67193964243	0.601456404208515	-0.7334679255850479	2.2192746308999697e-05	0.000627414678958351
6659	Trappc4	560.268232585439	460.81021817429	659.726246996588	1.43166583764222	0.517694795231774	0.005104223233431729	0.0479047081665015
6660	Trappc6a	627.500553379215	370.07964163453903	884.9214651238901	2.3911649428091697	1.2577136507376598	0.0009730247546566529	0.0141650100885731
6662	Trcg1	5.30567622919023	9.38571084331763	1.2256416150628302	0.130585912513537	-2.9369288262042703	0.0037630334918708603	0.0386816870455047
6664	Trem2	56.178265516649	30.2329387208962	82.1235923124018	2.71636155090806	1.4416755167649902	3.842038516191751e-06	0.000139434303252617
6665	Trem3	194.50635477964698	132.18065539664	256.832054162654	1.94303813513383	0.95831421632653	1.23555833427426e-05	0.000380953259406921
6666	Treml1	139.501336967221	77.0248782399869	201.97779569445598	2.62224102536264	1.3908002981127399	7.45988896299547e-09	4.6720144869982393e-07
6667	Treml4	50.2689120537134	23.9312794932142	76.6065446142126	3.20110525790878	1.67857011598576	2.9058594572869e-07	1.34737755863969e-05
6669	Trib2	40.9499922587261	63.4196158581748	18.480368659277502	0.29139830648935305	-1.7789356019273201	6.35470038419351e-07	2.7752961459975398e-05
6670	Trim2	68.5016453144481	112.645440593956	24.3578500349406	0.216234673205651	-2.2093302172771	4.4597047987632305e-13	4.99625437610512e-11
6674	Trim45	84.089071706412	58.8216124121096	109.356531000714	1.85912161391552	0.8946211468330442	0.0007199843255516071	0.0110994506666447
6677	Trim56	399.869574817855	497.78781356913805	301.951336066572	0.606586436701978	-0.7212148552859108	0.00369073900073592	0.0382535748092363
6678	Trim58	226.15916325525902	304.86864575897897	147.44968075154	0.483649869551063	-1.0479650851128801	2.7272220166417398e-05	0.000755620637698418
6679	Trim59	1509.3527840140302	2037.8220544605201	980.883513567551	0.48133913921509003	-1.0548743566962802	1.01019983299725e-09	7.25935234572566e-08
6681	Trim71	12.130751192151699	19.2757284950518	4.9857738892516394	0.25865553618539	-1.95089602400399	0.0021917976486472398	0.0260114527774253
6685	Trip11	428.046365490146	550.1265357966761	305.966195183616	0.5561742167927329	-0.8463912293243879	0.004535933121341221	0.0443680182807113
6686	Trmt112	1211.80116892437	985.751807508402	1437.85053034034	1.45863342008438	0.5446173544847129	0.0013204496291219301	0.0175550462144943
6687	Trp53bp1	1153.93176055719	1349.55774858635	958.3057725280361	0.710088748356159	-0.4939287479998571	0.00397123862681519	0.0402040071815509
6691	Trpv2	367.856433801066	232.702137857118	503.01072974501506	2.16160768601907	1.1121047095698502	3.97410827540532e-06	0.00014307583026643898
6695	Tsc22d2	665.779289850352	808.335467225426	523.2231124752781	0.647284615966707	-0.627527879183593	0.00046237661913069503	0.00776525798813813
6697	Tspan32	1424.2633034489802	1121.81977572996	1726.70683116801	1.53920163338577	0.622182235195322	0.000271973595936302	0.00509936356538781
6698	Tspan8	244.499280041193	414.784023656779	74.2145364256074	0.178923324411881	-2.48258662577617	2.33163949901839e-19	3.96752657016931e-17
6699	Tspo2	371.94310773206	646.257072838937	97.629142625184	0.15106858667915196	-2.7267243983409397	6.6464136841776384e-40	3.63276859459128e-37
6702	Ttc28	144.102986998344	217.29322737825402	70.9127466184351	0.32634586670754195	-1.61552632774198	1.12856256173857e-07	5.65441192391072e-06
6704	Ttc3	1116.3908849417999	1330.7850492292998	901.9967206542999	0.6777929472356761	-0.561083469928913	0.0044697731354460205	0.0439353122855803
6705	Ttc37	657.107942207653	826.291965048458	487.923919366847	0.5904982016111371	-0.75999542905095	0.000932204865022528	0.0136811872664047
6706	Ttc39a	247.77714075240002	180.231259230489	315.32302227431	1.7495467968242902	0.806981254256756	6.18882480488643e-05	0.00151874602728893
6707	Ttll12	2008.08865026204	3026.63096207536	989.546338448716	0.32694647971557894	-1.6128736052447301	4.61815426511327e-21	9.25529427553868e-19
6709	Ttll4	751.803073283749	966.2604725808291	537.34567398667	0.5561085123884351	-0.8465616741508141	0.00415014539202121	0.0415828832958517
6710	Ttll7	9.40939311141355	15.0719074439036	3.74687877892354	0.24860017173467397	-2.00810080187316	0.00539801746065098	0.0499046852576944
6715	Tubb2a	562.151074712658	447.42026282263	676.881886602686	1.51285478742616	0.597273515965606	0.0011838173216055401	0.0163495505588049
6717	Tubgcp3	1280.55084441226	1512.59726348613	1048.50442533839	0.693181490307519	-0.5286949634678679	0.0025018174679845603	0.02852419827436
6718	Tuft1	151.59704583655198	102.644083027472	200.55000864563203	1.95383896207594	0.966311563422682	1.8243761988052898e-05	0.000532463972457136
6721	Txnip	1029.63078938499	735.2523840407599	1324.0091947292199	1.80075471153565	0.848601678994594	9.896324153664292e-07	4.10344824734811e-05
6722	Txnrd3	109.61736515716	138.370271600609	80.8644587137105	0.5844063018616961	-0.774956359566626	0.00130430954296851	0.0174523970523167
6727	Ubac1	3531.69115887383	5832.5094977742	1230.8728199734599	0.211036573612643	-2.24443504857504	1.09606141705608e-38	5.4915721609557e-36
6728	Ubap2	2794.9839195549703	3278.0611164795	2311.90672263045	0.7052665098304641	-0.5037595611282779	0.00246771483478128	0.028224586223811
6731	Ube2e1	914.1627885430389	742.853125050631	1085.47245203545	1.46122081933958	0.547174214344997	0.00141510251108215	0.0185495668549337
6732	Ube2e3	1394.55709240189	1685.2409369914499	1103.87324781233	0.6550239930576379	-0.61038034238795	0.000359299030828792	0.00633497225714459
6733	Ube2h	699.790071842198	830.4727648438941	569.107378840503	0.685281207201876	-0.545231971069838	0.0015125559839366302	0.0195289708534467
6734	Ube2j2	268.63924773490396	334.386865921626	202.89162954818198	0.6067571732788579	-0.720808835404384	0.000250060634888254	0.00480334789294935
6735	Ube3c	1131.8860073534	1363.57817167025	900.1938430365531	0.6601703237401529	-0.599089807516235	0.000595606960434686	0.00954081948966291
6739	Ubr1	1241.46816243366	1611.3973788982598	871.538945969064	0.540859106128711	-0.8866752741488159	0.000196429867421648	0.00395866538400476
6740	Ubr4	5607.75482595188	7152.48099599957	4063.02865590419	0.568058644011311	-0.8158882196345351	0.00239941586526298	0.0277899549122986
6741	Ubr5	3833.2264036529	4758.62717416557	2907.82563314023	0.6110639742753361	-0.710604666499245	0.00281359595479156	0.0312878114898738
6742	Ubtd2	241.752352275138	309.526736445336	173.97796810494	0.562077351064841	-0.8311594122726221	3.9813326078700296e-05	0.00104376884081616
6744	Ubxn6	545.692550174241	431.37352281425797	660.011577534225	1.53002338490398	0.613553703262492	0.0011920521548449301	0.0163630477297854
6751	Uhrf1	6420.80864778665	7640.0894818852585	5201.52781368803	0.6808202739013609	-0.554654095728572	0.000916027121558059	0.0134766567630854
6752	Ulk1	750.234392025483	926.07455436289	574.394229688076	0.62024620694091	-0.6890870874125749	0.000105355319191174	0.0024146046915517303
6753	Unc119	829.165242290411	636.512621995967	1021.81786258485	1.60533794189446	0.682877033032655	0.00451169837745739	0.0442028808442146
6754	Unc13d	1452.5260730673	1691.59122941354	1213.46091672105	0.7173487871190619	-0.47925334263161706	0.00391332738737974	0.0398108776571734
6755	Unc45a	625.707143899005	506.80284239022	744.61144540779	1.4692329701546298	0.555063176178719	0.00207953958305212	0.0250057703063408
6756	Unc5cl	37.7605758634905	67.2498114923004	8.27134023468056	0.12299425159916699	-3.02333720520229	1.1315515651788199e-05	0.00035311065019256603
6758	Ung	834.639064006823	679.277178205569	990.000949808076	1.4574329619366002	0.543429524793924	0.00159496023977504	0.0203309525405105
6762	Uprt	43.710787238804905	59.5657291346923	27.8558453429175	0.467648860302353	-1.09650242328699	0.0015364244746641199	0.0197523080894631
6763	Urb1	877.1574260235581	1089.39319206784	664.921659979272	0.610359661526013	-0.712268476816193	5.3330535792770203e-05	0.00133230314971495
6764	Urb2	1032.27195480966	1249.88914093995	814.6547686793671	0.6517816196616639	-0.617539426451355	0.000488766412714057	0.00812523482592023
6765	Uros	2687.75021587524	1818.4372216142	3557.06321013628	1.9561099871123	0.9679874916604779	3.29143802260731e-09	2.1826348387414698e-07
6766	Usf1	611.65319218113	493.896308572865	729.410075789395	1.4768486079538798	0.562521942725216	0.00184739771338612	0.022808723845793
6767	Usp11	562.618657261216	428.77354932536105	696.4637651970711	1.6243160668210501	0.6998323860134351	0.00011538294104930401	0.00259173363350722
6769	Usp2	70.3291352567082	47.2859301333724	93.3723403800441	1.97463262574475	0.9815842693320691	0.00046376744171745305	0.00778137055465833
6770	Usp24	3552.6619796192103	4879.19888686671	2226.1250723717103	0.456248069404128	-1.1321096407021	1.47663809057577e-10	1.1733093057143202e-08
6771	Usp31	693.231991188207	949.529594404471	436.93438797194295	0.46015878867470295	-1.11979631175329	2.25402661646471e-08	1.30726296080945e-06
6772	Usp32	2280.2857242603	2832.12237724664	1728.44907127396	0.610301689348022	-0.7124055110127759	0.00118500094410511	0.0163533756915255
6773	Usp49	382.194174295785	589.271341397305	175.11700719426497	0.297175502849028	-1.7506129001914001	2.23007577882123e-14	2.75506005634237e-12
6774	Usp6nl	555.863195512448	698.615280743266	413.111110281629	0.59132847744486	-0.757968338198836	0.0018485345751398199	0.022808723845793
6775	Usp7	5046.05059446934	6861.14168000856	3230.95950893013	0.470906980152332	-1.08648598733483	8.06725483370682e-11	6.792947070428361e-09
6778	Utp20	1810.1399502695199	2263.1414711201	1357.13842941893	0.5996701694248211	-0.737758887121655	1.33682676726922e-05	0.000409377663857977
6779	Utrn	609.236224599291	833.358927914337	385.113521284245	0.462122032157351	-1.1136542217290901	1.80620875341423e-05	0.000529733126590771
6786	Vamp4	205.05266467216703	157.634284304206	252.471045040128	1.6016252184893	0.679536595509707	0.0012686084601206	0.0171015626272012
6788	Vangl1	771.307027782766	576.863591409461	965.750464156071	1.67414008881447	0.7434202548785749	0.00011560528870838999	0.0025934982492950604
6789	Vangl2	56.4350573034779	75.95724206336041	36.91287254359529	0.48596909973118996	-1.0410635116773699	0.000498769036268266	0.00827626228810553
6790	Vav2	219.872476550269	262.879441015524	176.865512085014	0.6728008527474371	-0.571748560736459	0.00522610117948245	0.0486645260579891
6795	Vegfa	512.6926281392031	389.23850061533096	636.146755663074	1.6343366718796202	0.708705207975208	0.0053539975634501	0.0496248993072711
6799	Vipr2	26.7480394709476	37.3900545859105	16.1060243559848	0.4307569094069721	-1.21505415720155	0.0037415078247840603	0.0385852353548485
7113	Vopp1	691.201901501051	911.9660697149741	470.437733287127	0.515850039721497	-0.954976367211059	7.89602195510651e-08	4.11620080937156e-06
7114	Vprbp	1311.3369980488199	1575.21345390077	1047.46054219688	0.6649641923785029	-0.5886514397905861	0.0010741095842898801	0.0152877326439138
7115	Vps13a	1042.48325095112	1384.73186432758	700.234637574666	0.505682475873911	-0.983696311296331	0.000136663825456003	0.00296631217779775
7116	Vps13b	1497.41393776183	1967.28810027515	1027.5397752485198	0.522312809753082	-0.937014008560638	6.16707033852182e-05	0.00151546931465828
7117	Vps25	1219.5658518108698	1006.57325483155	1432.5584487901901	1.4232033703596898	0.509141832240656	0.00287396267240777	0.0318135073919528
7118	Vps28	800.828555174296	559.3475579651081	1042.30955238348	1.86343810309172	0.897966898570009	0.00037698229427132204	0.00658878841256961
7119	Vps72	781.446841044013	617.114314672545	945.7793674154809	1.53258374490524	0.6159659091907691	0.0019225142517049802	0.0235139620189169
7123	Vti1b	623.5383956726309	505.29504785788805	741.781743487375	1.4680170459457902	0.553868720196579	0.00178172831407233	0.0221481968304084
7128	Wbp1	552.113358840213	366.563017452463	737.6637002279621	2.0123789501586202	1.00890200396851	4.3241264269881804e-08	2.3778740354751703e-06
7129	Wbp5	810.771692789401	626.7636817216089	994.779703857193	1.5871687094643199	0.666455488835389	0.00415926401011831	0.0416318784409012
7131	Wbscr27	97.0078726783245	67.2152519205975	126.80049343605101	1.88648394245168	0.915699820135339	0.000326076082684573	0.00588035913064775
7132	Wdr1	3434.05793158648	2875.3399232786896	3992.77593989427	1.3886274480345202	0.473659593584126	0.00471523503587493	0.0456025170734993
7134	Wdr26	4595.73463918399	5886.36474489247	3305.1045334755104	0.561484834310227	-0.832681038888212	5.319687530879579e-07	2.3691655307277803e-05
7135	Wdr59	287.839218695927	349.474244346429	226.204193045425	0.6472699968733361	-0.627560463198668	0.0015331689094503199	0.0197385921625664
7136	Wdr60	186.80436322421298	137.70540611949698	235.903320328929	1.71310137326212	0.776610525838284	0.00030262786187532597	0.00557558605173161
7137	Wdr65	27.9426001848205	48.2824597666095	7.60274060303154	0.157463821018691	-2.66690770267268	1.59298788557432e-09	1.1312095469332302e-07
7140	Wdr76	1001.3236075670098	1207.52942261769	795.117792516326	0.658466599341871	-0.602817833123818	0.00131053613009604	0.0174583015619079
7141	Wdr8	471.07124535085	383.361936850518	558.780553851181	1.4575796398614902	0.543574712169715	0.0029503561524930697	0.0324563841962917
7142	Wdr81	1081.54989898431	1569.91112350096	593.188674467654	0.37784857090815405	-1.4041199286181203	1.00053791902772e-15	1.39896918182193e-13
7143	Wdr83	517.774637279525	422.337118600019	613.212155959031	1.45194947105699	0.537991247325442	0.00315981302529712	0.0340666751567747
7144	Wdr91	551.145052753695	749.508549205799	352.78155630158994	0.47068383232640604	-1.0871697966150602	3.1018777156295596e-09	2.06452281759448e-07
7154	Whamm	515.516658926711	404.89764588819	626.135671965231	1.5464048218698099	0.628918041159466	0.000523883054223487	0.00861846483291374
7155	Whsc1	3315.76373643534	4173.39154701424	2458.13592585644	0.5890019899079589	-0.763655586764573	5.14834987019081e-06	0.000177894227219601
7156	Whsc1l1	1657.80671904788	1939.65228047224	1375.96115762353	0.7093854767043739	-0.4953583007025871	0.0038493770474479798	0.0392932732341931
7157	Wipf1	1053.38879759547	870.8620835838541	1235.91551160709	1.4191862694503001	0.5050639568233579	0.00381571082532644	0.0390052395314337
7158	Wipi1	616.846316120616	510.2688482170299	723.423784024202	1.41773064640723	0.50358346205229	0.00477261767996241	0.0459581404467664
7159	Wipi2	1367.7685417875	1628.50136347875	1107.03572009624	0.6797880216270911	-0.5568431541484761	0.0012850272280929699	0.0172455625841614
7160	Wnk1	4592.69575787006	5851.82981838215	3333.56169735797	0.569661422293309	-0.811823385274564	8.63896811082792e-05	0.00202365023136368
7161	Wnk4	450.89509192020796	296.360607634655	605.429576205761	2.04288141071744	1.0306054580429498	3.6544632964472996e-08	2.03443069376605e-06
7170	Xiap	1141.71216024307	1379.2174985886302	904.206821897507	0.655594076222783	-0.6091252762075029	0.00436964246444269	0.0431391577072538
7172	Xk	1928.6960353667498	2337.86439189993	1519.52767883357	0.6499639945320711	-0.6215682942059189	0.0016241320854516901	0.0206153908693118
7173	Xkr6	4.00414403296008	7.6761971659732	0.332090899946963	0.0432624244487941	-4.530741672827981	0.00113822771725446	0.0159174186230074
7178	Xpo1	4831.3842672375895	5703.246768064189	3959.5217664109796	0.69425748655707	-0.526457265392002	0.0016278661154689	0.0206482567684335
7179	Xpo4	866.053179623965	1271.57452451533	460.531834732595	0.36217447412933096	-1.46524322542076	4.7548200701747104e-08	2.58321354234161e-06
7180	Xpo5	1695.14531890801	2027.9263941421	1362.3642436739099	0.671801623377088	-0.5738928131058929	0.000667880961052022	0.0104935269115813
7181	Xpo7	2327.05576770127	3174.26002252651	1479.85151287603	0.466203619859144	-1.1009678885060399	6.324665480207821e-11	5.3810373238919e-09
7182	Xylt1	131.29556467931602	177.998977852512	84.5921515061204	0.47523953523043605	-1.07327323579339	0.0002706107083207	0.00508438056872966
7183	Yif1b	758.0726958881011	583.145281461912	933.000110314291	1.5999445420793101	0.6780218987040201	0.00014061564754075902	0.00303383305585247
7184	Yod1	505.19797516718694	672.707757013237	337.688193321136	0.5019834984814829	-0.994288155114145	0.00303882731800102	0.0331586983271533
7185	Ypel5	621.254134145267	429.580641134462	812.927627156073	1.89237491011989	0.920197938248432	0.000324021266956554	0.00585608375961459
7186	Ythdc2	561.000847162054	711.0937002925881	410.90799403152	0.577853514751216	-0.7912242774661391	0.000256191233742083	0.00490023465854289
7190	Zbed6	563.052132581627	806.9918712489349	319.112393914319	0.395434458863195	-1.3384894993262701	0.000745977529800794	0.0114027090720482
7191	Zbtb37	64.8893036207055	93.8303586427325	35.9482485986785	0.383119590702565	-1.3841332954716798	2.62516157514875e-06	9.968429332833249e-05
7192	Zbtb4	120.32852040586599	88.1324462506912	152.52459456103998	1.7306293090649798	0.7912967407389341	0.001019630480864	0.0146749619705398
7193	Zbtb7a	2197.64622888151	2890.9972387652197	1504.29521899779	0.520337826279036	-0.9424795061551752	2.4925550827437402e-08	1.42724495325234e-06
7194	Zbtb7b	712.499536014621	505.784431592144	919.214640437098	1.81740398284607	0.861879145640886	2.18892023484872e-06	8.418241849886221e-05
7195	Zcchc11	828.9431795638831	1016.2294646649901	641.6568944627729	0.631409456991388	-0.663352225981153	0.00016799842101504099	0.00348773271676115
7197	Zcchc6	2160.50545874499	2639.00805129615	1682.00286619382	0.637361778933453	-0.6498155881601739	0.000127802374214103	0.00280434479768829
7199	Zdhhc14	280.600132259548	446.774035709199	114.426228809897	0.25611655929884	-1.96512756102269	2.59496671928868e-21	5.37993272595517e-19
7200	Zdhhc15	134.619753094604	217.786446093802	51.45306009540651	0.23625464769853197	-2.08158538398468	1.44175794944578e-17	2.2811393100134698e-15
7201	Zdhhc24	245.071363094785	313.294482626441	176.84824356312902	0.5644792786663779	-0.8250074724611801	5.24765956195399e-05	0.00131278828736427
7202	Zeb2	1198.3233723950698	1430.4474307878302	966.1993140023101	0.6754525145116099	-0.566073745745937	0.0007359533147910571	0.011268582291075
7204	Zfhx2	158.24719972892	223.928387337293	92.56601212054831	0.413373280722647	-1.27448295482917	1.8818738033092602e-08	1.11289697673079e-06
7205	Zfhx2as	57.82652894982161	100.449419922285	15.2036379773587	0.151356155059148	-2.7239807497995603	4.00937626324738e-16	5.78536957281544e-14
7206	Zfhx3	118.04679348901001	174.29858302535197	61.795003952667706	0.354535320253748	-1.49599873310212	5.02643328507973e-10	3.7156466050402896e-08
7207	Zfp106	4064.60878088991	4931.397359164171	3197.8202026156605	0.648461271666346	-0.6249076805389	0.00104143839567115	0.0149082732878735
7208	Zfp275	215.713896441448	262.344704637595	169.08308824530098	0.6445073418915539	-0.6337313017772309	0.00199504364515871	0.02418320042186
7209	Zfp318	303.039306925872	382.58753475857003	223.49107909317402	0.584156719152409	-0.775572623706394	0.000161532023508903	0.00338349824133368
7210	Zfp341	144.586869221649	187.693174150885	101.480564292413	0.540672641674405	-0.8871727377632521	0.000141182342211594	0.00304242043783814
7212	Zfp367	728.460937920761	883.819532919711	573.102342921811	0.64843819532768	-0.6249590216338821	0.0006583358169124059	0.0103776517875836
7213	Zfp369	138.33180753252898	202.033459183	74.6301558820579	0.36939503082238795	-1.43676363586565	8.01718248851478e-05	0.0019002092055892398
7215	Zfp414	474.526733384734	370.450904838833	578.602561930635	1.5618872956522	0.6432903536911739	0.00065369972578146	0.0103246777179687
7218	Zfp503	39.574399488405206	54.76332265527329	24.385476321537	0.44528847299934404	-1.1671878290798798	0.00055458331269892	0.00899552087333671
7221	Zfp644	443.436033172947	564.536889346396	322.335176999499	0.570972744354561	-0.8085062153640659	1.7006280776937602e-05	0.0005020332019208231
7224	Zfp707	86.36961699659392	64.09402563468839	108.64520835849899	1.69509103668625	0.7613627569302959	0.00388157478872727	0.0395324474671224
7225	Zfp711	54.911920600437	76.5481330166713	33.2757081842026	0.434703066852794	-1.2018978209467501	0.00125100389657867	0.0169784479176746
7227	Zfp750	10.368134064362199	16.9194354160658	3.81683271265858	0.22558865699704897	-2.14823356662547	0.00155740459539188	0.0199651078088724
7228	Zfp790	222.37840505267602	171.015835451339	273.740974654013	1.60067618259775	0.678681479614626	0.00160657040803796	0.0204539210234781
7229	Zfp800	586.4246865347039	701.9835056466189	470.865867422789	0.6707648593381971	-0.576120985273239	0.0018585237650133601	0.0229133240940164
7231	Zfp868	216.296459319593	161.296548466288	271.296370172898	1.6819725701049297	0.750154178068525	0.00022844715280829703	0.00444978541598624
7239	Zim1	12.344695139714599	18.856087221317	5.83330305811227	0.309359146977092	-1.6926454034171499	0.0053611387340718	0.0496655672041361
7241	Znhit2-ps	414.88574653236	331.241061341327	498.530431723393	1.50503814262835	0.589800050096911	0.0021842495194994	0.025970539606598998
7242	Znrd1	267.855985912933	207.569850286937	328.14212153892896	1.5808756478135801	0.6607238893038699	0.0015671959597661198	0.0200478819335472
7243	Znrf3	129.160377849962	189.009905030633	69.3108506692902	0.366704859504887	-1.4473087103836	2.4596400031754798e-09	1.67413308442552e-07
7256	Zswim7	101.859520218092	67.543413769119	136.175626667065	2.01611998961954	1.0115815035589	0.000687182193868751	0.0107127962236912
