# Supplementary material for: EKLF/KLF1 expression defines a unique macrophage subset during mouse erythropoiesis
Source: eLife. 2021 Feb 11;10:e61070. doi: 10.7554/eLife.61070 (PMC7932694; doi:10.7554/eLife.61070)
Supplement: Figure 4—source data 1. [file elife-61070-fig4-data1.csv.zip › Fig4data1.csv]

principal component 1	principal component 2	Sample
10.782993834344504	-8.445356022773007	EKLF/GFP+(1)
14.955477032338226	6.6779227426792795	EKLF/GFP+(2)
14.128114774548143	0.8213128947575931	EKLF/GFP+(9)
-14.784079215517355	-4.556102202675608	EKLF/GFP-(3)
-11.273511299959964	-4.648624448791527	EKLF/GFP-(4)
-13.808995125753531	10.150847036803265	EKLF/GFP-(10)
