# Supplementary material for: EKLF/KLF1 expression defines a unique macrophage subset during mouse erythropoiesis
Source: eLife. 2021 Feb 11;10:e61070. doi: 10.7554/eLife.61070 (PMC7932694; doi:10.7554/eLife.61070)
Supplement: Figure 4—source data 2. [file elife-61070-fig4-data2.csv.zip › Fig4data2.csv]

	GENEID	GENENAME	baseMean	log2FoldChange	lfcSE	stat	pvalue	padj
1	ENSMUSG00000020125	Elane	3554.46705192922	-4.46451822991906	0.15909223041354	-28.0624529451509	2.81538428101121e-173	4.31232410322487e-169
2	ENSMUSG00000073902	Gm1966	6286.50101505965	-4.24959236735706	0.162146303031283	-26.2083827254279	2.13264978826871e-151	1.63328984034559e-147
3	ENSMUSG00000039109	F13a1	2464.21560479581	-4.15620670895661	0.159199380171345	-26.106927705895	3.04187138620779e-150	1.55307813408482e-146
4	ENSMUSG00000040314	Ctsg	2227.13604262279	-4.47719908776389	0.173343467982838	-25.828484568032	4.24583463155484e-147	1.62583622628814e-143
5	ENSMUSG00000018819	Lsp1	1347.47006653305	-4.17604571492406	0.16433817301609	-25.4112945171612	1.89195543721344e-142	5.79581628635964e-139
6	ENSMUSG00000021728	Emb	4837.79803287388	-3.51583500684383	0.150504600301435	-23.3603158960073	1.08261300851771e-120	2.76373057524429e-117
7	ENSMUSG00000029915	Clec5a	513.966654183531	-4.83767000225278	0.207646608866865	-23.2976114016603	4.68743954007629e-120	1.02567873479069e-116
8	ENSMUSG00000049103	Ccr2	2721.50843037748	-3.50690677079257	0.153597782227949	-22.8317539480361	2.21873824911635e-115	4.2480517202144e-112
9	ENSMUSG00000016494	Cd34	3147.91526305112	-3.93842468765312	0.172935001583266	-22.7740171254853	8.29810507858003e-115	1.41224528320678e-111
10	ENSMUSG00000042817	Flt3	544.580603502266	-4.10176923495596	0.183041361536065	-22.4089746739989	3.21760693512224e-111	4.92840854252674e-108
11	ENSMUSG00000031722	Hp	1573.87906445601	-3.69054607382221	0.166470573572011	-22.1693599933791	6.78685022311316e-109	9.45038044249312e-106
12	ENSMUSG00000022584	Ly6c2	1639.22946639336	-4.41215056172177	0.199407912578708	-22.1262561984859	1.76649042379383e-108	2.2547778184375e-105
13	ENSMUSG00000024681	Ms4a3	3124.75332006649	-3.79956660687664	0.176466552867187	-21.5313697986512	7.91590532785169e-103	9.32676322359264e-100
14	ENSMUSG00000076617	Ighm	449.579661979697	-3.76870145585299	0.175598241585608	-21.4620683090136	3.52279124808787e-102	3.85418525335442e-99
15	ENSMUSG00000009350	Mpo	35119.8060613242	-2.57874686064385	0.120366955506887	-21.4240432499459	7.97564704875163e-102	8.14419905638191e-99
16	ENSMUSG00000063286	Gm8995	4707.66523911841	-3.49760128267907	0.169786519828735	-20.5999939583374	2.74477278461629e-94	2.62760529637298e-91
17	ENSMUSG00000040710	St8sia4	859.72801506957	-3.00573222914812	0.146939997933528	-20.4555074957047	5.36609736062452e-93	4.83485372192269e-90
18	ENSMUSG00000028859	Csf3r	1165.24853354743	-3.97163026616777	0.196772289563649	-20.1838900943574	1.35639820828377e-90	1.15421951979347e-87
19	ENSMUSG00000032436	Cmtm7	2109.15133095258	-2.14872145112508	0.107574306848548	-19.9742997568203	9.21671956236211e-89	7.4301312387737e-86
20	ENSMUSG00000057729	Prtn3	3508.72530897786	-4.54350749004274	0.231918583311234	-19.5909591425253	1.84678182504422e-85	1.41435786071012e-82
21	ENSMUSG00000027435	Cd93	482.514547074354	-3.3719239053205	0.172380054369357	-19.5609864357944	3.32580806015566e-85	2.42578105035258e-82
22	ENSMUSG00000026581	Sell	1189.85778473838	-3.5228842161706	0.18835705735547	-18.703223896316	4.66001837421648e-78	3.24443188353972e-75
23	ENSMUSG00000031885	Cbfb	1154.71778464467	-2.25282320086887	0.121229668772576	-18.5831011804142	4.40309781162147e-77	2.93227170350461e-74
24	ENSMUSG00000030220	Arhgdib	3915.32193511773	-2.24482703317636	0.123372728784976	-18.19548821919	5.60376177091766e-74	3.57636746021441e-71
25	ENSMUSG00000015937	H2afy	3638.8914554509	-2.1956664963198	0.121583001512236	-18.0589923674391	6.70350744464446e-73	4.10710494118477e-70
26	ENSMUSG00000069833	Ahnak	3704.96854249991	-3.24701168038076	0.18101643319884	-17.937662470755	5.99233534986326e-72	3.53017694437906e-69
27	ENSMUSG00000009376	Met	1517.93704838158	-3.14195390061005	0.178304204336807	-17.6213113554803	1.69040661919807e-69	9.58961414305812e-67
28	ENSMUSG00000026623	Lpgat1	1020.45833377848	-2.51659000932969	0.145806570371643	-17.2597846785314	9.4462513357464e-67	5.16743684677242e-64
29	ENSMUSG00000039997	Ifi203	1228.83412414882	-3.96213854371616	0.230805619871653	-17.1665600946781	4.72611570762901e-66	2.49620394116392e-63
30	ENSMUSG00000020340	Cyfip2	2123.12184249474	-2.10553861811976	0.123460049982361	-17.054412487445	3.24115250787192e-65	1.65482443210247e-62
31	ENSMUSG00000056515	Rab31	467.3467762905	-2.74379407721539	0.163090662179661	-16.8237349738198	1.63517064412942e-63	8.07932540520335e-61
32	ENSMUSG00000034330	Plcg2	4252.38105751462	-2.53840856956345	0.151953678681742	-16.7051471973903	1.20230938839234e-62	5.75492903187672e-60
33	ENSMUSG00000025790	Slco3a1	264.578676010266	-3.53127405234768	0.211542182322969	-16.6930019042555	1.47370779025044e-62	6.84023703735331e-60
34	ENSMUSG00000058624	Gda	1007.8842096051	-3.44299074627831	0.206507364310102	-16.6724840916963	2.07777191403334e-62	9.3603624727202e-60
35	ENSMUSG00000023008	Fmnl3	502.100481682907	-2.65317840825748	0.159245234594487	-16.6609595258138	2.51949740295563e-62	1.10260404917347e-59
36	ENSMUSG00000068747	Sort1	1608.35068036296	-2.15158352344543	0.12949008458767	-16.6158168040173	5.35406174968278e-62	2.27800455055253e-59
37	ENSMUSG00000026536	Mnda	1115.04773620398	-4.09009048511938	0.246375546628195	-16.6010407327141	6.84929784378571e-62	2.83542419116935e-59
38	ENSMUSG00000056758	Hmga2	582.516807073816	-3.01799940598521	0.181895175988964	-16.5919705653344	7.96631350400195e-62	3.18778059085364e-59
39	ENSMUSG00000029553	Tfec	558.116557763442	-3.39273760258385	0.204501785364702	-16.5902590851877	8.19660154852785e-62	3.18778059085364e-59
40	ENSMUSG00000021614	Vcan	597.463040445732	-4.53376981890358	0.273294381437199	-16.5893268462433	8.3248171074065e-62	3.18778059085364e-59
41	ENSMUSG00000036452	Arhgap26	571.779222414408	-3.27985916622986	0.198261918051969	-16.5430618166931	1.79654287241337e-61	6.71162126262332e-59
42	ENSMUSG00000032577	Mapkapk3	994.057332751977	-1.95903111364322	0.119976133837947	-16.3285067702657	6.18804355906365e-60	2.25672055224233e-57
43	ENSMUSG00000017493	Igfbp4	574.135717538516	-2.92389280594304	0.180055533320811	-16.2388389405032	2.67947621958058e-59	9.54454354774784e-57
44	ENSMUSG00000032786	Alas1	2048.52294317949	-2.42309687989721	0.149479104886869	-16.2102715408357	4.26679222574481e-59	1.48532855731212e-56
45	ENSMUSG00000069830	Nlrp1a	267.103250497262	-3.43165443652008	0.212779116130927	-16.1277784160384	1.62771020056112e-58	5.54036380933215e-56
46	ENSMUSG00000040950	Mgl2	454.329351388321	-3.81301593904739	0.238882790106585	-15.9618695735515	2.35567882010273e-57	7.84389836685076e-55
47	ENSMUSG00000027339	Rassf2	514.217414265064	-2.46760118887736	0.155161856670919	-15.9034007572548	6.00163929162598e-57	1.955895936805e-54
48	ENSMUSG00000060131	Atp8b4	8017.09478411705	-2.54116039273663	0.16011314937656	-15.8710287233202	1.0057874731874e-56	3.20950973475237e-54
49	ENSMUSG00000026074	Map4k4	1678.49400042381	-1.786068834716	0.112890733686672	-15.8212173522871	2.22155365516743e-56	6.9443953747346e-54
50	ENSMUSG00000023972	Ptk7	298.933467105267	-3.55335276646205	0.225242016216921	-15.7757101722973	4.57226259890586e-56	1.40066692454882e-53
51	ENSMUSG00000031133	Arhgef6	2494.58809111852	-2.60933564125048	0.165645111871348	-15.7525665066234	6.59495303512013e-56	1.98068422821441e-53
52	ENSMUSG00000020077	Srgn	2797.50341836263	-1.81083223784851	0.11524378083736	-15.7130582205046	1.23095136236152e-55	3.62586192640219e-53
53	ENSMUSG00000051855	Mest	774.210074257935	-1.81073185103763	0.115968613696211	-15.6139820363894	5.84708882282106e-55	1.68980866979529e-52
54	ENSMUSG00000025324	Atp10a	670.626334013113	-2.86995415338831	0.184554535640286	-15.5507104901617	1.57350504026137e-54	4.46321790771916e-52
55	ENSMUSG00000096719	Mrgpra2b	319.125448456864	-3.78830568955153	0.24668772556043	-15.3566849787324	3.19499199342872e-53	8.8977622478814e-51
56	ENSMUSG00000049313	Sorl1	3231.54655892711	-3.23881411400363	0.211050967865408	-15.3461230088701	3.75995858510028e-53	1.02841581514252e-50
57	ENSMUSG00000035105	Egln3	232.708034675559	-3.0737670520421	0.201809093204932	-15.2310631955557	2.19984818810162e-52	5.91141661353552e-50
58	ENSMUSG00000004707	Ly9	417.742010198414	-2.52636428753773	0.166087539332739	-15.2110405012168	2.98756646224994e-52	7.88975094866936e-50
59	ENSMUSG00000044734	Serpinb1a	3538.90059296102	-3.2939768791629	0.21730842870171	-15.1580723253234	6.70072743405787e-52	1.73957698487228e-49
60	ENSMUSG00000026832	Cytip	377.889909339067	-2.57305952414189	0.171132097067797	-15.0355168213858	4.29681722041789e-51	1.09690582275235e-48
61	ENSMUSG00000058135	Gstm1	1839.70876729497	-2.00536898203355	0.136191425725739	-14.7246346188632	4.47883845327714e-49	1.12462899325977e-46
62	ENSMUSG00000026822	Lcn2	2138.41281506448	-4.02776255795714	0.273566521485244	-14.7231559479196	4.57787563755932e-49	1.13095679258865e-46
63	ENSMUSG00000034220	Gpc1	303.493162861754	-4.00927793195902	0.272628954937434	-14.7059872377793	5.90040809114615e-49	1.43454842431882e-46
64	ENSMUSG00000038608	Dock10	7180.91582605918	-2.55817493166315	0.174580019818021	-14.6533087482161	1.28311933219874e-48	3.07086543926376e-46
65	ENSMUSG00000050931	Sgms2	413.700167313305	-3.08379288026047	0.210569055699886	-14.6450430240598	1.4490950287076e-48	3.41473670072529e-46
66	ENSMUSG00000090272	Mndal	539.715803517202	-3.5802723719815	0.244651028053021	-14.6342012149877	1.69960021561791e-48	3.94436007615447e-46
67	ENSMUSG00000032739	Pram1	312.832636370752	-3.27777412368547	0.224301423655811	-14.6132559939307	2.31199194983619e-48	5.28548965606581e-46
68	ENSMUSG00000052160	Pld4	525.647954745702	-3.04590575064237	0.208670016365345	-14.5967580953725	2.94521154945219e-48	6.63408901514106e-46
69	ENSMUSG00000047810	Ccdc88b	780.005934992846	-1.94890186737725	0.134170883878361	-14.5255200759065	8.3506101561694e-48	1.85371443133401e-45
70	ENSMUSG00000026928	Card9	443.401367693751	-3.18387673022091	0.219216648639578	-14.5238819678137	8.55263459488061e-48	1.87143862985409e-45
71	ENSMUSG00000024989	Cep55	391.660749394579	-2.31809134675513	0.159670366521456	-14.5179809958264	9.32155626440265e-48	2.01096165213881e-45
72	ENSMUSG00000002111	Spi1	1492.60735630081	-2.51988249737127	0.174551120064733	-14.436358222375	3.05566341244166e-47	6.50049951227346e-45
73	ENSMUSG00000038679	Trps1	775.474807585397	-2.69368812281551	0.18780113126989	-14.3433008342446	1.17339057614827e-46	2.46203061025521e-44
74	ENSMUSG00000079419	Ms4a6c	782.272743537748	-3.19697188329007	0.223009353520317	-14.3355954933021	1.31117026701355e-46	2.68312019492242e-44
75	ENSMUSG00000025823	Pdia4	4945.94834660288	-1.18437778918939	0.0826187695420675	-14.3354566493069	1.31379522503873e-46	2.68312019492242e-44
76	ENSMUSG00000055782	Abcd2	638.18688895524	-3.00585319479507	0.209980590535958	-14.3149097120019	1.76593338496051e-46	3.52312572921391e-44
77	ENSMUSG00000033446	Lpar6	428.465756443145	-2.62053807363991	0.183066143515145	-14.3147062767677	1.77110844910538e-46	3.52312572921391e-44
78	ENSMUSG00000009681	Bcr	657.250256864616	-2.1682362283201	0.151534764085678	-14.3085069713388	1.93625684890395e-46	3.80226232752075e-44
79	ENSMUSG00000046157	Tmem229b	1573.68784135671	-2.21814370294195	0.155052707912266	-14.3057398532959	2.01483581869604e-46	3.90648610569206e-44
80	ENSMUSG00000020900	Myh10	6532.84099626092	1.42630260058321	0.100545050355049	14.1857067607664	1.12328309329911e-45	2.15066589250781e-43
81	ENSMUSG00000040699	Limd2	526.594623606216	-2.42821030739272	0.171455902032011	-14.1623022515688	1.56772658379739e-45	2.96455161531168e-43
82	ENSMUSG00000026980	Ly75	332.824064167522	-2.2355765039375	0.158294287942775	-14.1229132964399	2.74408319364969e-45	5.12574661916247e-43
83	ENSMUSG00000020315	Sptbn1	6371.32531454743	-1.9296359051023	0.137051989151827	-14.0795906505569	5.07026294690681e-45	9.35677319973151e-43
84	ENSMUSG00000029086	Prom1	316.067498137857	-3.48696759389111	0.248198227995676	-14.0491236462488	7.79931880883048e-45	1.42216864517686e-42
85	ENSMUSG00000041995	Zbed3	533.066012435608	-2.21028472737516	0.157503226979325	-14.0332663004123	9.75529925450874e-45	1.75790492566248e-42
86	ENSMUSG00000042349	Ikbke	382.420707430989	-3.26474611804364	0.232734809056337	-14.0277517199989	1.05441601616296e-44	1.87796396739163e-42
87	ENSMUSG00000016194	Hsd11b1	255.761797505723	-4.00240210006511	0.286125545802365	-13.9882724866157	1.8382296609039e-44	3.23634065701896e-42
88	ENSMUSG00000070031	Sp140	2035.39008935794	-2.4751238452612	0.176954800124303	-13.9873224321834	1.86294651043654e-44	3.24258542049506e-42
89	ENSMUSG00000020437	Myo1g	2502.15055269818	-2.78500326207342	0.199138118940262	-13.9852845697959	1.91708497985887e-44	3.29932479061779e-42
90	ENSMUSG00000026655	Fam107b	843.720602154294	-2.63856511457849	0.189426221921578	-13.9292495400708	4.20753190571102e-44	7.16075179997508e-42
91	ENSMUSG00000070034	Sp110	1445.12137302492	-2.75673335650282	0.197993222632974	-13.9233723247844	4.56830361645478e-44	7.68930840585031e-42
92	ENSMUSG00000006731	B4galnt1	1084.71274178896	-2.07231204398742	0.149240966067662	-13.8856782999374	7.73645082905468e-44	1.28803497118077e-41
93	ENSMUSG00000015133	Lrrk1	762.417097077056	-1.63289764323538	0.117690420253154	-13.8745162072069	9.040097918703e-44	1.48889440667499e-41
94	ENSMUSG00000029275	Gfi1	182.729012091277	-4.10097322772212	0.295742635159028	-13.8666960396729	1.00814646016088e-43	1.64274248194513e-41
95	ENSMUSG00000024913	Lrp5	1163.63737054298	-1.5805509782883	0.114691466788672	-13.7808942769961	3.3213222143555e-43	5.35502024813507e-41
96	ENSMUSG00000018899	Irf1	286.512692347212	-2.88177343610905	0.209218498978767	-13.7739896336868	3.65460235554326e-43	5.83099419581835e-41
97	ENSMUSG00000041515	Irf8	581.536626691536	-3.71174657081391	0.26952559636555	-13.7714065783191	3.78766053760796e-43	5.98098932521043e-41
98	ENSMUSG00000032322	Pstpip1	763.94286072017	-3.35502748977533	0.244810781301611	-13.7045740875353	9.53250210657694e-43	1.48989117108611e-40
99	ENSMUSG00000038623	Tm6sf1	1996.30732033096	-2.35692308377689	0.172444729738765	-13.6677014562717	1.58317477931486e-42	2.44944324189552e-40
100	ENSMUSG00000029254	Stap1	464.681185955211	-2.49955929902484	0.18306280737252	-13.6541077617061	1.90812110004686e-42	2.92266908894177e-40
101	ENSMUSG00000041112	Elmo1	2364.10567805872	-2.59208394093968	0.190113570416875	-13.6343972461084	2.50048265757822e-42	3.79206860060649e-40
102	ENSMUSG00000090124	Ugt1a7c	485.820080559681	-3.24298737974227	0.238688567289722	-13.5866892016068	4.8032104942475e-42	7.17294211810349e-40
103	ENSMUSG00000015027	Galns	371.334627850366	-2.14999352958461	0.158246228621722	-13.5863808465479	4.82348396007482e-42	7.17294211810349e-40
104	ENSMUSG00000069516	Lyz2	6499.12140176918	-3.16109455875769	0.23273038241046	-13.5826466919242	5.07585577770877e-42	7.47566182184281e-40
105	ENSMUSG00000028228	Cpne3	1429.08347878772	-1.56042352284287	0.115137511983289	-13.5526944777941	7.63743008471326e-42	1.11411920578622e-39
106	ENSMUSG00000035835	Lppr3	666.152762619344	-5.01442616176653	0.370362042479444	-13.5392550710562	9.17142468034633e-42	1.32527086631004e-39
107	ENSMUSG00000031112	Stk26	1676.55321487621	-1.95780102916257	0.144723804011953	-13.527843899134	1.0711956081384e-41	1.53341150746316e-39
108	ENSMUSG00000058620	Adra2b	957.360802654564	1.71287846792623	0.127257040417189	13.4599898151872	2.68953283914266e-41	3.81440504603224e-39
109	ENSMUSG00000024776	Stambpl1	348.990761501517	-2.22455711226054	0.165333609783837	-13.4549600360689	2.87894922381529e-41	4.04558396891548e-39
110	ENSMUSG00000045868	Gvin1	2216.08958232848	-2.80864914483125	0.209898245284703	-13.381003452514	7.80859956060062e-41	1.08731199517927e-38
111	ENSMUSG00000039899	Fgl2	390.722526924201	-3.04256725384279	0.227928039043788	-13.3488063452267	1.20362116329403e-40	1.66088877100673e-38
112	ENSMUSG00000062960	Kdr	632.250716009372	-1.71538794017297	0.128577990087433	-13.3412253450727	1.33251093815257e-40	1.82232768211455e-38
113	ENSMUSG00000004668	Abca13	3740.88662057363	-3.05780517428874	0.230345873848082	-13.2748424063608	3.2395190404438e-40	4.39112505685644e-38
114	ENSMUSG00000026835	Fcnb	768.44710577145	-3.90479199272125	0.295013384785061	-13.2359824811548	5.43809263890309e-40	7.30660218860339e-38
115	ENSMUSG00000040732	Erg	234.417740255879	-2.82694068862925	0.213914344513326	-13.2152927615059	7.16071678007202e-40	9.53745208003158e-38
116	ENSMUSG00000020143	Dock2	5997.28489042682	-1.92114869230491	0.14557404732751	-13.1970548842593	9.12326981697319e-40	1.20466486022912e-37
117	ENSMUSG00000022378	Fam49b	3156.40562201723	-1.11549222495278	0.0845350356908239	-13.1956202045333	9.29864131335102e-40	1.21732725638118e-37
118	ENSMUSG00000029622	Arpc1b	1732.9161622924	-2.19027056414533	0.166643489984839	-13.1434511143796	1.85566445434833e-39	2.40874681756385e-37
119	ENSMUSG00000034127	Tspan8	1291.68067518584	1.59391224030581	0.121429938148951	13.1261883568667	2.33097235137567e-39	3.00029441227068e-37
120	ENSMUSG00000029484	Anxa3	537.651884688937	-3.02318969140434	0.230362535508172	-13.1236170184326	2.41144889269284e-39	3.07801355744802e-37
121	ENSMUSG00000051506	Wdfy4	3213.27113871034	-2.8280805064565	0.215761535430417	-13.1074359515232	2.98521200629215e-39	3.77888366118816e-37
122	ENSMUSG00000029163	Emilin1	576.862106905513	-2.03238860409815	0.155273954330247	-13.0890503359986	3.80333302986982e-39	4.77505344414066e-37
123	ENSMUSG00000040528	Milr1	408.242087227025	-3.36499822253467	0.257171492491653	-13.0846470965046	4.03027643680808e-39	5.01884099045441e-37
124	ENSMUSG00000026305	Lrrfip1	1041.56762287655	-2.17582532123376	0.166335257211763	-13.0809628560209	4.23047203503736e-39	5.19735713168265e-37
125	ENSMUSG00000008398	Elk3	240.110157811227	-2.51356280381454	0.19215717031436	-13.0807650825752	4.2414940357794e-39	5.19735713168265e-37
126	ENSMUSG00000031103	Elf4	1202.21866647943	-1.62039193091067	0.123956691325476	-13.0722425194132	4.7445910400618e-39	5.76769055243069e-37
127	ENSMUSG00000038517	Tbkbp1	164.146214139327	-3.62541161778616	0.278057291032953	-13.0383620020109	7.40304347267033e-39	8.92853676148751e-37
128	ENSMUSG00000028542	Slc6a9	2799.0131987212	1.6910414245411	0.130394582851706	12.9686478345828	1.84252000437334e-38	2.20483428960832e-36
129	ENSMUSG00000042284	Itga1	205.420672095392	-3.24924187983926	0.250629359352589	-12.9643306284328	1.94924537900214e-38	2.31446445505238e-36
130	ENSMUSG00000027333	Smox	1017.22542901696	1.42497479835661	0.10995712021244	12.9593681209869	2.07953438215675e-38	2.45017139473038e-36
131	ENSMUSG00000056888	Glipr1	1626.83301184151	-2.0783296101087	0.160691426665439	-12.9336682935537	2.90615053492656e-38	3.39797769034123e-36
132	ENSMUSG00000052331	Ankrd44	1977.31708191508	-2.18719440928851	0.16939828707943	-12.91154973877	3.87424384410522e-38	4.49559037576967e-36
133	ENSMUSG00000028843	Sh3bgrl3	1048.75954936534	-1.75810020080191	0.136182376001489	-12.9098951892475	3.95839482596873e-38	4.5587017706288e-36
134	ENSMUSG00000055805	Fmnl1	1796.5005452267	-2.33763225211419	0.181239613309865	-12.8980205233474	4.61807653405999e-38	5.2787371844923e-36
135	ENSMUSG00000025791	Pgm2	842.339716866413	-1.45650607889717	0.113324465342779	-12.852529897155	8.32426214373389e-38	9.4446461670794e-36
136	ENSMUSG00000053158	Fes	934.364416448371	-2.7828396111197	0.216867804657001	-12.8319628426223	1.08578056936424e-37	1.21466916231975e-35
137	ENSMUSG00000095115	Itpripl2	342.675253986369	-2.25288200358252	0.175568637550677	-12.8319159675215	1.08643778310247e-37	1.21466916231975e-35
138	ENSMUSG00000037661	Gpr160	447.236495570902	-2.59454953324106	0.202539869149016	-12.8100681813523	1.44007973433559e-37	1.59838415150857e-35
139	ENSMUSG00000041237	Pklr	6763.0110668522	1.36299575844907	0.106567529818373	12.7899723374659	1.8654029200798e-37	2.0555666566088e-35
140	ENSMUSG00000047181	Samd14	936.331601220567	1.47551992540919	0.115395979331193	12.786580034772	1.94861895596176e-37	2.13192832489045e-35
141	ENSMUSG00000023942	Slc29a1	4162.4263153786	1.09997870194011	0.086145300038496	12.768876554479	2.44660212949773e-37	2.65777339131324e-35
142	ENSMUSG00000042476	Abcb4	5968.8376258063	1.47614373488083	0.116057391781977	12.7190841721988	4.63257910458364e-37	4.99698691161321e-35
143	ENSMUSG00000032350	Gclc	4149.56639645564	1.0055497485192	0.0794233278677983	12.6606347972848	9.77060708067438e-37	1.04654817241042e-34
144	ENSMUSG00000025278	Flnb	3369.86067637792	-1.57835360118906	0.124770629274935	-12.6500412024942	1.11816167482676e-36	1.18936683148066e-34
145	ENSMUSG00000017631	Abr	1049.56906753924	-2.67348746011147	0.211470781252219	-12.6423491901835	1.23313725039379e-36	1.30261815615736e-34
146	ENSMUSG00000071562	Stfa1	4242.70430082884	-3.83393985518606	0.305023884903962	-12.5693102898915	3.11428881331992e-36	3.2523088782717e-34
147	ENSMUSG00000071713	Csf2rb	2812.01863318816	-2.03582266875382	0.161970021965414	-12.5691325101415	3.12129924336319e-36	3.2523088782717e-34
148	ENSMUSG00000028063	Lmna	1495.31158944221	1.57641944937344	0.12551755426525	12.5593544154156	3.53202862925322e-36	3.65541098069403e-34
149	ENSMUSG00000039153	Runx2	327.863108621727	-3.3562904456534	0.268787920438923	-12.4867607151864	8.81709648795984e-36	9.06385683933429e-34
150	ENSMUSG00000036599	Chst12	741.170915442895	-1.88585099665511	0.151111920262533	-12.4798294759192	9.61924383404346e-36	9.82253052040291e-34
151	ENSMUSG00000028041	Adam15	511.597232778585	-2.99204487785625	0.239798817921312	-12.477312873319	9.92809310430927e-36	1.00707683495831e-33
152	ENSMUSG00000022707	Gbe1	802.293247340415	-1.67412349972752	0.134231605143299	-12.4719025593139	1.06258347220598e-35	1.07076256866967e-33
153	ENSMUSG00000038301	Snx10	352.858757936322	-2.88404414790088	0.23136493087835	-12.4653470037656	1.15368498172526e-35	1.15496685392717e-33
154	ENSMUSG00000047446	Arl4a	1878.04338700676	1.33668851785439	0.107358391143708	12.4507130147389	1.38601374493203e-35	1.3785436708522e-33
155	ENSMUSG00000035459	Stab2	1150.71603952615	-1.90883041595617	0.153543137447909	-12.4318836236088	1.75450786115212e-35	1.73379334898497e-33
156	ENSMUSG00000005800	Mmp8	972.361486814544	-4.00530083571471	0.322474586182054	-12.4205162432661	2.02252159322757e-35	1.9858309771453e-33
157	ENSMUSG00000048191	Muc6	3771.78414621792	1.33969672428482	0.108032861616509	12.4008260471746	2.58643424066522e-35	2.52333842447575e-33
158	ENSMUSG00000062210	Tnfaip8	538.994282406344	-1.94448103845327	0.156889058903364	-12.3939875224249	2.81680936483032e-35	2.7307005722219e-33
159	ENSMUSG00000027111	Itga6	1386.82966106717	-1.62850552814215	0.13140249693972	-12.3932616660185	2.84242804782736e-35	2.73820568607369e-33
160	ENSMUSG00000068129	Cst7	431.637126302876	-2.31194631235961	0.187260639628445	-12.3461412763882	5.11043685406305e-35	4.89228508085523e-33
161	ENSMUSG00000052085	Dock8	7426.74570744612	-1.61586597622054	0.130909867332831	-12.3433474431098	5.29094827921144e-35	5.0336307324647e-33
162	ENSMUSG00000034116	Vav1	2615.74788604516	-2.06748722738954	0.167518475806853	-12.3418459810566	5.39056137650289e-35	5.09674250641325e-33
163	ENSMUSG00000029552	Tes	772.687919662662	-2.56432510206817	0.207965322517036	-12.3305417991411	6.20282472114204e-35	5.82875253090385e-33
164	ENSMUSG00000048970	C1galt1c1	1252.34561140659	-1.63546873886504	0.132901633081803	-12.305858859224	8.42355868056201e-35	7.8672956286688e-33
165	ENSMUSG00000020700	Map3k3	1120.51101080714	-1.81634562058212	0.148121565420141	-12.2625332471347	1.43928905538098e-34	1.33609639159215e-32
166	ENSMUSG00000034255	Arhgap27	244.605403905082	-2.4843271111424	0.202883239461251	-12.2451076675404	1.78440123669567e-34	1.64648637002817e-32
167	ENSMUSG00000029322	Plac8	3877.09616353471	-2.6333104899612	0.215192437976567	-12.2370029110779	1.97180078553746e-34	1.80850734323816e-32
168	ENSMUSG00000021948	Prkcd	2058.96598300938	-1.80734030890535	0.148450117127697	-12.1747314443051	4.23786650821583e-34	3.86377388728225e-32
169	ENSMUSG00000056749	Nfil3	280.765548921257	-2.54649396902129	0.209529095967116	-12.1534145759926	5.50187764461386e-34	4.98652425340535e-32
170	ENSMUSG00000021196	Pfkp	1483.51631927097	-1.58989129536391	0.130829073470963	-12.1524310551414	5.56847899148131e-34	5.01719957132466e-32
171	ENSMUSG00000062939	Stat4	421.207795869937	-2.6424100438137	0.218615292828116	-12.0870320169745	1.23674216970391e-33	1.10778829317864e-31
172	ENSMUSG00000025534	Gusb	2624.017635946	-1.22706469102134	0.101588552818023	-12.0787692804266	1.36751228583953e-33	1.2178014931514e-31
173	ENSMUSG00000016024	Lbp	902.35746006233	-2.68794584400979	0.222624253058587	-12.0739129141622	1.45068691539821e-33	1.28440297590487e-31
174	ENSMUSG00000033220	Rac2	1132.58198202514	-1.44442159080976	0.119653917863838	-12.071661476672	1.49093332721586e-33	1.31244975706697e-31
175	ENSMUSG00000029455	Aldh2	1730.52241974994	-1.15404522335104	0.0958005705043117	-12.0463293410043	2.02780750918992e-33	1.77485300675783e-31
176	ENSMUSG00000028644	Ermap	8719.86337670762	1.50854339116508	0.125251777859207	12.0440876524787	2.0836900726758e-33	1.81340232063496e-31
177	ENSMUSG00000039989	Cbx4	269.217771885412	-2.22957840243746	0.18536490836664	-12.0280500882481	2.53067050808489e-33	2.18995933177041e-31
178	ENSMUSG00000019726	Lyst	8320.42138962606	-1.89700736910015	0.157921380591137	-12.0123529948839	3.06012244016328e-33	2.6332525514596e-31
179	ENSMUSG00000025492	Ifitm3	838.116521885665	-2.86333669863226	0.238376283381698	-12.0118354813317	3.0793355866263e-33	2.6349823005785e-31
180	ENSMUSG00000025058	5430427O19Rik	195.824598675957	-3.31531335210568	0.276378912840458	-11.9955365553502	3.74979303318099e-33	3.19086554940185e-31
181	ENSMUSG00000028337	Coro2a	1034.06688669459	-2.93711829946934	0.245318287738602	-11.9726838408353	4.94042489870647e-33	4.18080045157387e-31
182	ENSMUSG00000050075	Gpr171	119.573821641897	-3.75792436701135	0.314037987378206	-11.9664643070252	5.3249808178227e-33	4.48146874651595e-31
183	ENSMUSG00000021061	Sptb	22147.2428704544	1.52931401299528	0.127822343856023	11.9643715399076	5.46094844048832e-33	4.57078400344042e-31
184	ENSMUSG00000026357	Rgs18	1134.43232792367	-1.34408091931648	0.112646058521579	-11.9318947946946	8.07150769700009e-33	6.719091488856e-31
185	ENSMUSG00000004319	Clcn3	5488.41572065881	1.15218523502923	0.0965794366827687	11.9299229173781	8.26499900506835e-33	6.84297241949362e-31
186	ENSMUSG00000041754	Trem3	149.627759446154	-3.46661730800072	0.290742285404912	-11.9233337633458	8.94559263576666e-33	7.36664744096978e-31
187	ENSMUSG00000033032	Afap1l1	249.381985836035	-2.64660852617031	0.222073313917921	-11.9177242842808	9.56865926136789e-33	7.83760181317497e-31
188	ENSMUSG00000023927	Satb1	554.55764151601	-2.4012289998552	0.202015185295439	-11.8863787212011	1.39317066645259e-32	1.13506356904544e-30
189	ENSMUSG00000039167	Eltd1	556.544239873999	-3.27419368789351	0.27573831776793	-11.8742788974624	1.61016493658469e-32	1.30491514992951e-30
190	ENSMUSG00000027330	Cdc25b	4958.15391499499	1.5313077407176	0.129020043615766	11.8687585107162	1.72001089981511e-32	1.38660036591937e-30
191	ENSMUSG00000061887	Ssbp3	4222.07527209298	0.960525114819754	0.0809884008058157	11.8600331067505	1.90899629805841e-32	1.53089509410265e-30
192	ENSMUSG00000043190	Rfesd	1955.99062687668	1.42322360497119	0.120011080459656	11.8591016722796	1.93035027292561e-32	1.53995703804175e-30
193	ENSMUSG00000036587	Fut7	74.4352182398064	-5.54347608730902	0.468039082497509	-11.8440452829888	2.31034373071464e-32	1.83355103229825e-30
194	ENSMUSG00000057738	Sptan1	3122.08940510935	-2.29775416545224	0.194178179662091	-11.8332253884077	2.62843982819523e-32	2.07524808497249e-30
195	ENSMUSG00000027447	Cst3	1891.18041956212	-1.551691226081	0.131256876396958	-11.8217899791265	3.01197598062831e-32	2.36586851770686e-30
196	ENSMUSG00000040723	Rcsd1	487.84047107759	-2.31339697046621	0.195715421793784	-11.8202078776589	3.06924113233108e-32	2.39854930734261e-30
197	ENSMUSG00000006586	Runx1t1	541.138974729804	1.57235782338132	0.133093700803744	11.8139161649722	3.30787160197752e-32	2.57191214860354e-30
198	ENSMUSG00000015932	Dstn	3511.51229181354	-0.915029660271637	0.0775187954330651	-11.8039716066245	3.72315023882893e-32	2.88017637414862e-30
199	ENSMUSG00000016087	Fli1	1454.19527013365	-1.9120637578443	0.16275742198875	-11.7479358820052	7.23649133623282e-32	5.56991647221498e-30
200	ENSMUSG00000026341	Actr3	14661.3871205588	-1.06840295230885	0.0909891502951529	-11.7420917641624	7.75444578646316e-32	5.93874230556281e-30
201	ENSMUSG00000053101	Gpr141	314.401456315954	-2.75992301459931	0.235345759304624	-11.72709898302	9.25774305593253e-32	7.0547686760059e-30
202	ENSMUSG00000020376	Rnf130	2058.38276000018	-1.42778743827682	0.121769109548689	-11.7253665036117	9.44911810030403e-32	7.16495752189885e-30
203	ENSMUSG00000024184	Pdia2	886.715341275274	1.80196707455552	0.153849381130359	11.7125402865852	1.09935677411512e-31	8.29499887148836e-30
204	ENSMUSG00000031543	Ank1	27442.4239688193	1.46574661689814	0.125300875366206	11.6978162571836	1.30775617954288e-31	9.81906931473442e-30
205	ENSMUSG00000004665	Cnn2	852.036594392203	-1.78388025016421	0.152519990850789	-11.6960422054404	1.33537655303951e-31	9.97754276239327e-30
206	ENSMUSG00000027134	Lpcat4	262.534881029868	-2.00393180255048	0.171541792020416	-11.6818868390507	1.57754332889877e-31	1.17297238683215e-29
207	ENSMUSG00000056124	B4galt6	790.008313507346	-2.73936060212383	0.234542031165791	-11.6796149010386	1.62027919111334e-31	1.19892832706681e-29
208	ENSMUSG00000026532	Spta1	21065.5358999437	1.55770973577978	0.133467122690267	11.6711119890904	1.79067210464279e-31	1.31864060705835e-29
209	ENSMUSG00000016528	Mapkapk2	1438.87330324061	-1.78305204683279	0.152847543611212	-11.6655590577774	1.91143380351672e-31	1.40083404633807e-29
210	ENSMUSG00000071637	Cebpd	295.779566537805	-3.0205271766459	0.259227229912389	-11.6520443383465	2.24019250604476e-31	1.6339537435756e-29
211	ENSMUSG00000040907	Atp1a3	330.783252413431	-2.79573335171934	0.240291592720705	-11.6347530933755	2.74382954485098e-31	1.99181218665794e-29
212	ENSMUSG00000003644	Rps6ka1	2939.65668977072	-1.03957339356619	0.0894037548303272	-11.627849362022	2.97498515303757e-31	2.14942677306965e-29
213	ENSMUSG00000038357	Camp	1984.81938240544	-3.36106515096205	0.289110112575192	-11.6255537415278	3.05605285893387e-31	2.19763200189156e-29
214	ENSMUSG00000032202	Rab27a	727.144407215752	-2.46822128166213	0.212494771420377	-11.6154447714822	3.43993625529899e-31	2.45776005741989e-29
215	ENSMUSG00000028328	Tmod1	1432.80011058209	1.71664640286632	0.147793124164341	11.6151980179908	3.44988191124422e-31	2.45776005741989e-29
216	ENSMUSG00000044792	Isca1	5470.7596420367	1.16780735681149	0.100658976169077	11.6016216462397	4.04342809856471e-31	2.86727723082017e-29
217	ENSMUSG00000053063	Clec12a	2556.1985439485	-2.32406107795858	0.200354335646791	-11.5997543574785	4.13262732760727e-31	2.91702547359265e-29
218	ENSMUSG00000041268	Dmxl2	1449.52934665283	-1.67597812478911	0.14482804696573	-11.5721930931354	5.70066083240759e-31	4.00536798027463e-29
219	ENSMUSG00000040061	Plcb2	2188.81055827491	-2.11086794219226	0.183110090191298	-11.5278625005701	9.54850239243494e-31	6.67828361392356e-29
220	ENSMUSG00000068115	Ninl	1480.9114453068	1.55009850566891	0.134634992167055	11.5133404824323	1.13014260662674e-30	7.86709093358445e-29
221	ENSMUSG00000001739	Cldn15	131.937954451165	-3.99916065535424	0.347361536518745	-11.5129633966783	1.13509636111651e-30	7.86709093358445e-29
222	ENSMUSG00000031101	Sash3	451.990567848283	-1.99164232143645	0.173277473104676	-11.4939483231805	1.41493770540562e-30	9.762432807972e-29
223	ENSMUSG00000093938	Evi2b	3197.99586505337	-1.69729441796052	0.147770999291212	-11.4859778041811	1.5516983439456e-30	1.06580105534595e-28
224	ENSMUSG00000031377	Bmx	136.715431440139	-3.69560559224982	0.322312075747066	-11.4659234646546	1.95661232892052e-30	1.33792102866409e-28
225	ENSMUSG00000048163	Selplg	655.425697894619	-1.79545230783652	0.156620296333171	-11.4637269234706	2.00689010887671e-30	1.36620159100731e-28
226	ENSMUSG00000031360	Ctps2	1045.93320461295	-1.64692823615275	0.143902687498685	-11.4447357779041	2.49864586285096e-30	1.69344064961452e-28
227	ENSMUSG00000031805	Jak3	571.13205084517	-1.81281026313809	0.158673539543176	-11.4247798867865	3.14451347799335e-30	2.12178471112001e-28
228	ENSMUSG00000085917	Gm15899	2434.88850751671	-1.01543466164351	0.0891328401250132	-11.3923741262963	4.56382556240119e-30	3.06597000610961e-28
229	ENSMUSG00000003814	Calr	28207.1979267584	-0.992556580186293	0.087160309013921	-11.3877129557648	4.81461122564626e-30	3.22032315035912e-28
230	ENSMUSG00000046207	Pik3r6	236.660292740844	-3.24432734859517	0.285241253420565	-11.3739766239621	5.63600439317718e-30	3.75333388218673e-28
231	ENSMUSG00000031093	Dock11	4334.0432969576	-2.26995341898661	0.199672740970132	-11.3683691021508	6.01000307327203e-30	3.98507433217782e-28
232	ENSMUSG00000075415	Fnbp1	1286.5471098567	-1.47465132429932	0.129838851223584	-11.3575506129514	6.80252043118591e-30	4.49112954502046e-28
233	ENSMUSG00000030156	Cd69	136.344650009951	-3.32129724263403	0.293170566632074	-11.3288904844333	9.43928425330692e-30	6.20521531793571e-28
234	ENSMUSG00000029311	Hsd17b11	769.445610188049	-1.7542744556079	0.155112179282751	-11.3097144513073	1.17471200525157e-29	7.6893434976232e-28
235	ENSMUSG00000030104	Edem1	1458.55324091093	-1.3290092612017	0.117627985789945	-11.2984104273875	1.33614597556011e-29	8.70882889687411e-28
236	ENSMUSG00000022799	Arhgap31	312.673838705572	-2.33034608614939	0.206671496079168	-11.2756046690479	1.73184634101005e-29	1.12401230530724e-27
237	ENSMUSG00000026656	Fcgr2b	749.643102244864	-2.07925724721679	0.184669812428664	-11.2593239786821	2.0835083949702e-29	1.34654422302779e-27
238	ENSMUSG00000026600	Soat1	1803.2112212492	-2.48759334757424	0.220977098533058	-11.2572450452466	2.13323643222102e-29	1.3728900181651e-27
239	ENSMUSG00000041570	Camsap2	5393.5294210273	1.43799732138677	0.127922568071323	11.2411542628273	2.56012819574874e-29	1.64073153030475e-27
240	ENSMUSG00000024164	C3	3734.15276852377	-2.49972401523924	0.222581999584379	-11.2305757873813	2.8859172616078e-29	1.84181644566861e-27
241	ENSMUSG00000019998	Stx7	1164.20597416873	-1.27601557054589	0.113797332002901	-11.2130534880498	3.51842120653499e-29	2.2361683659957e-27
242	ENSMUSG00000032035	Ets1	313.053473703991	-1.89128565329421	0.168685057684866	-11.2119335242334	3.56323311543584e-29	2.25529097641036e-27
243	ENSMUSG00000026102	Inpp1	185.742712179356	-2.54306170636702	0.226886925630165	-11.2084982389524	3.70424829804282e-29	2.3348959333795e-27
244	ENSMUSG00000015355	Cd48	719.184417861742	-2.51583015059479	0.224787461388384	-11.1920395161542	4.46053814205408e-29	2.80008453778043e-27
245	ENSMUSG00000052212	Cd177	250.547991038392	-3.79677165652368	0.340099638779842	-11.1637038785021	6.13799090676536e-29	3.83737170281327e-27
246	ENSMUSG00000034480	Diap2	1329.54064537056	-2.33680555285818	0.209749977181855	-11.1409096880719	7.93051169700966e-29	4.93787185622345e-27
247	ENSMUSG00000025270	Alas2	11124.1551721065	1.65800028194091	0.148840057572522	11.1394762201907	8.05919237313178e-29	4.99767812061779e-27
248	ENSMUSG00000027947	Il6ra	321.004451600375	-3.47818718563018	0.312655526576217	-11.1246624159138	9.51654364030697e-29	5.8651318280935e-27
249	ENSMUSG00000006567	Atp7b	2650.59609688721	1.57360431553664	0.141454023199102	11.1244931741653	9.53462052095894e-29	5.8651318280935e-27
250	ENSMUSG00000035004	Igsf6	1288.16449978097	-2.43660470885451	0.219122029901535	-11.1198527594392	1.0043761232297e-28	6.15361163180374e-27
251	ENSMUSG00000039982	Dtx4	404.031949870187	-2.5114074942043	0.225903151943534	-11.1171866023014	1.03483951777044e-28	6.31499477836246e-27
252	ENSMUSG00000045382	Cxcr4	1608.68443953921	-1.79798633937336	0.161736948538846	-11.1167321729303	1.04012247761056e-28	6.32204602760355e-27
253	ENSMUSG00000043157	Arl11	162.362054348148	-2.76300623484519	0.248672510224251	-11.1110240225328	1.10880600821944e-28	6.71287811379332e-27
254	ENSMUSG00000020490	Btnl10	791.247468276703	1.73518723321524	0.156298401729329	11.1017592887492	1.22998589638316e-28	7.41720235232314e-27
255	ENSMUSG00000033721	Vav3	1590.63452126041	-2.45811543180171	0.221591015291656	-11.0930284270161	1.35617328972242e-28	8.14608089359934e-27
256	ENSMUSG00000071369	Map3k5	1055.68639999322	-2.40214226354991	0.216660745947125	-11.0871134180261	1.44887858241565e-28	8.66893486205486e-27
257	ENSMUSG00000049686	Orai1	286.960111503097	-2.2341104534399	0.201990958376831	-11.0604478110945	1.95120900183837e-28	1.16290538058982e-26
258	ENSMUSG00000002204	Napsa	567.792059199733	-2.5164998281785	0.227652045166444	-11.0541498818453	2.09310347715104e-28	1.24263821548537e-26
259	ENSMUSG00000024300	Myo1f	2702.76213876273	-2.47345830310324	0.223876999693399	-11.0482912782048	2.23426963355267e-28	1.32132463232148e-26
260	ENSMUSG00000043004	Gng2	215.778152438992	-2.57269626636547	0.232969305679771	-11.0430696389754	2.36802489239521e-28	1.39503989526221e-26
261	ENSMUSG00000045636	Mtus1	1757.84437424314	-3.49663414360359	0.317394038121438	-11.0166976175707	3.17494318015972e-28	1.86324155902324e-26
262	ENSMUSG00000038894	Irs2	792.494075575694	1.64419259208209	0.149276227953772	11.0144301917333	3.25590179996375e-28	1.90345984236812e-26
263	ENSMUSG00000052217	Hbb-bh1	4990.61166243397	2.48611848861772	0.226035921113531	10.9987761076657	3.87353395938379e-28	2.25592850402591e-26
264	ENSMUSG00000052013	Btla	119.222028158738	-3.56989582577787	0.32534051971732	-10.9727980667138	5.16488855579074e-28	2.99661356094874e-26
265	ENSMUSG00000025573	6030468B19Rik	891.840351437643	1.433263137711	0.130765206911579	10.9605847882774	5.91161262561289e-28	3.41691209760425e-26
266	ENSMUSG00000004846	Plod3	1537.41244305085	-1.36182152725689	0.124285062540714	-10.9572421610262	6.1340201787561e-28	3.53213485255666e-26
267	ENSMUSG00000037336	Mfsd2b	2088.97226165124	1.27673194655183	0.11653530694005	10.955752210003	6.23581204724167e-28	3.57730086620227e-26
268	ENSMUSG00000025889	Snca	1316.86559112598	1.5657584703506	0.143619658791905	10.902118021456	1.12605108948802e-27	6.4357181110776e-26
269	ENSMUSG00000052087	Rgs14	237.165399576714	-2.79815775204372	0.256782291638853	-10.8970043618862	1.19114511211146e-27	6.78244226104505e-26
270	ENSMUSG00000048865	Arhgap30	1807.10873459835	-2.05660538951788	0.188789193500688	-10.8936605500695	1.23571407649168e-27	7.01016018874929e-26
271	ENSMUSG00000027035	Cers6	964.1111277178	-2.70363483932435	0.248397448483127	-10.884310027476	1.36931622638844e-27	7.73941573416669e-26
272	ENSMUSG00000053541	Gm4759	104.976593114962	-3.45405911001524	0.317812457857452	-10.8682306958668	1.6333760268582e-27	9.19794875124525e-26
273	ENSMUSG00000078350	Smim1	1652.81302476808	1.54073611384893	0.141961271084948	10.8532144159724	1.92532891932892e-27	1.08022941602055e-25
274	ENSMUSG00000020802	Ube2o	3063.78796002335	1.5696190065564	0.144793428319217	10.8404022528975	2.21494996498965e-27	1.2381893654652e-25
275	ENSMUSG00000028825	Rhd	5599.47238686346	1.71650805743376	0.158485455716499	10.8306976793143	2.46271693340471e-27	1.37168855523491e-25
276	ENSMUSG00000033450	Tagap	869.264552600648	-2.14140582854275	0.197857079153224	-10.8229932318186	2.67882964519781e-27	1.48665339403967e-25
277	ENSMUSG00000029012	Orc5	3756.32732516981	1.03000159545621	0.0954786454814757	10.7877692468527	3.93218344292227e-27	2.17434129224694e-25
278	ENSMUSG00000031303	Map3k15	393.403988741864	-2.16243816788803	0.200714465561664	-10.7737036383344	4.58190856891759e-27	2.52449976798959e-25
279	ENSMUSG00000027078	Ube2l6	1184.91200941731	1.7430898465632	0.16200795058911	10.7592858265585	5.35838108948904e-27	2.9417320124625e-25
280	ENSMUSG00000040592	Cd79b	181.962911139107	-2.9306206163845	0.272554561075413	-10.7524181757268	5.77280007272331e-27	3.15792781121082e-25
281	ENSMUSG00000026994	Galnt3	210.159529654137	-2.56225300941821	0.238615297940545	-10.7380081307974	6.74846472791722e-27	3.67851367393267e-25
282	ENSMUSG00000032294	Pkm	7979.75817651927	-1.06658235847952	0.09959211020026	-10.7095065696955	9.18500553639594e-27	4.9888911276942e-25
283	ENSMUSG00000042364	Snx18	571.387220728058	-1.78706096312479	0.166877294509873	-10.7088323092334	9.25214113740505e-27	5.00759879157715e-25
284	ENSMUSG00000026728	Vim	5353.00553856081	-2.33607313176493	0.218359486806603	-10.6982900808608	1.03673643034015e-26	5.59144081109864e-25
285	ENSMUSG00000058881	Zfp516	293.389972514159	-2.60207548517172	0.243515197765456	-10.6854747015746	1.19038497152969e-26	6.39758828383165e-25
286	ENSMUSG00000022788	Fgd4	722.324014998697	-2.29673908337816	0.215179334316248	-10.6736043713318	1.35274956477244e-26	7.24477800126552e-25
287	ENSMUSG00000032280	Tle3	1084.83309567175	-1.56171899758587	0.146379407744555	-10.6689801635979	1.4217827517309e-26	7.58796042099727e-25
288	ENSMUSG00000031170	Slc38a5	2699.1043955897	1.6188693416137	0.151802882341258	10.6642859255757	1.49543319492307e-26	7.95331605785995e-25
289	ENSMUSG00000026773	Pfkfb3	374.16839517142	-1.7068881424347	0.160152575393934	-10.6578875690022	1.60194641238196e-26	8.49031598562439e-25
290	ENSMUSG00000020038	Cry1	539.063901034872	-1.2880710569882	0.120877450181021	-10.6560078414893	1.63464386811134e-26	8.63373797512459e-25
291	ENSMUSG00000024675	Ms4a4c	217.684951884036	-5.13193628192604	0.481885986537253	-10.6496898131511	1.74947024965607e-26	9.20846591545773e-25
292	ENSMUSG00000030067	Foxp1	1298.37811295633	-1.80569752085396	0.169779609975775	-10.6355381609818	2.03649625509789e-26	1.06825387463474e-24
293	ENSMUSG00000042744	Gm15800	14453.1420478084	1.41535157618594	0.13319187680908	10.6264106347471	2.24590671885068e-26	1.17408031442443e-24
294	ENSMUSG00000020669	Sh3yl1	625.431191416533	1.36329717540827	0.128298788122522	10.6259552047082	2.25689717358493e-26	1.17581272135375e-24
295	ENSMUSG00000024338	Psmb8	456.922714663129	-2.85503306036359	0.269025595361853	-10.6124960211441	2.606903029482e-26	1.35355707466359e-24
296	ENSMUSG00000027075	Slc43a1	4449.18851038416	1.43480220264158	0.135384883636566	10.5979498161201	3.04584059576603e-26	1.57611960828879e-24
297	ENSMUSG00000040466	Blvrb	4943.10676376619	1.48618826697682	0.1407053406807	10.5624154690005	4.4505954332622e-26	2.29527845963896e-24
298	ENSMUSG00000037872	Ackr1	826.981192282525	1.76915996962857	0.167804667240805	10.5429723661367	5.47408855546506e-26	2.81364477865968e-24
299	ENSMUSG00000022280	Rnf19a	2038.15546382755	0.970936732726792	0.0921112679092956	10.5409116035934	5.59538605813042e-26	2.86637218235397e-24
300	ENSMUSG00000040435	Ppp1r15a	2285.55619160881	1.56688089545435	0.148949558629726	10.5195403723851	7.02152682922509e-26	3.58495754810802e-24
301	ENSMUSG00000027634	Ndrg3	2416.44406196398	0.91797053444917	0.0872701503591142	10.5187229616512	7.08270222186899e-26	3.60417773861685e-24
302	ENSMUSG00000026395	Ptprc	3961.0374716712	-2.2561769461403	0.214570711579095	-10.5148411427467	7.38050794726171e-26	3.74328610027177e-24
303	ENSMUSG00000025728	Pigq	3994.48878644648	1.32368680411348	0.125953639970912	10.5093175903385	7.8257754215443e-26	3.95601987233643e-24
304	ENSMUSG00000022106	Rcbtb2	609.137220628547	-1.38046766431946	0.131642300278218	-10.4865051841386	9.96461912238863e-26	5.02066023347456e-24
305	ENSMUSG00000032086	Bace1	197.203241156948	-2.38556245082564	0.227626503690078	-10.4801611945579	1.06561958742719e-25	5.35150662971221e-24
306	ENSMUSG00000032131	Abcg4	957.127077599512	1.54094453751652	0.147051581159994	10.4789389230705	1.07948044728981e-25	5.4033993500451e-24
307	ENSMUSG00000018340	Anxa6	1511.9713355886	-1.19946458686285	0.114667679388801	-10.4603545938682	1.31363129813786e-25	6.55403602396665e-24
308	ENSMUSG00000022372	Sla	1255.33474731049	-1.71876759479431	0.164584519706436	-10.4430696025363	1.5762961007852e-25	7.83900239471651e-24
309	ENSMUSG00000038725	Pkhd1l1	10065.1784335137	1.64461542617939	0.157530299176369	10.4399943044487	1.62820475936238e-25	8.07094249163548e-24
310	ENSMUSG00000034353	Ramp1	351.164365802597	-2.50806710754732	0.240835090038082	-10.4140435147998	2.13937215862556e-25	1.05705688237638e-23
311	ENSMUSG00000032519	Slc25a38	1078.86527557098	1.42189410279033	0.136597054002371	10.4094053358256	2.24620349717797e-25	1.10627327865836e-23
312	ENSMUSG00000026029	Casp8	1320.14635276564	-1.12315187657307	0.10798244833882	-10.4012447749742	2.4471526189718e-25	1.20137938028176e-23
313	ENSMUSG00000038366	Lasp1	1050.083854899	-1.60105532772463	0.153971800428207	-10.3983672547309	2.52217745941478e-25	1.2342553401232e-23
314	ENSMUSG00000032656	March3	651.795574544774	1.60547272231772	0.154462853834794	10.393908195137	2.64296374813148e-25	1.28924445000414e-23
315	ENSMUSG00000031557	Plekha2	405.17363733165	-1.96978867591066	0.189662360734338	-10.3857648311663	2.87852793628254e-25	1.39969563174729e-23
316	ENSMUSG00000039936	Pik3cd	1018.19458697691	-1.5178479187353	0.146188794626023	-10.3827924884272	2.96959571950805e-25	1.43940815302863e-23
317	ENSMUSG00000029101	Rgs12	1360.40841010348	1.48583714452567	0.143138596967275	10.3804087507255	3.04468781191802e-25	1.47115089006777e-23
318	ENSMUSG00000019564	Arid3a	1027.15723516186	-1.89330965069566	0.18268989661175	-10.3635159130846	3.63354947740781e-25	1.75015966495143e-23
319	ENSMUSG00000026455	Klhl12	1616.0127190143	1.16261844653253	0.112189359835054	10.3630009854933	3.65316939623023e-25	1.75409390727456e-23
320	ENSMUSG00000041231	Ublcp1	715.932790766604	1.36064433597205	0.131337387047757	10.3599162931214	3.77292074608356e-25	1.80593209586756e-23
321	ENSMUSG00000006235	Epor	1799.97107559436	1.65759175245458	0.160085300733322	10.3544282008495	3.99566885167192e-25	1.90659376327286e-23
322	ENSMUSG00000025085	Ablim1	128.262974370817	-3.21612812073702	0.310699494819317	-10.3512499194996	4.13057548776222e-25	1.96484548900789e-23
323	ENSMUSG00000021068	Nin	4312.26362488673	-1.54276341724772	0.149055704636014	-10.3502473858016	4.17405857552803e-25	1.97938251397408e-23
324	ENSMUSG00000020646	Mboat2	235.050889567493	1.84401142725904	0.178384669635734	10.3372752323647	4.77933486985808e-25	2.25941580869186e-23
325	ENSMUSG00000060470	Gpr97	513.197764688955	-3.06991440013957	0.297058842439689	-10.3343646495318	4.92665968100835e-25	2.32189681027707e-23
326	ENSMUSG00000049804	Armcx4	141.153789122439	-2.72073624094925	0.263597756156929	-10.32154552685	5.63093491231266e-25	2.64567576846298e-23
327	ENSMUSG00000078763	Slfn1	81.0912811798304	-4.28181618828003	0.414946837981036	-10.3189512399073	5.78516011816199e-25	2.70982561253478e-23
328	ENSMUSG00000042066	Tmcc2	2849.94331323009	1.53955036049861	0.149518558174894	10.2967175398908	7.29067033836558e-25	3.4046096820959e-23
329	ENSMUSG00000069008	Gm5537	9910.14000989891	-0.703581247577083	0.0683706677764566	-10.2906885431849	7.76193242771487e-25	3.61366319134677e-23
330	ENSMUSG00000022564	Grina	2377.07004130806	1.29488544223563	0.125836428339114	10.2902272364729	7.7992096684589e-25	3.62001498459954e-23
331	ENSMUSG00000069892	9930111J21Rik2	712.752598113905	-2.49951969801821	0.243230943958496	-10.2763228121366	9.00998242894743e-25	4.16936256387274e-23
332	ENSMUSG00000027506	Tpd52	396.834193976658	-2.24596323933931	0.218565582574216	-10.2759236513218	9.04736077040183e-25	4.17404894338087e-23
333	ENSMUSG00000026198	Abcb6	2932.62068307552	1.51122760174011	0.147373073525597	10.2544349899687	1.13035115819216e-24	5.19927588289169e-23
334	ENSMUSG00000032666	1700025G04Rik	172.544193452717	-2.91108383303005	0.284101542148586	-10.2466315776193	1.22539703978351e-24	5.61958277196529e-23
335	ENSMUSG00000018566	Slc2a4	277.981092276928	2.03451418755116	0.198938203780474	10.2268651716401	1.50306198109472e-24	6.87235831773964e-23
336	ENSMUSG00000001588	Acap1	738.827589416887	-1.72140995123387	0.168374862339663	-10.2236754781202	1.55336891945061e-24	7.08123563667411e-23
337	ENSMUSG00000000056	Narf	3209.67073455563	1.08786234684735	0.106450189909292	10.2194495639166	1.62259608206152e-24	7.37486771185054e-23
338	ENSMUSG00000000290	Itgb2	1835.76514243206	-1.67652890907621	0.164188117372221	-10.2110246216872	1.76985887632821e-24	8.02039302033111e-23
339	ENSMUSG00000004633	Chn2	281.148945250186	-2.88070219195507	0.282437039561718	-10.1994490397764	1.99400432668009e-24	9.00948798576959e-23
340	ENSMUSG00000034265	Zdhhc14	578.487115249969	1.35305739260231	0.132683195909838	10.1976545207861	2.03118438338902e-24	9.15048564716752e-23
341	ENSMUSG00000034557	Zfyve9	395.743897765598	-2.77422755701617	0.272144852395296	-10.1939372822917	2.11039926444441e-24	9.47946789838565e-23
342	ENSMUSG00000030217	Art4	594.27656320104	1.58514855278037	0.15550990974568	10.193231771356	2.12577571652496e-24	9.52061597953593e-23
343	ENSMUSG00000008496	Pou2f2	144.919934658127	-3.23776555158991	0.317913053718162	-10.1844372658578	2.327023099128e-24	1.03915489240069e-22
344	ENSMUSG00000026180	Cxcr2	285.207468812104	-3.09266231169884	0.303744325614594	-10.1817945255147	2.39110567366672e-24	1.06466760475445e-22
345	ENSMUSG00000040455	Usp45	2703.913917532	1.24203937838105	0.122077414264221	10.1741946769352	2.58529605642133e-24	1.14779651293349e-22
346	ENSMUSG00000033066	Gas7	165.044028930368	-2.70834102316251	0.266372064615231	-10.1675114733771	2.76892421546046e-24	1.22576913896554e-22
347	ENSMUSG00000024424	Ttc39c	105.149504620227	-3.00682104817615	0.296161118542567	-10.1526529308539	3.2247591958625e-24	1.42344774072121e-22
348	ENSMUSG00000020275	Rel	336.245639203269	-2.65359262143728	0.261691762206826	-10.1401457923618	3.66552110243874e-24	1.61335594040386e-22
349	ENSMUSG00000020300	Cpeb4	5123.0533845366	1.28865457241292	0.127102434034528	10.1387088469356	3.71983532301101e-24	1.63257070609053e-22
350	ENSMUSG00000047368	Abhd17b	435.209745136452	-1.44369696434855	0.142808403457005	-10.1093278084522	5.02277031158593e-24	2.19810779607319e-22
351	ENSMUSG00000026688	Mgst3	3843.67955978775	1.35203432596734	0.133754619794317	10.1083187111328	5.07476582901874e-24	2.21453527644102e-22
352	ENSMUSG00000052821	Cysltr1	117.922726959326	-2.80856340156384	0.277884428687995	-10.106947750992	5.14626210484072e-24	2.23935501874561e-22
353	ENSMUSG00000051839	Gypa	16652.7014461383	1.23046583493971	0.121813734862202	10.1012076867328	5.45660158339177e-24	2.36767043775671e-22
354	ENSMUSG00000002489	Tiam1	1420.83155593881	-1.19519444271006	0.118508290688084	-10.0853234467438	6.41535473395206e-24	2.77581888304926e-22
355	ENSMUSG00000020541	Tom1l1	2044.09931741197	1.29763514582299	0.128835641640206	10.072019895293	7.3453803893069e-24	3.16927299783137e-22
356	ENSMUSG00000029528	Pxn	340.356487042699	-1.76145175076825	0.174902944635622	-10.0710239866911	7.42014750325232e-24	3.19253930638527e-22
357	ENSMUSG00000029866	Kel	11411.4362129528	1.72205358133072	0.171174483434397	10.0602236196652	8.28100350526515e-24	3.552944837259e-22
358	ENSMUSG00000031309	Rps6ka3	3208.75886528387	-0.989128258751555	0.0984030701724575	-10.0518028250343	9.02018975357141e-24	3.8592806272473e-22
359	ENSMUSG00000056054	S100a8	4744.03517379471	-3.0959193695251	0.308158450998946	-10.046517820586	9.51710978179225e-24	4.06054514004768e-22
360	ENSMUSG00000020048	Hsp90b1	26809.1779124916	-0.845932302229045	0.0843847761222	-10.0247028089999	1.18716209344199e-23	5.05104494034748e-22
361	ENSMUSG00000039089	L3mbtl3	458.133049382039	-1.57270977493468	0.156912275311459	-10.0228600459267	1.20951259861862e-23	5.13188489557934e-22
362	ENSMUSG00000031328	Flna	16626.2271724714	-1.37221214996065	0.137043336483178	-10.0129797272492	1.3366483259661e-23	5.65564707426045e-22
363	ENSMUSG00000019437	Tlcd1	1278.70666473436	1.4199504634407	0.141816855183057	10.0125648788914	1.3422665728503e-23	5.66377330477906e-22
364	ENSMUSG00000027940	Tpm3	17899.7518952957	-1.10607510796872	0.110493328828923	-10.0103338336494	1.37288486011652e-23	5.77705423142985e-22
365	ENSMUSG00000026463	Atp2b4	6977.57559434259	1.49122875967131	0.149027047860052	10.0064302493041	1.42812933859608e-23	5.99305673404827e-22
366	ENSMUSG00000049687	Fam109b	1046.58326098474	1.24415593087327	0.124514423158493	9.99206276119199	1.65109539633626e-23	6.90978912177117e-22
367	ENSMUSG00000025780	Itih5	115.327384955252	-2.80295336945427	0.280527376153062	-9.99172846476456	1.65667406470192e-23	6.91424431853931e-22
368	ENSMUSG00000059013	Sh2d3c	344.919017176546	-2.37553056397872	0.237939225361167	-9.98377026895385	1.79513108897259e-23	7.47174535048729e-22
369	ENSMUSG00000023216	Epb4.2	5938.36891543782	1.56303364414447	0.156624128759191	9.97952011945505	1.87370767670562e-23	7.77766408783198e-22
370	ENSMUSG00000021281	Tnfaip2	2125.50516815838	1.34281867560815	0.134613682546511	9.97535057511098	1.95410138172686e-23	8.08945158484064e-22
371	ENSMUSG00000030162	Olr1	977.352990488285	-1.79326667171665	0.179809519655379	-9.97314644493578	1.99797012222496e-23	8.24876236175733e-22
372	ENSMUSG00000022964	Tmem50b	294.37594276999	-2.15341733349218	0.216032183915632	-9.9680394581076	2.10339729372829e-23	8.66068181398823e-22
373	ENSMUSG00000025130	P4hb	8643.58645286677	-0.896003646928701	0.0899528906872224	-9.9608099315476	2.26212237055954e-23	9.28925693025752e-22
374	ENSMUSG00000030560	Ctsc	5663.77446943044	-2.22481173392973	0.223736936192774	-9.94387324591236	2.68191794226982e-23	1.0983673027205e-21
375	ENSMUSG00000029082	Bst1	98.2638410538516	-4.96694911179124	0.499731268004312	-9.93924020729555	2.80961888596906e-23	1.14759819937035e-21
376	ENSMUSG00000047735	Samd9l	1319.93461104014	-1.48408454852231	0.14947129573857	-9.92889331151598	3.11695649843569e-23	1.26974528421648e-21
377	ENSMUSG00000023030	Slc11a2	2167.70188379022	1.40483070576006	0.141523122346921	9.92651011695708	3.19233333718634e-23	1.2966909065393e-21
378	ENSMUSG00000073400	Trim10	2891.17229356943	1.5241415680837	0.153546256455847	9.92626979819582	3.20003370550275e-23	1.2966909065393e-21
379	ENSMUSG00000004032	Gstm5	1813.83644001102	1.52133994113565	0.153347501311422	9.92086553823965	3.37813888920632e-23	1.36524942918135e-21
380	ENSMUSG00000032514	Ttc21a	86.440949547177	-3.71148051632406	0.374506591519638	-9.9103209405847	3.75438204349146e-23	1.51331236210944e-21
381	ENSMUSG00000036246	Gmip	748.181988761731	-2.04903501910239	0.206788241647965	-9.90885653252305	3.80981371481289e-23	1.53162510944328e-21
382	ENSMUSG00000025810	Nrp1	513.419120145032	-2.41816247982575	0.244052143542426	-9.90838451457966	3.82785293108944e-23	1.53484877867793e-21
383	ENSMUSG00000032479	Map4	1030.47190075806	-1.51546352035666	0.152998040896552	-9.90511716016888	3.95506220149997e-23	1.58171508460509e-21
384	ENSMUSG00000001542	Ell2	1543.58710770585	1.47872583374717	0.149491578844553	9.8916998882245	4.52281736653167e-23	1.80406233341577e-21
385	ENSMUSG00000030199	Etv6	1116.76791488745	-1.67811060513631	0.16995637678746	-9.87377253420084	5.40911261805059e-23	2.15198384339431e-21
386	ENSMUSG00000011148	Adssl1	475.378871357014	-2.61955407013648	0.265397719699167	-9.87029607151783	5.59990751766329e-23	2.22211874217743e-21
387	ENSMUSG00000028289	Epha7	321.807590101709	-1.78191390693407	0.180551230645074	-9.86929804115783	5.65590189262989e-23	2.23853874132848e-21
388	ENSMUSG00000029201	Ugdh	1110.98612713388	-1.53521704441868	0.155617488001585	-9.86532467612539	5.88437666570255e-23	2.32296385022077e-21
389	ENSMUSG00000031162	Gata1	1529.90549486029	1.47035578822967	0.149067784604419	9.8636723697984	5.98205534146758e-23	2.35545351324573e-21
390	ENSMUSG00000004266	Ptpn6	2876.06451918891	-1.79937799359816	0.182588226960887	-9.85484126522362	6.53198258689437e-23	2.56539428931952e-21
391	ENSMUSG00000027397	Slc20a1	6255.1471801323	1.17821806109678	0.119602857187214	9.8510862433037	6.7807128391912e-23	2.65627055135273e-21
392	ENSMUSG00000001741	Il16	701.317067129974	-2.51371233965168	0.255195435688305	-9.8501461551292	6.84443726660531e-23	2.67439402072943e-21
393	ENSMUSG00000035208	Slfn8	269.017867660588	-3.38221886319641	0.343432010881885	-9.84829240148975	6.9718372884311e-23	2.71724253808904e-21
394	ENSMUSG00000032590	Apeh	4118.55964331582	1.07817767099141	0.109566778163576	9.84037031171767	7.54326711046395e-23	2.93249295256285e-21
395	ENSMUSG00000073063	Hbq1b	793.965754029658	1.78772375623333	0.181678649772225	9.84003215828963	7.56866409664563e-23	2.93491716375496e-21
396	ENSMUSG00000016256	Ctsz	2128.88988603837	-1.18050748785404	0.12004185149867	-9.83413262221399	8.02561840506788e-23	3.10425245228345e-21
397	ENSMUSG00000034593	Myo5a	2420.32562234501	-2.14595680158978	0.218703462768377	-9.81217569409272	9.97933188282883e-23	3.85021225313071e-21
398	ENSMUSG00000021036	Sptlc2	1439.63039001807	-1.03894104849504	0.106168462265448	-9.78577843481833	1.29594177994631e-22	4.98742217171801e-21
399	ENSMUSG00000020253	Ppm1m	362.316719115911	-1.7113017885536	0.174939670949106	-9.78223966736197	1.34207309728825e-22	5.15201344139453e-21
400	ENSMUSG00000026014	Raph1	643.102481022523	-1.93817547927356	0.198226651372515	-9.77757262130849	1.40540637007075e-22	5.38165234259341e-21
401	ENSMUSG00000024130	Abca3	4351.34765975062	0.990105786617576	0.101282412229648	9.7756931812861	1.43173858369825e-22	5.46881293927834e-21
402	ENSMUSG00000032484	Ngp	2571.13050392009	-3.37385391287921	0.345259717686185	-9.7719303470722	1.4859347792072e-22	5.66170721719321e-21
403	ENSMUSG00000029814	Igf2bp3	1436.43054543088	-1.31852868094717	0.134944555774203	-9.77089200362706	1.50124427629835e-22	5.70584580150418e-21
404	ENSMUSG00000029802	Abcg2	10318.1758225498	1.196581649013	0.122580461764345	9.7616017413393	1.64535729961541e-22	6.23810340549734e-21
405	ENSMUSG00000020057	Dram1	130.530133782879	-3.12143955626706	0.319859938685478	-9.75876994504274	1.6919484019359e-22	6.39890707961784e-21
406	ENSMUSG00000052435	Cebpe	466.949121353371	-1.84862229816231	0.189459912677199	-9.75732687743809	1.71619086091776e-22	6.47460478243283e-21
407	ENSMUSG00000015501	Hivep2	200.452633163348	-2.37125715717175	0.243052583256495	-9.75614875349565	1.73623712957968e-22	6.53413860289237e-21
408	ENSMUSG00000035776	Cd99l2	788.495271310648	1.09668606956292	0.112549403322651	9.7440416136103	1.95615901999474e-22	7.34374698756357e-21
409	ENSMUSG00000056737	Capg	554.320277474353	-1.72198387597099	0.176726281767743	-9.74379055987865	1.9609996374924e-22	7.34391966930835e-21
410	ENSMUSG00000024533	Spire1	587.298717009256	1.29730943416985	0.133351401576426	9.72850242917272	2.27923664155021e-22	8.51489454600599e-21
411	ENSMUSG00000039158	Akna	1043.9600446805	-1.61670389088077	0.166216386696136	-9.72650123742794	2.32450884495958e-22	8.66289585845399e-21
412	ENSMUSG00000032366	Tpm1	1935.32713900755	0.843522263176235	0.0867695588012959	9.72140777052836	2.44379138234526e-22	9.08532830179181e-21
413	ENSMUSG00000033688	1300017J02Rik	1064.74465797018	1.71054009106979	0.17623718189777	9.70589788516946	2.84559689732061e-22	1.05535127545423e-20
414	ENSMUSG00000021794	Glud1	5030.98991133182	-0.998503733799676	0.103062348333295	-9.68834642279445	3.37955788258987e-22	1.25035478472534e-20
415	ENSMUSG00000021703	Serinc5	783.911694082876	1.24520426589887	0.128595043840585	9.68314352334225	3.5561024927262e-22	1.31250173207439e-20
416	ENSMUSG00000022136	Dnajc3	1817.15533058372	-0.978015292840225	0.10111140488247	-9.67265061717866	3.94037782950545e-22	1.4508357503494e-20
417	ENSMUSG00000026893	Gca	620.361105159368	-2.09753165400531	0.216991853539594	-9.66640737792759	4.18823051438908e-22	1.53839632587284e-20
418	ENSMUSG00000015889	Lta4h	5411.60121400977	-0.996206381276847	0.103100127863208	-9.66251353828198	4.35056141046315e-22	1.59419973981015e-20
419	ENSMUSG00000026187	Xrcc5	1674.36138902853	1.11724753889987	0.115647810874858	9.66077550839971	4.42501359409877e-22	1.61761177137973e-20
420	ENSMUSG00000034248	Slc25a37	11587.7249311334	1.2562995701448	0.130163965893331	9.65166942726942	4.83619136141982e-22	1.76371293054446e-20
421	ENSMUSG00000026068	Il18rap	677.66944864941	-1.91398301496662	0.198427498780574	-9.64575488139952	5.12328445432449e-22	1.86397501156504e-20
422	ENSMUSG00000032285	Dnaja4	516.855378683185	1.41190558496202	0.146428144533368	9.64231015465935	5.29819753339603e-22	1.92304482509543e-20
423	ENSMUSG00000027074	Slc43a3	6296.92220212711	1.06232396447682	0.11018406570915	9.64135746525285	5.3476068114739e-22	1.93638991799872e-20
424	ENSMUSG00000083012	Fam220a	1549.74498861429	1.05093813873522	0.109133224327827	9.62986428017818	5.9808420358619e-22	2.16057918545511e-20
425	ENSMUSG00000027583	Zbtb46	494.664135271284	1.5343631500982	0.159506626651742	9.61943200923086	6.61956716841217e-22	2.38569200749575e-20
426	ENSMUSG00000029613	Eif2ak1	7751.39652302993	1.00794172695644	0.104825820425332	9.6153955472679	6.88442348342248e-22	2.47532193651601e-20
427	ENSMUSG00000020422	Tns3	638.084227605065	-1.59096396034698	0.165904091083438	-9.58966080918908	8.83750619281367e-22	3.17011902471492e-20
428	ENSMUSG00000039542	Ncam1	489.433319837123	-1.93713044972602	0.202190234288996	-9.58073200982215	9.63595382174296e-22	3.44845571700086e-20
429	ENSMUSG00000059495	Arhgef12	4083.78672230136	1.69570571371066	0.177009364854931	9.57975141654443	9.72787865229035e-22	3.4732381659005e-20
430	ENSMUSG00000049577	Zfpm1	3936.80402247695	1.47257874500987	0.153749782033454	9.57776151311525	9.91709556996877e-22	3.53256169407469e-20
431	ENSMUSG00000037075	Rnf139	3777.80134486431	0.797278620338083	0.0832677920769147	9.57487403534892	1.01981545451112e-21	3.62424902940762e-20
432	ENSMUSG00000032946	Rasgrp2	1025.13805505372	-1.76793229663344	0.184662852294203	-9.57383834739427	1.0300874089277e-21	3.65227982466334e-20
433	ENSMUSG00000031378	Abcd1	906.336179177363	-1.08316736866982	0.113183641713534	-9.56999927084249	1.06906427384709e-21	3.78172228233623e-20
434	ENSMUSG00000026866	Kynu	74.379012655294	-3.6744808306533	0.383982944536462	-9.5693855233312	1.07542930470245e-21	3.79547250233351e-20
435	ENSMUSG00000026864	Hspa5	14899.8105169885	-0.835343130921462	0.0873023145132342	-9.56839615970127	1.08576878891237e-21	3.82315414707373e-20
436	ENSMUSG00000061311	Rag1	127.610832515473	-3.88704985965192	0.406253369625852	-9.56804336966309	1.08947940953183e-21	3.82742112747684e-20
437	ENSMUSG00000054434	Tmem120b	681.713992615996	1.42534150683173	0.149153034239158	9.55623540682569	1.22118119965574e-21	4.28028202176817e-20
438	ENSMUSG00000058325	Dock1	620.196197837671	-1.73847650783506	0.182024285187777	-9.5507943131964	1.28705652436798e-21	4.50087780450783e-20
439	ENSMUSG00000059248	Sept9	1665.88701051686	-1.28813410956639	0.134937572537048	-9.546148528889	1.34607695469508e-21	4.69655141573223e-20
440	ENSMUSG00000021360	Gcnt2	79.5327636274161	-3.44088905371137	0.360493053318464	-9.54495245341565	1.36170050859206e-21	4.74026515684196e-20
441	ENSMUSG00000041695	Kcnj2	283.700034307029	-2.99686771598076	0.314243846384082	-9.53675863653304	1.47366312133762e-21	5.11838957585676e-20
442	ENSMUSG00000035273	Hpse	130.087183418817	-2.53115709475626	0.265424254897008	-9.53626900351823	1.48063475415601e-21	5.13096889805603e-20
443	ENSMUSG00000002997	Prkar2b	4853.84235876633	0.924838823890021	0.0970384187639809	9.53064606441533	1.5630740518357e-21	5.40442556477818e-20
444	ENSMUSG00000031506	Ptpn7	1390.99464964233	-1.29343334264367	0.135780974847975	-9.52588051523302	1.63648643914727e-21	5.64550963703126e-20
445	ENSMUSG00000018001	Cyth3	2279.13514606051	1.20696899011362	0.12675406123525	9.5221326902776	1.69660826150105e-21	5.83976376211497e-20
446	ENSMUSG00000028496	Mllt3	1896.1303385609	1.48972074613933	0.156511345159804	9.51829239355316	1.76047999405616e-21	6.04602512756909e-20
447	ENSMUSG00000031974	Abcb10	3818.60953945047	1.49644957681444	0.157447147523013	9.50445657705999	2.01095206576392e-21	6.89077243653378e-20
448	ENSMUSG00000025453	Nnt	894.06449364168	-1.3930077698095	0.146625173573463	-9.50046800191214	2.08949096791698e-21	7.14391365080009e-20
449	ENSMUSG00000057156	Homez	200.404890801588	-2.02953848080846	0.213647094130989	-9.49949021803281	2.10920303508786e-21	7.19524785934091e-20
450	ENSMUSG00000021457	Syk	1214.12361257862	-1.58081272299713	0.166836551080239	-9.47521818667215	2.66203790798133e-21	9.0609854747889e-20
451	ENSMUSG00000039787	Cercam	1324.6595261456	1.24222735922095	0.131149923139767	9.47181156863585	2.75031816259074e-21	9.34071469986749e-20
452	ENSMUSG00000032344	Mb21d1	361.865534421545	-2.14058447521306	0.226014065535804	-9.47102327520391	2.7711553453623e-21	9.39066071347662e-20
453	ENSMUSG00000027907	S100a11	3922.51661820572	-1.78425770389075	0.188902168136836	-9.44540616706041	3.5402858246607e-21	1.19705425996309e-19
454	ENSMUSG00000037415	Ranbp10	2770.78224929456	1.31969175423345	0.139751599454286	9.44312451082274	3.61825725125655e-21	1.22072348716953e-19
455	ENSMUSG00000022742	Cpox	11161.327359288	1.21054341612572	0.128196887343096	9.44284561984662	3.62790358648158e-21	1.22128789525579e-19
456	ENSMUSG00000028684	Urod	6103.87187223074	1.19612287805137	0.126689319123331	9.44138690087171	3.67877404208601e-21	1.23569697374192e-19
457	ENSMUSG00000032413	Rasa2	918.614755549274	-1.37342250325958	0.145903922840337	-9.41319792177565	4.81266826548284e-21	1.61303369414443e-19
458	ENSMUSG00000013974	Mcemp1	177.342917403473	-3.40360506433753	0.361783644580554	-9.40784669324567	5.0640471205894e-21	1.69358099882244e-19
459	ENSMUSG00000027843	Ptpn22	619.596471996101	-1.97876631537043	0.21046902060948	-9.40169869009838	5.36891727679967e-21	1.79162758014685e-19
460	ENSMUSG00000019947	Arid5b	161.707125155825	-2.5224660720615	0.268504265701778	-9.39451023419922	5.74846345083932e-21	1.91411336253274e-19
461	ENSMUSG00000026883	Dab2ip	182.963635210451	-2.04339399150977	0.217667223528774	-9.38769723058306	6.13263248739061e-21	2.03760372688421e-19
462	ENSMUSG00000015950	Ncf1	1065.64525689333	-2.5637428077809	0.273492942720451	-9.37407299171669	6.97862975087864e-21	2.31367255182269e-19
463	ENSMUSG00000042770	Hebp1	1657.04224256928	1.57741055059882	0.168435876546045	9.36505086057248	7.60136730391563e-21	2.51468991347896e-19
464	ENSMUSG00000079481	Nhsl2	473.69624641243	-2.26891554772932	0.242370303156772	-9.36135953199564	7.8717194822785e-21	2.59851567478577e-19
465	ENSMUSG00000020009	Ifngr1	2878.80626204875	-1.14325407689804	0.122163768498088	-9.35837270701033	8.09741613451537e-21	2.66727146091122e-19
466	ENSMUSG00000042410	Agps	8373.58765096805	-1.37411599537352	0.146909819867051	-9.35346593316265	8.48216311080074e-21	2.7880105658398e-19
467	ENSMUSG00000031877	Ces2g	918.021605601924	1.39021433492532	0.148728752866576	9.34731387260721	8.99018437373576e-21	2.94866496900451e-19
468	ENSMUSG00000037341	Slc9a7	86.9329433427264	-3.79429314149983	0.405985732721236	-9.34587803385971	9.11301719247161e-21	2.98256590463863e-19
469	ENSMUSG00000028059	Arhgef2	1919.1803236003	-1.51819418031701	0.162677795822664	-9.33252244191951	1.0338072101269e-20	3.37629531716712e-19
470	ENSMUSG00000024158	Hagh	909.459668669067	0.980519109327498	0.105203865204676	9.32018141557705	1.16141547040432e-20	3.7849788851453e-19
471	ENSMUSG00000050379	Sept6	744.970104427788	-1.44777320285431	0.1553662594882	-9.3184531031608	1.18048762796559e-20	3.83896581688938e-19
472	ENSMUSG00000039253	Fn3krp	1308.89915536341	1.35271733281514	0.145499656239935	9.2970483076912	1.44398623950528e-20	4.68591890476746e-19
473	ENSMUSG00000061878	Sphk1	279.798758205622	1.97312200972402	0.21258414577778	9.28160471471179	1.66944982497327e-20	5.40612324928448e-19
474	ENSMUSG00000028763	Hspg2	487.005085592876	-1.50151134696286	0.161919474947789	-9.27319797354221	1.8064671058815e-20	5.8374803081829e-19
475	ENSMUSG00000008540	Mgst1	548.723719982263	-1.76398841849722	0.190606423899975	-9.2546115834108	2.15010717740795e-20	6.93330350239107e-19
476	ENSMUSG00000028716	Pdzk1ip1	325.113199168253	3.0447612019348	0.32904440162487	9.25334449362857	2.17575821855371e-20	7.0012791247032e-19
477	ENSMUSG00000034833	Tespa1	300.292247353852	-2.32862125582197	0.251696618990329	-9.25169859318389	2.20953015649016e-20	7.09044612808187e-19
478	ENSMUSG00000094733	Gm5416	117.411811472673	-3.74041326161899	0.404301511078721	-9.25154410538601	2.21272654516102e-20	7.09044612808187e-19
479	ENSMUSG00000039735	Fnbp1l	363.646733174875	-1.53132146052164	0.165590174715553	-9.24765894565974	2.29463183620486e-20	7.33755236641959e-19
480	ENSMUSG00000090145	Ugt1a6b	76.2640110507609	-3.33098447915501	0.360227868579599	-9.24688168155697	2.311374052013e-20	7.37569090722565e-19
481	ENSMUSG00000027883	Gpsm2	2187.18135567072	1.01816274173079	0.110209323085251	9.23844474521636	2.50105975510138e-20	7.96439340309519e-19
482	ENSMUSG00000038072	Galnt11	166.945582673858	-2.37790728852219	0.257501729826746	-9.23452937625745	2.59423921569869e-20	8.24397553254291e-19
483	ENSMUSG00000018983	E2f2	1365.63385159528	1.20711291026667	0.130814187104944	9.22769110125854	2.76528169983791e-20	8.76932086882345e-19
484	ENSMUSG00000021830	Txndc16	326.842152201333	-1.91102960359386	0.207117485636668	-9.2267902814649	2.78862891975372e-20	8.82023014209451e-19
485	ENSMUSG00000015745	Plekho1	276.481316429325	-1.90251789919426	0.206198610384908	-9.22662813121223	2.79285213743934e-20	8.82023014209451e-19
486	ENSMUSG00000016200	Syt14	899.965180801829	1.61309292927375	0.174845454609939	9.22582135676552	2.81395882908008e-20	8.86860234259661e-19
487	ENSMUSG00000009772	Nuak2	119.702309233491	-3.32169896214379	0.360617832480205	-9.21113340207913	3.22699304451982e-20	1.01494563578871e-18
488	ENSMUSG00000056656	Apol8	681.857050137339	1.65695417532813	0.180081147834118	9.20115289832803	3.54129551598108e-20	1.11151687332545e-18
489	ENSMUSG00000028567	Txndc12	578.399601944067	-1.71695210120719	0.186654547820804	-9.19855487719237	3.62795862611788e-20	1.1363894126022e-18
490	ENSMUSG00000039813	Tbc1d2	93.1223567535317	-3.00989864400533	0.32730776997928	-9.19592786995515	3.71772005556237e-20	1.16212894063365e-18
491	ENSMUSG00000028581	Laptm5	3234.27772239431	-1.89306896174431	0.205970872998807	-9.19095469268257	3.89370073333753e-20	1.214660165632e-18
492	ENSMUSG00000019066	Rab3d	168.617121199418	-2.29917015407388	0.250245611579053	-9.18765423923355	4.01501081955789e-20	1.24995773827578e-18
493	ENSMUSG00000036002	Fam214b	488.187509292822	1.41902181856452	0.154489436231716	9.18523527030127	4.10628688594338e-20	1.27578085663275e-18
494	ENSMUSG00000078945	Naip2	5103.10192502025	-1.10855226502014	0.120794771811444	-9.17715434531013	4.42633598755402e-20	1.37243296197095e-18
495	ENSMUSG00000062729	Ppox	3325.76305218488	1.48411898770617	0.161912463757885	9.16618123929881	4.90072600688116e-20	1.51645293429088e-18
496	ENSMUSG00000082101	Slfn14	876.106339615172	1.6323315801461	0.178114035788569	9.16453087438751	4.97629458206456e-20	1.53673193777183e-18
497	ENSMUSG00000031698	Mylk3	1527.14862224022	1.75785566483567	0.191927622272086	9.15895087963757	5.24042896245464e-20	1.61504326796615e-18
498	ENSMUSG00000026399	Cd55	1700.33741931222	1.10644670406731	0.120829368703707	9.15710076066436	5.33102892610526e-20	1.63966606548503e-18
499	ENSMUSG00000049807	Arhgap23	4291.46944756793	1.01998746566731	0.111392832256167	9.15667054161678	5.35231755222533e-20	1.64291478852576e-18
500	ENSMUSG00000026335	Pam	607.388803771226	-1.94020866590757	0.212080169568248	-9.14846809985788	5.77465803772587e-20	1.76900874327694e-18
501	ENSMUSG00000028064	Sema4a	197.343224055415	-2.39949733483813	0.262371788324392	-9.14540907832452	5.94046016399307e-20	1.81616823017728e-18
502	ENSMUSG00000031367	Ap1s2	332.266246692916	-1.72632249786442	0.189366433555232	-9.11630675750627	7.77280239984792e-20	2.37163375216077e-18
503	ENSMUSG00000046404	Yod1	1383.44279184396	1.04916514220205	0.11510395259764	9.11493583430221	7.87170400962567e-20	2.39703559275222e-18
504	ENSMUSG00000098557	Kctd12	276.616106883233	-2.14071159593364	0.235610349920264	-9.08581306660809	1.02926477803711e-19	3.12802551690364e-18
505	ENSMUSG00000031584	Gsr	4309.92851951567	-0.844690436299013	0.0929863904291855	-9.08402221443679	1.04634914140646e-19	3.17364946513321e-18
506	ENSMUSG00000036334	Igsf10	106.614743607155	-2.7079386329125	0.298116995515345	-9.08347619776381	1.05161356067992e-19	3.18331322310954e-18
507	ENSMUSG00000032679	Cd59a	791.99812570535	1.3972022496588	0.153886271111557	9.07944704596762	1.09127834741756e-19	3.29686596595559e-18
508	ENSMUSG00000027630	Tbl1xr1	3685.20746354765	-0.925368152805348	0.101940807482483	-9.07750463880092	1.11092494976489e-19	3.34961367235214e-18
509	ENSMUSG00000026458	Ppfia4	65.8795684030014	-3.33236174432483	0.367370475134961	-9.07084801276046	1.18094280938011e-19	3.55373300810907e-18
510	ENSMUSG00000034449	Dhrs11	2128.59950083672	1.36779172868277	0.150919268373126	9.0630689071531	1.26830859037953e-19	3.80915346643986e-18
511	ENSMUSG00000033581	Igf2bp2	408.075806880938	-2.14752779892895	0.236971147116657	-9.06240200572504	1.27608913947132e-19	3.82502100768733e-18
512	ENSMUSG00000027248	Pdia3	18225.7063716341	-0.782711624949116	0.0864176894561512	-9.05730794094267	1.3370970236488e-19	4.00006154516184e-18
513	ENSMUSG00000055053	Nfic	100.222856012765	-3.35453667030637	0.37063673069635	-9.0507399631005	1.42002745616663e-19	4.23987535011779e-18
514	ENSMUSG00000025950	Idh1	1768.93831241746	-1.434939814318	0.158554843229448	-9.05011657222897	1.42815793041915e-19	4.25585506230157e-18
515	ENSMUSG00000024867	Pip5k1b	839.555639561308	1.20429429595942	0.13318684652971	9.04214137760798	1.53632218632477e-19	4.56929066561874e-18
516	ENSMUSG00000045349	Sh2d5	66.2557797789226	-4.58561616586462	0.507223484352544	-9.04062273795943	1.55781789636457e-19	4.6242435501194e-18
517	ENSMUSG00000000204	Slfn4	80.9093844199019	-3.76133682106007	0.416069256286972	-9.04017002992836	1.5642831020691e-19	4.63445343798694e-18
518	ENSMUSG00000030089	Slc41a3	407.054778601517	1.5053034715967	0.166698845583305	9.03007736094037	1.71550478198353e-19	5.07266153390766e-18
519	ENSMUSG00000079547	H2-DMb1	102.096003119861	-3.3956682393192	0.376145267962645	-9.02754475075949	1.75566523899883e-19	5.18141126507612e-18
520	ENSMUSG00000071715	Ncf4	984.65943889759	-2.59656233626191	0.287775837603883	-9.02286431648239	1.83234450242742e-19	5.39731168147707e-18
521	ENSMUSG00000021608	Lpcat1	2005.50206465458	1.46091115018332	0.162225253230787	9.00544841871798	2.14786239902049e-19	6.31455055005697e-18
522	ENSMUSG00000001763	Tspan33	2394.53919241021	1.43131693611421	0.158945699704896	9.00506864150238	2.15530942552346e-19	6.3243054541653e-18
523	ENSMUSG00000032965	Ift57	337.809735370537	-2.1506837785452	0.238857646453044	-9.00403989774719	2.17561039314433e-19	6.37166814374601e-18
524	ENSMUSG00000040964	Arhgef10l	149.619181337841	-3.36264421651939	0.373497888030211	-9.0031144064927	2.19403518070483e-19	6.4133658135221e-18
525	ENSMUSG00000040990	Sh3kbp1	2399.90634740045	-1.18665690506572	0.131896203136709	-8.99689965931592	2.32181593049009e-19	6.7739532585365e-18
526	ENSMUSG00000001750	Tcirg1	1116.29367243512	-1.93799477119833	0.215503988443019	-8.99284874122296	2.40903671491719e-19	7.01505995482636e-18
527	ENSMUSG00000027422	Rrbp1	3473.17714959354	-0.893175464693524	0.099325761463332	-8.9923847704229	2.41923086885295e-19	7.03137746076294e-18
528	ENSMUSG00000063659	Zbtb18	1391.72288190065	-1.37796215438117	0.153390775143283	-8.98334435753391	2.62658896296783e-19	7.61959529276105e-18
529	ENSMUSG00000026480	Ncf2	2435.58787074456	-2.07567829456975	0.231428919291551	-8.96896680381952	2.99308744684047e-19	8.66637437112579e-18
530	ENSMUSG00000035863	Palm	125.97732981793	-2.41837424585458	0.269851315745701	-8.9618767993467	3.19198374994081e-19	9.22483303732893e-18
531	ENSMUSG00000036561	Ppp6r2	813.700506625022	1.11280314056106	0.124225704406928	8.95791370935466	3.30879271620991e-19	9.54440264297311e-18
532	ENSMUSG00000074743	Thbd	77.2139363613873	-3.09842382243396	0.345939088216224	-8.95655890870979	3.34968513326626e-19	9.64419683951868e-18
533	ENSMUSG00000040253	Gbp7	411.143253401738	-1.70905005644357	0.190921828911999	-8.95156968788163	3.50462755166733e-19	1.00713658928496e-17
534	ENSMUSG00000022902	Stfa2	3118.44002549052	-3.10738455819707	0.347160154943057	-8.95086752886938	3.52699427669921e-19	1.01166612989142e-17
535	ENSMUSG00000024986	Hhex	171.249464271902	-1.88859622885861	0.211037899408484	-8.94908561046213	3.58439093716401e-19	1.02620777541198e-17
536	ENSMUSG00000000628	Hk2	1704.32774237675	-1.22192393410572	0.136557107373276	-8.94808009344851	3.61718551090779e-19	1.03366474758535e-17
537	ENSMUSG00000051748	Wfdc21	148.816457994378	-4.34873778428818	0.486294808246554	-8.94259554192763	3.80134928527741e-19	1.08426940414514e-17
538	ENSMUSG00000021118	Plek2	591.638002826789	1.71824781733989	0.192331786448835	8.93376934237018	4.11735279164308e-19	1.17222105408173e-17
539	ENSMUSG00000015970	Chdh	125.724659457382	-3.25887931093736	0.364904676891167	-8.93076882078253	4.2305832993452e-19	1.20222345818313e-17
540	ENSMUSG00000027087	Itgav	1095.95403768553	-1.22657744681806	0.137466174019684	-8.92275831174596	4.54816535052148e-19	1.29007867914699e-17
541	ENSMUSG00000051495	Irf2bp2	1055.74412823966	-0.962599343267632	0.108046925734808	-8.90908590615754	5.14550316164639e-19	1.45681463820587e-17
542	ENSMUSG00000026490	Cdc42bpa	6741.5203788336	1.31578752008584	0.147728288011148	8.90680815299607	5.25228327582976e-19	1.48430300619713e-17
543	ENSMUSG00000034723	Tmx4	1132.27977261728	-1.11958196612902	0.125922765478461	-8.89102111024179	6.05498722626085e-19	1.70799704133771e-17
544	ENSMUSG00000037408	Cnnm4	426.238092042937	-1.46185762845834	0.164485042001516	-8.88748065276881	6.25101012705669e-19	1.7600500388994e-17
545	ENSMUSG00000028164	Manba	899.807558335182	-1.64437585581067	0.185148583638154	-8.88138501250627	6.60329723583317e-19	1.85582942681205e-17
546	ENSMUSG00000020160	Meis1	617.814744138097	-1.30548948457489	0.147212922639453	-8.86803591130535	7.44473232587804e-19	2.08847921310392e-17
547	ENSMUSG00000030979	Uros	1952.004299561	1.40032930369724	0.157981505348738	8.86388125373326	7.72760600839133e-19	2.1638709548543e-17
548	ENSMUSG00000045322	Tlr9	149.635733796012	-2.84220176252796	0.320833752019974	-8.85879912768971	8.08809576416048e-19	2.26068180327821e-17
549	ENSMUSG00000019927	Ube2d1	403.076145077507	-1.45572035339249	0.164383352979441	-8.85564339093728	8.32024845866905e-19	2.32133416468914e-17
550	ENSMUSG00000020571	Pdia6	5442.4194933175	-1.19019390038158	0.134457842996482	-8.8517997452385	8.61191219938782e-19	2.39833925741861e-17
551	ENSMUSG00000054905	Stfa3	4323.79285904588	-2.96195223957979	0.334749055231892	-8.84827662180538	8.8881122472776e-19	2.4707661577414e-17
552	ENSMUSG00000053897	Slc39a8	3438.34984151375	1.43706787338141	0.162460827403942	8.84562695109444	9.10158419550184e-19	2.5255247304801e-17
553	ENSMUSG00000054203	Ifi205	128.953573067545	-3.65514997185283	0.413934147405404	-8.83026924636156	1.04424047593774e-18	2.89233840324384e-17
554	ENSMUSG00000072620	Slfn2	598.465130625877	-2.60107102360324	0.294627241346093	-8.82834530751288	1.06235643495283e-18	2.93720460544631e-17
555	ENSMUSG00000037337	Map4k1	668.047140057821	-1.409045264823	0.159632782747887	-8.82679134303103	1.07721499581748e-18	2.97291929566421e-17
556	ENSMUSG00000059883	Irak4	469.439776129657	-1.43793304377276	0.162910416167999	-8.82652612150905	1.07977139190544e-18	2.9746148219093e-17
557	ENSMUSG00000041528	Rnf123	6542.04469533065	1.51334733661223	0.171710712212501	8.81335425794158	1.21455976170533e-18	3.33993031778106e-17
558	ENSMUSG00000020901	Pik3r5	201.823535893983	-2.88743746821613	0.327778005535185	-8.80912513791649	1.26126325036782e-18	3.46214501897561e-17
559	ENSMUSG00000054364	Rhob	288.192240571719	-1.8159545576523	0.2063172122074	-8.80175986396525	1.3468714215043e-18	3.69052407212547e-17
560	ENSMUSG00000000157	Itgb2l	333.998852779281	-3.26226036729973	0.370727991689198	-8.79960628933212	1.3729697917309e-18	3.75531755356111e-17
561	ENSMUSG00000064254	Ethe1	755.96438666527	-1.11946473062489	0.127298814794015	-8.79399177782077	1.44338143337618e-18	3.94086870143012e-17
562	ENSMUSG00000039166	Akap7	724.803351804956	1.21772053591045	0.138597082478908	8.78604739818939	1.54914259944237e-18	4.22210270385387e-17
563	ENSMUSG00000032411	Tfdp2	2729.18697096779	0.992464356168393	0.112985765387215	8.78397692635978	1.57794074804424e-18	4.29295176514986e-17
564	ENSMUSG00000036046	5031439G07Rik	412.334010456027	-2.28139507600977	0.259786844046033	-8.78179603123211	1.60884653239592e-18	4.36927346395537e-17
565	ENSMUSG00000025287	Acot9	2535.77003453118	-0.844492841675818	0.0962135834321489	-8.77727251756884	1.67486821411191e-18	4.54052326292957e-17
566	ENSMUSG00000042742	B630005N14Rik	352.420070138906	-1.32334962284636	0.150790095509713	-8.77610441437195	1.69234713551037e-18	4.57980231000218e-17
567	ENSMUSG00000026365	Cfh	1281.92789537009	-2.204446737884	0.251445002327597	-8.76711295701921	1.83305862188528e-18	4.95184460518815e-17
568	ENSMUSG00000025529	Zfp711	165.728185359145	-2.19075903234177	0.249908259777627	-8.766253001366	1.84710694409078e-18	4.98101004623916e-17
569	ENSMUSG00000060675	Pla2g16	522.068018250441	1.42608406490533	0.162766326574188	8.76154235904147	1.92596767590808e-18	5.18454251175467e-17
570	ENSMUSG00000034059	Ypel4	496.735641908938	1.88634086654885	0.215516193554664	8.75266417542028	2.08374063871441e-18	5.59941322161204e-17
571	ENSMUSG00000022051	Bnip3l	8460.96657405651	0.95265704193548	0.108900950919391	8.74792216131009	2.17317078391527e-18	5.82950208357797e-17
572	ENSMUSG00000003949	Hlf	61.2580695311299	-3.44245934741916	0.393982711993474	-8.73758985515127	2.38136264149251e-18	6.37680622023441e-17
573	ENSMUSG00000028656	Cap1	5656.33232778338	-0.983856426442896	0.11262040307806	-8.7360407133418	2.41422994353579e-18	6.45353578449174e-17
574	ENSMUSG00000031749	St3gal2	631.871436357898	1.16097710353832	0.132914042902814	8.73479640061218	2.44095388505856e-18	6.51360464415365e-17
575	ENSMUSG00000024818	Slc25a45	166.190606986405	-2.09726546731395	0.24022991270298	-8.73024280663586	2.54126463148636e-18	6.76948701921332e-17
576	ENSMUSG00000052384	Nrros	399.644836360567	-2.14602203030359	0.246129305722863	-8.71908375153006	2.80462061530252e-18	7.45805103551886e-17
577	ENSMUSG00000022791	Tnk2	861.155837517518	1.12707409485875	0.129300853941585	8.71667943792493	2.86479778840113e-18	7.60487135614214e-17
578	ENSMUSG00000023827	Agpat4	530.340070016112	1.47468264793112	0.169246000598853	8.71324960538605	2.95285486387032e-18	7.82506538925634e-17
579	ENSMUSG00000029581	Fscn1	163.676906159051	-2.57796125502775	0.296198142511773	-8.70350243646543	3.21795482454524e-18	8.51285216710871e-17
580	ENSMUSG00000022575	Gsdmd	223.073216875878	-2.34703657344153	0.26985828245841	-8.69729308309539	3.39894748728132e-18	8.97615149356689e-17
581	ENSMUSG00000005161	Prdx2	15419.4060004692	1.16448743156194	0.133900155707006	8.69668467085294	3.41721329922693e-18	9.00885647233372e-17
582	ENSMUSG00000059657	Stfa2l1	3483.9662330065	-2.69889508923615	0.310588581452056	-8.68961465556249	3.63670901954046e-18	9.57104330795554e-17
583	ENSMUSG00000060791	Gmfg	1928.97460379282	-2.03575951069758	0.234624164003166	-8.67668306607207	4.07478601755764e-18	1.07055741734014e-16
584	ENSMUSG00000037012	Hk1	8367.46548342438	0.801935835826757	0.0924560026277557	8.67370222629561	4.18293277332563e-18	1.09708872070255e-16
585	ENSMUSG00000031681	Smad1	122.747376682039	-2.40705864345144	0.277661144045624	-8.66905109004348	4.35736428251721e-18	1.14088459342421e-16
586	ENSMUSG00000016239	Lonrf3	87.295052034156	-3.69119678883013	0.426291502796146	-8.65885612220443	4.76521827754044e-18	1.2455434873223e-16
587	ENSMUSG00000038822	Hace1	3767.32553407598	1.33801193426913	0.154699643924708	8.64909511311048	5.1909385244282e-18	1.35450775772856e-16
588	ENSMUSG00000024206	Rfx2	423.698507166026	1.5438649193513	0.178583847729552	8.64504230914169	5.37853648043274e-18	1.40107216446919e-16
589	ENSMUSG00000028599	Tnfrsf1b	315.417487536487	-2.39298331194339	0.276834154339026	-8.644104329023	5.42289889374603e-18	1.41022992114615e-16
590	ENSMUSG00000041117	Ccdc8	246.150212330339	-1.63886414617353	0.189696221147659	-8.63941377565897	5.65021888283443e-18	1.46685428183686e-16
591	ENSMUSG00000075269	Bex6	95.3390785302002	-5.09815247739119	0.590311167442717	-8.63638155360817	5.80214984034387e-18	1.5037483774035e-16
592	ENSMUSG00000028243	Ubxn2b	1671.31412067877	1.05653959090886	0.122398809344909	8.63194337072043	6.03182478050188e-18	1.56063277302276e-16
593	ENSMUSG00000022797	Tfrc	31758.0282757676	1.11169656312765	0.128826464412499	8.62941141944267	6.16684898617421e-18	1.59035295965179e-16
594	ENSMUSG00000023883	Phf10	5500.65967492902	0.760177838054549	0.0880916203204785	8.62940010967003	6.16745875845901e-18	1.59035295965179e-16
595	ENSMUSG00000023272	Creld2	931.412131341939	-0.968590026645529	0.112253163049	-8.62862123736084	6.20959555615214e-18	1.59852731316945e-16
596	ENSMUSG00000015342	Xk	2302.06861814708	1.20621509612202	0.139810041960658	8.62752831775448	6.26920174725561e-18	1.61116381145494e-16
597	ENSMUSG00000059108	Ifitm6	228.914089495801	-3.51913060402592	0.407992155634401	-8.62548594483121	6.38210742587938e-18	1.63743282147729e-16
598	ENSMUSG00000033487	Fndc3a	2361.95957668237	-1.38844237118066	0.160989140121174	-8.6244474014558	6.44028719553254e-18	1.64959663836073e-16
599	ENSMUSG00000041779	Tram2	219.597208857536	-1.64350149577484	0.190771138266492	-8.61504266687865	6.9915554039852e-18	1.78780724745979e-16
600	ENSMUSG00000032000	Birc3	564.273334862155	-1.08813658139601	0.126379280099308	-8.61008687928081	7.30052266604535e-18	1.86370176126361e-16
601	ENSMUSG00000038267	Slc22a23	1355.75393640155	1.77252380663966	0.206092036239366	8.60064192184973	7.92714536218015e-18	2.02030092366911e-16
602	ENSMUSG00000037820	Tgm2	1179.34598201539	1.69789629427583	0.197475662128543	8.5980027917092	8.11153264879301e-18	2.06385956115552e-16
603	ENSMUSG00000034573	Ptpn13	452.079817778773	1.28141749772992	0.149079948323507	8.59550537909509	8.28991407588534e-18	2.10574815755117e-16
604	ENSMUSG00000030094	Xpc	591.49971879071	-1.18683130690013	0.138158932627797	-8.59033349727354	8.67172513423225e-18	2.1990863225337e-16
605	ENSMUSG00000024663	Rab3il1	1276.9019172556	1.33925802508021	0.156008909153276	8.58449707999956	9.12346659382826e-18	2.30982045979616e-16
606	ENSMUSG00000023087	Ccrn4l	1470.30517937525	0.970071159856735	0.113025685990718	8.58274958788041	9.26318604398518e-18	2.33900657460295e-16
607	ENSMUSG00000042035	Igsf3	542.913259498182	1.22503777170489	0.14273381382501	8.58267385194913	9.26928896509754e-18	2.33900657460295e-16
608	ENSMUSG00000028420	Tmem38b	323.630510982356	-1.69789207268383	0.19801116496318	-8.57472897045754	9.93204050708905e-18	2.50212277051123e-16
609	ENSMUSG00000030761	Myo7a	1470.21500235055	-2.01859284308231	0.235790187330585	-8.56097052186561	1.11921322331833e-17	2.81494071290096e-16
610	ENSMUSG00000026360	Rgs2	851.119554754681	-1.9256453173963	0.224942971985802	-8.56059338238782	1.12288076519168e-17	2.81953519351491e-16
611	ENSMUSG00000038463	Olfml2b	141.851153697748	-3.06184741294849	0.357787135173986	-8.55773478680156	1.15106789173271e-17	2.88558214364484e-16
612	ENSMUSG00000021322	Aoah	573.618140633751	-2.09533803402649	0.245050392344982	-8.55064141695668	1.22406355397044e-17	3.06355906146491e-16
613	ENSMUSG00000025804	Ccr1	444.036978063075	-1.8106696966012	0.211767970924962	-8.55025284840071	1.22819157010215e-17	3.06887606513125e-16
614	ENSMUSG00000061175	Fnip2	2575.8697567225	0.974074037339178	0.113976050384735	8.54630454425395	1.27092381838523e-17	3.16887739689574e-16
615	ENSMUSG00000047557	Lxn	167.684951766642	-1.8183815962006	0.212771397900243	-8.54617497532797	1.27235072082711e-17	3.16887739689574e-16
616	ENSMUSG00000034037	Fgd5	124.569045671325	-2.795588421084	0.327217211082024	-8.54352499319854	1.30188343397417e-17	3.2371669737309e-16
617	ENSMUSG00000009654	Oit3	227.102890664797	-2.51483196573529	0.29451900103857	-8.53877663874714	1.3565030080589e-17	3.3675132211407e-16
618	ENSMUSG00000022965	Ifngr2	476.26395983647	-1.70683605919454	0.200222020921996	-8.52471696836733	1.53183918353453e-17	3.79663119323598e-16
619	ENSMUSG00000059336	Slc14a1	1729.3542175922	1.24845497556511	0.146561404236958	8.51830659009397	1.61903136170802e-17	4.00625256337347e-16
620	ENSMUSG00000037071	Scd1	311.741252893731	1.76476214038502	0.207221922882702	8.51629072752099	1.64744946267803e-17	4.06999732578055e-16
621	ENSMUSG00000018659	Pnpo	3450.12368568033	1.40431599333197	0.164930892495279	8.51457220709677	1.67206409788445e-17	4.12415552130372e-16
622	ENSMUSG00000038991	Txndc5	1239.28416797017	-0.779095425822996	0.0915507767525851	-8.50998160210581	1.73960955058412e-17	4.28385843831141e-16
623	ENSMUSG00000032667	Pon2	1930.35557987566	0.797033053849207	0.093795768099152	8.49753746892567	1.93655001801587e-17	4.76117762856325e-16
624	ENSMUSG00000057596	Trim30d	199.467711207133	-2.65853305835283	0.312911010787821	-8.49613138144101	1.96014123503635e-17	4.8114556565788e-16
625	ENSMUSG00000032812	Arap1	1068.33486562131	-1.41043581156855	0.16617328218779	-8.48774118798851	2.10692146722515e-17	5.16230942053924e-16
626	ENSMUSG00000022026	Olfm4	5576.39502109688	-1.93547431154482	0.228036018746114	-8.48758157674948	2.10981634605835e-17	5.16230942053924e-16
627	ENSMUSG00000052270	Fpr2	421.073469331486	-3.50588248608746	0.413073328036161	-8.48731265888111	2.11470260459604e-17	5.1660127264111e-16
628	ENSMUSG00000032058	Ppp2r1b	5534.95126461281	0.830243136425224	0.0978971325543706	8.4807707310949	2.23707048785117e-17	5.45624341758222e-16
629	ENSMUSG00000021277	Traf3	351.23467650358	-1.30773927201123	0.154217093219643	-8.47985942873845	2.25466180107114e-17	5.49040616963539e-16
630	ENSMUSG00000030000	Add2	528.477673139877	2.05568159522878	0.242562678954918	8.47484701309243	2.35388665832395e-17	5.72293364215046e-16
631	ENSMUSG00000027495	Fam210b	1133.62299606325	1.57531739373148	0.185969361742403	8.47084368614197	2.43621983068353e-17	5.91372094240565e-16
632	ENSMUSG00000035247	Hectd1	29350.2368943639	0.739509439031643	0.0873415624359398	8.46686753026695	2.52080505946988e-17	6.10936251517408e-16
633	ENSMUSG00000074604	Mgst2	329.012630052467	-3.15411067449743	0.373023610140085	-8.45552557199515	2.77833062572152e-17	6.72285785058082e-16
634	ENSMUSG00000048058	Ldlrad3	80.7201173198514	-2.75998169587934	0.326501926696449	-8.4531865517759	2.83458226679287e-17	6.84815403477388e-16
635	ENSMUSG00000040747	Cd53	2486.42348985035	-1.67452534896465	0.198202743813893	-8.44854776852631	2.94948575982762e-17	7.11453124146135e-16
636	ENSMUSG00000075592	Nynrin	355.938297672451	-1.57085786516239	0.186057448362997	-8.44286471185853	3.09653421451829e-17	7.45748656663155e-16
637	ENSMUSG00000093661	Eif4e3	117.107143989909	-2.63199137341925	0.31185010347115	-8.43992464367658	3.17542317117284e-17	7.6354720114371e-16
638	ENSMUSG00000030798	Cd37	499.866380100971	-1.33865325337254	0.158818397165314	-8.42882989166006	3.49138682673634e-17	8.38206458073988e-16
639	ENSMUSG00000030541	Idh2	2749.99298374673	-1.27445863117383	0.151227412503276	-8.42743131075015	3.53335561927639e-17	8.4695474210417e-16
640	ENSMUSG00000028937	Acot7	512.990516449833	-1.29547579598833	0.153753133250634	-8.42568712974818	3.58639311137489e-17	8.58324738858269e-16
641	ENSMUSG00000093973	Mrgpra2a	129.392621640608	-4.01221031863924	0.476896214946664	-8.41317291454696	3.99066008117545e-17	9.53587214717072e-16
642	ENSMUSG00000036352	Ubac1	6875.30569215757	1.35625619081321	0.161344376208001	8.40597126896299	4.2433502374258e-17	1.01238933935593e-15
643	ENSMUSG00000030536	Iqgap1	5394.90110829878	-1.1719111680499	0.139486976986703	-8.40158123264526	4.40506288818618e-17	1.04933667586855e-15
644	ENSMUSG00000059498	Fcgr3	2387.3856682645	-1.38138854113463	0.16446021247841	-8.39953031993054	4.48267967016705e-17	1.06616777186256e-15
645	ENSMUSG00000031012	Cask	927.838735945684	-1.49334926189479	0.177894262625689	-8.39458923437559	4.6752583010158e-17	1.11024699839782e-15
646	ENSMUSG00000003865	Gys1	97.6470665175718	-2.3563830257082	0.280964305868594	-8.38677005046422	4.99681046580963e-17	1.18477006044591e-15
647	ENSMUSG00000007379	Dennd2c	943.370779640753	1.35239961841002	0.161300071908684	8.38437083385583	5.09977847033419e-17	1.20731540695686e-15
648	ENSMUSG00000057098	Ebf1	48.970183404612	-5.58422777493638	0.666120041587109	-8.38321537606241	5.15011153914132e-17	1.21734966736154e-15
649	ENSMUSG00000003032	Klf4	84.1485994525843	-4.45977942286109	0.532351304039494	-8.37751197192563	5.4058268141332e-17	1.27582510496268e-15
650	ENSMUSG00000031379	Pir	363.717302287723	1.78024529360573	0.212571205966106	8.37481861908236	5.53089892164389e-17	1.30333505819722e-15
651	ENSMUSG00000050675	Gp1ba	550.910636516167	1.18688434579884	0.141740828865884	8.37362357265371	5.5873037575332e-17	1.31460417287459e-15
652	ENSMUSG00000056091	St3gal5	3877.72845786326	0.896680367946685	0.107164225110584	8.36734803075734	5.89294503476586e-17	1.38439017020719e-15
653	ENSMUSG00000037904	Ankrd9	351.948599449278	1.28388155261116	0.153523910384989	8.36274655453728	6.12747541761441e-17	1.43728240385298e-15
654	ENSMUSG00000029648	Flt1	154.900947382075	-2.42353953883288	0.289828087057715	-8.36198990731451	6.16691214319443e-17	1.4443209984298e-15
655	ENSMUSG00000020357	Flt4	118.578260315229	-2.4100939741813	0.288373305063729	-8.35754881558359	6.40348120499802e-17	1.49743697125122e-15
656	ENSMUSG00000002881	Nab1	679.509950643089	-0.978265572355085	0.117069839262072	-8.35625621869306	6.47400170645142e-17	1.51162018502616e-15
657	ENSMUSG00000052760	A630001G21Rik	342.56919989717	-1.45446089058172	0.174095123082608	-8.35440341365323	6.57642330675413e-17	1.53319750060202e-15
658	ENSMUSG00000040565	Btaf1	12856.2578591533	0.671826305284684	0.0804373164898719	8.35217203409908	6.70189518129718e-17	1.56007490109314e-15
659	ENSMUSG00000076431	Sox4	104.581259009623	-2.28956875774438	0.2741860673319	-8.35041977159576	6.80207835089589e-17	1.58099293020747e-15
660	ENSMUSG00000036155	Mgat5	717.703911958771	-1.29546269601021	0.155237911981512	-8.34501494818154	7.12048777340947e-17	1.65249259432292e-15
661	ENSMUSG00000026430	Rassf5	196.731187644936	-2.34233053582241	0.281170121373831	-8.33065236226915	8.03980907529751e-17	1.86302202127582e-15
662	ENSMUSG00000022861	Dgkg	374.123640482912	-2.11749628724985	0.254231467779504	-8.32900940919854	8.15215883981094e-17	1.88620267295142e-15
663	ENSMUSG00000074272	Ceacam1	112.642425270279	-2.40564261122576	0.288918282185867	-8.32637724766122	8.33538885170561e-17	1.92568855266327e-15
664	ENSMUSG00000043998	Mgat2	2069.10685147219	-0.791261320914652	0.0950679169693611	-8.32311621143085	8.56803681960941e-17	1.97508021984432e-15
665	ENSMUSG00000041997	Tlk1	7937.65198465962	0.921953893543443	0.110771553355364	8.32302035691188	8.57497124891605e-17	1.97508021984432e-15
666	ENSMUSG00000042272	Sestd1	139.286113265125	-2.20436409813313	0.265021387560966	-8.3176837855248	8.96989403916486e-17	2.06294094591424e-15
667	ENSMUSG00000089942	Pira2	374.987824153891	-1.89767592254667	0.228187262606203	-8.3163095997238	9.07445863377577e-17	2.08386031324653e-15
668	ENSMUSG00000030413	Pglyrp1	374.712394291866	-2.19636710728249	0.264246999835248	-8.31179581471833	9.42645220049075e-17	2.16145162207959e-15
669	ENSMUSG00000001348	Acp5	1893.60417833906	1.53808992167359	0.185279332253116	8.30146516057364	1.02835209750535e-16	2.35444978736764e-15
670	ENSMUSG00000047146	Tet1	307.350158566466	-1.58193464128714	0.190580513161515	-8.30061067128337	1.03577600585698e-16	2.36790762413602e-15
671	ENSMUSG00000024754	Tmem2	1975.61878269772	-1.21528845952353	0.146419034187528	-8.30007154648376	1.04048715331443e-16	2.37513289527827e-15
672	ENSMUSG00000041895	Wipi1	890.611180932033	1.31416605556149	0.158372162577498	8.29796117053348	1.0591327977833e-16	2.4140977773284e-15
673	ENSMUSG00000025232	Hexa	2176.52072965856	-1.34122419919921	0.161660730095623	-8.29653681760483	1.07190310925899e-16	2.43957502593165e-15
674	ENSMUSG00000039741	Bahcc1	372.058574947646	-1.30469591918342	0.157306627018098	-8.293966655539	1.09533169923586e-16	2.48919816575604e-15
675	ENSMUSG00000002107	Celf2	1624.80949423421	-2.33612938827058	0.282073374914698	-8.28199183626264	1.21131898756326e-16	2.74870710111207e-15
676	ENSMUSG00000026447	Pik3c2b	268.008418100481	-1.69933276667703	0.205198143302311	-8.28142369774499	1.2171130823249e-16	2.75776939082403e-15
677	ENSMUSG00000032028	Nxpe2	6273.92664943582	1.37876962005706	0.166639468013384	8.27396796505808	1.29572989702203e-16	2.93156496790051e-15
678	ENSMUSG00000041571	Sepw1	1277.42583159141	1.0898048000347	0.131773643464436	8.27027902836145	1.33645859904719e-16	3.01925315067932e-15
679	ENSMUSG00000055609	Hba-x	17885.2600135648	2.35721520593063	0.285079852567915	8.26861381012207	1.35525493716571e-16	3.05720763955334e-15
680	ENSMUSG00000006574	Slc4a1	28042.6120365169	1.21124802089623	0.146550861808086	8.26503512809366	1.39653613970431e-16	3.14569765468397e-15
681	ENSMUSG00000031827	Cotl1	487.564488834358	-1.4971248355676	0.181272918850156	-8.25895475763346	1.46953611858691e-16	3.30526941679818e-15
682	ENSMUSG00000015217	Hmgb3	5252.01469967988	0.78717312037048	0.0953192630116129	8.25827954916707	1.47787108071084e-16	3.31914242569617e-15
683	ENSMUSG00000002458	Rgs19	533.763391654847	-2.0766668087781	0.251487998633214	-8.25751852996707	1.48732119458288e-16	3.33547565701699e-15
684	ENSMUSG00000038637	Lrrc56	277.585115360054	1.50808004696568	0.182807498896462	8.24955243121523	1.58988842809087e-16	3.56028085571168e-15
685	ENSMUSG00000098112	Bin2	1494.07980880444	-0.98049530800433	0.118893160601707	-8.24686048417032	1.62610077846079e-16	3.63511844894011e-15
686	ENSMUSG00000101309	Gm29397	467.714932168471	-1.58314453876886	0.191972702960449	-8.24671692566119	1.62805461642157e-16	3.63511844894011e-15
687	ENSMUSG00000028266	Lmo4	1093.76324565688	-1.11809709124909	0.135675092371542	-8.24099008672287	1.70791381224328e-16	3.80787712694765e-15
688	ENSMUSG00000025175	Fn3k	682.9431193193	1.778070259326	0.215995744531479	8.23196893616051	1.84161017520387e-16	4.09999172290664e-15
689	ENSMUSG00000000253	Gmpr	3763.40444734208	1.46790118368191	0.178417242953973	8.2273504476279	1.91399868711362e-16	4.25496631212181e-15
690	ENSMUSG00000031553	Adam3	102.198611608634	-5.24530846240033	0.638293828239569	-8.21770198979838	2.07439663073722e-16	4.60485988304377e-15
691	ENSMUSG00000053702	Nebl	72.9364295947197	-2.95011718413803	0.359199973503334	-8.21302171980994	2.15690513892989e-16	4.78108770086672e-15
692	ENSMUSG00000030263	Lrmp	1259.97902913949	-1.24493064542366	0.15171854378727	-8.20552725030909	2.29581108684343e-16	5.08163849959261e-15
693	ENSMUSG00000016255	Tubb1	431.4297909407	1.46679957302112	0.178771987564953	8.20486247873813	2.30854983232521e-16	5.1024614403644e-15
694	ENSMUSG00000048720	Tbc1d12	438.41458608019	1.18533195766343	0.144485632305646	8.2038050340948	2.32895692081059e-16	5.14014886974867e-15
695	ENSMUSG00000027227	Sord	2099.91493481522	0.937362467838378	0.114277225293914	8.20253086673688	2.35378276763092e-16	5.18746628083493e-15
696	ENSMUSG00000015127	Unkl	659.039161500395	1.18866755799065	0.144958675186976	8.20004429853849	2.40298464228382e-16	5.28829249509501e-15
697	ENSMUSG00000048279	Sacs	8119.53340283804	0.696962067448736	0.0849995818910633	8.19959406790934	2.41200115874328e-16	5.30051961957974e-15
698	ENSMUSG00000022048	Dpysl2	715.233994353228	-1.02814781165869	0.125492119680864	-8.1929272871743	2.54948209157688e-16	5.59461564422394e-15
699	ENSMUSG00000020227	Irak3	533.248718429484	-1.68822002480089	0.206252681363936	-8.18520279899782	2.71845472879946e-16	5.9568771217484e-15
700	ENSMUSG00000026096	Osgepl1	749.377543820365	0.96817229665668	0.118303511255665	8.18380017955989	2.75029986770758e-16	6.01804901052528e-15
701	ENSMUSG00000032562	Gnai2	3198.7718969095	-0.891295212005974	0.108950272479437	-8.1807524820481	2.82076789359572e-16	6.16343820630609e-15
702	ENSMUSG00000028931	Kcnab2	1090.61208864092	-1.58800920432167	0.194148152041994	-8.17936811460446	2.85336180396461e-16	6.22262706295316e-15
703	ENSMUSG00000020484	Xbp1	821.006685957305	-1.13728286433062	0.139044755670389	-8.17925752645135	2.85598147499907e-16	6.22262706295316e-15
704	ENSMUSG00000027002	Nckap1	2239.66776722476	1.36650385961383	0.167078493566557	8.17881362492336	2.8665207280982e-16	6.23671846481253e-15
705	ENSMUSG00000028393	Alad	5965.35574803901	1.40889672670694	0.172670011149844	8.15947550663151	3.36482500808871e-16	7.31049995019783e-15
706	ENSMUSG00000022565	Plec	2645.25811520617	-0.893995739733849	0.109569091041517	-8.15919645984012	3.37260700287196e-16	7.31702853583426e-15
707	ENSMUSG00000032776	Mctp2	109.770626010643	-2.60966409438204	0.319879373211607	-8.15827562803086	3.39841301924419e-16	7.36258730067374e-15
708	ENSMUSG00000020334	Slc22a4	1575.84307140803	1.58576571083574	0.194416705806744	8.15653008961091	3.44786641933538e-16	7.45917654589831e-15
709	ENSMUSG00000047959	Kcna3	231.721953568987	-1.62777213347101	0.199626587250686	-8.15408486359032	3.51833761098067e-16	7.60089946225541e-15
710	ENSMUSG00000008843	Cldn13	1955.42006054966	1.69083850646328	0.207378059198949	8.15341079473196	3.53801256652246e-16	7.63263922273586e-15
711	ENSMUSG00000076498	Trbc2	82.9922717441426	-3.28686466834102	0.403324446353422	-8.1494308070303	3.65641171405756e-16	7.87697021437689e-15
712	ENSMUSG00000036427	Gpi1	3233.17496152226	-0.90679896965712	0.111277391211983	-8.14899558464369	3.66959348190242e-16	7.89426451717688e-15
713	ENSMUSG00000021624	Cd180	774.570372824058	-2.44127457118703	0.299960498467596	-8.13865353491122	3.99697954043156e-16	8.58649868454281e-15
714	ENSMUSG00000032353	Tmed3	817.898596355889	-1.50162011210261	0.184661813433818	-8.13173056291239	4.23204654942629e-16	9.0787474786502e-15
715	ENSMUSG00000039046	Usp6nl	1320.63023311264	0.912553299376556	0.112279034834706	8.1275484841849	4.38059432150354e-16	9.3842745765692e-15
716	ENSMUSG00000025495	Ptdss2	2178.35881677824	1.26086064883553	0.155456676517943	8.11068830929239	5.03338172072746e-16	1.0767640756478e-14
717	ENSMUSG00000020309	Chac2	606.541630261126	1.38699692465081	0.171081385999688	8.1072345570858	5.17848355382709e-16	1.10625986881408e-14
718	ENSMUSG00000021591	Glrx	185.67556485461	-2.1657087608405	0.267246289760901	-8.10379355604191	5.32714706298962e-16	1.13643330868819e-14
719	ENSMUSG00000007480	Mc5r	137.324415524412	-2.36619523045543	0.292502163973659	-8.08949649572	5.99118779490049e-16	1.2763146516619e-14
720	ENSMUSG00000037318	Traf3ip3	498.543064318927	-2.51657742486293	0.311196489572527	-8.08677960448658	6.12629785235798e-16	1.30328478061899e-14
721	ENSMUSG00000019838	Slc16a10	1579.62770393307	1.0196825280625	0.126128989287656	8.08444223505956	6.24493372845091e-16	1.32668030400392e-14
722	ENSMUSG00000017929	B4galt5	277.882948437575	-1.99240138413994	0.246575223382059	-8.08029840472978	6.46084806174716e-16	1.37064833465071e-14
723	ENSMUSG00000063760	Rnf217	116.670996830997	-2.32162389207151	0.287536417818112	-8.07419077447126	6.79256060342183e-16	1.43902698150224e-14
724	ENSMUSG00000035246	Pcyt1b	698.805014567003	1.47696768704869	0.182948054301843	8.07315329307556	6.85055109161723e-16	1.44930788771134e-14
725	ENSMUSG00000006386	Tek	241.284582758105	-1.94866260077423	0.241452026112614	-8.07059949816023	6.99538299036863e-16	1.47790732777209e-14
726	ENSMUSG00000044573	Acp1	1106.79087561023	1.16513850603286	0.144415045029836	8.06798561598721	7.14674641642244e-16	1.50780598981188e-14
727	ENSMUSG00000050106	Tmc8	548.984607277066	1.20056004834891	0.148900280536856	8.06284611432781	7.45383314500332e-16	1.57043139315015e-14
728	ENSMUSG00000064246	Chil1	182.467824216818	-4.01552547732481	0.498401745710324	-8.05680459967464	7.83146876590434e-16	1.64772811933182e-14
729	ENSMUSG00000039747	Orai2	368.419127257335	-1.51496416054319	0.188147764986309	-8.05199126682918	8.14577208492568e-16	1.711506049723e-14
730	ENSMUSG00000038886	Man2a2	250.292874048847	-2.05155121011747	0.254984853088876	-8.04577677954227	8.57000769653238e-16	1.79817545051762e-14
731	ENSMUSG00000020261	Slc36a1	468.199038427973	-1.09177856504166	0.135715258626898	-8.0446264929069	8.65088636602955e-16	1.81266246878898e-14
732	ENSMUSG00000020857	Nme2	3601.32871785288	-0.804137846204812	0.0999853394798849	-8.04255754281446	8.7982549022391e-16	1.84102281881962e-14
733	ENSMUSG00000071561	BC100530	15298.6940682274	-2.04680546176441	0.254538159175959	-8.04125192226866	8.89252247297298e-16	1.8582096414533e-14
734	ENSMUSG00000036986	Pml	1444.15086880901	0.874717141477829	0.108930801111203	8.03002578292678	9.74521837066749e-16	2.03361729950292e-14
735	ENSMUSG00000021365	Nedd9	399.411094043825	-1.98969355984775	0.247846152271178	-8.02793806405656	9.91244974310114e-16	2.06570058115755e-14
736	ENSMUSG00000002885	Cd97	1211.45927749878	-1.30201404300855	0.162295219622228	-8.02250396554639	1.03611053707037e-15	2.15626427938951e-14
737	ENSMUSG00000026547	Tagln2	2120.54602854519	-1.1830390818559	0.147468201913498	-8.02233340140575	1.03755067730072e-15	2.15633157723407e-14
738	ENSMUSG00000003813	Rad23a	2309.42623447246	0.946782555476109	0.118027626296913	8.0217029282141	1.04289114765052e-15	2.16449372744757e-14
739	ENSMUSG00000043263	Pyhin1	152.294216004051	-3.29851769319475	0.411282223399844	-8.0200833041791	1.0567347447039e-15	2.19025792755475e-14
740	ENSMUSG00000026222	Sp100	495.681908777779	-2.16552029620224	0.270122405955635	-8.01681107696746	1.08525847733265e-15	2.24633839152759e-14
741	ENSMUSG00000074652	Myh7b	414.16243391746	1.56622611757193	0.195524861152883	8.0103681359849	1.14365581514426e-15	2.36401836984677e-14
742	ENSMUSG00000094627	Gm10182	3861.78923011601	-1.02982466991725	0.12864882371869	-8.00492876770576	1.1953584591661e-15	2.46756139070716e-14
743	ENSMUSG00000038872	Zfhx3	279.656839631887	-1.8587234460189	0.232326290160193	-8.00048692180845	1.23928156353049e-15	2.55478811690397e-14
744	ENSMUSG00000000594	Gm2a	245.891829625702	-1.92943698820404	0.241222498029849	-7.99857809268392	1.25864186142168e-15	2.59121201497257e-14
745	ENSMUSG00000031165	Was	1244.74922716397	-1.23418203727628	0.154448736131378	-7.99088466626527	1.33973850201006e-15	2.75446639399841e-14
746	ENSMUSG00000035778	Ggta1	869.078262784293	-1.12611925314363	0.14100049718591	-7.98663320781654	1.38673907366125e-15	2.84727645995568e-14
747	ENSMUSG00000027562	Car2	20226.618696129	1.3766775122729	0.172420900855153	7.984400414596	1.4120696464451e-15	2.89540438749661e-14
748	ENSMUSG00000024646	Cyb5a	2131.8831119653	1.34008129356841	0.167945914657107	7.97924317661697	1.47233251340291e-15	3.01493544221823e-14
749	ENSMUSG00000021583	Erap1	1250.81189112385	-1.0451348680958	0.131042670863998	-7.97553088017025	1.5172721321487e-15	3.10281138159167e-14
750	ENSMUSG00000044456	Rin3	1085.16615988691	-1.79510528802901	0.225116952731538	-7.97410086733783	1.53494145005428e-15	3.13475975873085e-14
751	ENSMUSG00000022555	Dgat1	474.698771331089	-1.1396692765888	0.143198493586519	-7.95866805610087	1.73901081883074e-15	3.5467947685793e-14
752	ENSMUSG00000038871	Bpgm	1662.76176289394	1.89827621721797	0.239073558881772	7.94013451799877	2.01962102362778e-15	4.1136350025142e-14
753	ENSMUSG00000022960	Donson	1086.36333415747	1.0766271897571	0.135680148092055	7.93503843337968	2.1043015049252e-15	4.28042312761478e-14
754	ENSMUSG00000059195	Gm12715	8786.27614271549	-0.855594803582079	0.108001643269486	-7.92205356956649	2.33619613917685e-15	4.74582443816602e-14
755	ENSMUSG00000015947	Fcgr1	239.736266205077	-2.19115791220211	0.276647034267933	-7.92040991149744	2.36728843721522e-15	4.80261682024178e-14
756	ENSMUSG00000045629	Sh3tc2	348.43852672637	1.66923645001449	0.210826478643293	7.91758445502828	2.42169132890147e-15	4.90648757735235e-14
757	ENSMUSG00000044197	Gpr146	691.408931402834	1.14573148467582	0.144751128153867	7.91518172803415	2.46892200460138e-15	4.99557177602105e-14
758	ENSMUSG00000020029	Nudt4	4501.49797071405	1.79210078996602	0.226454217921633	7.91374436039956	2.49760892026003e-15	5.04694931815606e-14
759	ENSMUSG00000026815	Gfi1b	1097.58210132551	1.52944376466135	0.193324964256317	7.91125848927382	2.5479985128621e-15	5.1419885667337e-14
760	ENSMUSG00000030528	Blm	6738.43984916829	0.645702339900461	0.0816313904531091	7.9099760069794	2.57438505549842e-15	5.18840209145648e-14
761	ENSMUSG00000039910	Cited2	657.371965832412	-1.3286469706313	0.168232863287122	-7.89766603665129	2.84174324389936e-15	5.71970844504685e-14
762	ENSMUSG00000053175	Bcl3	91.1223335930401	-4.83553445982545	0.612397981128305	-7.89606531836744	2.87845879073493e-15	5.78600436977518e-14
763	ENSMUSG00000034595	Ppp1r18	274.828233653004	-2.09259657948581	0.265253283071834	-7.88905062833513	3.0449398505656e-15	6.1126269582062e-14
764	ENSMUSG00000074269	Rec114	232.510964579881	2.21036189023924	0.280304520216042	7.88557347750092	3.13094295558721e-15	6.2770488548075e-14
765	ENSMUSG00000022488	Nckap1l	1994.64251113275	-1.77353135303465	0.224985995275484	-7.88285222314861	3.19991427184466e-15	6.40693946429341e-14
766	ENSMUSG00000026028	Trak2	5649.58697795539	1.28694265127892	0.163336858715515	7.87907066047104	3.29824948270202e-15	6.59520722278679e-14
767	ENSMUSG00000034663	Bmp2k	5683.09953472546	0.869025912306904	0.110318717847404	7.87741127946182	3.34233345625431e-15	6.6746442698106e-14
768	ENSMUSG00000047648	Fbxo30	3406.41628830666	0.946230680584687	0.120143450659318	7.87584071700954	3.38459200045488e-15	6.75023381132389e-14
769	ENSMUSG00000021676	Iqgap2	4174.0775682067	-0.815955678138188	0.103747374486759	-7.86483207092947	3.69592910079737e-15	7.36157945863632e-14
770	ENSMUSG00000042063	Zfp386	199.027656866449	-1.51082574244326	0.192173804880129	-7.86176733809096	3.78751049471539e-15	7.53419457760462e-14
771	ENSMUSG00000041926	Rnpep	1533.76109623811	-1.50995430457728	0.192085947514038	-7.86082649001138	3.81607083640063e-15	7.57661336573106e-14
772	ENSMUSG00000030075	Cntn3	409.26447422747	1.51535275247341	0.192774838624575	7.86073931268869	3.81872789602689e-15	7.57661336573106e-14
773	ENSMUSG00000037124	Trim58	255.708873886611	1.41061246205555	0.179602957732814	7.85406031093343	4.02780447102965e-15	7.98109716465215e-14
774	ENSMUSG00000033174	Mgll	245.992741106916	1.60903840284311	0.204922101009763	7.85195152164895	4.09612834882256e-15	8.10599456316734e-14
775	ENSMUSG00000041817	Fam169a	441.637687785617	1.44350527612979	0.183865776163037	7.85086439822172	4.1317951280658e-15	8.16602657762372e-14
776	ENSMUSG00000021596	Mctp1	1159.74628862949	-2.36676694007234	0.301472399990001	-7.8506919378054	4.13748130799086e-15	8.1667269580536e-14
777	ENSMUSG00000022769	Sdf2l1	1032.92027320051	-1.22524752985872	0.156237109911003	-7.84223114826339	4.42610646484922e-15	8.72518310451679e-14
778	ENSMUSG00000000804	Usp32	9135.36961915183	1.09064027165275	0.139098094874751	7.84079949214833	4.4768680995189e-15	8.81390600004255e-14
779	ENSMUSG00000035248	Zcchc6	4376.13772453464	0.922078747533975	0.117862784156234	7.82332399607756	5.1446467986425e-15	1.01156039813616e-13
780	ENSMUSG00000029372	Ppbp	573.023547306759	2.49838165613651	0.319483815178651	7.82005703399857	5.27994091833635e-15	1.03683147495074e-13
781	ENSMUSG00000044468	Fam46c	1959.17532367307	1.99946727409669	0.255730500824337	7.81864997585933	5.33928464915005e-15	1.04714241960347e-13
782	ENSMUSG00000009687	Fxyd5	262.939866802994	-2.13246227139883	0.272758613388833	-7.81812990213027	5.36138493206441e-15	1.05013213560653e-13
783	ENSMUSG00000000440	Pparg	121.462497202476	-2.59571162920215	0.332076026515579	-7.8166185509943	5.4261214140931e-15	1.06145468326518e-13
784	ENSMUSG00000026833	Olfm1	146.967123788577	-1.81013095895137	0.231817680610243	-7.80842494060997	5.7907063659084e-15	1.13132971181912e-13
785	ENSMUSG00000024639	Gnaq	423.19633620061	-1.79395543767641	0.229803694478698	-7.80646908982875	5.8812385517289e-15	1.14755325983225e-13
786	ENSMUSG00000022808	Snx4	1569.9874861897	-0.733935689202768	0.0941244957117039	-7.7974992976404	6.3145988902384e-15	1.23054339951376e-13
787	ENSMUSG00000041842	Fhdc1	1302.88943047198	1.52823914073043	0.196203261577811	7.78906083640388	6.75090982457215e-15	1.31389689686114e-13
788	ENSMUSG00000025192	Entpd7	602.082407058452	-1.02495295441955	0.131760484032605	-7.77891005747912	7.31520450046088e-15	1.42191608291319e-13
789	ENSMUSG00000035697	Hmha1	2209.589533516	-1.16593454459118	0.1500724600478	-7.76914394699606	7.90183291323766e-15	1.53312675147333e-13
790	ENSMUSG00000027215	Cd82	1520.63611082334	0.973550588772233	0.125311320356141	7.7690553894521	7.90735871034752e-15	1.53312675147333e-13
791	ENSMUSG00000011831	Evi5	3988.23951794893	1.09652673860161	0.141205398438389	7.76547320944	8.13409575951723e-15	1.57509411818616e-13
792	ENSMUSG00000078942	Naip6	2048.51370436657	-1.623416333715	0.209309253433516	-7.75606575956117	8.76046113070208e-15	1.69424221135055e-13
793	ENSMUSG00000019122	Ccl9	344.286928820248	-1.43910454452013	0.185579801230082	-7.75463997149086	8.85944587203433e-15	1.71122487291236e-13
794	ENSMUSG00000068566	Myadm	1009.87439542773	-1.65587911181474	0.213605635648835	-7.75203850209733	9.04289611732404e-15	1.7444589399125e-13
795	ENSMUSG00000062995	Ica1	275.364457155825	-2.42276112861812	0.312586192028685	-7.75069785678758	9.13889016755755e-15	1.76075950561609e-13
796	ENSMUSG00000045205	Dpy19l4	1105.76875926004	-0.738302708707834	0.0952754814533064	-7.74913647714988	9.25195402936202e-15	1.78030376718264e-13
797	ENSMUSG00000027605	Acss2	1232.20298608297	1.10727629979897	0.143165530379924	7.73423810089306	1.04024187100429e-14	1.99916997969545e-13
798	ENSMUSG00000022723	Crybg3	354.414127000149	-3.04976527096597	0.394426071731906	-7.73215943250047	1.05737401467802e-14	2.02954859433876e-13
799	ENSMUSG00000022824	Muc13	1871.22413624759	-1.24131413658442	0.160567676216792	-7.73078471228824	1.06885652002399e-14	2.04902069051408e-13
800	ENSMUSG00000021886	Gpr65	453.800129963719	-2.19864046516851	0.284574220907451	-7.72607040144915	1.10917302041311e-14	2.12365039420846e-13
801	ENSMUSG00000032126	Hmbs	6398.80209077439	1.21350165398778	0.157143247015036	7.72226409367543	1.14281299765368e-14	2.18532667728606e-13
802	ENSMUSG00000059182	Skap2	1023.27799755994	-1.44525724258478	0.187270003296912	-7.71750529791662	1.18628599635768e-14	2.2656287538916e-13
803	ENSMUSG00000018169	Mfng	219.28589965986	-1.37997897476151	0.178913201687301	-7.71311989136159	1.22778647526573e-14	2.34196829908408e-13
804	ENSMUSG00000004591	Pkn2	5569.88686285061	0.757026602382198	0.0981619438852523	7.71201722805259	1.23844408814856e-14	2.35935921619049e-13
805	ENSMUSG00000039286	Fndc3b	662.866101325072	-2.3088576765723	0.299406264939174	-7.71145412418593	1.24392173702974e-14	2.36685083802292e-13
806	ENSMUSG00000032640	Chsy1	2632.26311535322	0.606871260873478	0.0787100173503358	7.71021632700591	1.2560464658965e-14	2.38695579629488e-13
807	ENSMUSG00000060591	Ifitm2	1420.28658808473	-1.28968738287363	0.167435759364868	-7.70258030761046	1.33345760878163e-14	2.53092567456112e-13
808	ENSMUSG00000042660	Wdr55	1247.41617853553	0.809399946525226	0.105134765433526	7.69868980244206	1.37468428813771e-14	2.60594545066898e-13
809	ENSMUSG00000046572	Zfp518b	516.181697818645	-1.403140092314	0.182452594372478	-7.69043650565735	1.46633885565775e-14	2.77625614982816e-13
810	ENSMUSG00000036908	Unc93b1	572.334698243202	-2.3003154742274	0.299268405208198	-7.68646283468211	1.51258598358229e-14	2.86028142105307e-13
811	ENSMUSG00000027639	Samhd1	3924.24693014918	-0.720679786525099	0.0937625504050588	-7.68622209412743	1.51543346356779e-14	2.86213247367051e-13
812	ENSMUSG00000057335	Cep170	3295.22085374969	-0.820481508172212	0.106796253500934	-7.68268063041215	1.55793643699154e-14	2.93878231593589e-13
813	ENSMUSG00000003178	Mical3	1059.35288959998	1.2229685062074	0.159216562672513	7.68116385430876	1.57649679356593e-14	2.97013547196179e-13
814	ENSMUSG00000037348	Paqr7	159.440944242342	-1.74690409271952	0.227777834310053	-7.66933313775218	1.72892857424313e-14	3.25331682698796e-13
815	ENSMUSG00000031431	Tsc22d3	149.246504763773	-1.78156843883295	0.232320390887595	-7.66858402754212	1.73905419850438e-14	3.26709288655764e-13
816	ENSMUSG00000021756	Il6st	782.55454753256	-2.57437784803908	0.335709176091863	-7.66847626272399	1.74051563323826e-14	3.26709288655764e-13
817	ENSMUSG00000019969	Psen1	1512.40305274714	-0.734354266565468	0.0957812123288951	-7.66699698938692	1.76069909842766e-14	3.29959476009294e-13
818	ENSMUSG00000047037	Nipa1	303.096621768714	1.57443352733347	0.205354856929023	7.66689208562348	1.76213913544168e-14	3.29959476009294e-13
819	ENSMUSG00000071226	Cecr2	2277.08165413973	1.0337707710621	0.13497390004501	7.65904201269556	1.8732511658955e-14	3.50336851135792e-13
820	ENSMUSG00000028906	Epb4.1	13344.0889022258	1.16986060079183	0.152876140189921	7.65234260453261	1.97350592206962e-14	3.68636465955371e-13
821	ENSMUSG00000057143	Trim12c	1067.71300554907	-0.986436290947643	0.129042315686913	-7.64428540898917	2.10108896174657e-14	3.91990007637907e-13
822	ENSMUSG00000022436	Sh3bp1	1141.39934569491	-0.928785861234476	0.121540100491494	-7.64180593465508	2.14195860879992e-14	3.99128710595965e-13
823	ENSMUSG00000028080	Lrba	1556.67519583938	0.924321227351605	0.120972946280414	7.64072675562549	2.15999024261753e-14	4.01999642116315e-13
824	ENSMUSG00000043346	Gm6741	767.92053139896	0.837628457850363	0.109634955734077	7.64015867240422	2.16954205517466e-14	4.03287325960077e-13
825	ENSMUSG00000039477	Tnrc18	688.357908402946	-1.39587259489998	0.182872302695109	-7.63304543295018	2.29272037873283e-14	4.25667855043039e-13
826	ENSMUSG00000062866	Phactr2	304.360318579827	-1.67800625492919	0.219849325179358	-7.6325285672823	2.30193424565882e-14	4.26861099767024e-13
827	ENSMUSG00000037731	Themis2	382.510981597373	-2.40873305867882	0.315636675204121	-7.6313472036198	2.32313071764167e-14	4.30073936965928e-13
828	ENSMUSG00000058396	Gpr182	129.764373217033	-1.90166528669862	0.249194454698609	-7.63125041846783	2.32487575770574e-14	4.30073936965928e-13
829	ENSMUSG00000028152	Tspan5	334.854589596744	-1.43382847897484	0.187907468472345	-7.63050287799423	2.33839745012418e-14	4.32053483034404e-13
830	ENSMUSG00000073889	Il11ra1	429.465370232517	-1.40461077036284	0.184116457762435	-7.62892566711883	2.36718070981139e-14	4.36844661833507e-13
831	ENSMUSG00000018398	Sept8	2160.09480946418	1.18836064218739	0.155964653991642	7.61942281006227	2.54812532291564e-14	4.696707048267e-13
832	ENSMUSG00000102051	I830127L07Rik	248.760120716915	-3.94564442407465	0.51797599001656	-7.61742725555388	2.58781659767997e-14	4.76413303205097e-13
833	ENSMUSG00000043336	Filip1l	451.873773068314	-2.03679778469111	0.267891016901201	-7.60308355334768	2.89156663815292e-14	5.31694192035874e-13
834	ENSMUSG00000031583	Wrn	6238.02592605724	1.00644662345425	0.13240351619067	7.60135872830519	2.93037553315771e-14	5.37877696171773e-13
835	ENSMUSG00000002257	Def6	452.555851204006	-1.2735232293756	0.167540686168226	-7.60127738820929	2.93221829538049e-14	5.37877696171773e-13
836	ENSMUSG00000008226	Scrn3	639.503880792749	0.885276429409342	0.116479664802454	7.60026594264968	2.9552280437653e-14	5.41450095052071e-13
837	ENSMUSG00000069893	9930111J21Rik1	987.934776094065	-2.58868736707402	0.341024626776327	-7.59091034434853	3.17665704175585e-14	5.81324443352143e-13
838	ENSMUSG00000033949	Trim36	79.2346524226463	-2.59157105312247	0.341642473162625	-7.58562314905399	3.30892867802443e-14	6.04807405266112e-13
839	ENSMUSG00000024766	Lipo1	577.604501542085	-1.27393481762352	0.167989577685384	-7.58341579981458	3.36574001793642e-14	6.14458162750085e-13
840	ENSMUSG00000063952	Brpf3	709.92594488829	1.0045772675453	0.13258961635423	7.57659080075654	3.54753447780288e-14	6.46876019006032e-13
841	ENSMUSG00000042129	Rassf4	140.673431902449	-2.87252711066315	0.379291026539691	-7.57341173312086	3.63547753710096e-14	6.62123774503869e-13
842	ENSMUSG00000031903	Pla2g15	260.458495723038	-1.42650936724558	0.188390540527324	-7.57208596170827	3.67278285960969e-14	6.68123694306907e-13
843	ENSMUSG00000070576	Mn1	52.3475138532845	-3.14872113809378	0.416004983702347	-7.56895052090698	3.76251415214487e-14	6.83634985390309e-13
844	ENSMUSG00000030530	Furin	398.257609996374	-1.32796542516216	0.175544588567295	-7.56483259324785	3.88364433049098e-14	7.04807822394909e-13
845	ENSMUSG00000025236	Adpgk	707.169017673065	-0.883410108771594	0.116810188171076	-7.56278302948868	3.94535411216042e-14	7.15159632378238e-13
846	ENSMUSG00000079293	Clec7a	492.255378098531	-2.14477965675885	0.283612430870528	-7.56236124832611	3.95817252981703e-14	7.1663509029796e-13
847	ENSMUSG00000024538	Ppic	451.155774361931	-1.19678386990125	0.158309581898924	-7.55976900163478	4.03785803580325e-14	7.30199191669402e-13
848	ENSMUSG00000027784	Ppm1l	468.814730966203	1.53099456437299	0.202556930532755	7.5583420441169	4.08239364523401e-14	7.37382352170393e-13
849	ENSMUSG00000026571	Dcaf6	2367.93766669415	1.07811823507554	0.14271003094744	7.55460725443058	4.20125639922976e-14	7.5795811857482e-13
850	ENSMUSG00000048924	Ccdc125	357.179205984861	-1.76309799515092	0.233537208931553	-7.54953783689201	4.36805481775458e-14	7.87123478159376e-13
851	ENSMUSG00000054191	Klf1	1688.40123044641	1.38923256694588	0.184142082948989	7.54435132207512	4.54544263184841e-14	8.18126260775818e-13
852	ENSMUSG00000002068	Ccne1	3213.878108384	0.923819263359131	0.122546823747032	7.53850026554856	4.75407013790817e-14	8.54672444863138e-13
853	ENSMUSG00000038910	Plcl2	1408.83810743391	-1.02127960954771	0.135496015994429	-7.53734050445958	4.79652728393479e-14	8.61294354138677e-13
854	ENSMUSG00000024143	Rhoq	89.9344242241151	-2.41161451544024	0.319985087607618	-7.53664657772266	4.8221089610948e-14	8.64874039310176e-13
855	ENSMUSG00000035547	Capn5	616.78159905851	1.30987943051593	0.173818036337006	7.53592353313827	4.84890678142966e-14	8.68663218376117e-13
856	ENSMUSG00000040711	Sh3pxd2b	210.330846561376	-1.779002886017	0.236099439816055	-7.53497292243905	4.88436167883739e-14	8.73992614891967e-13
857	ENSMUSG00000037306	Man1c1	235.214885623513	-1.92094430018346	0.255000984412591	-7.53308582164285	4.95550173919229e-14	8.85687516210132e-13
858	ENSMUSG00000039853	Trim14	162.492459342126	-1.75182574302765	0.233019400000674	-7.5179394635064	5.56462553609115e-14	9.93395913010584e-13
859	ENSMUSG00000027860	Vangl1	267.106308159193	1.63539826893625	0.217618031113256	7.51499432547079	5.69134027448047e-14	1.01483421401883e-12
860	ENSMUSG00000024525	Impa2	316.750578636824	-1.1367310225113	0.151446194641468	-7.50584077204702	6.10355716769032e-14	1.08707192020363e-12
861	ENSMUSG00000004451	Ralb	244.592991728943	-1.34486619669109	0.179244377398816	-7.50297563699185	6.23851509878034e-14	1.10981806931496e-12
862	ENSMUSG00000031075	Ano1	413.174379845563	1.55152041589905	0.206853037681347	7.50059285225067	6.35298357435707e-14	1.12887064278918e-12
863	ENSMUSG00000027207	Galk2	738.289797376578	-1.28559534365428	0.171492060346957	-7.4965298163268	6.55295157443432e-14	1.16305398917278e-12
864	ENSMUSG00000013707	Tnfaip8l2	179.013074203045	-2.16017053654486	0.288606516725649	-7.48482938310895	7.16401436535317e-14	1.27003713002447e-12
865	ENSMUSG00000018909	Arrb1	4671.04540158161	1.19118633540136	0.159179264324495	7.48330092148853	7.24786620727852e-14	1.28341695603335e-12
866	ENSMUSG00000003038	Hmgn2	14683.5015605441	-0.79407037139086	0.106148680933972	-7.48073706054619	7.39069193786739e-14	1.30719663293666e-12
867	ENSMUSG00000020520	Galnt10	746.717578041573	1.02279267461195	0.136729177567634	7.48042731483569	7.40813324958346e-14	1.30877020742641e-12
868	ENSMUSG00000053641	Dennd4a	10015.4057040647	0.737295198237006	0.0985803740899529	7.47912761585016	7.48175945683975e-14	1.32025471889878e-12
869	ENSMUSG00000030029	Lrig1	66.0419219395605	2.86258442923546	0.382778239067992	7.47844087533668	7.5209523473144e-14	1.32564358002088e-12
870	ENSMUSG00000046841	Ckap4	602.310151994247	-2.22645509384534	0.297748199458176	-7.47764419028194	7.56667278896313e-14	1.33161489207144e-12
871	ENSMUSG00000029674	Limk1	331.12949024524	-2.02009827790566	0.270155177449086	-7.47754789295633	7.57221760784896e-14	1.33161489207144e-12
872	ENSMUSG00000047139	Cd24a	4507.70152811502	0.971068441728644	0.129926751955522	7.4739684253869	7.78118187973422e-14	1.3667931519712e-12
873	ENSMUSG00000050966	Lin28a	212.988618973548	-2.19797461026697	0.294316405972512	-7.46806690236717	8.13814678938972e-14	1.42785789659888e-12
874	ENSMUSG00000041354	Rgl2	491.749516212384	-1.38175633529513	0.185127441833164	-7.46381153227604	8.4054807828825e-14	1.47307493308251e-12
875	ENSMUSG00000026483	Fam129a	814.326316434811	-1.1919972901542	0.159743786108014	-7.46193213016877	8.52628047205132e-14	1.49253757703326e-12
876	ENSMUSG00000051331	Cacna1c	149.594062188866	1.89638243660553	0.254269143584188	7.45816975616485	8.77325921906663e-14	1.53401839564433e-12
877	ENSMUSG00000024953	Prdx5	596.637562634674	-1.56507078105512	0.209910026118705	-7.45591246875493	8.92479841303897e-14	1.55873588702985e-12
878	ENSMUSG00000019189	Rnf145	2926.89359762422	0.695668702759127	0.0933781909917934	7.45001263539434	9.33312926767529e-14	1.62819522771051e-12
879	ENSMUSG00000046456	Tmem150b	49.0819357282217	-3.61099332045739	0.48483418421005	-7.44789339955651	9.48424034639665e-14	1.65267473703934e-12
880	ENSMUSG00000041762	Gpr155	610.039847832518	1.38640685361842	0.186304189381891	7.44163004717263	9.9450411786223e-14	1.73100222423816e-12
881	ENSMUSG00000023170	Gps2	2147.174376778	0.763102696480369	0.102597331908185	7.43784153337707	1.02343723463925e-13	1.77934030907711e-12
882	ENSMUSG00000032860	P2ry2	110.520543507644	-2.00510618907966	0.26980659773828	-7.43164253909265	1.07257334705296e-13	1.8626537365998e-12
883	ENSMUSG00000014547	Wdfy2	514.419400904481	-1.49209807947767	0.200836219000326	-7.42942725622238	1.09068909497541e-13	1.89196884119348e-12
884	ENSMUSG00000026288	Inpp5d	3203.24912728486	-1.00460442536184	0.135231276512655	-7.42878756504107	1.09597597123656e-13	1.8989891347772e-12
885	ENSMUSG00000020152	Actr2	6840.13585483583	-0.694013209161177	0.093613478691394	-7.41360345606918	1.22913076013618e-13	2.12729896644134e-12
886	ENSMUSG00000039956	Mrap	246.438675912332	1.38294742115866	0.1866400684355	7.4097027114871	1.2658285226073e-13	2.18834034771737e-12
887	ENSMUSG00000039637	Coro7	1449.8338756702	-1.24919178046439	0.16859797509605	-7.40929290374172	1.26974588751355e-13	2.1926378533309e-12
888	ENSMUSG00000040594	Ranbp17	717.93425009365	1.18463032097867	0.15990230950738	7.40846285853048	1.27771685252741e-13	2.20391768357684e-12
889	ENSMUSG00000030659	Nucb2	1175.84880812888	-1.12206944185424	0.151486712588045	-7.40704859643767	1.29141149632903e-13	2.22503373332641e-12
890	ENSMUSG00000048578	Mlec	1719.61219836953	-1.08811148513824	0.146934423647679	-7.40542248797548	1.30733582508132e-13	2.24993964413152e-12
891	ENSMUSG00000057672	Pkn1	1485.86469971514	-1.02617548875284	0.138804174673345	-7.39297280624154	1.43581850250292e-13	2.46828642007152e-12
892	ENSMUSG00000001029	Icam2	276.033635483322	-1.24518972144748	0.168582267519248	-7.38624375962499	1.51034793956445e-13	2.59349768949649e-12
893	ENSMUSG00000097295	Hmgb1-ps8	130.701256100846	-2.26192849076499	0.306364542401866	-7.38312754156112	1.546137832929e-13	2.65198131992984e-12
894	ENSMUSG00000026181	Ppm1f	324.861489783493	-1.11893069951968	0.151568546427276	-7.38234103245527	1.55530183032285e-13	2.66471567506208e-12
895	ENSMUSG00000041920	Slc16a6	1943.99764108863	1.06878235047259	0.144778881823241	7.3821702240901	1.55729904354166e-13	2.6651563631204e-12
896	ENSMUSG00000029094	Afap1	43.0796148861129	-3.91032114298426	0.530049605976174	-7.37727393605502	1.61563371602421e-13	2.76190419959184e-12
897	ENSMUSG00000022831	Hcls1	1424.82456560738	-2.00789472279508	0.272201729455938	-7.37649509725142	1.62510867516383e-13	2.77500441220561e-12
898	ENSMUSG00000000682	Cd52	416.205297523202	-2.2562812100244	0.30607578231283	-7.37164238534339	1.68538624349521e-13	2.87472840663877e-12
899	ENSMUSG00000029771	Irf5	402.409710116091	-3.01040481485531	0.4088555250828	-7.36300387342363	1.79817151935283e-13	3.06369223158257e-12
900	ENSMUSG00000024677	Ms4a6b	207.752534036672	-2.35421215008044	0.319863371647224	-7.36005544478813	1.83833857003995e-13	3.12864798636688e-12
901	ENSMUSG00000017314	Mpp2	425.590709105645	1.72160362484107	0.234086821264809	7.35455168103428	1.91568978092039e-13	3.25667262756466e-12
902	ENSMUSG00000037697	Ddhd1	1959.89655206064	0.891200808767447	0.121278437062868	7.34838632778118	2.00613967494095e-13	3.4066564746198e-12
903	ENSMUSG00000038127	Ccdc50	2035.23286647586	-0.689211862691654	0.0937934391248527	-7.34818841405541	2.00911165146658e-13	3.40792504601479e-12
904	ENSMUSG00000052187	Hbb-y	50351.9813803228	1.82915660115094	0.249065362413268	7.34408262725776	2.07175114132119e-13	3.51028896367441e-12
905	ENSMUSG00000027284	Cdan1	2436.96223806069	0.689565104164033	0.0939066897327328	7.34308818814293	2.08720899669569e-13	3.5325723980539e-12
906	ENSMUSG00000039652	Cpeb3	182.645059103425	1.64089088888424	0.223468572898587	7.34282618625257	2.09130045443082e-13	3.53559040403056e-12
907	ENSMUSG00000027601	Mtfr1	1799.0252303647	1.15419983985704	0.15719852204187	7.34230719770773	2.0994283266476e-13	3.54541826673222e-12
908	ENSMUSG00000031950	Gabarapl2	954.80623996701	0.832238347951703	0.113362741055048	7.34137460162131	2.11411175866312e-13	3.56628301844086e-12
909	ENSMUSG00000029922	Mkrn1	2110.97294561161	1.24788295055835	0.170060624823792	7.3378711377272	2.17017958396153e-13	3.6568361592452e-12
910	ENSMUSG00000050552	Lamtor4	492.246312695886	-1.21766437331005	0.165947538111329	-7.33764650665172	2.17382389311207e-13	3.65895171107666e-12
911	ENSMUSG00000000320	Alox12	208.538407213903	1.67779902980297	0.228745272597701	7.33479215001637	2.2206584929047e-13	3.73368014663241e-12
912	ENSMUSG00000035239	Neu3	314.675477683604	1.48789559955378	0.203059722173222	7.32737927359381	2.34696926387379e-13	3.94172458495118e-12
913	ENSMUSG00000025702	March8	961.98197720051	1.34244590674508	0.18321648857414	7.32710203755404	2.3518276252036e-13	3.94555791185581e-12
914	ENSMUSG00000032561	Acpp	109.620144876977	-2.65787703246228	0.363013396994743	-7.321705078837	2.44839786354234e-13	4.10307550064312e-12
915	ENSMUSG00000020263	Appl2	225.105272998704	-1.41108373315535	0.192737806267489	-7.3212607348918	2.45652007891574e-13	4.11218776489097e-12
916	ENSMUSG00000024997	Prdx3	6101.7193824885	0.896263002080719	0.122452225337405	7.31928717188403	2.49291606720342e-13	4.16855844992955e-12
917	ENSMUSG00000028645	Slc2a1	3516.9023044838	1.03691389316115	0.141697232444267	7.31781330710885	2.52044173267126e-13	4.20998975128961e-12
918	ENSMUSG00000027312	Atrn	3705.06791079394	-1.66949126772596	0.228401130921953	-7.3094702332995	2.68197656905945e-13	4.47492757170846e-12
919	ENSMUSG00000006304	Arpc2	8006.04166848616	-0.966797115255388	0.132273461145567	-7.309078532325	2.68980539566026e-13	4.48310655553081e-12
920	ENSMUSG00000066643	Wdr35	257.191382056685	1.3487537235927	0.184761767985247	7.29996112453523	2.87850885014084e-13	4.79240435408775e-12
921	ENSMUSG00000043252	Tmem64	570.517603288837	0.940665736494321	0.128881567861343	7.29868321827318	2.90597596150347e-13	4.83288097745372e-12
922	ENSMUSG00000036273	Lrrk2	1761.75252905696	-1.72511105278387	0.236587051401753	-7.29165456250783	3.06171367165437e-13	5.08636315712907e-12
923	ENSMUSG00000073489	Ifi204	1114.50246179404	-2.16607481583556	0.29719244882351	-7.28845845313487	3.13521543199423e-13	5.20282716921512e-12
924	ENSMUSG00000001768	Rin2	250.153135764727	-3.13746009770524	0.430546681924255	-7.28715428413685	3.16570314563047e-13	5.24773539844392e-12
925	ENSMUSG00000020961	Ston2	1439.2370711577	1.00066893863514	0.137478451007447	7.27873300362501	3.36969834581168e-13	5.57985616895108e-12
926	ENSMUSG00000035441	Myo1d	828.329417243972	1.33903805929132	0.184057751532148	7.27509734387602	3.46170738645633e-13	5.7260228983101e-12
927	ENSMUSG00000022881	Rfc4	2752.79303893409	0.829619636526444	0.114129696292784	7.26909527909517	3.6190308387903e-13	5.97979453697422e-12
928	ENSMUSG00000033016	Nfatc1	277.722218591757	-1.25251508506334	0.172455807447558	-7.26281766674754	3.79108819319706e-13	6.2573381309482e-12
929	ENSMUSG00000068329	Htra2	2799.10695274454	0.751151161972259	0.103467601852187	7.25977164373974	3.87744361800139e-13	6.39298212022899e-12
930	ENSMUSG00000040345	Arhgap9	563.198247646137	-1.05679378757942	0.145684068253669	-7.25401068385391	4.04608184018419e-13	6.66385328452702e-12
931	ENSMUSG00000042506	Usp22	680.33219593961	-1.04890532852198	0.144678215572657	-7.24991889325058	4.17021276749621e-13	6.86091825561111e-12
932	ENSMUSG00000025375	Aatk	75.484887882725	-3.31761159961858	0.4576997405802	-7.24844544463372	4.21582172398267e-13	6.9285130199831e-12
933	ENSMUSG00000033885	Pxk	312.226076288549	-1.48786987201319	0.205324293408021	-7.24643853543667	4.27873213264039e-13	7.02436656759409e-12
934	ENSMUSG00000090115	Usp49	419.849906134065	0.965276676346457	0.133236315881035	7.24484664682821	4.32928770278443e-13	7.09975371986607e-12
935	ENSMUSG00000029635	Cdk8	3846.20696508135	0.614334171292798	0.0848115547979132	7.24351973922206	4.37187579516288e-13	7.16192743898500e-12
936	ENSMUSG00000048440	Cyp4f16	65.3677574530625	-3.00025400729721	0.414311624612247	-7.24153952982888	4.43619820579133e-13	7.25953503398567e-12
937	ENSMUSG00000028042	Zbtb7b	380.211626040197	-2.40861099756504	0.332806925103556	-7.23726225593285	4.57832325058521e-13	7.48411710023625e-12
938	ENSMUSG00000044345	Marveld1	126.226670169276	-1.85836067148191	0.257088535034564	-7.22848520348082	4.88411031970983e-13	7.97547097729163e-12
939	ENSMUSG00000068966	Zbtb34	608.746918026807	-1.15921602740112	0.160373426033555	-7.22823011312721	4.8932909908265e-13	7.98195293998823e-12
940	ENSMUSG00000004070	Hmox2	1413.69891232309	-0.872160338610222	0.120679447898556	-7.22708260435003	4.93479967902091e-13	8.0410985833578e-12
941	ENSMUSG00000028717	Tal1	1130.64312649989	1.2188828352364	0.168814193347741	7.22026276976381	5.18872131819697e-13	8.44587082155399e-12
942	ENSMUSG00000021395	Spin1	856.038699436985	-1.00361981334549	0.139052163389775	-7.21757784186544	5.29217033418023e-13	8.60511390749878e-12
943	ENSMUSG00000026923	Notch1	893.234259224041	-2.03745617824974	0.282374298336921	-7.2154448554617	5.37579425233917e-13	8.73181766310488e-12
944	ENSMUSG00000032864	Rag2	38.0490910944112	-3.97511737709614	0.550961545957298	-7.2148726281602	5.39844830433143e-13	8.759325495492e-12
945	ENSMUSG00000071203	Naip5	1868.54672823613	-1.56798925311219	0.217398895905788	-7.21249869544737	5.49343571649754e-13	8.90401638831671e-12
946	ENSMUSG00000023571	Fam132a	631.528867912338	1.12351992399256	0.155784841350797	7.21199774156851	5.51368889950502e-13	8.92739670969539e-12
947	ENSMUSG00000021102	Glrx5	807.214269358633	1.13504907167956	0.15744994254264	7.20895195863388	5.63841482991452e-13	9.11970432416057e-12
948	ENSMUSG00000040268	Plekha1	259.351747326704	-2.59143706596717	0.360268707908501	-7.19306731081771	6.33516900897525e-13	1.02358421635521e-11
949	ENSMUSG00000030341	Tnfrsf1a	926.625770379475	-2.59707041103658	0.361228727662215	-7.18954560409465	6.50073047437442e-13	1.04922748868275e-11
950	ENSMUSG00000066842	Hmcn1	246.205655015956	-1.90337744619648	0.264748499016545	-7.18937955556656	6.50864067880222e-13	1.04939841344435e-11
951	ENSMUSG00000027187	Cat	3945.96148520327	0.917591701517198	0.127657656853861	7.18790963371383	6.57907798937664e-13	1.05963972201138e-11
952	ENSMUSG00000024169	Ift140	1843.63383093522	0.791358248639058	0.110108700525947	7.18706373664427	6.61995126116397e-13	1.06510287255513e-11
953	ENSMUSG00000031897	Psmb10	161.01300874878	-1.85253938220009	0.257796566098622	-7.18605142898366	6.66919314753876e-13	1.07189959539193e-11
954	ENSMUSG00000026696	Vamp4	559.361685629167	-1.0827619658683	0.15068583324674	-7.18555913677258	6.69326958761273e-13	1.07464161712227e-11
955	ENSMUSG00000030691	Fchsd2	1115.17746240641	-2.15693566401796	0.300223910098085	-7.18442333028465	6.74914425081135e-13	1.08247793182908e-11
956	ENSMUSG00000003849	Nqo1	253.067879979225	1.52313279519523	0.212042434152873	7.18315086921291	6.81228539473493e-13	1.09146208568154e-11
957	ENSMUSG00000063234	Gpr84	43.5704403219008	-3.70924961581789	0.516654416315843	-7.17936303006522	7.00369489445471e-13	1.12095710238624e-11
958	ENSMUSG00000052539	Magi3	559.758277750421	-1.05927558311191	0.147598209225713	-7.17675091499263	7.13875751619048e-13	1.14138151227025e-11
959	ENSMUSG00000059588	Calcrl	630.394062594125	-1.97108961797154	0.274912648015383	-7.16987607591357	7.50656851017477e-13	1.19893753775127e-11
960	ENSMUSG00000051853	Arf3	561.742723971992	-1.0611118557088	0.148114924998372	-7.16411162292025	7.8292592603908e-13	1.24917462595214e-11
961	ENSMUSG00000034685	Fam171a2	27.0469380801368	-4.26175101394567	0.595354134058774	-7.15834621805942	8.16561187233664e-13	1.30148467272196e-11
962	ENSMUSG00000023328	Ache	814.756549699875	1.56061743280322	0.218067419249523	7.15658229997896	8.27132314927941e-13	1.31696316712591e-11
963	ENSMUSG00000044252	Osbpl1a	1349.10718878055	0.893907883737355	0.124962158332717	7.15342865123448	8.46367843191752e-13	1.34619068059897e-11
964	ENSMUSG00000030474	Siglece	170.259466350427	-2.5135954202085	0.351418340924006	-7.15271551734992	8.50778063324609e-13	1.35180161783641e-11
965	ENSMUSG00000024975	Pdcd4	2586.55847952223	-1.1127710501696	0.155722544588381	-7.14585709545764	8.9436066392426e-13	1.41957743930859e-11
966	ENSMUSG00000038543	BC028528	175.56989414196	-2.22992744081705	0.312296642626069	-7.1404143895555	9.30499704412563e-13	1.47541034911876e-11
967	ENSMUSG00000020978	Klhdc2	3163.48131938326	0.703224703018931	0.098489147522622	7.14012376701106	9.32469202499578e-13	1.47700421661696e-11
968	ENSMUSG00000022426	Josd1	684.147842085068	0.882223330827434	0.123570523014754	7.13943187504433	9.37174512415336e-13	1.48292376101918e-11
969	ENSMUSG00000030157	Clec2d	1312.8840819245	-1.65040966569912	0.231270577713989	-7.13627164342612	9.58964095201139e-13	1.51583622767759e-11
970	ENSMUSG00000016933	Plcg1	555.273488268083	-1.4527214217456	0.203650843829416	-7.13339259700017	9.7924726452199e-13	1.54630209800859e-11
971	ENSMUSG00000037447	Arid5a	173.533098169054	-2.71973368423206	0.381395849573237	-7.13099968779236	9.96425455651045e-13	1.57180728158672e-11
972	ENSMUSG00000029530	Ccr9	49.0945119966431	-3.02621718209505	0.424874453410809	-7.1226150638175	1.05898278920645e-12	1.66876948377317e-11
973	ENSMUSG00000054520	Sh3bp2	381.443005385495	-1.40140310140539	0.196903333050303	-7.1172137093656	1.10130658517469e-12	1.73368067472977e-11
974	ENSMUSG00000030921	Trim30a	1047.10446394264	-2.13608909928831	0.300282860029729	-7.11358983019153	1.13062837131228e-12	1.77801178268892e-11
975	ENSMUSG00000023032	Slc4a8	34.338986673833	-5.21442129589573	0.733550599976499	-7.10846844929687	1.17337713722622e-12	1.84334539598913e-11
976	ENSMUSG00000028980	H6pd	599.193663689262	-1.0700481956164	0.150606228149435	-7.10493987376586	1.20374933621886e-12	1.88912178103117e-11
977	ENSMUSG00000026126	Ptpn18	344.812754945035	-2.61101385652384	0.367740922800603	-7.100144951612	1.24626107489722e-12	1.95383632386905e-11
978	ENSMUSG00000033416	Gucd1	257.122851688282	1.28736914021544	0.181340349590244	7.09918748433192	1.25492473879852e-12	1.96540718038619e-11
979	ENSMUSG00000070733	Fryl	10277.230520434	0.972568695952722	0.137023109973033	7.09784426980331	1.26717852896876e-12	1.98136723448681e-11
980	ENSMUSG00000041777	Cir1	1382.21685780109	0.684144573267714	0.0963884322865585	7.09778712069705	1.26770248077108e-12	1.98136723448681e-11
981	ENSMUSG00000035164	Zc3h12c	227.703521708233	-1.27914719998299	0.180308843198567	-7.09420113451848	1.30100800906743e-12	2.0313496100801e-11
982	ENSMUSG00000022781	Pak2	3432.07884617903	-0.807500197831432	0.113828125323104	-7.09403054420271	1.30261361247489e-12	2.03178540756393e-11
983	ENSMUSG00000019818	Cd164	4060.69232410148	-0.769037195298856	0.108461752470941	-7.09039986703973	1.3372504490361e-12	2.08368922969338e-11
984	ENSMUSG00000001366	Fbxo9	1398.35409261544	1.02115942214811	0.144053239543905	7.08876402489284	1.35315025519643e-12	2.10632138809387e-11
985	ENSMUSG00000058818	Pirb	1690.92903023029	-1.56363736990496	0.220600181257701	-7.08810555363211	1.35960259206158e-12	2.11421653833576e-11
986	ENSMUSG00000040693	Slco4c1	268.464243497746	-1.88798383778139	0.26643980292107	-7.08596770108215	1.38076014390063e-12	2.14493946492149e-11
987	ENSMUSG00000031714	Gab1	1084.73040408201	1.28813219077337	0.181806757206239	7.08517224864273	1.38871462878651e-12	2.1551106351695e-11
988	ENSMUSG00000042228	Lyn	2284.31880130388	-1.22919858319012	0.173570207249809	-7.08185236779146	1.42240149147978e-12	2.20515421508054e-11
989	ENSMUSG00000042265	Trem1	64.6727432570333	-4.3743264539408	0.617893410964552	-7.07941916246094	1.44759912089664e-12	2.24194901261617e-11
990	ENSMUSG00000016541	Atxn10	3418.15800958788	-0.898838510108811	0.126989752636932	-7.07803969568018	1.46207850028e-12	2.26208650391806e-11
991	ENSMUSG00000020717	Pecam1	809.320364467033	-1.31107402717785	0.185311410531082	-7.07497732287751	1.49473201964348e-12	2.31027349595148e-11
992	ENSMUSG00000040548	Tex2	1235.42165288299	-0.808226205468634	0.114239848478969	-7.07481860515095	1.49644376111215e-12	2.31058760977367e-11
993	ENSMUSG00000047798	Cd300lf	227.147053836473	-2.45505849655344	0.347271676031596	-7.06956157383267	1.55423957525768e-12	2.39741063184511e-11
994	ENSMUSG00000071379	Hpcal1	481.166713536661	-1.75522572609724	0.248392215548166	-7.06634755933757	1.59064729139843e-12	2.45110106261064e-11
995	ENSMUSG00000090523	Gypc	747.516202018204	1.19171463700149	0.168688342941199	7.06459389085876	1.61086396350486e-12	2.47975912854311e-11
996	ENSMUSG00000030830	Itgal	2129.60498553822	-1.71681865545214	0.243055425473002	-7.06348624850116	1.62376277228294e-12	2.49710586175279e-11
997	ENSMUSG00000036225	Kctd1	93.1536040164732	-2.19784724273786	0.311187768682303	-7.06276873298862	1.63217246659693e-12	2.50752113047795e-11
998	ENSMUSG00000006024	Napa	1975.05941575123	0.633516568683421	0.0897868854803544	7.05578064429059	1.71634398844873e-12	2.63419247205102e-11
999	ENSMUSG00000028332	Hemgn	10887.7221450848	1.35716578062361	0.192405188550046	7.05368597827914	1.74239357121438e-12	2.67149572875783e-11
1000	ENSMUSG00000042594	Sh2b3	508.731602377186	-1.11584723728468	0.158205750458595	-7.05313956066797	1.74925244173834e-12	2.67932996501061e-11
1001	ENSMUSG00000003134	Tbc1d8	654.477701696217	-1.00070418662552	0.142006356349504	-7.04689714143919	1.82951452071952e-12	2.79946792346263e-11
1002	ENSMUSG00000034006	Pqlc1	871.448742256837	1.24052851801745	0.176116568868186	7.04379222233157	1.87077050268189e-12	2.85973969955874e-11
1003	ENSMUSG00000024691	Fam111a	6598.48703971433	-0.800978849255629	0.113760028578391	-7.04095154743812	1.90931397988409e-12	2.91574897606027e-11
1004	ENSMUSG00000017664	Slc35c2	728.667006595882	-0.94872413667417	0.134876094449921	-7.03404217436343	2.00634436323577e-12	3.06087416451019e-11
1005	ENSMUSG00000032788	Pdxk	566.461813541354	-0.930857841609062	0.132445158050014	-7.02825120460461	2.09138126708318e-12	3.18743152914558e-11
1006	ENSMUSG00000020682	Mmp28	50.1586358572552	-3.46224941172443	0.492832647821301	-7.02520303196273	2.13755189196977e-12	3.25456086772376e-11
1007	ENSMUSG00000071723	Gspt2	82.5603552250033	-2.1259513520613	0.302638831602006	-7.02471437920794	2.14504590682075e-12	3.26272772142736e-11
1008	ENSMUSG00000007817	Zmiz1	2659.02022343458	-1.36057036446844	0.193880468559516	-7.01757311903122	2.25755025476262e-12	3.43044615597213e-11
1009	ENSMUSG00000040213	Ccbl2	389.733797169784	-1.54224689295698	0.219885558314468	-7.01386168686595	2.31828584950322e-12	3.51924522862644e-11
1010	ENSMUSG00000010406	Mrpl52	1012.63293298551	1.05347828722888	0.150242647116901	7.0118458869351	2.3519419693453e-12	3.56680149945168e-11
1011	ENSMUSG00000015189	Casd1	1731.28874380166	-0.962994690030318	0.137398104068076	-7.00879169011814	2.40385035589128e-12	3.6411023432735e-11
1012	ENSMUSG00000064147	Rab44	486.307399343099	-1.85176330637045	0.264209820193342	-7.00868463184061	2.40569012952457e-12	3.6411023432735e-11
1013	ENSMUSG00000015733	Capza2	4741.14665498552	-1.07888929213368	0.154106348096132	-7.00093997075752	2.5425087230131e-12	3.8443836239281e-11
1014	ENSMUSG00000032496	Ltf	3958.39998994364	-3.60402766675382	0.514903407803815	-6.99942477002794	2.57015540363079e-12	3.88235407469554e-11
1015	ENSMUSG00000038733	Wdr26	8645.75105017547	0.797522030116993	0.113994929264654	6.99611847001932	2.63151045662709e-12	3.97111779942434e-11
1016	ENSMUSG00000030878	Cdr2	1916.13534170463	1.32917052252335	0.18999288844517	6.99589618011906	2.63568663984577e-12	3.97350514394859e-11
1017	ENSMUSG00000021699	Pde4d	1601.8269065201	0.80596931087701	0.115216580340923	6.99525457613971	2.64777700817498e-12	3.98780731899865e-11
1018	ENSMUSG00000010142	Tnfrsf13b	66.6973111506362	-3.23612822295372	0.463660047050466	-6.97952787508882	2.96173665083597e-12	4.45627900597786e-11
1019	ENSMUSG00000056071	S100a9	7213.53910239081	-2.13412706078064	0.305805763475678	-6.97870124004506	2.9792124869814e-12	4.47817445172661e-11
1020	ENSMUSG00000021298	Gpr132	57.3363331707971	-2.6059775845621	0.373664020718121	-6.97411963708424	3.07792079144964e-12	4.62201105516021e-11
1021	ENSMUSG00000038664	Herc1	34183.907699671	0.9249518051944	0.132697475775953	6.97037980402951	3.16086476808588e-12	4.74191632250455e-11
1022	ENSMUSG00000058099	Nfam1	47.3648104052221	-3.53208192832477	0.50680349231534	-6.96933225970563	3.18448808129166e-12	4.77268140324309e-11
1023	ENSMUSG00000029310	Nudt9	1546.74422289256	0.981636055400515	0.140903630992609	6.96671937043272	3.24416874166183e-12	4.85737366725652e-11
1024	ENSMUSG00000032601	Prkar2a	1239.6893005119	-0.747443965569541	0.107361663250464	-6.96192610043521	3.35651576517898e-12	5.02067890383266e-11
1025	ENSMUSG00000040855	Reps2	209.261197777688	1.39857578881624	0.201024653849295	6.95723515517024	3.4701546915376e-12	5.18559604002746e-11
1026	ENSMUSG00000037321	Tap1	228.447845340978	-1.96521460109316	0.282757606479863	-6.95017412814717	3.64835611895642e-12	5.44657608908924e-11
1027	ENSMUSG00000041440	Gk5	170.907648422222	-1.78414373853833	0.256823940885967	-6.94695257920101	3.73261097050762e-12	5.5669330316714e-11
1028	ENSMUSG00000020570	Sypl	1393.98443215375	-0.814996695719528	0.117360265641052	-6.94440057090705	3.80070650621112e-12	5.66297875054823e-11
1029	ENSMUSG00000025173	Wdr45b	1097.69108032578	-0.777537344618002	0.11198571439486	-6.9431833231551	3.83361404406763e-12	5.70645931127152e-11
1030	ENSMUSG00000052142	Rasal3	354.091485710566	-1.50010684177359	0.216132748779111	-6.94067349926092	3.90234981212296e-12	5.80313515264925e-11
1031	ENSMUSG00000054169	Ceacam10	84.1130965892825	-4.1913299877631	0.604011844589812	-6.93915198071895	3.94460591415224e-12	5.8602840724607e-11
1032	ENSMUSG00000034636	Zyg11b	709.409790105582	-1.02536092356321	0.147799295445921	-6.93752240475586	3.99036055906809e-12	5.92251479488818e-11
1033	ENSMUSG00000022607	Ptk2	614.330634203082	1.14316520543015	0.164860247670716	6.93414708264571	4.08679284753568e-12	6.05976825224627e-11
1034	ENSMUSG00000019528	Gyg	1022.8447340773	-1.09743681850462	0.158375023217469	-6.92935537567503	4.22762572650439e-12	6.26252836101235e-11
1035	ENSMUSG00000061436	Hipk2	9116.17267869483	0.709676498726108	0.102486605232193	6.9245780667461	4.37276849451266e-12	6.47127488216912e-11
1036	ENSMUSG00000022469	Rapgef3	47.1807971042896	-4.70807986040546	0.68137045563356	-6.90972116780106	4.85607231831213e-12	7.17958105208367e-11
1037	ENSMUSG00000078528	Gm17068	229.669370787539	-1.76073679297952	0.254869084214678	-6.90839690661126	4.90160997028852e-12	7.23725443729581e-11
1038	ENSMUSG00000053916	Nanp	1474.70163225497	0.87690192944009	0.126934319406707	6.90831237398006	4.90453098251163e-12	7.23725443729581e-11
1039	ENSMUSG00000046908	Ltb4r1	296.94078627844	-1.56063358873302	0.226042328739533	-6.90416523947304	5.04994916573815e-12	7.44466519457279e-11
1040	ENSMUSG00000029190	D5Ertd579e	3159.58203521965	1.06566605390256	0.154369069077484	6.90336516421993	5.07848596730634e-12	7.47953553473377e-11
1041	ENSMUSG00000018677	Slc25a39	2301.54967412668	0.691707631847491	0.100211587122248	6.90247157750006	5.11054498173589e-12	7.51952137226212e-11
1042	ENSMUSG00000030187	Klra2	91.1292506247838	-3.10619343743178	0.450590373617556	-6.89360807354529	5.43947587975076e-12	7.99582073417873e-11
1043	ENSMUSG00000047250	Ptgs1	1154.76776140788	-1.94506030155327	0.282329900453063	-6.88931742062026	5.60607241737994e-12	8.23281027967483e-11
1044	ENSMUSG00000001380	Hars	4765.09926503853	0.691201862204204	0.100408376627521	6.88390635741793	5.82331624335511e-12	8.5436527681485e-11
1045	ENSMUSG00000037572	Wdhd1	7636.08084162827	0.740225131343764	0.107542135354342	6.8831172907697	5.85567740407208e-12	8.58291012422699e-11
1046	ENSMUSG00000042460	C1galt1	1774.51090338611	0.771671465924114	0.112138229954408	6.88143076841726	5.92543706913235e-12	8.67685655716063e-11
1047	ENSMUSG00000019832	Rab32	153.740807637253	-1.61448645215681	0.234634978554603	-6.88084301028925	5.94993939932179e-12	8.70441468762291e-11
1048	ENSMUSG00000027478	Dnmt3b	1353.69800702346	-1.23511834520511	0.179512830547341	-6.88039034000628	5.96887788201143e-12	8.72378840827949e-11
1049	ENSMUSG00000021792	Fam213a	806.179605523448	1.29280734960938	0.187949238257137	6.87849209498081	6.04894063782003e-12	8.83237595324016e-11
1050	ENSMUSG00000030468	Siglecg	139.29383578437	-2.85532115072736	0.41536178110021	-6.87429917881271	6.22953468242487e-12	9.08740787911445e-11
1051	ENSMUSG00000035284	Vps13c	14505.9070574885	0.647248512372689	0.0941573663418319	6.87411444817708	6.23761162682827e-12	9.09053256785238e-11
1052	ENSMUSG00000021361	Tmem14c	11075.5648234233	0.90056625453696	0.131157544011915	6.86629397737996	6.58912202260635e-12	9.59368650382714e-11
1053	ENSMUSG00000039782	Cpeb2	292.71319992248	-1.33153602448968	0.193931751480248	-6.86600319094883	6.60255974076811e-12	9.59846474773808e-11
1054	ENSMUSG00000026956	Uap1l1	275.524303475057	-1.3608964749873	0.198209441677806	-6.86595181070874	6.60493689633475e-12	9.59846474773808e-11
1055	ENSMUSG00000045216	Hs6st1	695.888048424037	1.04041639146387	0.151585496747906	6.86356157933851	6.71645519279439e-12	9.75127433061912e-11
1056	ENSMUSG00000009741	Ubp1	2063.75402468732	0.547368657884705	0.0797651229905991	6.86225554932344	6.77816655531406e-12	9.83155086436984e-11
1057	ENSMUSG00000037287	Tbcel	965.410580706144	1.25623228255826	0.183076562512701	6.86178648602883	6.80046565710373e-12	9.85456314757407e-11
1058	ENSMUSG00000042302	Ehbp1	422.244115983485	1.14234380432169	0.166536714858844	6.85941118323329	6.91449517348457e-12	1.00103329463387e-10
1059	ENSMUSG00000003948	Mmd	291.390570496417	-1.16375238170162	0.169670130254637	-6.85891134730129	6.93872800143426e-12	1.00359298203936e-10
1060	ENSMUSG00000027858	Tspan2	79.9704115667212	-2.25848111175525	0.329289490388251	-6.85864923624609	6.95146880037573e-12	1.00448724165429e-10
1061	ENSMUSG00000024661	Fth1	13263.4611181946	1.06155618148408	0.154845084494167	6.8556014222335	7.10131183363932e-12	1.02517241617204e-10
1062	ENSMUSG00000023809	Rps6ka2	163.023125303018	-1.77003056827835	0.258198769950326	-6.85530209388249	7.11619761352637e-12	1.02635403810154e-10
1063	ENSMUSG00000028758	Kif17	35.4771813063493	-3.93279364856384	0.574210711417286	-6.8490426429991	7.43458351064442e-12	1.07126543398439e-10
1064	ENSMUSG00000029578	Wipi2	2229.1598927819	0.778874317304367	0.113755453552829	6.84691848151837	7.54576863824536e-12	1.08626445706771e-10
1065	ENSMUSG00000004891	Nes	192.573395772847	-1.96457930880328	0.287040256427311	-6.8442640529092	7.68700188375293e-12	1.10555688125299e-10
1066	ENSMUSG00000009112	Bcl2l13	1720.44057220437	0.819599553721801	0.119763630908293	6.84347616639478	7.72941894602145e-12	1.11061454030216e-10
1067	ENSMUSG00000016534	Lamp2	2300.39960670362	-0.859753461340951	0.125816957661172	-6.83336711777982	8.29443280908529e-12	1.19068254298744e-10
1068	ENSMUSG00000033191	Tie1	183.678561305971	-1.76195992996126	0.257878109162219	-6.83253004950838	8.34299223278275e-12	1.19653194784207e-10
1069	ENSMUSG00000035472	Slc25a21	759.35124683275	1.83678486599017	0.268920452088309	6.8302163399123	8.47866721773725e-12	1.21485262651152e-10
1070	ENSMUSG00000033904	Ccp110	1486.53586176114	0.605330187158022	0.0886365427664349	6.82935241227899	8.52987992036147e-12	1.22104832467455e-10
1071	ENSMUSG00000056529	Ptafr	181.149777741218	-2.06316398597452	0.302171962336261	-6.82778100927381	8.62380915261765e-12	1.23334159468389e-10
1072	ENSMUSG00000044948	Cfap43	294.763553038832	-1.12670477146869	0.165089683661181	-6.82480423053609	8.8045298783545e-12	1.25801291181675e-10
1073	ENSMUSG00000030117	Gdf3	226.758184835068	1.22839661375591	0.180010050166208	6.82404461651839	8.85123723380588e-12	1.26350792833369e-10
1074	ENSMUSG00000021690	Jmy	1062.91785933296	0.938588525179675	0.137629926005674	6.81965436166099	9.12598085814978e-12	1.30151442089646e-10
1075	ENSMUSG00000016028	Celsr1	59.7383306198114	-2.57244878566135	0.377295680039219	-6.81812414442155	9.22369229288922e-12	1.31422599860637e-10
1076	ENSMUSG00000001473	Tubb6	340.584395352742	-2.42794242643566	0.356130035999311	-6.81757274312117	9.25915243173835e-12	1.31805239588231e-10
1077	ENSMUSG00000026872	Zeb2	3615.69544536962	-1.32881609131303	0.194946088743973	-6.81632598978785	9.3398231945539e-12	1.32830150298033e-10
1078	ENSMUSG00000028245	Nsmaf	4296.19949019399	0.715812324465386	0.105018911027423	6.81603263128932	9.35890470556166e-12	1.32978055078931e-10
1079	ENSMUSG00000019846	Lama4	43.3656865197666	-2.96117824407567	0.434659404974171	-6.81264044948398	9.58234262703519e-12	1.36026637644391e-10
1080	ENSMUSG00000085611	Ap3s1-ps1	320.30672436832	-1.52481878089861	0.22384148512419	-6.81204728449967	9.62194675082589e-12	1.36341615135547e-10
1081	ENSMUSG00000029821	Dfna5	56.284032123831	-3.53895048251399	0.519513934615002	-6.81204150016999	9.62233374430542e-12	1.36341615135547e-10
1082	ENSMUSG00000021109	Hif1a	2724.66422352841	-0.665119285540779	0.0976705415704949	-6.80982489546985	9.7717610692062e-12	1.38330928185796e-10
1083	ENSMUSG00000027610	Gss	747.716356121378	1.3463875387942	0.197792852513411	6.8070586054312	9.96143601134767e-12	1.40885794446733e-10
1084	ENSMUSG00000035476	Tab3	1900.47577872835	0.957472929111045	0.140698630985937	6.80513322980906	1.00955764124817e-11	1.42651239769356e-10
1085	ENSMUSG00000024772	Ehd1	1299.91182427508	0.941197027538143	0.138331537207695	6.80392227641481	1.01808480194547e-11	1.43723547570496e-10
1086	ENSMUSG00000055044	Pdlim1	829.117088838999	1.00752247756517	0.148161020069174	6.80018588623903	1.04484247007137e-11	1.4736512075583e-10
1087	ENSMUSG00000029616	Erp29	1948.11292905596	-0.606642344934483	0.0892691433599968	-6.79565549865387	1.07821149123016e-11	1.51931604518605e-10
1088	ENSMUSG00000025006	Sorbs1	205.441219326458	1.73024966475274	0.254658904676337	6.79438116233095	1.08778439116446e-11	1.53139646318622e-10
1089	ENSMUSG00000024013	Fgd2	278.055155529592	-3.22633943479683	0.475270645006386	-6.78842564483123	1.13363779157719e-11	1.59448393513204e-10
1090	ENSMUSG00000031453	Rasa3	1869.41446395222	-0.888073765452714	0.130864415536206	-6.78621275167819	1.15115359795167e-11	1.61763483117667e-10
1091	ENSMUSG00000031480	Thsd1	66.1618917238479	-2.70232234112557	0.398542737618516	-6.78050830200353	1.19753795170247e-11	1.68127303448458e-10
1092	ENSMUSG00000037846	Rtkn2	170.970354828441	-1.44811011826456	0.213714364639766	-6.77591382640783	1.23622350418314e-11	1.73399591699387e-10
1093	ENSMUSG00000026672	Optn	765.369832513109	0.900001470948109	0.132841151552779	6.77502009300582	1.24388971255201e-11	1.74315267403102e-10
1094	ENSMUSG00000051811	Cox6b2	804.589629256884	0.982429714983213	0.145116110547909	6.76995621832678	1.28821372781055e-11	1.80361697156071e-10
1095	ENSMUSG00000031591	Asah1	2163.64132114163	-1.27550958211294	0.188465596859693	-6.76786428592863	1.30697262343092e-11	1.82821001580743e-10
1096	ENSMUSG00000022043	Trim35	421.394167869075	-0.937153743694546	0.138506416275626	-6.76613956879532	1.32263961005889e-11	1.84843712657592e-10
1097	ENSMUSG00000067586	S1pr3	42.5875727890627	-3.27771390334848	0.485192563067665	-6.75549081507948	1.42352526381086e-11	1.9876149923237e-10
1098	ENSMUSG00000032643	Fhl3	133.541728510539	-1.5556261632512	0.230325877342221	-6.75402252322621	1.43801411644429e-11	2.00601659577206e-10
1099	ENSMUSG00000034738	Nostrin	96.2462686309948	-2.17150722480153	0.321871844966415	-6.74649634244373	1.51457883347857e-11	2.11090118220121e-10
1100	ENSMUSG00000021866	Anxa11	713.389511415041	-1.10430200701388	0.163906960718702	-6.73737101933756	1.61277992517657e-11	2.24572273762995e-10
1101	ENSMUSG00000033545	Znrf1	387.764688657652	-1.12126694189555	0.166494153929875	-6.73457244851863	1.64412666960343e-11	2.28729229775801e-10
1102	ENSMUSG00000029780	Nt5c3	2653.99276705711	1.12596184534719	0.167198079450372	6.73429891688082	1.6472223101303e-11	2.28951943051414e-10
1103	ENSMUSG00000024299	Adamts10	205.976590918988	-1.86460740856736	0.277063217848123	-6.72989876840842	1.69781167103183e-11	2.35769550001764e-10
1104	ENSMUSG00000027999	Pla2g12a	545.547347476824	1.26642044717853	0.18848647766947	6.71889285023047	1.83110490565716e-11	2.5404921956477e-10
1105	ENSMUSG00000039616	Mocos	78.3660303608185	-2.44018166906468	0.363334544140766	-6.71607395557547	1.86686070542042e-11	2.587756147052e-10
1106	ENSMUSG00000022957	Itsn1	1688.819649398	1.30131197588066	0.194040427634213	6.70639614510526	1.99489706291143e-11	2.76273402464868e-10
1107	ENSMUSG00000022843	Clcn2	612.46043752298	1.66496824515129	0.248277885721532	6.70606743855842	1.9993934875861e-11	2.76645980572325e-10
1108	ENSMUSG00000030774	Pak1	183.025001228157	-2.48410508038892	0.370446652584484	-6.70570259727856	2.00439582410814e-11	2.7708782344643e-10
1109	ENSMUSG00000027219	Slc28a2	200.256173039139	-2.55958076606136	0.381763758226467	-6.70461957403245	2.01931743650955e-11	2.7889887443658e-10
1110	ENSMUSG00000031146	Plp2	853.563659525893	-1.17018843347112	0.174814980810792	-6.69386815731572	2.17347255363878e-11	2.99919631568335e-10
1111	ENSMUSG00000056501	Cebpb	95.9163999131886	-2.15193810606926	0.32159941711018	-6.69136196018663	2.21103010594728e-11	3.04827615956747e-10
1112	ENSMUSG00000038068	Rnf144b	204.997056209895	-1.89082730513592	0.282857341603158	-6.68473830100794	2.31337672695248e-11	3.18651001139668e-10
1113	ENSMUSG00000021423	Ly86	308.597216529477	-2.46579793598771	0.369305608144979	-6.67684942119728	2.44133556748091e-11	3.35974275715231e-10
1114	ENSMUSG00000026426	Arl8a	363.018582685019	-1.02487340699529	0.153555452920082	-6.67428858764584	2.48434324379953e-11	3.41586045469277e-10
1115	ENSMUSG00000018042	Cyb5r3	2720.44175073921	1.02070816369229	0.152957403963836	6.67315302980442	2.50365079577785e-11	3.43932011111474e-10
1116	ENSMUSG00000044337	Ackr3	238.465605230974	3.82989728059514	0.574026708977806	6.67198445768352	2.52367302106079e-11	3.46371860784839e-10
1117	ENSMUSG00000037544	Dlgap5	4307.48631434204	0.742420601371175	0.111401499702759	6.66436810412872	2.65806489783636e-11	3.64490421129449e-10
1118	ENSMUSG00000046546	Fam43a	220.785631862797	-2.00706035868072	0.301267369987371	-6.66205689240378	2.70021452648672e-11	3.69655119606408e-10
1119	ENSMUSG00000004864	Mapk13	68.6624025817506	-3.18874222057226	0.478643630766885	-6.6620383425206	2.70055545367611e-11	3.69655119606408e-10
1120	ENSMUSG00000001786	Fbxo7	2505.11956682727	1.0731657390819	0.16109735474617	6.66159752140448	2.7086696878432e-11	3.70434764363342e-10
1121	ENSMUSG00000059810	Rgs3	213.374926767977	-2.39338877196997	0.359316500810614	-6.66094868053795	2.72065639115335e-11	3.71469966992493e-10
1122	ENSMUSG00000024620	Pdgfrb	122.024440700596	-1.73528801670417	0.260517562306749	-6.6609252801964	2.72108965832458e-11	3.71469966992493e-10
1123	ENSMUSG00000057948	Unc13d	1513.04687025933	0.708709527205444	0.106419631823387	6.6595750714644	2.74620404756406e-11	3.74269098751899e-10
1124	ENSMUSG00000024885	Aldh3b1	189.950124528026	-2.13992943306684	0.321331942325317	-6.65956025903074	2.74648081867947e-11	3.74269098751899e-10
1125	ENSMUSG00000069114	Zbtb10	221.264424257596	-1.20478292657362	0.180957923576344	-6.65780697945143	2.77943455110595e-11	3.78423102393687e-10
1126	ENSMUSG00000030149	Klrk1	33.4372915689322	-5.41082522019799	0.813020429673861	-6.65521433744109	2.82887491453537e-11	3.84812407335153e-10
1127	ENSMUSG00000017499	Cdc6	4400.43095620501	0.634951798307195	0.0954116194164483	6.65486868570784	2.83553100678646e-11	3.85375585012851e-10
1128	ENSMUSG00000023026	Dip2b	2113.72723855419	-0.711948352104943	0.107013752694419	-6.6528678247359	2.87436314016705e-11	3.90306916825698e-10
1129	ENSMUSG00000053886	Sh2d4a	289.471353136077	1.35952687564923	0.204734637125767	6.6404341480044	3.12760544918884e-11	4.24318269842563e-10
1130	ENSMUSG00000003882	Il7r	89.6972367978392	-2.69548835190077	0.406014272788243	-6.63890048344829	3.1603166603286e-11	4.2837672819693e-10
1131	ENSMUSG00000001891	Ugp2	1777.42255610686	-0.903429959670744	0.136101247383462	-6.63792564020629	3.18128269617126e-11	4.30837374511541e-10
1132	ENSMUSG00000047821	Trim16	39.0911446622559	-3.02883101279193	0.456374761327111	-6.63671891930278	3.20742436227045e-11	4.33993983718166e-10
1133	ENSMUSG00000028175	Depdc1a	4479.91000260772	0.751332806014771	0.113435176084663	6.62345519218845	3.50898327116905e-11	4.74378612219739e-10
1134	ENSMUSG00000058715	Fcer1g	1337.0823886359	-1.48557634552929	0.224363679504866	-6.62128713884403	3.56084508864867e-11	4.80965292970297e-10
1135	ENSMUSG00000030336	Cd27	40.4310808326191	-3.77283851046901	0.569866343599105	-6.62056735381299	3.57822828677657e-11	4.82887424392571e-10
1136	ENSMUSG00000007613	Tgfbr1	778.941177323844	-1.05724182344361	0.159725787357015	-6.61910541145425	3.6137909944509e-11	4.87257364982434e-10
1137	ENSMUSG00000061981	Flot2	839.531129570964	-0.807170364542287	0.121968027486914	-6.61788487666484	3.64374603040797e-11	4.9086418599612e-10
1138	ENSMUSG00000026348	Acmsd	184.540725293205	1.52593581504751	0.23059050505512	6.61751365123536	3.65290494216408e-11	4.91665597531873e-10
1139	ENSMUSG00000040760	Appl1	1076.07324007173	-1.25572738935538	0.189796625616109	-6.6161734186743	3.68615916764454e-11	4.95705882096677e-10
1140	ENSMUSG00000021203	Otub2	265.36168950931	1.60543579714935	0.242781840461857	6.61266836965747	3.77453417225719e-11	5.07145086986521e-10
1141	ENSMUSG00000028555	Ttc39a	304.249379202262	1.58223809295099	0.23971304821952	6.60055055285118	4.09633671426085e-11	5.49899995200117e-10
1142	ENSMUSG00000046959	Slc26a1	569.722086197398	1.68912171325576	0.255978539710981	6.59868485523399	4.14821026097905e-11	5.56375976947601e-10
1143	ENSMUSG00000025903	Lypla1	1384.09441714859	-0.918627986873259	0.139279087250245	-6.59559166425856	4.23563237305242e-11	5.67268541284037e-10
1144	ENSMUSG00000034317	Trim59	3879.09649022245	0.825875872250221	0.125217139674308	6.59554973383307	4.23682973969405e-11	5.67268541284037e-10
1145	ENSMUSG00000074277	Phldb3	108.573234681659	-1.74791129636861	0.265226426531269	-6.59026070376338	4.39054922738324e-11	5.87336615858769e-10
1146	ENSMUSG00000031825	Crispld2	42.5705114778223	-4.74020784187726	0.719508361813555	-6.58812057434516	4.45428859765591e-11	5.95343267454586e-10
1147	ENSMUSG00000026389	Steap3	1884.47956024722	1.34466797474141	0.204189896848172	6.58537956822249	4.53724745075537e-11	6.05902521388143e-10
1148	ENSMUSG00000021193	Pitrm1	5447.6811582259	0.812367616529781	0.12347013118684	6.57946669952486	4.72138633625794e-11	6.29943157774067e-10
1149	ENSMUSG00000041481	Serpina3g	49.6899919520788	-3.01987945660492	0.459064391278311	-6.57833522699454	4.75744682935766e-11	6.3420202859244e-10
1150	ENSMUSG00000026944	Abca2	1155.27325473068	-1.85608187360846	0.282253174678273	-6.57594684532466	4.83445246587263e-11	6.4390702973714e-10
1151	ENSMUSG00000020788	Atp2a3	1888.15809455167	-1.30822543109075	0.199083682429063	-6.57123384060817	4.99000202484623e-11	6.64047445825974e-10
1152	ENSMUSG00000042207	Kdm5b	2670.445583336	-0.650846423219376	0.0991591734499482	-6.56365317070637	5.25052473126592e-11	6.9811013288889e-10
1153	ENSMUSG00000050192	Eif5a2	193.804896985546	1.46136416497009	0.222882118146239	6.55666850766038	5.50231381047454e-11	7.30953518083596e-10
1154	ENSMUSG00000028849	Map7d1	436.829809995555	-1.70985157705361	0.261484281780595	-6.5390224047513	6.1922249435853e-11	8.21891763092686e-10
1155	ENSMUSG00000052713	Zfp608	106.404060568273	-1.64269120905834	0.25136364819905	-6.53511842634272	6.3559228183226e-11	8.42888916088721e-10
1156	ENSMUSG00000007659	Bcl2l1	906.851190972981	1.0014552161718	0.153254317834874	6.53459706923779	6.37810173638357e-11	8.45098480070823e-10
1157	ENSMUSG00000046223	Plaur	71.5364444249757	-3.33000748499716	0.509642504188646	-6.53400659801433	6.40331223885756e-11	8.47705562338645e-10
1158	ENSMUSG00000073643	Wdfy1	565.617570441243	-0.935852673670626	0.143253915988706	-6.53282437140782	6.45408133191406e-11	8.53688806225627e-10
1159	ENSMUSG00000043671	Dpy19l3	229.608688069794	-1.42067878068225	0.217595673380677	-6.52898450879037	6.62170986959887e-11	8.74598664445827e-10
1160	ENSMUSG00000024070	Prkd3	1496.41866802691	-0.743550433569459	0.113885285190275	-6.52894210456747	6.62358458416896e-11	8.74598664445827e-10
1161	ENSMUSG00000027115	Kif18a	3121.37602050856	0.755181307524825	0.115688232243211	6.5277279536713	6.67748364654042e-11	8.80956218898015e-10
1162	ENSMUSG00000036622	Atp13a2	1156.97012832352	-0.858763636962378	0.13168342222668	-6.52142557082168	6.96422777984634e-11	9.17995498312447e-10
1163	ENSMUSG00000047867	Gimap6	189.661968880908	-1.61523770923464	0.247937479496565	-6.51469762665316	7.28362292435725e-11	9.59271301224248e-10
1164	ENSMUSG00000019461	Plscr3	815.236585922319	-0.986548850340705	0.151438922907877	-6.51449991453547	7.29322234656081e-11	9.59710366686185e-10
1165	ENSMUSG00000051650	B3gnt2	379.481968168822	-1.26113155807108	0.19360200280071	-6.51404189950073	7.31550768602195e-11	9.61816577054061e-10
1166	ENSMUSG00000021065	Fut8	2662.99762222065	-0.863365945896177	0.132644253639167	-6.5088831382383	7.57115913616828e-11	9.94574995614833e-10
1167	ENSMUSG00000021693	Kif2a	5081.47234961012	0.64232311050522	0.0988099408270638	6.50059199640052	8.0004545456816e-11	1.05006822858788e-09
1168	ENSMUSG00000042745	Id1	165.512248785692	-1.73085489268988	0.266299905094865	-6.49964517288615	8.05096765221506e-11	1.05579342062481e-09
1169	ENSMUSG00000021048	Mthfd1	7931.60100477404	0.653140332224804	0.100550610236486	6.49563767627743	8.26824333413361e-11	1.08335913728763e-09
1170	ENSMUSG00000048200	Cracr2b	45.9951829932674	-3.50756158105217	0.540126354161389	-6.49396489178552	8.36062395360369e-11	1.09452715467819e-09
1171	ENSMUSG00000058486	Wdr91	984.617235505958	1.04488454195586	0.160915152822869	6.4933881217889	8.39270983951436e-11	1.09778938182614e-09
1172	ENSMUSG00000003199	Mpnd	166.478038953415	-1.32193202861262	0.203634804069774	-6.49168021474203	8.48842898929364e-11	1.10936234495743e-09
1173	ENSMUSG00000011171	Vipr2	47.9499360202707	-3.93961341897665	0.606944559982144	-6.49089501534135	8.53279265065894e-11	1.11328391149887e-09
1174	ENSMUSG00000046169	Adamts6	38.1960014114783	-8.6517682896689	1.33290901918831	-6.49089185017107	8.53297194032563e-11	1.11328391149887e-09
1175	ENSMUSG00000052684	Jun	819.062218555981	-1.49504223004362	0.230383141194694	-6.48937340766691	8.61940955979483e-11	1.12360422321172e-09
1176	ENSMUSG00000050533	Gm9845	175.256325843415	-1.50148654225155	0.231502702601196	-6.48582727277322	8.82462192279295e-11	1.14937698972296e-09
1177	ENSMUSG00000033159	Cnppd1	897.597507350673	0.86236308183965	0.132990097524962	6.48441574138848	8.90762874514378e-11	1.15920262947636e-09
1178	ENSMUSG00000040272	Accs	94.5341893081312	-2.07903407403768	0.320704443637606	-6.48271053078072	9.00892432732204e-11	1.17088489023539e-09
1179	ENSMUSG00000032902	Slc16a1	4241.58123996864	0.678975503349073	0.104737765470166	6.48262353412988	9.01412232297138e-11	1.17088489023539e-09
1180	ENSMUSG00000029482	Aacs	431.392691221299	-0.903413853855764	0.139361528949225	-6.48251967861889	9.02033146489363e-11	1.17088489023539e-09
1181	ENSMUSG00000028035	Dnajb4	1473.49267485488	0.859704836716995	0.132689091529666	6.479092039942	9.22762048258405e-11	1.19677784023489e-09
1182	ENSMUSG00000041977	Arhgef11	490.849451855365	-1.17530805509721	0.181419921000383	-6.47838478054858	9.27096854659799e-11	1.20138261614417e-09
1183	ENSMUSG00000034640	Tiparp	499.09754045031	-1.15591496452393	0.178448664163312	-6.47757701041718	9.32072050317923e-11	1.2068087569501e-09
1184	ENSMUSG00000036461	Elf1	2799.81360519282	-0.661162429484176	0.102084480946518	-6.47662037710274	9.37997889268647e-11	1.21345554644661e-09
1185	ENSMUSG00000040274	Cdk6	1857.6100985999	-0.871379699032533	0.134571946352631	-6.47519577928356	9.46890848465299e-11	1.22392633974202e-09
1186	ENSMUSG00000034853	Acot11	673.462176535098	1.962656987449	0.303182917833133	6.4735078132905	9.57534600893236e-11	1.23664059712325e-09
1187	ENSMUSG00000011257	Pabpc4	43946.4243716347	0.857744930885546	0.13260369027945	6.4684846181726	9.89905917687849e-11	1.27737059319501e-09
1188	ENSMUSG00000038695	Josd2	534.128617895061	1.3641347913973	0.211050537626936	6.4635456831132	1.02277639219379e-10	1.31867558916097e-09
1189	ENSMUSG00000019302	Atp6v0a1	3700.57574048784	1.09671685022829	0.169700003956404	6.46268016888224	1.02864557283976e-10	1.32512735401065e-09
1190	ENSMUSG00000020546	Stxbp4	733.928410270726	1.23193569389245	0.19066292942825	6.46132783958952	1.03788189078342e-10	1.33489870067538e-09
1191	ENSMUSG00000026614	Slc30a10	104.183357630736	2.27046532494428	0.351393720492209	6.46131445309825	1.03797372364326e-10	1.33489870067538e-09
1192	ENSMUSG00000026116	Tmem131	9906.00479281973	0.726409062756939	0.112442007597076	6.46029965384424	1.04495853683425e-10	1.34275418697065e-09
1193	ENSMUSG00000000532	Acvr1b	250.400219957845	-1.22530668775272	0.189794379324779	-6.45596930800548	1.07528401750552e-10	1.38056372976798e-09
1194	ENSMUSG00000006281	Tep1	561.346254644131	-1.46345757481943	0.226797164256612	-6.45271548970331	1.09863499349247e-10	1.40936283042916e-09
1195	ENSMUSG00000029478	Ncor2	1256.47511755708	-0.986168667246207	0.152835144818439	-6.45249931498234	1.10020380794307e-10	1.41019428671666e-09
1196	ENSMUSG00000070643	Sox13	107.180069285593	-1.6114837566415	0.249793024448664	-6.45127605223694	1.10912256362934e-10	1.42043731664804e-09
1197	ENSMUSG00000060671	Atp8b2	576.521231728493	-2.0647362873549	0.32011277582393	-6.45002775050301	1.11829672744409e-10	1.4288841279107e-09
1198	ENSMUSG00000038668	Lpar1	22.2790719878409	-4.4596414511508	0.691417048050954	-6.45000215676219	1.11848559782226e-10	1.4288841279107e-09
1199	ENSMUSG00000038150	Ormdl3	566.727780481029	1.00260594178729	0.155442831342123	6.44999793898887	1.11851672609841e-10	1.4288841279107e-09
1200	ENSMUSG00000050138	Kcnk12	42.542606217757	-3.68230936789842	0.571007026899982	-6.44879869147988	1.12740192617581e-10	1.43903460860291e-09
1201	ENSMUSG00000025888	Casp1	478.313111340437	-2.67633984583302	0.415121412582497	-6.44712550283382	1.13991392240031e-10	1.45306639240652e-09
1202	ENSMUSG00000033033	Calhm2	67.3632639357523	-2.23580389916847	0.346793520796399	-6.44707517612794	1.14029235729753e-10	1.45306639240652e-09
1203	ENSMUSG00000026411	Tmem9	392.504659662211	1.13858731123247	0.176650297715097	6.44543103498637	1.15272334968070e-10	1.4676860803873e-09
1204	ENSMUSG00000026409	Pfkfb2	654.303019302784	1.13710614679495	0.176429379421381	6.44510653794854	1.15519240599574e-10	1.46924719980344e-09
1205	ENSMUSG00000096780	Tmem181b-ps	947.804745742338	-0.980826819476095	0.152183723626489	-6.44501787775531	1.1558679087048e-10	1.46924719980344e-09
1206	ENSMUSG00000071711	Mpst	402.16319215464	1.05794146041731	0.164176962543596	6.4439093282432	1.16434662028847e-10	1.47879744468976e-09
1207	ENSMUSG00000031078	Cttn	1357.20021866887	1.10334159933174	0.171246947691099	6.44298549088291	1.17145898315355e-10	1.48659794904415e-09
1208	ENSMUSG00000003363	Pld3	552.747981017503	1.01146543662335	0.156998221319807	6.44252799885537	1.17499678955065e-10	1.48985313125391e-09
1209	ENSMUSG00000022014	Epsti1	126.43751933865	-1.71878910925217	0.267143319393928	-6.43395879467103	1.24322575504741e-10	1.57506111580324e-09
1210	ENSMUSG00000074785	Plxnc1	2269.9008442204	-0.891888984438718	0.139018506511468	-6.41561333681243	1.40257022674021e-10	1.77546844322147e-09
1211	ENSMUSG00000084817	Gm5526	112.273929190123	2.04392540710256	0.31865371339974	6.4142525919305	1.41515405431144e-10	1.78991863335164e-09
1212	ENSMUSG00000057914	Cacnb2	168.386591853266	-3.10454835490155	0.484271646480528	-6.41075804760414	1.44797840837728e-10	1.82992452814478e-09
1213	ENSMUSG00000054414	Slc30a7	831.491627100082	-0.72772704519497	0.113529592247484	-6.41002077774217	1.454998055738e-10	1.837279902699e-09
1214	ENSMUSG00000033147	Slc22a15	83.9186446147813	-2.40884695596939	0.375849213746326	-6.40907807670767	1.46402210404826e-10	1.84673340110844e-09
1215	ENSMUSG00000032109	Nlrx1	172.15050527935	-1.50797034613277	0.23528996451852	-6.40898709478992	1.46489592109862e-10	1.84673340110844e-09
1216	ENSMUSG00000036106	Prr5	160.453022384178	-1.88896523986599	0.29505255344424	-6.40213147730976	1.53222629610317e-10	1.93002550801088e-09
1217	ENSMUSG00000035266	Helq	1287.02317024403	0.627054143384135	0.0979691807212159	6.40052451973135	1.54844080568776e-10	1.94884698609034e-09
1218	ENSMUSG00000036087	Slain2	856.427776380004	-0.799764590487139	0.124956442740389	-6.40034697649598	1.55024250381961e-10	1.94951267906445e-09
1219	ENSMUSG00000024942	Capn1	1021.99219209925	0.761186617058781	0.119092264889562	6.39157058407325	1.64190458022373e-10	2.06308879862895e-09
1220	ENSMUSG00000033170	Card10	49.876360710409	-2.46395547759085	0.385616036730629	-6.3896602913121	1.66254681703012e-10	2.0873139013484e-09
1221	ENSMUSG00000028132	Tmem56	1927.43983677612	1.73491999709216	0.27160818981722	6.38758351970052	1.68527569753141e-10	2.1141169417763e-09
1222	ENSMUSG00000052056	Zfp217	1970.06592166131	-0.65266319445025	0.102205697262386	-6.38578094892998	1.70524954587366e-10	2.13742285549483e-09
1223	ENSMUSG00000014959	Gorasp2	2370.36120853693	-0.606879745077445	0.0950669973799922	-6.38370582644666	1.72852996971018e-10	2.16483185168036e-09
1224	ENSMUSG00000029913	Prdm5	271.655454519573	-1.56715588448994	0.245505228523281	-6.38339107446477	1.73208813136485e-10	2.16751584216629e-09
1225	ENSMUSG00000051212	Gpr183	219.429684249869	-1.49192295484206	0.233827000498193	-6.38045628461796	1.76561123150047e-10	2.20766263125655e-09
1226	ENSMUSG00000020634	Ubxn2a	1293.26409682567	0.640658295004219	0.100430416367397	6.37912614700855	1.78101291663877e-10	2.22510398402577e-09
1227	ENSMUSG00000025986	Slc39a10	1008.99571563893	-0.778655984795467	0.122100581179215	-6.3771685382282	1.80391912244363e-10	2.25056250603063e-09
1228	ENSMUSG00000028977	Casz1	129.975007271748	-1.893503802912	0.296920824192844	-6.37713372936823	1.80432901834929e-10	2.25056250603063e-09
1229	ENSMUSG00000031732	Phlpp2	1338.20178157599	0.909244716386211	0.142587609850166	6.37674421600632	1.80892199071344e-10	2.25445550299087e-09
1230	ENSMUSG00000070056	Mfhas1	152.55975793055	1.44398685733039	0.226576644909413	6.37306134490473	1.85291725013916e-10	2.30740922929931e-09
1231	ENSMUSG00000026979	Psd4	2051.70831904001	-0.799220915624552	0.12546146065505	-6.37025036574353	1.88719876636892e-10	2.34819037404328e-09
1232	ENSMUSG00000030707	Coro1a	2765.98051252271	-2.13300184893021	0.334857385911259	-6.3698814440828	1.89174372682129e-10	2.35193495647092e-09
1233	ENSMUSG00000041688	Amot	496.347790670355	1.46941836079707	0.230815607960225	6.36620016203706	1.93768533254896e-10	2.40709864060441e-09
1234	ENSMUSG00000023186	Vwa5a	1146.73111839361	-1.27845030640481	0.20093247940212	-6.36258662715396	1.98384082262945e-10	2.46243840196234e-09
1235	ENSMUSG00000070803	Cited4	1662.97395021716	1.30293595620289	0.204947875054845	6.35740163616831	2.05194981104036e-10	2.54491621503686e-09
1236	ENSMUSG00000042759	Apobr	233.875078813753	-1.97266972639063	0.310439872701354	-6.35443414283433	2.09195245396555e-10	2.59243007584064e-09
1237	ENSMUSG00000043008	Klhl6	997.87391610819	-1.54095554722257	0.242588447539879	-6.35213903567793	2.12341263046813e-10	2.62928951179307e-09
1238	ENSMUSG00000030579	Tyrobp	1753.71295661498	-1.60457509532077	0.252679427722543	-6.35024034122275	2.14978789913029e-10	2.65979816243769e-09
1239	ENSMUSG00000049971	Glt1d1	72.9986245736901	-4.8746935984996	0.767725343154985	-6.34952804666698	2.1597648948918e-10	2.6699853829748e-09
1240	ENSMUSG00000061186	Sfmbt2	181.700627161425	-2.48797259756616	0.391957816796698	-6.34755193275462	2.18768140342529e-10	2.70231581098913e-09
1241	ENSMUSG00000027961	Lrrc39	151.626177237179	1.46313670846818	0.230584639805159	6.34533466628356	2.2194243791509e-10	2.73931693919858e-09
1242	ENSMUSG00000026664	Phyh	479.322697775007	-1.28925427737644	0.203202122729337	-6.34468902223876	2.22875186646429e-10	2.7486145200188e-09
1243	ENSMUSG00000027678	Ncoa3	2026.29851727796	-1.21452538809152	0.191459553880975	-6.34350892119261	2.24589960052903e-10	2.76753372335504e-09
1244	ENSMUSG00000041654	Slc39a11	217.838625525672	-1.33996023442857	0.211397554246495	-6.3385796453735	2.31892958153415e-10	2.85522864954651e-09
1245	ENSMUSG00000079594	BC117090	115.305558747514	-2.75445268663677	0.434705257799704	-6.3363684639534	2.35243830513467e-10	2.8940450632676e-09
1246	ENSMUSG00000029833	Trim24	1526.01262296932	0.639936345560668	0.100996261761757	6.33623793987772	2.35443100989211e-10	2.8940450632676e-09
1247	ENSMUSG00000001227	Sema6b	144.636198969141	-1.71999979266239	0.271459165184783	-6.33612717217185	2.35612338832323e-10	2.8940450632676e-09
1248	ENSMUSG00000079557	March2	790.702515663771	1.2151016320499	0.191887372699226	6.33236890451627	2.41425395426861e-10	2.96307113922534e-09
1249	ENSMUSG00000027618	Nfs1	1242.67345609001	0.771649611543947	0.121906017231339	6.3298730371906	2.45363007824072e-10	3.00898734254708e-09
1250	ENSMUSG00000038342	Mlxip	1174.61890984071	-0.992830828268107	0.156869640247381	-6.32901832822735	2.46725806024425e-10	3.0232793367009e-09
1251	ENSMUSG00000020785	Camkk1	62.2184575408721	-2.06521169796648	0.326470028008309	-6.32588452473166	2.51786062261996e-10	3.08281943698401e-09
1252	ENSMUSG00000025574	Tk1	1639.9446691801	0.734573239580278	0.116134971800158	6.32516827785785	2.52956763380407e-10	3.09467950854448e-09
1253	ENSMUSG00000021242	Npc2	1001.62249838037	-0.845143798178664	0.133619740326941	-6.32499207161131	2.53245585238674e-10	3.09574032649702e-09
1254	ENSMUSG00000032089	Il10ra	184.109498373905	-1.57602014839944	0.249414176083539	-6.31888761556025	2.63452774468091e-10	3.21794748526933e-09
1255	ENSMUSG00000033538	Casp4	111.978729015873	-3.71520963544707	0.588102809256631	-6.31727918481317	2.66208411837741e-10	3.24849091515877e-09
1256	ENSMUSG00000024118	1600002H07Rik	535.876880052461	0.860329929078104	0.136188899523092	6.31718100440502	2.66377527547132e-10	3.24849091515877e-09
1257	ENSMUSG00000054008	Ndst1	542.681470999621	-1.16413429807068	0.184347880476099	-6.31487758396881	2.7037541155928e-10	3.29462225843556e-09
1258	ENSMUSG00000038936	Sccpdh	282.925869959634	-1.59710657897203	0.252948387711884	-6.3139622806815	2.71980255459251e-10	3.31154338065925e-09
1259	ENSMUSG00000025572	Tmc6	1302.14655123292	0.941194045067023	0.149115165652824	6.31185997042279	2.75701637303766e-10	3.35418743334534e-09
1260	ENSMUSG00000037685	Atp8a1	5737.26545578305	1.11268859904455	0.176326774388401	6.31037800642566	2.7835475338191e-10	3.3837775853577e-09
1261	ENSMUSG00000045730	Adrb2	745.457874495096	1.03558848580835	0.164170290490888	6.30801396959106	2.82638710719655e-10	3.43313016026404e-09
1262	ENSMUSG00000060275	Nrg2	29.4471919679197	-4.9653672000544	0.787208679138869	-6.30756155468971	2.83465856760993e-10	3.44044891284321e-09
1263	ENSMUSG00000059363	Fxn	642.894638661511	0.919570514015073	0.145794796266594	6.3072931103356	2.83957768086972e-10	3.44369052556464e-09
1264	ENSMUSG00000032420	Nt5e	78.2893800703702	-1.99814032637879	0.317160610861822	-6.30008979030919	2.9747326997737e-10	3.60474531348368e-09
1265	ENSMUSG00000025899	Alkbh8	2373.94080287491	0.826935490625734	0.131271364915891	6.29943545689172	2.98731659029403e-10	3.61713266510147e-09
1266	ENSMUSG00000028394	Pole3	997.373438323851	0.79154472539218	0.125694191727043	6.29738506223974	3.02708658555454e-10	3.66239219833641e-09
1267	ENSMUSG00000025227	Tmem180	441.868540987203	-1.74769703603831	0.277590557062676	-6.29595276774386	3.0551739797145e-10	3.69345697295083e-09
1268	ENSMUSG00000032547	Ryk	1083.60318051706	1.30661688051602	0.207540679725431	6.29571456663159	3.05986973482939e-10	3.69621646122884e-09
1269	ENSMUSG00000037172	E330009J07Rik	132.929194793452	-2.280611807409	0.362310796344276	-6.29462834235254	3.08137241043797e-10	3.71925777861926e-09
1270	ENSMUSG00000022253	Nadk2	2931.30276421	0.873350929016731	0.138757875371682	6.29406386251836	3.09260492930945e-10	3.72987635450652e-09
1271	ENSMUSG00000021375	Kif13a	552.738447618679	-1.03483040977989	0.16442181782882	-6.29375361156304	3.09879559337531e-10	3.73440221115103e-09
1272	ENSMUSG00000020823	Sec14l1	1177.84703890695	0.636177031119549	0.101102735612375	6.29238197429824	3.12631018835128e-10	3.764598518473e-09
1273	ENSMUSG00000042225	Ammecr1	1876.3548653289	1.09669040992203	0.174364738670966	6.28963412144665	3.18215074406316e-10	3.82882976801378e-09
1274	ENSMUSG00000042292	Mkl1	368.510830725813	-1.37805441864395	0.219164344517413	-6.28776739062343	3.22063985054829e-10	3.87209894747631e-09
1275	ENSMUSG00000029521	Chek2	1978.09597274219	0.626109495291914	0.0996301858407193	6.28433531472969	3.29259355875834e-10	3.95550239525502e-09
1276	ENSMUSG00000041329	Atp1b2	1768.54017418042	1.47708779184883	0.235054478915163	6.28402317056868	3.29921501428137e-10	3.96035081298964e-09
1277	ENSMUSG00000030747	Dgat2	125.867593216927	-1.44107615680922	0.229371811444994	-6.28270818341079	3.3272526330008e-10	3.99087929363142e-09
1278	ENSMUSG00000022369	Mtbp	1725.91495309154	0.718965376297058	0.114509047219493	6.27867748230347	3.41465083462092e-10	4.09250444709614e-09
1279	ENSMUSG00000042644	Itpr3	494.257211365319	-1.30280609466774	0.207597095838222	-6.2756470142675	3.48183303932722e-10	4.16976048970876e-09
1280	ENSMUSG00000063873	Slc24a3	92.756757288729	-1.74499199115955	0.278250259888904	-6.27130408379948	3.58036602102519e-10	4.28441143312835e-09
1281	ENSMUSG00000028995	Fam126a	2649.43955935603	0.681332307361709	0.108794420723858	6.26256661718958	3.78692010094396e-10	4.52804490133947e-09
1282	ENSMUSG00000060913	Trim55	31.7691577544242	-3.72271232972477	0.594530553045343	-6.26159969518143	3.81048082046474e-10	4.55266261521516e-09
1283	ENSMUSG00000029106	Add1	6224.65644346852	0.873583327126129	0.139677171952045	6.25430279635137	3.99295647822522e-10	4.76696136999031e-09
1284	ENSMUSG00000024515	Smad4	779.213116809559	-1.04821504147201	0.167605219911448	-6.25407157381986	3.99887600374424e-10	4.77031026085284e-09
1285	ENSMUSG00000031628	Casp3	2327.62840805726	0.625023694969368	0.0999860344725222	6.25110995017144	4.07545826924087e-10	4.857882825678e-09
1286	ENSMUSG00000079659	Tmem243	106.210256902815	-2.15497151117387	0.344745052822101	-6.25091351865143	4.08058795488605e-10	4.86021506259639e-09
1287	ENSMUSG00000034786	Gpsm3	155.170377686949	-2.01908661888483	0.323166921547891	-6.24781338762611	4.16238551439593e-10	4.95378857218356e-09
1288	ENSMUSG00000032115	Hyou1	3967.06073930414	-0.755880254316331	0.1211483929897	-6.23929245500265	4.39554524008167e-10	5.22721789148532e-09
1289	ENSMUSG00000031232	Magt1	2140.07061522493	-0.551829921465546	0.0884743244489077	-6.23717586885015	4.45541002357422e-10	5.29429909473129e-09
1290	ENSMUSG00000060376	Bckdha	355.097922240406	-0.897428977720683	0.143889048446513	-6.23695123019929	4.46181014288577e-10	5.29779426035514e-09
1291	ENSMUSG00000030303	Far2	281.747869902298	-1.45517866196966	0.233548887146415	-6.23072402420562	4.64284375656497e-10	5.50847698058138e-09
1292	ENSMUSG00000074417	Gm14548	980.409375303129	-1.73954278310616	0.27929420933169	-6.22835248632125	4.71365612219372e-10	5.58816337644282e-09
1293	ENSMUSG00000029093	Sorcs2	25.2666761520011	-5.25254984250114	0.843873643370504	-6.22433214233592	4.83611596617336e-10	5.72797804281658e-09
1294	ENSMUSG00000042029	Ncapg2	7126.76133276397	0.570941739908006	0.0917288007575367	6.22423639241894	4.83907004465931e-10	5.72797804281658e-09
1295	ENSMUSG00000037916	Ndufv1	1577.22387855116	0.720144064572135	0.115774909937292	6.22020837642794	4.96495057922666e-10	5.87244386270384e-09
1296	ENSMUSG00000034168	Irf2bpl	49.1473494160535	-2.51111782389986	0.403808877588287	-6.21858003443928	5.01674041509283e-10	5.92912136867105e-09
1297	ENSMUSG00000041773	Enc1	117.36266533001	-1.50037387774814	0.241373650143657	-6.21598039742602	5.10051715176712e-10	6.02348660089568e-09
1298	ENSMUSG00000026836	Acvr1	100.31683636074	-1.69925459050686	0.273546541450346	-6.21193958986795	5.23345481597776e-10	6.17571859910103e-09
1299	ENSMUSG00000005087	Cd44	3675.19854017648	-0.685912342584834	0.110428432854729	-6.21137441556529	5.25231584096146e-10	6.19320413672107e-09
1300	ENSMUSG00000022018	Rgcc	1160.63837853267	1.01431591218867	0.163486907892518	6.2042638475707	5.49535233087515e-10	6.47479320400113e-09
1301	ENSMUSG00000032575	Manf	2483.6686116381	-0.840257844764268	0.135454423531633	-6.20325141738941	5.53083734102092e-10	6.51159381648097e-09
1302	ENSMUSG00000020323	Prss57	165.702771203587	-2.48325053221639	0.400404906414573	-6.2018484100324	5.58038167870639e-10	6.5648775862324e-09
1303	ENSMUSG00000075704	Txnrd2	1565.83398679368	1.47961860998573	0.238584973876231	6.20164206465616	5.5877047785839e-10	6.56844774317495e-09
1304	ENSMUSG00000037400	Atp11b	5712.84854294577	-0.716655730210306	0.115622141296299	-6.19825685786056	5.70919159974817e-10	6.70611102249561e-09
1305	ENSMUSG00000035270	Impg2	165.395209032373	3.73219973078109	0.602177484990618	6.19784004518077	5.72432704222234e-10	6.71873695829269e-09
1306	ENSMUSG00000023995	Tspo2	630.571417263072	1.61254599091253	0.26036988535729	6.19328916898255	5.89214859401182e-10	6.9104165401592e-09
1307	ENSMUSG00000060260	Pwwp2b	62.3293332357737	-2.151743626727	0.347833698603249	-6.18612755281469	6.16601220012668e-10	7.22607565947516e-09
1308	ENSMUSG00000054545	Ugt1a6a	62.221636790461	-2.42980323482579	0.392830719810766	-6.18536970834733	6.19570903012601e-10	7.25532685125689e-09
1309	ENSMUSG00000042680	Garem	929.169449194889	1.50216137352782	0.243086570250292	6.17953255081568	6.42916777746953e-10	7.52296125649357e-09
1310	ENSMUSG00000031503	Col4a2	157.094227298266	-1.73989502784323	0.28166432326209	-6.17719350357428	6.5251081508578e-10	7.62939553791518e-09
1311	ENSMUSG00000025198	Erlin1	741.348776115518	-1.42884152292901	0.231459758630302	-6.17317468653902	6.69321887783401e-10	7.81998730372109e-09
1312	ENSMUSG00000017670	Elmo2	736.855921281678	-0.987301165046635	0.159979675879804	-6.17141621032172	6.76809959832597e-10	7.90144676429565e-09
1313	ENSMUSG00000056895	Hist3h2ba	335.9526863994	1.35676282770266	0.220053711337844	6.16559847799908	7.02170536211207e-10	8.19127654466645e-09
1314	ENSMUSG00000051439	Cd14	63.9945229337286	-3.08451553993601	0.500839378994899	-6.15869212625835	7.33481619371176e-10	8.55002889186324e-09
1315	ENSMUSG00000024011	Pi16	61.198300831745	-2.55003843770539	0.414283034915531	-6.15530500355951	7.49331425409518e-10	8.72814406311604e-09
1316	ENSMUSG00000024896	Minpp1	2773.26585022773	0.92183260149936	0.149799752268681	6.15376586101395	7.56643670873125e-10	8.80661938203926e-09
1317	ENSMUSG00000033059	Pygb	822.571097485886	-0.886195701379601	0.144020552150632	-6.15325860195787	7.59068800654109e-10	8.82813729659756e-09
1318	ENSMUSG00000026491	Ahctf1	18563.6249166321	0.835342882059328	0.13588895928992	6.14724615174304	7.88397312901932e-10	9.162277421638e-09
1319	ENSMUSG00000037416	Dmxl1	8894.774340443	0.624528922543473	0.101621051272763	6.14566484720932	7.96292638385037e-10	9.24701618054861e-09
1320	ENSMUSG00000021185	9030617O03Rik	48.0300947888214	-2.93663405676252	0.477947440039658	-6.14426150398221	8.03363969192777e-10	9.32206508797407e-09
1321	ENSMUSG00000037104	Socs5	269.7403475456	-1.04086330989448	0.169496024639804	-6.14093051507502	8.20394673088898e-10	9.51247933966893e-09
1322	ENSMUSG00000011752	Pgam1	1398.32287459161	-1.29098169085319	0.21039153582522	-6.13609138689711	8.45765158401055e-10	9.79923217188273e-09
1323	ENSMUSG00000009876	Cox4i2	27.426643573509	-4.67361213633504	0.761776700381684	-6.13514712906466	8.50804160084319e-10	9.85016426304725e-09
1324	ENSMUSG00000020661	Dnmt3a	1361.83143479446	-1.02621427103351	0.167314683493897	-6.13343819922979	8.5999836186281e-10	9.94908981016062e-09
1325	ENSMUSG00000061758	Akr1b10	581.440087430591	-1.10743032061076	0.180603896834789	-6.13181852672759	8.68801754167311e-10	1.00433482781741e-08
1326	ENSMUSG00000024858	Adrbk1	3698.81806641741	-0.812425769974278	0.13252041754588	-6.13057055674465	8.75644723990311e-10	1.01148191835291e-08
1327	ENSMUSG00000083457	Cyp4b1-ps2	36.5531019363553	3.52319742739087	0.57477039261141	6.12974758735151	8.80186027665106e-10	1.01596152115648e-08
1328	ENSMUSG00000030789	Itgax	62.486416766389	-2.70703960498477	0.441845162029764	-6.12667024020151	8.97371846781585e-10	1.03501841695433e-08
1329	ENSMUSG00000027684	Mecom	41.1160624303109	-4.01737247029132	0.655813953476349	-6.12578071722319	9.02400169341009e-10	1.04003486785525e-08
1330	ENSMUSG00000026159	Agfg1	6757.07449055043	0.739218458820669	0.120689480782478	6.12496179474817	9.07053685677678e-10	1.04461212808459e-08
1331	ENSMUSG00000034724	Cnot6l	2037.17961632024	-0.746199018310228	0.121833730073958	-6.12473259956217	9.08360270428039e-10	1.04533089873375e-08
1332	ENSMUSG00000055485	Soga1	267.80896411554	1.08885252867255	0.177807468683844	6.12377273425234	9.138521920422e-10	1.05086141332661e-08
1333	ENSMUSG00000025340	Rabgef1	813.321587584752	0.760899067147529	0.124280858759098	6.12241558953526	9.21672463343079e-10	1.05905904883915e-08
1334	ENSMUSG00000036718	Micall2	1004.29811915282	0.811390901890043	0.132626826746038	6.11784901891488	9.4846863321175e-10	1.0890325378489e-08
1335	ENSMUSG00000026837	Col5a1	251.89135466715	1.25872023842736	0.205761147281336	6.11738540078376	9.51231200953677e-10	1.0913863898882e-08
1336	ENSMUSG00000032221	Mns1	4306.33955997256	0.941258671017811	0.153877374933067	6.11694000776422	9.53892559737738e-10	1.09362068394483e-08
1337	ENSMUSG00000000555	Itga5	660.40028612096	-0.742694318353529	0.121439520645377	-6.11575469341909	9.61010598044551e-10	1.10095731714648e-08
1338	ENSMUSG00000026104	Stat1	1683.74809054823	-1.18610198387438	0.193985748972923	-6.11437690734662	9.69349573877288e-10	1.10968067437058e-08
1339	ENSMUSG00000044338	Aplnr	49.8664205792302	-4.93335987019036	0.807029904053499	-6.11298273510236	9.77859538777591e-10	1.11858659861511e-08
1340	ENSMUSG00000073542	Cep76	2342.546204541	1.15549482742301	0.189171659247615	6.10818148986331	1.00772724448863e-09	1.15189240327107e-08
1341	ENSMUSG00000028551	Cdkn2c	202.48595156282	1.09511236869146	0.179329305974162	6.10671168743188	1.01704716245383e-09	1.16167870151419e-08
1342	ENSMUSG00000032624	Eml4	161.899265483944	-1.81459404399509	0.297269271948296	-6.10420993768471	1.03310421981067e-09	1.17913989082266e-08
1343	ENSMUSG00000068417	Pnp2	138.18213180898	1.41294281047969	0.231493715165422	6.10359036948378	1.03711884515105e-09	1.18284060693809e-08
1344	ENSMUSG00000024228	Nudt12	316.414212654892	1.13203033817711	0.185585838185515	6.09976682081478	1.06223307663761e-09	1.21058214545077e-08
1345	ENSMUSG00000036112	Metap2	16008.9436813011	0.661102132265721	0.108430361959082	6.09702043155769	1.08063712204706e-09	1.23064080285464e-08
1346	ENSMUSG00000020289	Nprl3	713.52649068207	0.817826878136986	0.134232807250615	6.09260057126042	1.11091006890924e-09	1.2641760420121e-08
1347	ENSMUSG00000041135	Ripk2	293.186884637625	-1.06351897782865	0.174570115230129	-6.09221673725	1.11357774580294e-09	1.26627099721334e-08
1348	ENSMUSG00000028161	Ppp3ca	1621.69885407769	-0.957790202846226	0.157235160768596	-6.09145052648758	1.11892166260754e-09	1.27140379125814e-08
1349	ENSMUSG00000017386	Traf4	669.251167816657	1.10359880555043	0.181180997443876	6.09113991599636	1.12109512246397e-09	1.27292913200746e-08
1350	ENSMUSG00000041341	Atg2b	4668.50640805214	0.666217947446059	0.109405253733384	6.08945114344878	1.132984328293e-09	1.28547562640473e-08
1351	ENSMUSG00000030748	Il4ra	38.6409131422882	-2.75438477231635	0.452358294513696	-6.08894499276823	1.13657158386926e-09	1.28859118801817e-08
1352	ENSMUSG00000056413	Adap1	282.174680346616	-2.13921654669097	0.351383840861453	-6.087976446061	1.14346688619425e-09	1.29544987395246e-08
1353	ENSMUSG00000028923	Necap2	1586.7555452638	0.791520582049576	0.130044883072451	6.08651846461809	1.15392355347398e-09	1.30633016027797e-08
1354	ENSMUSG00000073002	Vamp5	661.73792280986	0.812859581188061	0.133719709295168	6.0788315011498	1.21061489420098e-09	1.3694969227826e-08
1355	ENSMUSG00000034206	Polq	6242.09434138702	0.740448193728239	0.121894250872878	6.07451285377225	1.24364674503128e-09	1.40582562314717e-08
1356	ENSMUSG00000040511	Pvr	144.866186559648	-2.02102220955176	0.332746671742181	-6.07375634734429	1.24952274068466e-09	1.41142624034417e-08
1357	ENSMUSG00000021969	Zdhhc20	128.637922672334	-1.67975091309104	0.27665945431692	-6.07154712004473	1.26683777322447e-09	1.429930300109e-08
1358	ENSMUSG00000029366	Dck	1662.13965732558	0.836796370146462	0.137944251706225	6.06619239146376	1.3097822160571e-09	1.47731474251448e-08
1359	ENSMUSG00000035085	1700020L24Rik	43.360056678122	-2.52969520743228	0.417028943319355	-6.06599433434307	1.31139753172496e-09	1.47804827030398e-08
1360	ENSMUSG00000060063	Alox5ap	379.894046431702	-2.03888947828419	0.336196740823246	-6.06457240867818	1.32305163541232e-09	1.49008690438312e-08
1361	ENSMUSG00000029234	Tmem165	2286.4846373226	-0.805988840311312	0.132912158961237	-6.06407153875497	1.32718076037832e-09	1.49363906735597e-08
1362	ENSMUSG00000035171	1110059E24Rik	499.66037996072	-0.984939347384369	0.162460349897052	-6.06264450377281	1.33901410219372e-09	1.50585014708526e-08
1363	ENSMUSG00000025877	Hk3	536.77494320417	-2.54981837556313	0.420793590570572	-6.05954661074025	1.36505768277083e-09	1.53401236441678e-08
1364	ENSMUSG00000005982	Naa60	913.544399371467	-0.692676563999444	0.114374432629899	-6.05621858025611	1.39358610526785e-09	1.5649236344859e-08
1365	ENSMUSG00000025268	Maged2	281.228047484936	-1.1011653190214	0.18185697039407	-6.05511747300783	1.40315229448108e-09	1.57451162597559e-08
1366	ENSMUSG00000039452	Snx22	233.21529969302	1.45341641823725	0.240180922330235	6.05133998211099	1.43645926388508e-09	1.61070618923337e-08
1367	ENSMUSG00000030319	Cand2	243.374339707319	-1.11584858340053	0.184408172206445	-6.05097144041607	1.43974973430329e-09	1.61321482665131e-08
1368	ENSMUSG00000038766	Gabpb2	1940.54093315978	0.539026128860506	0.0890895446387009	6.05038594648233	1.44499234296391e-09	1.61790553488144e-08
1369	ENSMUSG00000030629	Zfand6	543.754798993286	1.41987180826394	0.234708368333392	6.04951505711581	1.45282486645614e-09	1.62548710588084e-08
1370	ENSMUSG00000023307	March5	3602.25992422712	0.68410679573957	0.113088380140029	6.04931112190741	1.45466497073028e-09	1.6263579092464e-08
1371	ENSMUSG00000032349	Elovl5	1166.35149790173	-1.3143561247273	0.217322586849813	-6.04794993368829	1.46700526184708e-09	1.63895839501909e-08
1372	ENSMUSG00000047945	Marcksl1	265.103537101691	-1.17728141178701	0.19468506080721	-6.04710709134911	1.47469740640155e-09	1.64635132462482e-08
1373	ENSMUSG00000054843	Atrnl1	1956.90891293352	-0.784844077617615	0.129804994241722	-6.04633190119081	1.48180682257687e-09	1.65308340141368e-08
1374	ENSMUSG00000032320	Rcn2	685.529032679994	-0.823768194289587	0.136271683783142	-6.04504304504306	1.49370117321912e-09	1.6651398013244e-08
1375	ENSMUSG00000030780	BC017158	844.782379974358	0.811894259338037	0.134328701060138	6.04408628186287	1.50259089253157e-09	1.67383161461135e-08
1376	ENSMUSG00000020295	Hbq1a	84.3501994155702	2.65142277045723	0.438815731617319	6.04222360188643	1.52004604877492e-09	1.69204544542772e-08
1377	ENSMUSG00000026749	Nek6	210.558551298013	-1.5396372167786	0.255068631063816	-6.03616842399329	1.57816537171795e-09	1.75546543199738e-08
1378	ENSMUSG00000037902	Sirpa	2117.8410214676	-1.54441003917526	0.25608331600966	-6.03088894364756	1.63060219530567e-09	1.8124770555513e-08
1379	ENSMUSG00000015766	Eps8	60.5581674429857	-2.03560786752371	0.337713502181936	-6.02761765334176	1.66394116835788e-09	1.84819339200418e-08
1380	ENSMUSG00000024042	Sik1	85.9664687183814	-2.02461622075419	0.335953402895428	-6.02647927749789	1.67569785715157e-09	1.85990319405729e-08
1381	ENSMUSG00000051147	Nat2	799.109540106181	0.732824639427889	0.121610959754702	6.02597529783538	1.68092857138176e-09	1.86318586670488e-08
1382	ENSMUSG00000020100	Slc29a3	196.12721585736	-1.37249198807715	0.227763211570424	-6.02595993713749	1.68108824690614e-09	1.86318586670488e-08
1383	ENSMUSG00000049421	Zfp260	387.420149633884	-0.945486326871466	0.156915660821544	-6.02544272459038	1.68647334346104e-09	1.86780276224098e-08
1384	ENSMUSG00000069814	E130309D14Rik	138.477152662401	1.88168374489405	0.312482733227578	6.02172070584019	1.72572496304694e-09	1.90989373258598e-08
1385	ENSMUSG00000044103	Il1f9	31.6041683891675	-5.14747020004701	0.854963022786577	-6.02069336667904	1.73671491139934e-09	1.92066875797138e-08
1386	ENSMUSG00000004328	Hif3a	1174.59886331963	1.14891529043879	0.190907784465824	6.01816889580251	1.76401090004216e-09	1.9494484095199e-08
1387	ENSMUSG00000028163	Nfkb1	1302.64634578481	-1.02130561330081	0.169759430219791	-6.01619369232395	1.78565896917221e-09	1.97194941822716e-08
1388	ENSMUSG00000075284	Wipf1	449.947150954708	-1.16707234944468	0.194035377358769	-6.01474001973762	1.80175624423285e-09	1.98829253551258e-08
1389	ENSMUSG00000047953	Gp5	292.630863612786	0.951159617012546	0.158183267731817	6.01302293631418	1.82095260573737e-09	2.00802959410218e-08
1390	ENSMUSG00000019979	Apaf1	2341.42952947944	-0.651724227007627	0.10839209508286	-6.0126545806631	1.82509657194709e-09	2.01115138075638e-08
1391	ENSMUSG00000022582	Ly6g	72.4013693499068	-3.64650809635492	0.607045125692931	-6.00698027546551	1.8901050024411e-09	2.08128959902159e-08
1392	ENSMUSG00000028434	Epb4.1l4b	73.7572978390607	-2.19437238680977	0.365401206092494	-6.00537806176344	1.90886581713758e-09	2.10020589049675e-08
1393	ENSMUSG00000031765	Mt1	5032.84800546154	0.826461193866293	0.13762243637768	6.00527948508495	1.91002598776651e-09	2.10020589049675e-08
1394	ENSMUSG00000030447	Cyfip1	2148.24997272009	-0.838864872353037	0.139744252873641	-6.00285775695944	1.93874457157869e-09	2.13025470608829e-08
1395	ENSMUSG00000030787	Lyve1	71.0814924159573	-1.98459819832935	0.33068143663336	-6.00154099526838	1.95453578696983e-09	2.14606628308365e-08
1396	ENSMUSG00000019823	Mical1	481.326238967152	-1.23180567114291	0.205287367906493	-6.00039682765085	1.96835886970726e-09	2.15969575983568e-08
1397	ENSMUSG00000038685	Rtel1	3239.15556042676	0.606874896834223	0.101159165276938	5.99920822965291	1.9828195868814e-09	2.17400483981835e-08
1398	ENSMUSG00000104475	RP24-422C24.2	29.7469408970099	4.32147725398945	0.720391791669288	5.99878747087852	1.98796338400467e-09	2.17808549018594e-08
1399	ENSMUSG00000072980	Oip5	645.812498405007	0.815538811788557	0.1359673276143	5.99804987049541	1.99701197374277e-09	2.18643548261744e-08
1400	ENSMUSG00000021714	Cenpk	1368.05849364317	0.772211637082164	0.128773027858319	5.9966877375267	2.01382766968474e-09	2.20327131546866e-08
1401	ENSMUSG00000026686	Lmx1a	39.3860629025355	3.67250838434102	0.612524519509038	5.99569203741375	2.02620690115231e-09	2.21523276980371e-08
1402	ENSMUSG00000022263	Trio	260.876949553443	-2.05931620691445	0.343569367860398	-5.99388769650503	2.04882887723198e-09	2.23836746879902e-08
1403	ENSMUSG00000066152	Slc31a2	89.5903734904279	-2.2537307071481	0.376114587329684	-5.99213852126556	2.07099400558615e-09	2.26097043361105e-08
1404	ENSMUSG00000045551	Fpr1	120.145509448003	-2.32092808243542	0.387371516953527	-5.99147841505822	2.07941928147116e-09	2.26855164774172e-08
1405	ENSMUSG00000028961	Pgd	3557.31458353552	-0.935938429730341	0.156217587991453	-5.99124875607188	2.08235835973185e-09	2.27014113850625e-08
1406	ENSMUSG00000029752	Asns	8820.22701329822	1.24621657888	0.208014865861511	5.99099768047198	2.08557614937401e-09	2.27203199715233e-08
1407	ENSMUSG00000040809	Chil3	60.2322050974898	-3.67462271325303	0.613427851679815	-5.9903095420112	2.09442019672986e-09	2.28004507130855e-08
1408	ENSMUSG00000029428	Stx2	3141.73946974985	0.909366226476259	0.151831702973207	5.98930400350401	2.10740924539753e-09	2.29255592413025e-08
1409	ENSMUSG00000035711	Dok3	143.644683496104	-1.60529120984006	0.268159581899793	-5.98632798599726	2.14631348190941e-09	2.33322097958882e-08
1410	ENSMUSG00000066258	Trim12a	652.187521670237	-1.12790336572347	0.188417800120345	-5.98618264836476	2.14823123150017e-09	2.33364948743888e-08
1411	ENSMUSG00000037486	Asxl2	3262.49172969064	0.512816744087515	0.0856754023837088	5.98557730479977	2.15623679200201e-09	2.34068596336604e-08
1412	ENSMUSG00000027953	Slc50a1	161.465274892443	-1.19127870643089	0.199034521654194	-5.985286856421	2.1600882300386e-09	2.34320619118281e-08
1413	ENSMUSG00000039449	Prpf18	1362.68383076059	0.603181958563174	0.100895960721895	5.97825675326842	2.25538067430951e-09	2.44484542026884e-08
1414	ENSMUSG00000026484	Rnf2	1532.83339841087	-0.57576555577949	0.0963265054506385	-5.97722872937123	2.2696542544544e-09	2.45857809161796e-08
1415	ENSMUSG00000038141	Tmem181a	522.622394491481	-0.769718090438765	0.128779481116975	-5.97702431911185	2.27250285424525e-09	2.45992411437982e-08
1416	ENSMUSG00000044080	S100a1	162.792551336428	-1.34027204915356	0.224262760094214	-5.97634689143442	2.28196819944284e-09	2.46842562929845e-08
1417	ENSMUSG00000022307	Oxr1	854.335886014704	-0.806433876859111	0.134972048372165	-5.9748213543851	2.30342456913077e-09	2.48987679078165e-08
1418	ENSMUSG00000021221	Dpf3	132.048605358904	1.52260977752128	0.254922424790899	5.97283577060829	2.33164593371077e-09	2.51860513163949e-08
1419	ENSMUSG00000000861	Bcl11a	2080.94663451504	0.745305530719374	0.124802448634852	5.9718822737204	2.3453175316117e-09	2.53158764141624e-08
1420	ENSMUSG00000028657	Ppt1	879.352623115951	-0.745343778712678	0.12481617177038	-5.97153211912203	2.35035775663756e-09	2.53524153228293e-08
1421	ENSMUSG00000024277	Mapre2	1242.14749100126	-0.726223541365399	0.121774653631294	-5.96366747684817	2.46638407670993e-09	2.658522512524e-08
1422	ENSMUSG00000020598	Nrcam	21.23861538822	-7.80653691935082	1.30997579720968	-5.95929858855344	2.5332286792583e-09	2.72865426724328e-08
1423	ENSMUSG00000049744	Arhgap15	1735.26722815874	-1.47295283447829	0.247185344357288	-5.95890034786709	2.53940883059583e-09	2.73338897106369e-08
1424	ENSMUSG00000043895	S1pr2	78.7861819110255	-1.84946563198806	0.310429133518019	-5.95777081560777	2.55701762542343e-09	2.75041003993052e-08
1425	ENSMUSG00000021215	Net1	3291.89840383923	0.740985283614202	0.124378413365942	5.95750712331489	2.56114553501272e-09	2.75291692349402e-08
1426	ENSMUSG00000015697	Setdb1	4103.4518944029	0.481192705914302	0.0807739532407985	5.9572756638492	2.56477421135621e-09	2.75488405296936e-08
1427	ENSMUSG00000027007	Ssfa2	1124.08917327937	-0.697807440163623	0.117142847774456	-5.95689325828208	2.57078029872729e-09	2.75940026878808e-08
1428	ENSMUSG00000064267	Hvcn1	133.077609641305	-1.85275571276443	0.311158582860992	-5.95437765440696	2.61063337556863e-09	2.80021508498492e-08
1429	ENSMUSG00000036644	Tbc1d9b	1903.18291958573	-0.996563295396516	0.167372195403545	-5.95417472414544	2.61387436666209e-09	2.80172943835992e-08
1430	ENSMUSG00000024410	3110002H16Rik	2573.50060824379	0.957165624132094	0.160778611755122	5.95331439725286	2.62765818810665e-09	2.81453429840767e-08
1431	ENSMUSG00000030137	Tuba8	301.228726889569	-1.0565352977085	0.177647636568447	-5.94736478411532	2.72493696125996e-09	2.91669178445973e-08
1432	ENSMUSG00000031822	Gse1	1763.00384732893	0.824678396743674	0.138670071895713	5.94705393506881	2.73011474530201e-09	2.92019326492953e-08
1433	ENSMUSG00000025417	Pip4k2c	1503.95453062319	1.01130595940854	0.170157160644455	5.9433640969226	2.79231265794183e-09	2.98463733298639e-08
1434	ENSMUSG00000020101	4632428N05Rik	780.646754635343	-1.71467813019273	0.288760154422257	-5.93807041564793	2.88396180445356e-09	3.08044929977791e-08
1435	ENSMUSG00000020330	Hmmr	5666.58033761779	0.77108975497969	0.129876042830831	5.9371207974366	2.90070948409846e-09	3.09617889672028e-08
1436	ENSMUSG00000038372	Gmds	640.874041205778	-0.884907115335101	0.149055407724279	-5.9367662592423	2.90698644692308e-09	3.10071806459059e-08
1437	ENSMUSG00000037536	Fbxo34	1362.31222808067	0.600758661328933	0.101203521956429	5.93614381906171	2.9180385205667e-09	3.1103407111705e-08
1438	ENSMUSG00000039000	Ube3c	3296.42398850545	0.537273721274006	0.0905190257547461	5.93547839025251	2.92989915351606e-09	3.12081121936061e-08
1439	ENSMUSG00000061411	Nol4l	400.826086777917	0.816441507811873	0.137610783957798	5.93297621254925	2.97491965666978e-09	3.16656319535865e-08
1440	ENSMUSG00000028874	Fgr	159.83771979648	-2.03675285194481	0.343437514255993	-5.93049031453985	3.02031399985949e-09	3.21264927332277e-08
1441	ENSMUSG00000003206	Ebi3	203.012974180051	-1.84588779566704	0.311320097288069	-5.92922786465344	3.04362479418837e-09	3.23310393447965e-08
1442	ENSMUSG00000034311	Kif4	4690.85972609921	0.470237095148175	0.0793084207051231	5.92922026396876	3.04376566789819e-09	3.23310393447965e-08
1443	ENSMUSG00000055322	Tns1	911.468131235526	1.28470846227998	0.216684680761451	5.9289307290455	3.04913673780117e-09	3.23656461627863e-08
1444	ENSMUSG00000043635	Adamts3	287.825306841082	0.989628619013713	0.166948425957424	5.92775052138613	3.07112602935297e-09	3.25764801880883e-08
1445	ENSMUSG00000022536	Glyr1	2502.66854405831	-0.651165166581633	0.109875722435096	-5.9263789320364	3.09687511709593e-09	3.28268762412168e-08
1446	ENSMUSG00000041921	Metap1d	900.946522878291	0.837524452516605	0.141345714299623	5.92536149162067	3.11611137920407e-09	3.30079377560641e-08
1447	ENSMUSG00000018341	Il12rb2	227.055123120281	-1.65580811486851	0.279460863398328	-5.92500894305338	3.12280394845824e-09	3.30559696465341e-08
1448	ENSMUSG00000037649	H2-DMa	24.641268554819	-8.02322890656074	1.35598874875804	-5.9168845714312	3.28096776092738e-09	3.47062038633458e-08
1449	ENSMUSG00000024085	Man2a1	2534.00408808937	-0.719517343721546	0.121628919179876	-5.91567653953628	3.30514184730239e-09	3.49377899759356e-08
1450	ENSMUSG00000051378	Kif18b	1478.50741844173	0.687515083309218	0.116272416010019	5.91296807017387	3.35997332128703e-09	3.5492904387692e-08
1451	ENSMUSG00000054509	Parp4	730.983655922765	-1.11012875762092	0.187811855776662	-5.91085559018723	3.40335306769767e-09	3.59263672900931e-08
1452	ENSMUSG00000032231	Anxa2	1471.61010384538	-1.59051869712333	0.269115935060788	-5.91016171808654	3.41772031698572e-09	3.60531832612054e-08
1453	ENSMUSG00000004609	Cd33	257.099443716281	-2.38766347609543	0.404358864539608	-5.90481299034697	3.5304700035991e-09	3.72169367137835e-08
1454	ENSMUSG00000079487	Med12	5530.09974728406	0.545460275556775	0.0924008467858667	5.90319563651668	3.56527065425558e-09	3.75579440242316e-08
1455	ENSMUSG00000045165	AI467606	286.564748380848	-1.05060496507455	0.178066480306258	-5.9000714972723	3.63344086428580e-09	3.8249768878533e-08
1456	ENSMUSG00000036698	Ago2	4592.09130936352	0.727678796839255	0.123372149183465	5.8982420396773	3.67394780905105e-09	3.86359769012594e-08
1457	ENSMUSG00000075705	Msrb1	533.159633644796	-1.06763993898565	0.181011543623656	-5.89818703057631	3.67517257590488e-09	3.86359769012594e-08
1458	ENSMUSG00000010755	Cars	2875.91613152701	0.650573843268695	0.110307656692364	5.89781219886735	3.68352871779851e-09	3.86972629427433e-08
1459	ENSMUSG00000079227	Ccr5	479.834793385213	-2.08461186858244	0.353502223299801	-5.89702618875612	3.70111137724472e-09	3.8855327597846e-08
1460	ENSMUSG00000039270	Megf9	438.800757270627	-1.11676043273983	0.189401265229158	-5.89626701484096	3.71817127129166e-09	3.9007691344092e-08
1461	ENSMUSG00000028268	Gbp3	129.961116916524	-2.18961998168952	0.371426523682787	-5.89516322092157	3.74311197324912e-09	3.92424682369998e-08
1462	ENSMUSG00000001248	Gramd1a	372.263831086222	-1.2983524104202	0.220260162522653	-5.89463112870748	3.75519292602661e-09	3.93421956552323e-08
1463	ENSMUSG00000027454	Gins1	1212.41975412002	0.585642953643892	0.0995088973552176	5.88533256029677	3.97254385907747e-09	4.1590877846541e-08
1464	ENSMUSG00000036402	Gng12	288.463662245875	-1.262235701298	0.214529068732339	-5.88375136645396	4.01070207475518e-09	4.19616965020663e-08
1465	ENSMUSG00000024270	Slc39a6	472.332196950377	-1.72665657250139	0.293497270992501	-5.88304131981351	4.02795314707306e-09	4.21134186714799e-08
1466	ENSMUSG00000027368	Dusp2	104.246571018349	-1.75093457780731	0.297640954267238	-5.88270717690021	4.03609634880856e-09	4.21697733797413e-08
1467	ENSMUSG00000026073	Il1r2	54.6308495215001	-2.59066810913505	0.440530227190889	-5.8807953444077	4.08299752983085e-09	4.26307247201221e-08
1468	ENSMUSG00000018654	Ikzf1	3039.88491848203	0.693870345606944	0.118072281978286	5.87665736599	4.18633437680901e-09	4.36798934942668e-08
1469	ENSMUSG00000059479	B3gnt8	48.1737891999879	-2.48257499821448	0.422487248054327	-5.87609450852646	4.20058568909825e-09	4.37987549352742e-08
1470	ENSMUSG00000072596	Ear2	11474.989939873	1.1488463136508	0.195829973404158	5.866549914092	4.44956361639886e-09	4.63632421172662e-08
1471	ENSMUSG00000048756	Foxo3	2318.03698104718	1.00766278582234	0.171936600888206	5.86066480677678	4.61017729898197e-09	4.79883862266392e-08
1472	ENSMUSG00000036006	Fam65b	935.154803930373	-0.989372541065473	0.168817433524124	-5.8606064575913	4.6117976448138e-09	4.79883862266392e-08
1473	ENSMUSG00000004655	Aqp1	378.438351359673	1.25265116615249	0.213774142801843	5.85969448753036	4.63719501777145e-09	4.82199022995284e-08
1474	ENSMUSG00000027346	Gpcpd1	2094.46855757591	0.928137179055708	0.158402360917302	5.85936455543277	4.64641675203939e-09	4.82830158690552e-08
1475	ENSMUSG00000030759	Far1	4157.35016925179	-0.625989495701139	0.10683994980591	-5.85913318789778	4.65289420982477e-09	4.83175461775498e-08
1476	ENSMUSG00000016382	Pls3	336.980581062535	1.98376550560854	0.338683169629334	5.85728989066578	4.70481472130594e-09	4.88236091370211e-08
1477	ENSMUSG00000038963	Slco4a1	93.7961068484179	-2.01296682002721	0.343703302075858	-5.85669910026913	4.72157461455089e-09	4.89643590867136e-08
1478	ENSMUSG00000015247	Nipsnap3b	838.875659032533	-0.784237960229594	0.133955976524064	-5.85444547215638	4.78604200626543e-09	4.95993270703434e-08
1479	ENSMUSG00000020536	Llgl1	625.195135061478	0.874014840465201	0.149312014557259	5.85361360943949	4.81005407711048e-09	4.98144680859372e-08
1480	ENSMUSG00000026317	Cln8	558.873996990316	0.805201250165926	0.137603030258863	5.85162440573554	4.86794958239983e-09	5.0379989022715e-08
1481	ENSMUSG00000034216	Vps18	632.714830287868	-0.909899627292371	0.155575164081058	-5.84861750053045	4.95675439071935e-09	5.12644206635032e-08
1482	ENSMUSG00000032370	Lactb	486.880306030876	-0.800616999377735	0.137003394330455	-5.84377491733254	5.1030969460412e-09	5.27423319315203e-08
1483	ENSMUSG00000023393	Slc17a9	103.222485947585	-1.56462214970019	0.267861304291749	-5.84116527707204	5.18369446353778e-09	5.3539209776135e-08
1484	ENSMUSG00000001918	Slc1a5	2274.06193300671	0.780694114699455	0.133710669225113	5.83868227736628	5.26152979925064e-09	5.43065039994084e-08
1485	ENSMUSG00000021540	Smad5	660.191201950435	-0.672376326510591	0.11516240647959	-5.83850535139479	5.26711914247291e-09	5.43275851213855e-08
1486	ENSMUSG00000022216	Psme1	2031.50846311426	-0.915150114614173	0.156757864222958	-5.83798534861733	5.28358023137471e-09	5.44606987913637e-08
1487	ENSMUSG00000038774	Ascc3	6990.7127731439	0.505586436296115	0.0868061773655027	5.82431402511037	5.73476575261231e-09	5.90715581928465e-08
1488	ENSMUSG00000096727	Psmb9	95.2709224992118	-2.34595284216134	0.403116864190192	-5.81953535204747	5.90114422534279e-09	6.07445067873492e-08
1489	ENSMUSG00000007038	Neu1	348.444865251804	-1.46450810806374	0.251738345098423	-5.81758058150082	5.97054819934193e-09	6.14176539753662e-08
1490	ENSMUSG00000036825	Ssx2ip	6051.45371192324	1.28254227261756	0.220470353898252	5.81730037594742	5.98056171658091e-09	6.14793716864898e-08
1491	ENSMUSG00000006179	Prss16	21.2766635762714	-4.69582851831145	0.80852894712154	-5.80786691067668	6.32737801705631e-09	6.50009718895047e-08
1492	ENSMUSG00000022010	Tsc22d1	903.141873435107	0.811861747410325	0.139793175267072	5.80759215075614	6.33776710332005e-09	6.50640608053305e-08
1493	ENSMUSG00000021556	Golm1	1220.05662849088	0.757917693756712	0.13053357670437	5.8063044995176	6.38667662685792e-09	6.5522254449821e-08
1494	ENSMUSG00000037710	Cisd1	467.763952698545	0.866603992910755	0.149342455755586	5.80279725899939	6.52176312989626e-09	6.6863350642986e-08
1495	ENSMUSG00000037643	Prkci	1378.79013017401	-1.04007365964326	0.17931854133722	-5.8001456619443	6.6257339848285e-09	6.78838578231559e-08
1496	ENSMUSG00000024659	Anxa1	3293.27070236586	-1.51885690561842	0.261885353536418	-5.79970160647873	6.64330256113675e-09	6.80183591770933e-08
1497	ENSMUSG00000031004	Mki67	147058.037126892	0.657141603994351	0.113329454350037	5.79850673210392	6.69080176244897e-09	6.84589249134475e-08
1498	ENSMUSG00000030657	Xylt1	451.599519611299	-1.12141348655267	0.193419361607975	-5.79783470087945	6.71766161750391e-09	6.86878658179622e-08
1499	ENSMUSG00000016487	Ppfibp1	362.683699076466	-1.08487881988322	0.18735303615824	-5.79055905433485	7.01525268259822e-09	7.16828721409986e-08
1500	ENSMUSG00000022500	Litaf	140.71270413322	-1.61987172262331	0.2798250391244	-5.78887338921507	7.0860082755694e-09	7.23575925045977e-08
1501	ENSMUSG00000031662	Snx20	54.3015965615722	-2.22344185044213	0.384236667114207	-5.78664672255565	7.18053699156492e-09	7.32740073949367e-08
1502	ENSMUSG00000039033	Tasp1	799.007096940915	0.701716592787287	0.121268776614935	5.78645725944322	7.18863664787439e-09	7.33078212619787e-08
1503	ENSMUSG00000035399	Oser1	3054.61290258123	-0.669101250248536	0.115648459907256	-5.78564773612309	7.22334442961184e-09	7.36127522477475e-08
1504	ENSMUSG00000031441	Atp11a	1105.21961837887	-1.34155133331865	0.231996517712138	-5.78263564707144	7.3539227332308e-09	7.48936399633618e-08
1505	ENSMUSG00000041439	Mfsd6	202.011129215039	-1.32567866291779	0.229363001065111	-5.77982785698492	7.47770976177037e-09	7.61037079209546e-08
1506	ENSMUSG00000006717	Acot13	631.208907446666	0.654147179330847	0.113280440526912	5.7745818809333	7.71444085667692e-09	7.84608835336789e-08
1507	ENSMUSG00000036377	C530008M17Rik	546.475294122013	1.2801106895638	0.221791317696162	5.77168981572785	7.84804854947339e-09	7.97667947128625e-08
1508	ENSMUSG00000030990	Pgap2	371.672225127473	-0.954438563788629	0.16538111963172	-5.77114585941868	7.87342842620399e-09	7.99716864749115e-08
1509	ENSMUSG00000039031	Arhgap18	620.178426675376	-1.0500902222562	0.182040646095529	-5.76843822947732	8.00095285208669e-09	8.12131178498421e-08
1510	ENSMUSG00000072621	Slfn10-ps	66.8145981512302	-2.21876717779467	0.384723692263811	-5.76717062767537	8.06134260590991e-09	8.17719103938557e-08
1511	ENSMUSG00000054676	1600014C10Rik	126.590232555909	-2.1596655981373	0.374713280663775	-5.76351495818783	8.23799482268854e-09	8.3508515353488e-08
1512	ENSMUSG00000015468	Notch4	27.1168469833447	-3.31533807740388	0.575998559024543	-5.75580967254227	8.62274938162717e-09	8.73509605015763e-08
1513	ENSMUSG00000030589	Rasgrp4	171.62181406527	-1.95320125612995	0.339466066971353	-5.75374520804395	8.72876849197043e-09	8.83665214748917e-08
1514	ENSMUSG00000026031	Cflar	721.089755329224	-0.974378592118955	0.169445206993674	-5.75040515696222	8.90298364503076e-09	9.00706740362854e-08
1515	ENSMUSG00000039233	Tbce	2295.36065015832	0.487569740129453	0.0848126408073186	5.74878621262527	8.98863859438721e-09	9.08772127724284e-08
1516	ENSMUSG00000014075	Tctex1d2	180.795845997287	-1.32406654731165	0.230418161605127	-5.74636364637237	9.11830965568612e-09	9.21274069895411e-08
1517	ENSMUSG00000060802	B2m	4011.96871873333	-1.08321620450735	0.188606880037382	-5.74324862535585	9.28772011997347e-09	9.37771978099102e-08
1518	ENSMUSG00000031207	Msn	7074.93250937063	-0.59630754651663	0.103873458010467	-5.74071141885487	9.42796351450213e-09	9.5130511957595e-08
1519	ENSMUSG00000013539	Tango2	271.853882311977	1.52688628464506	0.266015993816412	5.73982888299123	9.47722630138662e-09	9.55646315064772e-08
1520	ENSMUSG00000062148	Ear6	12117.1341176867	1.16908727768911	0.203696652768827	5.73935438701535	9.50381580598456e-09	9.57697017764904e-08
1521	ENSMUSG00000026211	Obsl1	80.2548520858445	-1.66556013370734	0.290223523683754	-5.7388874360241	9.53005329811785e-09	9.59709575064241e-08
1522	ENSMUSG00000078616	Trim30c	103.664544290151	-2.35790718190459	0.410875963477393	-5.73873234625059	9.53878319787524e-09	9.59957570577234e-08
1523	ENSMUSG00000059878	Zfp422	370.771681726814	-1.11395586364484	0.194133691965276	-5.73808622484803	9.57523666639655e-09	9.6299343413786e-08
1524	ENSMUSG00000016757	Ttll12	2466.4397863376	0.986550001395169	0.171980834266542	5.73639502100668	9.67129483324582e-09	9.72015898693085e-08
1525	ENSMUSG00000047844	Bex4	2163.76932761048	1.00375119615682	0.175067492852965	5.73350985839415	9.83733455796775e-09	9.88055432291095e-08
1526	ENSMUSG00000026383	Epb4.1l5	450.934575773968	0.971753260898634	0.169522382377296	5.73230063942742	9.90774557891276e-09	9.94475354077371e-08
1527	ENSMUSG00000029330	Cds1	71.6490715099559	-2.31278801194004	0.403858427576297	-5.72672960131088	1.02385162498731e-08	1.02700296921615e-07
1528	ENSMUSG00000079575	Rbpsuh-rs3	2012.2946214958	-0.614059042441132	0.107242425482234	-5.72589662794282	1.02888860026481e-08	1.03138001899582e-07
1529	ENSMUSG00000048897	Zfp710	179.979945644315	-1.92799119919046	0.33682074462714	-5.72408686206292	1.03991537052529e-08	1.04175171552229e-07
1530	ENSMUSG00000042215	Bag2	1032.36464420921	1.18792045998073	0.207538044422738	5.72386842752084	1.04125401903142e-08	1.04241096794145e-07
1531	ENSMUSG00000046668	Cxxc5	76.0841655841425	-1.76068333686546	0.307686369944122	-5.72233127253967	1.05072175556151e-08	1.05120216394093e-07
1532	ENSMUSG00000029722	Agfg2	740.963380529563	0.816022508487833	0.142656318024134	5.72019886528811	1.06399446381294e-08	1.06378610980566e-07
1533	ENSMUSG00000081984	Dnajb3	112.627684275706	1.65305088578676	0.289194205828837	5.71605811067023	1.09023468463207e-08	1.08869325089754e-07
1534	ENSMUSG00000062198	2700097O09Rik	598.868451322598	0.915086881682982	0.160090956806026	5.71604355386386	1.09032803217133e-08	1.08869325089754e-07
1535	ENSMUSG00000029135	Fosl2	44.7638309022398	-2.68079546140819	0.469045903095656	-5.71542240048406	1.09431850979179e-08	1.09196590322351e-07
1536	ENSMUSG00000052512	Nav2	188.526618491797	-1.59291848400674	0.278782165370721	-5.71384644311265	1.10450673153898e-08	1.1014146879546e-07
1537	ENSMUSG00000069255	Dusp22	106.806016593825	-2.26133283293564	0.395783154495585	-5.71356513598375	1.10633499090811e-08	1.1025200426636e-07
1538	ENSMUSG00000032376	Usp3	1372.94310033666	-0.64354067662754	0.112759197694997	-5.70721226988735	1.1484152632223e-08	1.14371109146788e-07
1539	ENSMUSG00000037674	Rfx7	3054.02776770187	-0.697361244103884	0.122300599941832	-5.70202635502654	1.18391517660904e-08	1.17829946459523e-07
1540	ENSMUSG00000030246	Ldhb	78.8827340128014	-1.71875165836008	0.301502423554709	-5.70062302682687	1.19370346943154e-08	1.18726987281057e-07
1541	ENSMUSG00000073987	Ggh	732.687601731009	-0.823857718956814	0.144533275031278	-5.70012489358264	1.19719685168778e-08	1.18997171818959e-07
1542	ENSMUSG00000054604	Cggbp1	5317.02471424864	-0.494231953058148	0.086714034174651	-5.6995612966491	1.2011613059775e-08	1.19313798467299e-07
1543	ENSMUSG00000056938	Acbd4	145.819819935407	1.42602019589543	0.250295539899408	5.69734561178571	1.21687089816614e-08	1.20795927072008e-07
1544	ENSMUSG00000027698	Nceh1	287.180148374885	-1.28161776977114	0.22502224603147	-5.69551585398316	1.22999454678744e-08	1.22019601509994e-07
1545	ENSMUSG00000028894	Inpp5b	2659.06331926829	0.461676232676967	0.0810633494096501	5.69525236792161	1.23189565043914e-08	1.22129098238034e-07
1546	ENSMUSG00000102765	Ighv1-62	43.1226381888796	-5.3899947797466	0.946620405049385	-5.69393470814249	1.24144574591372e-08	1.22996277426653e-07
1547	ENSMUSG00000026922	Agpat2	186.945416566123	-1.71469089078852	0.301280252085438	-5.69134843362471	1.26040007867243e-08	1.24793458338886e-07
1548	ENSMUSG00000040713	Creg1	2179.09265109125	0.810104483143627	0.142371225161169	5.6900857755952	1.26975572400538e-08	1.25638555714408e-07
1549	ENSMUSG00000014444	Piezo1	7212.44785204599	0.945139258117489	0.166111190455017	5.68979883612015	1.2718911876848e-08	1.25768607629232e-07
1550	ENSMUSG00000028944	Prkag2	259.065687436235	-1.01964475536358	0.179236075227259	-5.68883665897469	1.27907741041093e-08	1.26397604485575e-07
1551	ENSMUSG00000027556	Car1	574.171426623881	1.1764695069712	0.206854461320799	5.68742631635429	1.28968218939965e-08	1.27363391973143e-07
1552	ENSMUSG00000033083	Tbc1d4	349.350309498293	-0.934968279470899	0.164395610482786	-5.68730683699611	1.29058450445349e-08	1.27370379218518e-07
1553	ENSMUSG00000042350	Arel1	2142.95779151812	0.635288950502886	0.11170587795001	5.68715775894254	1.29171121070434e-08	1.27399488823943e-07
1554	ENSMUSG00000018209	Stk4	2637.9262813796	-0.613654996234506	0.107928549696614	-5.68575226813926	1.30238075363951e-08	1.2836915060165e-07
1555	ENSMUSG00000022422	Dscc1	862.651251502653	0.770302537744759	0.135495907005225	5.68506130384481	1.30765743687109e-08	1.28806359874948e-07
1556	ENSMUSG00000024301	Kifc5b	871.912588943318	0.678207988771763	0.119333513155365	5.68329860438094	1.3212128910626e-08	1.30057955349652e-07
1557	ENSMUSG00000060594	Layn	76.9347251505933	-2.06765317086441	0.363827452086591	-5.68305981037491	1.32305972449792e-08	1.3015610661615e-07
1558	ENSMUSG00000045594	Glb1	997.049018692965	-0.779251271046828	0.137153414251066	-5.68160315440907	1.33437993868795e-08	1.3118547831119e-07
1559	ENSMUSG00000025429	Pstpip2	156.48056933802	-1.73290223298523	0.305158386026063	-5.67869772661998	1.35724080407038e-08	1.33347385477524e-07
1560	ENSMUSG00000022439	Parvg	1488.86534130071	-2.14628097329439	0.377972527195598	-5.67840469575637	1.35956747912931e-08	1.33490353062972e-07
1561	ENSMUSG00000073433	Arhgdig	250.983143393999	1.5733406558898	0.277173862080846	5.67636733160247	1.37585168559942e-08	1.35002692301898e-07
1562	ENSMUSG00000026640	Plxna2	526.205968938352	1.09641919800658	0.193285887663319	5.67252586964037	1.40707263974086e-08	1.37977795281119e-07
1563	ENSMUSG00000030123	Plxnd1	579.247115909319	-1.5225437398699	0.268443669031292	-5.67174389086605	1.41351184711535e-08	1.38520543584554e-07
1564	ENSMUSG00000102252	Snrpn	606.331409850501	1.00715429434815	0.177597408058582	5.67099658355337	1.41969229752175e-08	1.39037256529033e-07
1565	ENSMUSG00000021998	Lcp1	8656.9071171403	-1.71820606285179	0.303015507428805	-5.67035686533467	1.42500380231217e-08	1.39468263514476e-07
1566	ENSMUSG00000034165	Ccnd3	2343.36605891995	0.535915917591897	0.0945325595994367	5.6691146401064	1.43537304459461e-08	1.40393415862424e-07
1567	ENSMUSG00000022323	Hrsp12	710.906859258213	0.643490088979233	0.113523527842827	5.66834119064852	1.44186625530452e-08	1.4093851584237e-07
1568	ENSMUSG00000024213	Nudt3	657.589234288804	-0.716697661878858	0.126475496032835	-5.66669184434581	1.45580817643331e-08	1.4221054743896e-07
1569	ENSMUSG00000032290	Ptpn9	418.785069068119	-0.868715182163645	0.1534079258168	-5.66277900922191	1.4894092394224e-08	1.45400135884212e-07
1570	ENSMUSG00000027776	Il12a	123.275519105895	-1.95173963938499	0.344675771897463	-5.66253795165391	1.49150374899315e-08	1.45511865753682e-07
1571	ENSMUSG00000038855	Itpkb	363.066149294477	-1.09390403556908	0.193261280210481	-5.66023382633966	1.51166882705036e-08	1.47385305053663e-07
1572	ENSMUSG00000072601	Ear1	13894.0910522885	1.12612761162045	0.199115056495868	5.65566276824382	1.5524602416279e-08	1.51266116545894e-07
1573	ENSMUSG00000034959	5031414D18Rik	60.9154162338838	-2.23009341258162	0.394528056780069	-5.652559746403	1.58075824315991e-08	1.53925454612081e-07
1574	ENSMUSG00000029401	Rilpl2	182.917375254506	-1.22062912435835	0.216210917606318	-5.64554805035749	1.64655873795565e-08	1.60230877949598e-07
1575	ENSMUSG00000016664	Pacsin2	411.149970724902	0.856030415514701	0.151812988168498	5.63871659363286	1.71322231364633e-08	1.66523890266668e-07
1576	ENSMUSG00000020866	Cacna1g	172.662438597537	2.22181368370655	0.394029515313571	5.6386986186515	1.71340112985747e-08	1.66523890266668e-07
1577	ENSMUSG00000024851	Pitpnm1	271.317550341408	-1.61595939831344	0.286717080976945	-5.6360764862955	1.73968135771495e-08	1.68970826608243e-07
1578	ENSMUSG00000066043	Phactr4	1093.67203151878	0.722019878238725	0.128143152555822	5.63447881402946	1.75588544158901e-08	1.70436611589473e-07
1579	ENSMUSG00000028078	Dclk2	234.994426643339	1.42182141956215	0.252579933518862	5.62919389420133	1.81053779236473e-08	1.75630192309377e-07
1580	ENSMUSG00000070639	Lrrc8b	1232.70784882417	0.761887010548599	0.135498103550533	5.62286106288167	1.87820457734368e-08	1.82078857665653e-07
1581	ENSMUSG00000022438	Parvb	743.438793578911	1.3617044120226	0.242191685711519	5.62242427118062	1.88296118862934e-08	1.82424519457531e-07
1582	ENSMUSG00000024621	Csf1r	2349.38021046131	-1.65956211948975	0.295307385598256	-5.61977857793052	1.91202346044151e-08	1.85123029984719e-07
1583	ENSMUSG00000045273	Cenph	939.224594094913	0.647479915726871	0.115341261637003	5.61360181549422	1.98157915726554e-08	1.91736247326824e-07
1584	ENSMUSG00000019982	Myb	6781.06641499311	-0.882872427830462	0.157337181230978	-5.61134005912032	2.00765795271535e-08	1.94136975137254e-07
1585	ENSMUSG00000003809	Gcdh	822.627025928693	0.752342364595512	0.134289241772658	5.60240235676642	2.11401128497062e-08	2.04292182030884e-07
1586	ENSMUSG00000042659	Arrdc4	214.267813647354	-1.15751699671783	0.206658793938527	-5.60110206131442	2.12993276487929e-08	2.05701009833897e-07
1587	ENSMUSG00000033213	AA467197	39.754918906624	-4.09097652213483	0.730792493539179	-5.59800019609192	2.16838507419168e-08	2.0928263504344e-07
1588	ENSMUSG00000035891	Cerk	470.569119481976	-1.25983466395954	0.225580374293107	-5.5848593562602	2.33889416031025e-08	2.25597240890882e-07
1589	ENSMUSG00000061143	Maml3	297.211696077651	-1.06412126779901	0.190564056724582	-5.58406074098725	2.34966580528525e-08	2.26493588039988e-07
1590	ENSMUSG00000025507	Pidd1	842.239470670544	0.624062356768465	0.111804725447721	5.58171717938945	2.38155424481465e-08	2.29423058917144e-07
1591	ENSMUSG00000032754	Slc8b1	507.484598494685	-1.96832827347751	0.352800714859299	-5.57915046816869	2.41696098607373e-08	2.32687563945263e-07
1592	ENSMUSG00000024610	Cd74	41.6105056008283	-3.01479438724712	0.540629950329469	-5.57644722681355	2.45480338440735e-08	2.36182308033714e-07
1593	ENSMUSG00000024150	Mcfd2	300.417654661575	-0.902798872711727	0.161927542088291	-5.57532622967547	2.4706642240359e-08	2.37559095540225e-07
1594	ENSMUSG00000023926	Rhag	3741.4127900023	1.46452319881365	0.262689415950657	5.5751130798842	2.47369128519295e-08	2.3770093736073e-07
1595	ENSMUSG00000024835	Coro1b	1302.12758219843	-0.735054231680779	0.131958364830011	-5.57034965254138	2.54228615895181e-08	2.4413916675025e-07
1596	ENSMUSG00000024026	Glo1	1111.05407660057	0.966902041095551	0.173600717361907	5.56968920283804	2.55194136655031e-08	2.44912818994055e-07
1597	ENSMUSG00000085006	BC021767	50.0682380127524	2.17240410090658	0.390090995768494	5.56896756006084	2.56253184884971e-08	2.45775205565629e-07
1598	ENSMUSG00000078721	Gm12429	81.4696034005498	1.82096331270819	0.326991866186385	5.56883366533111	2.56450150898928e-08	2.45810197829717e-07
1599	ENSMUSG00000022710	Usp7	21540.6062727138	0.651647657506657	0.117024204458739	5.56848611379726	2.56962102923878e-08	2.4614687495216e-07
1600	ENSMUSG00000070780	Rbm47	104.957007839748	-1.65517093300901	0.297403681505251	-5.5654016272821	2.61549300814057e-08	2.50384415035557e-07
1601	ENSMUSG00000054814	Usp46	1264.36317121957	0.789346366899753	0.142014602519412	5.55820565558993	2.72562124583348e-08	2.60764151295637e-07
1602	ENSMUSG00000042377	Fam83g	259.761679776168	1.52243464498789	0.274046961554474	5.55537867069279	2.77010573207493e-08	2.64854616093581e-07
1603	ENSMUSG00000021313	Ryr2	125.659412733734	-1.2689061273728	0.228475580682249	-5.55379320443667	2.79536160149919e-08	2.6710264285816e-07
1604	ENSMUSG00000035725	Prkx	210.45604085273	-1.19338161797567	0.21489212071919	-5.55339867270012	2.80168097431998e-08	2.67539572840768e-07
1605	ENSMUSG00000052917	Senp7	1434.79444803509	0.913138343065701	0.164543989808411	5.54950894365041	2.86473097034723e-08	2.73389933163916e-07
1606	ENSMUSG00000027615	Hps3	1010.45037479812	-0.744736771432498	0.134238035111413	-5.54788194578677	2.89150998707373e-08	2.75773714022468e-07
1607	ENSMUSG00000005774	Rfx5	208.443123168145	-1.59627557654552	0.288343223075731	-5.53602598846677	3.09411675387118e-08	2.94913418289016e-07
1608	ENSMUSG00000022195	6030458C11Rik	882.484349799652	0.781043068740695	0.14111331219349	5.53486454679593	3.11468968018916e-08	2.96689688006576e-07
1609	ENSMUSG00000032397	Tipin	3256.17275217207	0.495689853079477	0.0896293513148132	5.53044115357279	3.19426443167945e-08	3.04080474207794e-07
1610	ENSMUSG00000032589	Bsn	112.192946825159	-1.44297583144574	0.261090291160811	-5.52673109762238	3.26252423287107e-08	3.10385612887491e-07
1611	ENSMUSG00000037705	Tecta	143.799323812676	3.32257179503013	0.601222971710071	5.52635536459905	3.26951557881352e-08	3.10857666795076e-07
1612	ENSMUSG00000031119	Gpc4	699.000408327325	1.16327358143383	0.210563855991307	5.52456439381438	3.30304078939037e-08	3.13850345974518e-07
1613	ENSMUSG00000074802	Gas2l3	615.779580704758	-0.661924252258128	0.119870406764257	-5.52199888300956	3.35164620989311e-08	3.18271326701381e-07
1614	ENSMUSG00000021250	Fos	738.762020386019	-1.47876493135961	0.267801519323171	-5.52186908833441	3.35412361192147e-08	3.1830924017225e-07
1615	ENSMUSG00000040943	Tet2	1721.03253554458	-1.16248530916299	0.210548247595584	-5.52123003842742	3.36634713695806e-08	3.19271449515707e-07
1616	ENSMUSG00000031154	Otud5	2335.1645195398	0.554277475988736	0.10042080813804	5.51954805249942	3.3987264733733e-08	3.22142904657543e-07
1617	ENSMUSG00000061232	H2-K1	1576.43752433252	-0.674088391152303	0.122130614414536	-5.51940555104643	3.40148355916878e-08	3.22204846479828e-07
1618	ENSMUSG00000030410	Dmwd	287.335940277826	1.02819149769936	0.186600553552039	5.51012029775476	3.58588543180193e-08	3.39361547240395e-07
1619	ENSMUSG00000024579	Pcyox1l	439.202603355692	-0.829476769656185	0.150538505051392	-5.51006381638378	3.58703626677678e-08	3.39361547240395e-07
1620	ENSMUSG00000025993	Slc40a1	3232.57290778258	1.42595869662418	0.258806586813001	5.50974654155342	3.59350755415903e-08	3.39763921031197e-07
1621	ENSMUSG00000060090	Rp2h	1112.9876857683	-0.880021866437517	0.159808713651974	-5.50672016767496	3.65580674309073e-08	3.45441035681189e-07
1622	ENSMUSG00000056267	Cep70	1577.09345332932	0.966951680508906	0.175647293662398	5.50507588444505	3.69009286693886e-08	3.48399996557237e-07
1623	ENSMUSG00000024066	Xdh	320.457805688605	-4.80401389453554	0.872663650004797	-5.50500057440129	3.69167065621463e-08	3.48399996557237e-07
1624	ENSMUSG00000020132	Rab21	1529.14868664062	-0.652446035829136	0.118528959931622	-5.50452848152488	3.70157619296534e-08	3.49119720120998e-07
1625	ENSMUSG00000020525	Ppm1d	1196.65898166336	0.752351595182544	0.136685454780278	5.50425498010707	3.70732663568355e-08	3.49446905100092e-07
1626	ENSMUSG00000020739	Nup85	6098.26264622137	0.513206647725737	0.0932576515794492	5.50310498960527	3.73160044590546e-08	3.51518597970074e-07
1627	ENSMUSG00000025017	Pik3ap1	608.791094535193	-1.74127850244089	0.316719221092442	-5.49786178570027	3.84424044640295e-08	3.61906766549195e-07
1628	ENSMUSG00000041058	Wwp1	3704.2625636358	0.699855949873883	0.127306597092171	5.49740520805204	3.85420372419895e-08	3.62621857761397e-07
1629	ENSMUSG00000042675	Ypel3	320.760985568686	1.18938820704948	0.216579655228803	5.49168944697489	3.9810697251585e-08	3.74328084593326e-07
1630	ENSMUSG00000029426	Scarb2	914.819120114958	-0.798043516421814	0.145467974259167	-5.48604268730666	4.11037610273281e-08	3.86249268500359e-07
1631	ENSMUSG00000070476	Fam217b	58.243415382495	-2.00838958041991	0.366125541995323	-5.48552163139048	4.12251104221645e-08	3.8715206397075e-07
1632	ENSMUSG00000024052	Lpin2	3591.65295513813	0.836158253875477	0.152450958087198	5.48476877001466	4.14010590510081e-08	3.88566189634982e-07
1633	ENSMUSG00000033306	Lpp	193.177127161336	-1.25567442061978	0.229063804659025	-5.4817670669922	4.21098436460496e-08	3.94976408528194e-07
1634	ENSMUSG00000038816	Ctnnal1	618.63617505137	0.879436472961229	0.160445304743563	5.48122286511793	4.22395984184325e-08	3.95887270701598e-07
1635	ENSMUSG00000023175	Bsg	4615.03851271034	0.651449789138182	0.118852906364631	5.48114311264366	4.22586464449378e-08	3.95887270701598e-07
1636	ENSMUSG00000042363	Lgalsl	260.333737683682	0.990431474623334	0.180730846679579	5.48014626622809	4.24974363275985e-08	3.97880948795737e-07
1637	ENSMUSG00000021072	Tmx1	3219.15076305026	0.48959757396967	0.0893649316523562	5.47863199710466	4.28626773697035e-08	4.01055363024892e-07
1638	ENSMUSG00000045031	Cetn4	47.0604865306717	2.01652915328721	0.368295961040269	5.47529532387872	4.36782551027978e-08	4.08437016733549e-07
1639	ENSMUSG00000019188	H13	1523.38646996781	-0.801448418938731	0.146395274774148	-5.47455114364292	4.38621953431297e-08	4.09906800531249e-07
1640	ENSMUSG00000026796	Fam129b	145.424672654559	-1.44100186925297	0.263318368085555	-5.47246999793335	4.43805912711751e-08	4.14498485671091e-07
1641	ENSMUSG00000026641	Usf1	732.761565820435	-0.887629346521158	0.162212411402961	-5.47201868737494	4.44937901294959e-08	4.15302488368975e-07
1642	ENSMUSG00000067767	Clec4b2	39.0600837706083	-2.81885961016074	0.515202275460628	-5.47136482974668	4.46582890494357e-08	4.165840519916e-07
1643	ENSMUSG00000028821	Syf2	1040.11252350597	0.56091670517246	0.102588132163228	5.46765686580574	4.56023582935243e-08	4.2513166280092e-07
1644	ENSMUSG00000020932	Gfap	159.458448351896	2.04069916166651	0.373384095506758	5.46541533563948	4.61824178624792e-08	4.30277429683451e-07
1645	ENSMUSG00000059923	Grb2	2412.72840539829	-0.623526714044811	0.114123875530493	-5.46359568623492	4.66585579317807e-08	4.34449320268136e-07
1646	ENSMUSG00000011179	Odc1	15944.0036635619	0.690157865863235	0.126335740434485	5.4628869351594	4.68452986968779e-08	4.35672314791672e-07
1647	ENSMUSG00000027871	Hsd3b1	290.119134675424	1.44780236382422	0.265025412287687	5.46288128118302	4.68467913078203e-08	4.35672314791672e-07
1648	ENSMUSG00000025027	Xpnpep1	1389.58260587787	0.586990048211789	0.107465763934037	5.46211208782816	4.70502834268087e-08	4.37299266534241e-07
1649	ENSMUSG00000022265	Ank	1015.19570591492	0.910542720709472	0.1667517695558	5.46046811458142	4.74880776407744e-08	4.41100597467399e-07
1650	ENSMUSG00000031389	Arhgap4	1718.19989499392	-1.08967610079235	0.199648543972476	-5.45797168920287	4.81604423095013e-08	4.47074845366443e-07
1651	ENSMUSG00000037750	Fam222b	230.376680520502	-0.978540133109019	0.179402760368556	-5.4544318665931	4.91296677137438e-08	4.55795954192256e-07
1652	ENSMUSG00000091694	Apol11b	167.694652366316	1.28356717991751	0.235374938813113	5.45328736521377	4.94470645256789e-08	4.58462885798925e-07
1653	ENSMUSG00000049086	Bmyc	107.63751170972	-1.66528779254539	0.305405624671171	-5.45270832630668	4.96084017162402e-08	4.5968051366464e-07
1654	ENSMUSG00000029513	Prkab1	1279.10803933756	0.827061224894344	0.15180091825835	5.44832820765133	5.08454687459289e-08	4.70858551862995e-07
1655	ENSMUSG00000017677	Wsb1	1665.86859648073	-0.518433214993426	0.0951700390941067	-5.44744144195197	5.10995302578772e-08	4.72925380640426e-07
1656	ENSMUSG00000032690	Oas2	84.9419580084688	-2.84059883825882	0.521802962627489	-5.44381508291033	5.2151359144834e-08	4.82368579723082e-07
1657	ENSMUSG00000042404	Dennd4b	871.253038500151	-0.965318304692296	0.177330588389298	-5.44360853623917	5.22118956467575e-08	4.82637058311035e-07
1658	ENSMUSG00000067199	Frat1	405.206370247484	0.855898950658476	0.157338075052584	5.43987175623209	5.33189383434913e-08	4.92573087217886e-07
1659	ENSMUSG00000037949	Ano10	141.574843700243	-1.60250242925058	0.294632209656341	-5.43899267198159	5.35826587461537e-08	4.94711021105989e-07
1660	ENSMUSG00000049823	Zbtb12	212.937679916898	-0.980606746057722	0.180302655635528	-5.43867056534079	5.36796050555742e-08	4.95307536527849e-07
1661	ENSMUSG00000018796	Acsl1	2473.65780241441	-0.700348242326022	0.128781600333134	-5.43826323414486	5.38024453259751e-08	4.96142116229958e-07
1662	ENSMUSG00000026520	Pycr2	663.320808067112	0.787669178063821	0.144848535024039	5.43788156320049	5.39177943481279e-08	4.9690665224445e-07
1663	ENSMUSG00000061666	Gdpd1	201.716045646791	1.23728079986428	0.227615357926106	5.43584058271657	5.4538700905695e-08	5.02326687776627e-07
1664	ENSMUSG00000034613	Ppm1h	347.796171318576	-1.70813036769758	0.314298899652686	-5.43473225514038	5.48787734322637e-08	5.05155151840134e-07
1665	ENSMUSG00000035765	Dym	2964.56491273777	0.536469376315743	0.0987248233757545	5.43398669120832	5.51086929470863e-08	5.06966876799112e-07
1666	ENSMUSG00000073386	9830107B12Rik	28.9054569843657	-4.49605242778029	0.827650104949723	-5.43231058739901	5.56289888496346e-08	5.1144611177062e-07
1667	ENSMUSG00000031438	Rnf128	235.209275820795	1.03635093280943	0.190780474229998	5.43216457025912	5.56745402189729e-08	5.11557847950814e-07
1668	ENSMUSG00000041324	Inhba	25.556605955877	-4.71116654009888	0.867645648361924	-5.42982788998407	5.64084250993328e-08	5.17990316095012e-07
1669	ENSMUSG00000032400	Zwilch	2036.20279014054	0.549175404764849	0.101171506745504	5.42816275481886	5.69371080784884e-08	5.22447262217506e-07
1670	ENSMUSG00000069873	4930438A08Rik	77.2691362510038	-2.06860565884417	0.381093104015942	-5.42808473059548	5.69619982962221e-08	5.22447262217506e-07
1671	ENSMUSG00000060803	Gstp1	1697.44791961722	0.58421656914813	0.107680882485116	5.42544373397835	5.78107393075482e-08	5.29914478739507e-07
1672	ENSMUSG00000023572	Ccndbp1	1068.86593798804	0.754047114758196	0.138987561179823	5.42528488418187	5.78621779336908e-08	5.30068767589917e-07
1673	ENSMUSG00000041298	Katnal1	359.097295866704	1.08235907108546	0.199863673682507	5.41548672223866	6.11222079821924e-08	5.59598840205165e-07
1674	ENSMUSG00000043587	Pxylp1	299.987450277708	-2.43903432732209	0.450503455649824	-5.41401913067222	6.16255777704298e-08	5.63870355262648e-07
1675	ENSMUSG00000025762	Larp1b	847.894983519656	0.910138473242378	0.168142789899046	5.41289028086682	6.20154929801497e-08	5.67099287150419e-07
1676	ENSMUSG00000022217	Emc9	214.517002316623	1.31112934981682	0.242248182792677	5.41233925762374	6.22066886273911e-08	5.68508263547583e-07
1677	ENSMUSG00000037992	Rara	72.3682705360471	-1.66262155393937	0.307207236197418	-5.41205205489018	6.23065693546626e-08	5.68843589283341e-07
1678	ENSMUSG00000029098	Acox3	458.39669555611	-1.75305088584446	0.323918023283684	-5.41202020212738	6.2317656382937e-08	5.68843589283341e-07
1679	ENSMUSG00000020439	Smtn	240.145445224033	-1.37346987596679	0.253816234657711	-5.41127669717036	6.25769927201577e-08	5.70870635791933e-07
1680	ENSMUSG00000020808	Fam64a	105.150930593089	-1.9494757475918	0.360273324238968	-5.41110211728782	6.26380380229514e-08	5.71087397855682e-07
1681	ENSMUSG00000025223	Ldb1	2919.48989021563	0.686401022715796	0.126859681972404	5.41071057442117	6.27751585977712e-08	5.71997087591946e-07
1682	ENSMUSG00000020844	Nxn	269.954085019928	-1.55564538303951	0.287938889318485	-5.40269286556437	6.56478109913979e-08	5.97816599854484e-07
1683	ENSMUSG00000032698	Lmo2	1664.7240887259	0.811027536185191	0.150345915966855	5.39441015720033	6.87490150901159e-08	6.2568548076964e-07
1684	ENSMUSG00000039943	Plcb4	508.853256283299	-0.861210328215309	0.159678151898613	-5.39341367604336	6.91315453327334e-08	6.2879327782748e-07
1685	ENSMUSG00000060279	Ap2a1	3072.35036954927	0.857526872586531	0.159007282849367	5.39300374938734	6.92895062350104e-08	6.29856004155285e-07
1686	ENSMUSG00000033826	Dnah8	2016.56943683857	0.563115288581645	0.104496501102144	5.38884347937358	7.09125296472908e-08	6.43851618184078e-07
1687	ENSMUSG00000032125	Robo4	39.2499461907156	-2.55407962871513	0.473957066884245	-5.38884174785163	7.09132127620643e-08	6.43851618184078e-07
1688	ENSMUSG00000001014	Icam4	422.281484830689	1.41959528618029	0.263474931977767	5.38797097516691	7.12575561890066e-08	6.46594779707947e-07
1689	ENSMUSG00000022270	Fam134b	51.8682804961173	-2.92888763818954	0.543761440968639	-5.38634669087995	7.1904205871288e-08	6.52076211563362e-07
1690	ENSMUSG00000063382	Bcl9l	80.563935138658	-1.75481894905271	0.325823592369997	-5.38579461446727	7.21252865039605e-08	6.53694090758084e-07
1691	ENSMUSG00000022150	Dab2	625.264190084005	-1.30686640170901	0.242669949040511	-5.38536562469397	7.22975311605266e-08	6.54867702416195e-07
1692	ENSMUSG00000071042	Rasgrp3	57.1231209998999	-2.41588193299388	0.44876128897943	-5.38344548053167	7.30733875785457e-08	6.61504182943608e-07
1693	ENSMUSG00000025437	Usp33	1989.34168154654	0.715722717642497	0.13298597725522	5.3819412573772	7.36868136524777e-08	6.66663275082694e-07
1694	ENSMUSG00000025665	Rps6ka6	1352.70965918313	0.953513872869966	0.177210244318957	5.38069272763801	7.41997525160316e-08	6.70907679626952e-07
1695	ENSMUSG00000080712	Hist3h2bb-ps	1265.13031269135	0.886705454643689	0.164818515352998	5.37988983060912	7.45314353870357e-08	6.73509142078599e-07
1696	ENSMUSG00000001123	Lgals9	1412.93492340941	-0.686236878133672	0.127572902361693	-5.37917430292574	7.48282350755624e-08	6.75792498026173e-07
1697	ENSMUSG00000057329	Bcl2	79.9304125353747	-2.15330152042813	0.400692613725511	-5.37394862462632	7.70308141478591e-08	6.95115412232448e-07
1698	ENSMUSG00000033192	Lpcat2	340.292110750312	-1.22539863561691	0.228028498333578	-5.37388372318401	7.70585604211462e-08	6.95115412232448e-07
1699	ENSMUSG00000042851	Zc3h6	193.296581134119	1.0462092931342	0.194754701834835	5.37193342844915	7.78968688834437e-08	7.02263885042794e-07
1700	ENSMUSG00000062526	Mppe1	824.036454336999	0.657273841881731	0.122381565539403	5.37069320027702	7.84345514070811e-08	7.06695308177801e-07
1701	ENSMUSG00000000326	Comt	791.079062576108	0.929033817317637	0.173013137361871	5.36972990307948	7.88546528476779e-08	7.10062738193934e-07
1702	ENSMUSG00000027533	Fabp5	17217.34822714	0.923101070778692	0.171929688919212	5.36906148427016	7.91474352277485e-08	7.12280414443845e-07
1703	ENSMUSG00000031667	Aktip	127.421523991454	-1.32521678529559	0.246962203307489	-5.366071275472	8.04701527672414e-08	7.23758854924156e-07
1704	ENSMUSG00000048490	Nrip1	2338.68559116941	0.677873090361123	0.126340058119335	5.36546444929474	8.07411828013251e-08	7.25770362070362e-07
1705	ENSMUSG00000032727	Mier3	1729.09539339205	0.628784493529782	0.117208844956101	5.36465054122226	8.11060912275488e-08	7.2852079199868e-07
1706	ENSMUSG00000029440	Psmd9	395.774952040831	0.747337226839455	0.139312237211792	5.36447652982057	8.11843146483224e-08	7.2852079199868e-07
1707	ENSMUSG00000042447	Mios	2022.9831481858	0.490226133688582	0.0913839880665156	5.36446421370625	8.11898538840338e-08	7.2852079199868e-07
1708	ENSMUSG00000014859	E2f4	4902.1409528428	0.737824404113974	0.137572753036876	5.36315794971553	8.17794353738009e-08	7.33381505632616e-07
1709	ENSMUSG00000026121	Sema4c	125.585325220501	-2.19096154678844	0.408556539686843	-5.36268871982272	8.19922324329589e-08	7.34859581144313e-07
1710	ENSMUSG00000023367	Tmem176a	94.5890359625481	-1.62065866620497	0.30228614238756	-5.36133960162529	8.26070526228756e-08	7.39936973698588e-07
1711	ENSMUSG00000004642	Slbp	4941.78336870513	0.469131924151679	0.0875444441149194	5.35878580182485	8.37831163356497e-08	7.50032725256076e-07
1712	ENSMUSG00000021108	Prkch	126.371014881464	-1.75022700577353	0.326817680823102	-5.35536205191079	8.53852697705696e-08	7.63928841749891e-07
1713	ENSMUSG00000073940	Hbb-bt	30644.5450139282	0.897174497891769	0.167552769882799	5.35457873074454	8.5755975569336e-08	7.66797593575902e-07
1714	ENSMUSG00000045658	Pid1	42.2173166079969	-2.64746676533865	0.494550540548922	-5.35327847867706	8.63747611551591e-08	7.71879939681197e-07
1715	ENSMUSG00000045005	Fzd5	395.178196617701	1.17204617254998	0.218947094879869	5.35310218750814	8.64589896149899e-08	7.72182124742158e-07
1716	ENSMUSG00000022090	Pdlim2	43.5950450866823	-2.0982092161344	0.392156622242836	-5.35043678246269	8.77422000761611e-08	7.83186059770722e-07
1717	ENSMUSG00000059439	Bcas3	1624.20475744768	1.04001542535164	0.194417801109395	5.34938374684345	8.82542299136121e-08	7.87297635169945e-07
1718	ENSMUSG00000026930	Gpsm1	89.5624083391377	-2.57023665276487	0.480556491137343	-5.34845892245017	8.87063032166605e-08	7.90869875651682e-07
1719	ENSMUSG00000078606	Gm4070	1655.91270834153	-3.28830015916017	0.614966482043331	-5.34712094915195	8.93643025704286e-08	7.96272846114749e-07
1720	ENSMUSG00000017639	Rab11fip4	61.6920489106483	-2.75342268696287	0.515313489281723	-5.34319932280595	9.13202503717863e-08	8.13228066828285e-07
1721	ENSMUSG00000029249	Rest	954.014967507742	-0.596903065986889	0.111718666470798	-5.34291255743652	9.14648921605173e-08	8.14042854864987e-07
1722	ENSMUSG00000023345	Poc1a	371.869879064351	-1.03017423447166	0.192864679885855	-5.34143543069348	9.22134618518298e-08	8.20228568632101e-07
1723	ENSMUSG00000022665	Ccdc80	70.6115608807553	-1.6420327074349	0.307520592465316	-5.33958618598883	9.31589750497606e-08	8.28157876283914e-07
1724	ENSMUSG00000029177	Cenpa	638.797382585529	0.606986177583413	0.113692872571555	5.3388234799098	9.35516721146961e-08	8.31166451148956e-07
1725	ENSMUSG00000034793	G6pc3	578.658862216673	-0.64610347525596	0.121096864811695	-5.33542694322143	9.53200027299748e-08	8.46386366269579e-07
1726	ENSMUSG00000078771	Evi2a	357.48918529855	-1.80786331402127	0.338876722940868	-5.33487015080918	9.56129542199915e-08	8.48495724094791e-07
1727	ENSMUSG00000002688	Prkd1	146.697957112759	1.51997038777052	0.284941121514956	5.33433145658035	9.58972129334631e-08	8.50525541691867e-07
1728	ENSMUSG00000046442	Ppm1e	349.75633019247	1.14610071139623	0.214941708500197	5.33214665219422	9.70585030501451e-08	8.60327020381408e-07
1729	ENSMUSG00000049800	Sertad2	803.757028855894	0.954842133680841	0.179087578597036	5.33170497452157	9.72949167787227e-08	8.61923794273971e-07
1730	ENSMUSG00000060166	Zdhhc8	81.9161116231517	-1.60120380033517	0.300633733865006	-5.32609491207052	1.00346710983381e-07	8.88445417417601e-07
1731	ENSMUSG00000027272	Ubr1	5265.35923685643	0.424771436157425	0.0797570885457977	5.3258142179239	1.00501813905668e-07	8.89304612127738e-07
1732	ENSMUSG00000023021	Cers5	485.991545822139	-1.63713390793598	0.307752267936633	-5.3196485566536	1.03967890117501e-07	9.1944351785783e-07
1733	ENSMUSG00000028633	Ctps	5224.8210993964	0.419856085147406	0.0789300003863135	5.31934730891258	1.04140170480322e-07	9.20435655653256e-07
1734	ENSMUSG00000005656	Snx6	2229.96895432489	-0.726930314809404	0.136712382275536	-5.31722366847736	1.05362521249956e-07	9.30702271041278e-07
1735	ENSMUSG00000030695	Aldoa	22685.3699754562	-0.515072382721695	0.0969350735389766	-5.31358118292023	1.07491514237208e-07	9.4896110868664e-07
1736	ENSMUSG00000001173	Ocrl	1178.80797665032	-0.818290083853675	0.15400548862952	-5.31338260172129	1.0760877174284e-07	9.49449053447629e-07
1737	ENSMUSG00000001930	Vwf	1233.82283501049	0.977973115502922	0.184066014733825	5.31316504525376	1.0773737579679e-07	9.50036491122296e-07
1738	ENSMUSG00000044813	Shb	121.444169971626	1.60163222227584	0.301511465957966	5.31201099496206	1.08422060199954e-07	9.55523990841596e-07
1739	ENSMUSG00000042333	Tnfrsf14	534.60247256316	1.32128866895179	0.248809842250681	5.31043570061253	1.09363464518224e-07	9.63266351941141e-07
1740	ENSMUSG00000046805	Mpeg1	2490.19208716037	-1.62021698580002	0.305198915599398	-5.30872458251688	1.10395000459592e-07	9.71793231057221e-07
1741	ENSMUSG00000022200	Golph3	2239.35520404199	0.449226206597606	0.0846254128645627	5.30840785753757	1.10586965924753e-07	9.72923927093302e-07
1742	ENSMUSG00000000751	Rpa1	5346.44327172027	0.466479907904945	0.0878989097004184	5.30700448384202	1.11441437670816e-07	9.79878588291553e-07
1743	ENSMUSG00000007872	Id3	131.292594457776	-2.41658000549172	0.455387708232298	-5.30664302484643	1.11662551753596e-07	9.81259498112356e-07
1744	ENSMUSG00000024253	Dync2li1	34.476382525055	-2.62561100857192	0.495066356909301	-5.30355369927297	1.13569775197276e-07	9.97447389160942e-07
1745	ENSMUSG00000035504	Reep6	245.196290490981	1.49900277966314	0.282910410644262	5.29850695932154	1.16753427848541e-07	1.0248207761353e-06
1746	ENSMUSG00000037946	Fgd3	159.02343263576	-1.26541611275939	0.238843941513069	-5.29808754931365	1.1702185820138e-07	1.02658866097969e-06
1747	ENSMUSG00000037419	Endod1	137.224406735857	1.45714232697651	0.275067747138358	5.29739434061519	1.17466834621958e-07	1.02969637123945e-06
1748	ENSMUSG00000063065	Mapk3	722.925960149934	-0.97721058531881	0.184472414778208	-5.29732635903159	1.17510560614126e-07	1.02969637123945e-06
1749	ENSMUSG00000037410	Tbc1d2b	948.638017840495	-0.892771885054709	0.168611671371011	-5.29484037371451	1.19120418242454e-07	1.0432060870324e-06
1750	ENSMUSG00000053965	Pde5a	354.139758684395	0.818154042842879	0.154529875416072	5.29447163948069	1.19361010685763e-07	1.04471577181362e-06
1751	ENSMUSG00000023277	Twf2	211.676219754223	-2.50140382549493	0.472469246666587	-5.29432093864962	1.19459475554146e-07	1.04498046091539e-06
1752	ENSMUSG00000032412	Atp1b3	2691.70708346138	-0.416385616498846	0.0786636997902664	-5.29323712981992	1.20169933038293e-07	1.05059524220749e-06
1753	ENSMUSG00000036661	Dennd3	182.693998313304	-1.69607907798483	0.320431168245995	-5.29311517125185	1.20250134658986e-07	1.05069669855772e-06
1754	ENSMUSG00000037031	Tspan15	108.796058468197	1.46833583706605	0.277595098644966	5.28948761787757	1.22659485145561e-07	1.07113759063544e-06
1755	ENSMUSG00000067336	Bmpr2	1092.42879278409	-1.06445568388562	0.201249056905787	-5.28924557586343	1.22821896297729e-07	1.07194472113522e-06
1756	ENSMUSG00000020423	Btg2	488.175512537252	1.09964999519949	0.207914655949897	5.2889489207749	1.23021236833853e-07	1.07307305500235e-06
1757	ENSMUSG00000030978	Rrm1	17916.4097519638	0.560700187150503	0.106034668572467	5.28789493756287	1.23732006915432e-07	1.07865859415121e-06
1758	ENSMUSG00000001642	Akr1b3	1813.36550784268	-0.667285813985742	0.126195449212058	-5.28771693553259	1.23852436881067e-07	1.07909429789949e-06
1759	ENSMUSG00000023143	Nagpa	439.681230854814	-1.04594596124573	0.197843843957279	-5.28672482461264	1.24525744902401e-07	1.08434385143268e-06
1760	ENSMUSG00000000706	Btn1a1	80.0947928908274	1.54278189715993	0.29193902909507	5.28460309655112	1.25977587324934e-07	1.09636290060001e-06
1761	ENSMUSG00000030095	Tmem43	752.55651842725	-1.06899951963604	0.202332843784495	-5.28337119985638	1.26828041988913e-07	1.10291779366452e-06
1762	ENSMUSG00000031840	Rab3a	16.4655098917778	4.4730777776787	0.846644072943505	5.28330371714204	1.26874789608728e-07	1.10291779366452e-06
1763	ENSMUSG00000030365	Clec2i	57.9787897578216	-2.14364578869055	0.406035274647228	-5.27945703868463	1.29567252843599e-07	1.1256563419088e-06
1764	ENSMUSG00000032661	Oas3	42.4428983282902	-3.62990337530867	0.687565340916523	-5.27935769780079	1.29637513033043e-07	1.1256563419088e-06
1765	ENSMUSG00000026880	Stom	2545.04224716457	0.681658652421053	0.129167514695874	5.27732266139846	1.31084958160745e-07	1.13757977572132e-06
1766	ENSMUSG00000004207	Psap	6270.77928589348	-0.922628673536062	0.175025305290177	-5.271401595366	1.35385869574239e-07	1.1742385981136e-06
1767	ENSMUSG00000032135	Mcam	31.6606944403495	-2.73586645550205	0.51935694241771	-5.26779606096347	1.38071371906807e-07	1.19685297311634e-06
1768	ENSMUSG00000026519	Tmem63a	653.606467856323	-0.791441716511727	0.150305253060311	-5.26556258279381	1.39760697362769e-07	1.21081142619091e-06
1769	ENSMUSG00000020963	Tshr	19.2671305735171	-7.03622220969873	1.33653155288947	-5.26453879408011	1.40541721805777e-07	1.21688951548846e-06
1770	ENSMUSG00000026311	Asb1	327.390884329633	1.03305822205797	0.196246388216499	5.2640878206548	1.40887096724001e-07	1.21919076865623e-06
1771	ENSMUSG00000025400	Tac2	112.379568316144	1.43325682942769	0.272449886792436	5.2606255275107	1.4356615349878e-07	1.24167293796771e-06
1772	ENSMUSG00000042121	Ssh1	798.408013460356	1.00618735631963	0.191314642594938	5.25933270277692	1.44579097007249e-07	1.24911623991798e-06
1773	ENSMUSG00000022120	Rnf219	770.32644300667	-0.643187546151083	0.122294834496616	-5.2593189957576	1.4458987356366e-07	1.24911623991798e-06
1774	ENSMUSG00000057963	Itpk1	139.345362596732	-1.37126945804898	0.260912487852634	-5.25566817186416	1.47488008703894e-07	1.27343507853301e-06
1775	ENSMUSG00000038967	Pdk2	120.063736699272	1.50308568083733	0.286022954180192	5.25512256575883	1.47925924476027e-07	1.27649655504186e-06
1776	ENSMUSG00000034614	Pik3ip1	29.5686152571636	-2.88217503197807	0.548627485769837	-5.25342806683078	1.49293999853719e-07	1.28757668680147e-06
1777	ENSMUSG00000028986	Klhl7	853.18907418892	0.617189456200388	0.117555806027693	5.25018267540944	1.5194844861023e-07	1.3097323507951e-06
1778	ENSMUSG00000031446	Cul4a	5103.2163862877	0.615738805526639	0.117382622275505	5.2455703714086	1.55799577190565e-07	1.34217217313155e-06
1779	ENSMUSG00000023206	Il15ra	47.7487452953416	-2.40810358555517	0.459093838839433	-5.24534067292809	1.55993815332241e-07	1.34235852880758e-06
1780	ENSMUSG00000048442	Smim5	81.4320455936325	1.59453831703126	0.303991556710846	5.24533751622571	1.55996486340504e-07	1.34235852880758e-06
1781	ENSMUSG00000028478	Clta	3548.69957825114	-0.440442009097808	0.0839721037437691	-5.24509913961147	1.5619831385623e-07	1.3427067319879e-06
1782	ENSMUSG00000020021	Fgd6	1344.14117051635	1.23567166377923	0.23558669009152	5.24508266277352	1.5621227370911e-07	1.3427067319879e-06
1783	ENSMUSG00000034848	Ttc21b	464.91418892177	-1.09318074486484	0.20856198254646	-5.24151492768497	1.59263590076031e-07	1.36816624183655e-06
1784	ENSMUSG00000000782	Tcf7	34.9718655444752	-2.64724460564305	0.505137964687795	-5.24063679767013	1.60023406320109e-07	1.37392293419569e-06
1785	ENSMUSG00000026083	Eif5b	8457.91545623066	0.56194625436409	0.10730463002039	5.23692457871863	1.63274373799769e-07	1.40104962660564e-06
1786	ENSMUSG00000022844	Pdia5	228.730167509269	-0.973822774350626	0.18608349244791	-5.23325718762092	1.66548746348819e-07	1.42834666731515e-06
1787	ENSMUSG00000022657	Cd96	18.9834832649379	-4.41322962614575	0.843648307065646	-5.23112485283794	1.68481663400929e-07	1.44411507460102e-06
1788	ENSMUSG00000023045	Soat2	212.039122961933	0.981760837002681	0.187715647187386	5.23004262943858	1.69470956119495e-07	1.45178223427422e-06
1789	ENSMUSG00000025609	Mkln1	4518.2470828943	0.430534471860031	0.0823257816257163	5.22964329470203	1.69837416597909e-07	1.45410827838467e-06
1790	ENSMUSG00000015980	Lrrc27	27.7344518694775	-3.27610734671774	0.626872048959312	-5.22611807649823	1.73105837435535e-07	1.48126374972072e-06
1791	ENSMUSG00000058446	Znrf2	816.171230047948	-0.970722063325099	0.185870963268653	-5.2225589530197	1.76467349612915e-07	1.50918503295423e-06
1792	ENSMUSG00000015750	Aph1a	284.858142007493	-1.00216505170305	0.191922423929957	-5.22171943841641	1.77269402828011e-07	1.51519834995349e-06
1793	ENSMUSG00000026196	Bard1	3071.01394992837	0.563888495057361	0.108030812911098	5.21970056377712	1.79212644324898e-07	1.53095374965112e-06
1794	ENSMUSG00000036862	Dchs1	59.8047870503257	-1.75786815334124	0.336880791647033	-5.21807178363274	1.80795399350086e-07	1.54361378586693e-06
1795	ENSMUSG00000024378	Stard4	867.599834915497	0.590072982176989	0.113175579914983	5.21378359731179	1.8502730467185e-07	1.57886530677366e-06
1796	ENSMUSG00000044033	Ccdc141	52.4649081457735	2.42002602540372	0.464229404032655	5.21299599805937	1.85814906515985e-07	1.58470318658426e-06
1797	ENSMUSG00000028207	Asph	1538.68252223657	0.508685028436347	0.0976355788409135	5.21003751373455	1.88802452716956e-07	1.60928612591298e-06
1798	ENSMUSG00000037370	Enpp1	136.81941002025	1.22503580386457	0.235181937739522	5.20888557871045	1.89978217726531e-07	1.61840731975376e-06
1799	ENSMUSG00000017861	Mybl2	2775.85897088039	0.577544127826834	0.110940889801777	5.20587250434675	1.93087188667729e-07	1.64397802602758e-06
1800	ENSMUSG00000032560	Dnajc13	8907.36579217877	-0.500988825822529	0.0962854610152675	-5.20316172909106	1.95926219250154e-07	1.66722327791922e-06
1801	ENSMUSG00000079523	Tmsb10	1227.28399844526	-1.11142415197739	0.213679812911419	-5.20135307511774	1.97842841949487e-07	1.68179143306803e-06
1802	ENSMUSG00000041028	Ghitm	2925.69085599311	0.678008226329322	0.130352631275137	5.20133901170158	1.97857815655062e-07	1.68179143306803e-06
1803	ENSMUSG00000034993	Vat1	256.113939230164	-1.04684928568911	0.201397268168279	-5.1979319044904	2.01517917436235e-07	1.71195226920178e-06
1804	ENSMUSG00000030165	Klrd1	19.6263024922564	-4.19298987741381	0.806757439514618	-5.19733648807317	2.02164227906257e-07	1.71649084192912e-06
1805	ENSMUSG00000056498	Tmem154	198.303804353685	-1.70358828379036	0.327887615380495	-5.19564693473843	2.04009124888754e-07	1.73119543818341e-06
1806	ENSMUSG00000038718	Pbx3	453.164930054552	0.962691683570043	0.185292893781315	5.19551324351501	2.0415580085339e-07	1.73148084256444e-06
1807	ENSMUSG00000035967	Ddx26b	5217.13134088753	0.931018610892285	0.179206784566484	5.19521966282971	2.04478253249415e-07	1.73325589652534e-06
1808	ENSMUSG00000045757	Zfp764	171.190277305386	-1.12042352133947	0.215683742710444	-5.19475184944117	2.04993090284074e-07	1.73665882958029e-06
1809	ENSMUSG00000024030	Abcg1	348.920021117927	-1.21179662535718	0.233512523798632	-5.18942883938064	2.109400952327e-07	1.78605275769998e-06
1810	ENSMUSG00000026955	Sapcd2	353.806976579329	0.848813246114051	0.163569186013447	5.18932243169731	2.11060660019744e-07	1.78608625940465e-06
1811	ENSMUSG00000020782	Llgl2	191.989556950349	1.65329624177473	0.318697847877982	5.18766051538482	2.12952351977699e-07	1.80109948936632e-06
1812	ENSMUSG00000021175	Cdca7l	1583.65067290358	-0.575130034180759	0.110899748840847	-5.18603549775509	2.14817880865011e-07	1.8158749896299e-06
1813	ENSMUSG00000037020	Wdr62	832.980813329047	0.671410316252829	0.129559363939005	5.18226005315156	2.19213281331908e-07	1.85200762832919e-06
1814	ENSMUSG00000042678	Myo15	84.5407330721258	2.24680871366505	0.433630769153659	5.18138673150495	2.20242316712232e-07	1.85967561470852e-06
1815	ENSMUSG00000028124	Gclm	4036.28776678837	1.15307184825561	0.22257084030524	5.18069593786076	2.21059584008121e-07	1.86554801556605e-06
1816	ENSMUSG00000098188	Sowahc	128.299774855731	-1.99851788000384	0.385966120559674	-5.17796193382433	2.2432298646806e-07	1.89204580601943e-06
1817	ENSMUSG00000033542	Arhgef5	116.057200040616	-1.59500159037321	0.30805016733457	-5.17773323797904	2.24598065758334e-07	1.89332337546528e-06
1818	ENSMUSG00000031365	Zfp275	635.3233901787	-0.646353117184997	0.124839264711795	-5.17748257070539	2.24899947067489e-07	1.89482535161317e-06
1819	ENSMUSG00000037405	Icam1	171.356087291504	-1.76183616117012	0.340315583967349	-5.17706577122003	2.25402771328381e-07	1.89801772866235e-06
1820	ENSMUSG00000062825	Actg1	5609.13449190812	-0.87059768083887	0.168197851943825	-5.17603328923388	2.2665303370498e-07	1.90749698750504e-06
1821	ENSMUSG00000026768	Itga8	52.1636846200053	-2.3766853922258	0.459191534057766	-5.17580402936351	2.26931558878029e-07	1.90879225004655e-06
1822	ENSMUSG00000001767	Crnkl1	2782.94735192972	0.481779432443021	0.0930914466821614	5.17533510987257	2.27502274099737e-07	1.91254244368039e-06
1823	ENSMUSG00000099858	Gm6652	524.115458971126	0.786984571830631	0.152337512092475	5.16605897668133	2.39081380429764e-07	2.00878195504262e-06
1824	ENSMUSG00000045826	Ptprcap	171.604580850875	-1.45457776411814	0.28162826748741	-5.16488553189417	2.40586109044315e-07	2.02031657468847e-06
1825	ENSMUSG00000017146	Brca1	6108.89512097153	0.53487726761364	0.103583874262385	5.16371174009923	2.42100434107798e-07	2.03191909546802e-06
1826	ENSMUSG00000018008	Cyth4	46.1086026697794	-2.71412857494585	0.525739095625357	-5.16250093921102	2.43672152073948e-07	2.04399033587988e-06
1827	ENSMUSG00000039678	Tbc1d13	831.182036412788	-0.657057646223369	0.127298809407767	-5.16153803228956	2.44929115815367e-07	2.053409560451e-06
1828	ENSMUSG00000089943	Ugt1a5	35.303694554684	-2.96452574216812	0.574751661521111	-5.15792461447149	2.49702108802045e-07	2.09227965017556e-06
1829	ENSMUSG00000090946	Ccdc71l	1196.30080724041	0.599508464989325	0.116249759596337	5.15707272919141	2.50840391015185e-07	2.10066827183138e-06
1830	ENSMUSG00000034930	Rtkn	50.0469612053223	-2.95800796881319	0.574059162805021	-5.15279288350612	2.56635356717104e-07	2.14802391193217e-06
1831	ENSMUSG00000030148	Clec4a2	893.104112109774	-1.98619016755994	0.385884117933559	-5.14711561127768	2.64522310553633e-07	2.21282808888585e-06
1832	ENSMUSG00000028070	Apoa1bp	679.433210728578	-0.657102438615136	0.127674919982859	-5.14668377080915	2.65131718205439e-07	2.2167153535768e-06
1833	ENSMUSG00000082029	H3f3c	2835.46794886887	0.595021704997742	0.115696931111912	5.14293420991597	2.7048036230453e-07	2.2602006052474e-06
1834	ENSMUSG00000027201	Myef2	7484.47606506951	0.404868459228503	0.0787671308840386	5.14006863884064	2.74638125007705e-07	2.29369256310961e-06
1835	ENSMUSG00000036390	Gadd45a	603.398226364909	0.80458513195168	0.156629902525767	5.13685521715317	2.79374021104379e-07	2.3319737772511e-06
1836	ENSMUSG00000029998	Pcyox1	1268.97670903806	-0.78271084229611	0.152440922661314	-5.13451918704992	2.82866236810875e-07	2.35983777191295e-06
1837	ENSMUSG00000014164	Klhl3	26.8461930038057	-2.82259311780799	0.54978530546831	-5.13399155949374	2.83660822655921e-07	2.365178454339e-06
1838	ENSMUSG00000030917	Tmem159	48.1584531606221	-2.27322212979182	0.442915854033079	-5.13240180745945	2.8606797832436e-07	2.38395169967041e-06
1839	ENSMUSG00000020841	Cpd	6595.13584632424	0.655067934195443	0.127699882005898	5.12974580638365	2.90133691134121e-07	2.41651862267609e-06
1840	ENSMUSG00000082016	Pgam1-ps2	450.458224669244	-1.28192485362759	0.249942389397887	-5.12888132627584	2.91469002073855e-07	2.4263210351985e-06
1841	ENSMUSG00000022853	Ehhadh	350.998922133905	1.08755040511286	0.21223174384545	5.12435315003972	2.9856093487806e-07	2.48400751739666e-06
1842	ENSMUSG00000037169	Mycn	52.3781841381751	-2.11196205035832	0.41221089140506	-5.12349890406704	2.99917390185206e-07	2.49393847202324e-06
1843	ENSMUSG00000028842	Ago3	628.211568587004	0.644730717385226	0.125877717875833	5.12188120554581	3.02502452805411e-07	2.51406948975609e-06
1844	ENSMUSG00000031812	Map1lc3b	1121.2298096574	0.566522356216889	0.110653084301194	5.11980628280397	3.05849663344362e-07	2.54050937822429e-06
1845	ENSMUSG00000056220	Pla2g4a	2672.99019215618	-0.736668357651831	0.143927442166699	-5.11833147704112	3.0825049376424e-07	2.55906385527743e-06
1846	ENSMUSG00000034271	Jdp2	51.8576351990057	-2.30864836728632	0.45112769606731	-5.11750528156858	3.09603395567272e-07	2.56890314729356e-06
1847	ENSMUSG00000026516	Nvl	4159.18994912324	0.521569419683901	0.101938247743342	5.11652329944984	3.11218856644588e-07	2.58090916471313e-06
1848	ENSMUSG00000033955	Tnks1bp1	79.1081896446849	-2.07063571826022	0.404718472819763	-5.11623722987894	3.11690999132399e-07	2.58342588404272e-06
1849	ENSMUSG00000017057	Il13ra1	184.684565558254	-1.92835885210498	0.376966140026097	-5.11546965987841	3.1296125200221e-07	2.59255137745692e-06
1850	ENSMUSG00000027073	Prg2	14622.1295385928	1.12384176107717	0.219715827823167	5.11497861675065	3.13776500054907e-07	2.59789981153568e-06
1851	ENSMUSG00000041629	Fam104a	680.964422325271	0.933851224566703	0.182578600024731	5.1147901475869	3.14089947757112e-07	2.59909007552441e-06
1852	ENSMUSG00000081534	Slc48a1	1038.98740728855	0.661871366650846	0.129461831918597	5.11248262782978	3.17952234705006e-07	2.62962979426381e-06
1853	ENSMUSG00000021880	Rnase6	91.7446939249718	-1.80216084918565	0.352824836159268	-5.10780609665513	3.25920852258667e-07	2.69407970536751e-06
1854	ENSMUSG00000025608	Podxl	1683.52112903497	1.40413163844437	0.275087334931834	5.10431219522452	3.31999796018394e-07	2.7428483687237e-06
1855	ENSMUSG00000039050	Osbpl2	852.488381875913	-0.666398760672107	0.130653972394759	-5.10048602776994	3.38782390983341e-07	2.79737459983388e-06
1856	ENSMUSG00000029810	Tmem176b	211.788815930747	-1.82080970554981	0.357144753095094	-5.0982401106842	3.42825793496275e-07	2.82923635721037e-06
1857	ENSMUSG00000051790	Nlgn2	244.416461649013	-2.25506459398026	0.442427317307794	-5.0970283835603	3.45026613439082e-07	2.84586571784944e-06
1858	ENSMUSG00000071757	Zhx2	108.607460448552	-1.47914777670423	0.290269518835496	-5.09577368866797	3.47319843916514e-07	2.86323899314814e-06
1859	ENSMUSG00000024960	Plcb3	452.191644716168	-0.841641198523761	0.165243642560813	-5.09333482051523	3.51819576293876e-07	2.89877377627396e-06
1860	ENSMUSG00000023074	Mospd1	567.559257054618	0.717542686976057	0.140891551899613	5.09287233550607	3.52679188653676e-07	2.90429415731632e-06
1861	ENSMUSG00000057110	Cntrl	3599.39902788917	-0.659495011825182	0.129499139413621	-5.09265941697689	3.53075617558355e-07	2.90599636439619e-06
1862	ENSMUSG00000041959	S100a10	506.344350702643	-1.13190699624141	0.222271893524656	-5.09244321579441	3.53478598461232e-07	2.90775064051057e-06
1863	ENSMUSG00000036817	Sun1	2306.28211248132	0.707346189576215	0.138973716666231	5.0897839285325	3.58471743532064e-07	2.94724191931327e-06
1864	ENSMUSG00000005803	Sqrdl	192.605222884977	-1.74518870481344	0.343037261375766	-5.08746104669296	3.62888890381237e-07	2.98195768989775e-06
1865	ENSMUSG00000046942	Mageb16	1393.82781368684	1.53920510504651	0.302603077006051	5.08654809552955	3.64639281791544e-07	2.99473451967886e-06
1866	ENSMUSG00000029298	Gbp9	269.663565665613	-1.78861634333929	0.351723863269539	-5.08528573157576	3.67073027580971e-07	3.01310694719064e-06
1867	ENSMUSG00000005506	Celf1	4370.82018826082	0.506900121657232	0.0996822549264853	5.08515905896256	3.67318106855208e-07	3.01350371864018e-06
1868	ENSMUSG00000041781	Cpsf2	5065.89505101841	0.372273010141283	0.073223587298757	5.08405861928595	3.69453833081863e-07	3.02940276301654e-06
1869	ENSMUSG00000064065	Ipcef1	141.395361499629	-1.93335558669319	0.380318317774145	-5.08351950547206	3.70504510711894e-07	3.03639250432e-06
1870	ENSMUSG00000022034	Esco2	1814.98101717019	0.689462115222892	0.135649547398507	5.08267169662876	3.72162638977312e-07	3.04835034289599e-06
1871	ENSMUSG00000061458	Nol10	2480.55526710573	0.458330072558362	0.0901887177435801	5.08190030887747	3.73677524997841e-07	3.05912274205876e-06
1872	ENSMUSG00000012519	Mlkl	139.364164347941	-1.60431665334443	0.315758000204409	-5.08084245626671	3.75764663130809e-07	3.07456588951635e-06
1873	ENSMUSG00000033543	Gtf2a2	4094.67164391831	0.653493881165622	0.128622768746441	5.08070139940682	3.76043816294575e-07	3.07520722593914e-06
1874	ENSMUSG00000018995	Nars2	887.261200770697	0.715539318677311	0.140855492716433	5.07995325477166	3.77527752197263e-07	3.08569508025906e-06
1875	ENSMUSG00000020534	Shmt1	704.32879174691	-0.831898226357531	0.163839616058689	-5.07751572159162	3.82401873676043e-07	3.12386639951784e-06
1876	ENSMUSG00000069678	Pcgf1	397.692583675407	0.723320723426027	0.142515114104024	5.0753965849409	3.86688624523216e-07	3.15684235034943e-06
1877	ENSMUSG00000017615	Tnfaip1	170.616591661481	-1.00797242449136	0.198602855427268	-5.07531687962309	3.86850760044778e-07	3.15684235034943e-06
1878	ENSMUSG00000058586	Serhl	272.29044405607	-1.01932639149943	0.200888819696346	-5.07408223633448	3.89370649588774e-07	3.1757136526897e-06
1879	ENSMUSG00000045973	Slc25a51	3092.34849902275	0.684590009537542	0.134938055169946	5.07336502423534	3.90841734744961e-07	3.18601535449099e-06
1880	ENSMUSG00000018143	Mafk	303.518813152445	1.14804002159962	0.226298000304694	5.07313374423929	3.91317259377336e-07	3.18819492653333e-06
1881	ENSMUSG00000062590	Armc9	638.896343982831	1.11171085757612	0.219145396375789	5.07293730993903	3.9172157771861e-07	3.18979234764271e-06
1882	ENSMUSG00000091071	1700030C10Rik	34.506666626768	-4.63089858419	0.913357451018211	-5.0701930323418	3.97412419569481e-07	3.23441340624109e-06
1883	ENSMUSG00000031586	Rbpms	59.5265023438299	-1.81997140804722	0.359281890638012	-5.06558069157153	4.07157259912497e-07	3.31196375468918e-06
1884	ENSMUSG00000022105	Rb1	5613.83472907388	0.886137506838034	0.174976085912652	5.06433494735043	4.0982853271074e-07	3.33192337342379e-06
1885	ENSMUSG00000090919	Pabpc4l	15.7809251619676	-3.84859437575362	0.760113428875242	-5.06318429533402	4.12310914667962e-07	3.35032693897569e-06
1886	ENSMUSG00000048960	Prex2	95.4804355101398	-2.3970527884695	0.473453671372066	-5.06290886185939	4.12907275008577e-07	3.35339381299384e-06
1887	ENSMUSG00000047547	Cltb	480.675066450854	0.968681570760097	0.191345111185544	5.06248403608693	4.13828727169166e-07	3.35909624485963e-06
1888	ENSMUSG00000004933	Matk	89.662035935413	-1.84499664322263	0.364582982298812	-5.06056709391463	4.18011330043994e-07	3.3912497575656e-06
1889	ENSMUSG00000031129	Slc9a9	405.87756395834	-1.41749047254636	0.280131153425277	-5.06009579875045	4.19045885221325e-07	3.39784321012971e-06
1890	ENSMUSG00000041084	Ostc	2940.43555410107	-0.433092421593806	0.0855980729024794	-5.05960481244972	4.20126292243545e-07	3.40480127952084e-06
1891	ENSMUSG00000039316	Rftn1	305.70026722179	-0.79991886017361	0.158126010433357	-5.05874307447187	4.22029033183663e-07	3.41841285101754e-06
1892	ENSMUSG00000067071	Hes6	108.331653858808	-1.48165675170943	0.292930549876536	-5.05804789679301	4.23570060747013e-07	3.42908172328858e-06
1893	ENSMUSG00000037001	Zfp39	674.221930617332	0.813106366797263	0.1607950605282	5.05678696924065	4.26379072944546e-07	3.44999908097813e-06
1894	ENSMUSG00000020432	Tcn2	445.889955486846	-1.17418318240858	0.232209218148533	-5.05657437620547	4.26854440945932e-07	3.45202189649886e-06
1895	ENSMUSG00000034761	Map4k5	2422.95504316784	0.871230069783529	0.172317740375057	5.05595110455405	4.28251054386864e-07	3.46148886545836e-06
1896	ENSMUSG00000022443	Myh9	13238.0581701908	-0.660315565949734	0.130606481389488	-5.05576414680812	4.28670844018712e-07	3.4630544925288e-06
1897	ENSMUSG00000046743	Fat4	92.5175763334168	-1.56608444562772	0.309879785854866	-5.05384512677186	4.33002771862373e-07	3.49620635562255e-06
1898	ENSMUSG00000023953	Polh	1279.83005435276	0.583270531596321	0.115445128797144	5.05236156495803	4.36380625774797e-07	3.52162383824688e-06
1899	ENSMUSG00000006389	Mpl	287.339936710921	-0.898837638200159	0.177946827228527	-5.05115855224455	4.3913836119821e-07	3.54201278487256e-06
1900	ENSMUSG00000032440	Tgfbr2	192.827898761995	-1.18363738297173	0.234354957168789	-5.05061807640467	4.40382791429093e-07	3.55018064016812e-06
1901	ENSMUSG00000102918	PCDHGB6	47.3287002288851	-2.13188575621087	0.42213593846299	-5.05023515404333	4.41266517476861e-07	3.55543358663497e-06
1902	ENSMUSG00000044968	Napepld	141.819261767408	1.16091139173479	0.229962425117955	5.04826556399081	4.45839126739087e-07	3.59038796228318e-06
1903	ENSMUSG00000049791	Fzd4	60.685825461627	-1.64162849886584	0.325360526995976	-5.04556749407447	4.52177233298668e-07	3.63951586044966e-06
1904	ENSMUSG00000052776	Oas1a	246.295741359379	-1.89598094352941	0.375989967285963	-5.04263706081126	4.59159644783807e-07	3.6937753566983e-06
1905	ENSMUSG00000039959	Hip1	187.731585103743	-1.46991836926638	0.2916711171684	-5.03964322397304	4.66400484215457e-07	3.75005575681268e-06
1906	ENSMUSG00000042524	Sun2	1538.84283868265	-1.25381414282637	0.248925115261965	-5.03691297483935	4.73099740635983e-07	3.80192483070375e-06
1907	ENSMUSG00000038256	Bcl9	546.413505704479	-1.71817798472028	0.341272158026349	-5.03462689325985	4.78780439965904e-07	3.84392356469322e-06
1908	ENSMUSG00000041642	Kif21b	1226.91186072981	-0.795408570846606	0.157988185520502	-5.034607924802	4.78827848889121e-07	3.84392356469322e-06
1909	ENSMUSG00000020846	Fam101b	148.767065607712	-1.69927794792116	0.337570852073676	-5.0338408588378	4.80748817819696e-07	3.85720119319468e-06
1910	ENSMUSG00000059866	Tnip2	198.500039410969	-1.40569783858631	0.279255730063835	-5.03372961501985	4.81028022926791e-07	3.85720119319468e-06
1911	ENSMUSG00000021706	Zfyve16	793.690621978321	-0.754138049894399	0.149819436641157	-5.03364627982607	4.81237284076193e-07	3.85720119319468e-06
1912	ENSMUSG00000040354	Mars	3548.85214365789	0.47748899969823	0.0949011169557608	5.03143708962685	4.86816857190528e-07	3.89988169539085e-06
1913	ENSMUSG00000023243	Kcnk5	220.469825233745	0.980840931416605	0.194966806651817	5.03080985045955	4.88412362595591e-07	3.91061796020735e-06
1914	ENSMUSG00000036752	Tubb4b	18739.0736578925	0.604365965566868	0.12016014371709	5.02967079491691	4.91322676990489e-07	3.93031838919312e-06
1915	ENSMUSG00000031310	Zmym3	892.218994701272	-0.763701944272557	0.151840096290347	-5.02964607459295	4.91386023066189e-07	3.93031838919312e-06
1916	ENSMUSG00000040859	Bsdc1	911.462191219146	1.12066869789578	0.222903808688678	5.02758882626798	4.96685436184865e-07	3.97063195513757e-06
1917	ENSMUSG00000079884	Gm10698	1790.37319706643	-0.43537380892166	0.0866095953941832	-5.02685420639779	4.98591117455477e-07	3.98378724364399e-06
1918	ENSMUSG00000022876	Samsn1	1385.18574044361	-0.576700463060137	0.114739411230063	-5.02617589612516	5.00356985578311e-07	3.99581227742596e-06
1919	ENSMUSG00000003123	Lipe	228.805086346556	-1.28441417643336	0.256093316272034	-5.01541467434861	5.29192058599766e-07	4.22388471160637e-06
1920	ENSMUSG00000059316	Slc27a4	299.821537689388	-1.04208084613444	0.207801927020602	-5.01477951179502	5.30943161576611e-07	4.23565437805675e-06
1921	ENSMUSG00000022508	Bcl6	88.8574609271367	-1.56793050429928	0.312779327127978	-5.01289685190011	5.36166421576062e-07	4.27509686584099e-06
1922	ENSMUSG00000047187	Rab2a	3410.45627052028	-0.77821709986951	0.155333730760591	-5.00996851140427	5.44389420202168e-07	4.33507535181082e-06
1923	ENSMUSG00000045071	E130308A19Rik	531.235494859932	0.604800820775127	0.120720126045493	5.00994192589899	5.44464628360424e-07	4.33507535181082e-06
1924	ENSMUSG00000014905	Dnajb9	669.979767081717	-0.940107429364472	0.187649336879959	-5.00991607535424	5.44537766983354e-07	4.33507535181082e-06
1925	ENSMUSG00000025047	Pdcd11	4560.621056118	0.369846444259438	0.0738879007200076	5.00550754122712	5.57150314614476e-07	4.43317993192204e-06
1926	ENSMUSG00000028180	Zranb2	1292.34539969822	0.53604637135549	0.107145537017603	5.00297433076864	5.6452460305746e-07	4.48918938588449e-06
1927	ENSMUSG00000022848	Dirc2	909.258347920113	-0.597792062855892	0.119489379513584	-5.00288866918028	5.64775605314318e-07	4.48918938588449e-06
1928	ENSMUSG00000039530	Tusc3	860.333910647096	0.703616832398543	0.140661176592775	5.00221062728324	5.66766177197906e-07	4.5026750706122e-06
1929	ENSMUSG00000031097	Tnni2	18.5384552763539	-3.6985707047215	0.739408781459172	-5.0020648894954	5.6719491141353e-07	4.50374518305912e-06
1930	ENSMUSG00000026158	Ogfrl1	2023.44131256076	-0.842745937677617	0.168540601571382	-5.00025471500817	5.7254624630504e-07	4.5438812718416e-06
1931	ENSMUSG00000020527	Myo19	653.101661770241	0.656656543998518	0.131332986586213	4.99993612471044	5.73493103369948e-07	4.54903876971387e-06
1932	ENSMUSG00000020190	Mknk2	2037.97739069219	0.44536652508187	0.089090904718257	4.99901226158054	5.76247387620169e-07	4.56852030858081e-06
1933	ENSMUSG00000026197	Zfand2b	399.494065529978	0.717970247796355	0.14362977269434	4.99875641608285	5.77012383686577e-07	4.57221866576684e-06
1934	ENSMUSG00000026203	Dnajb2	293.666334901943	1.32227632800333	0.264610045819783	4.99707531475918	5.82063400935812e-07	4.6098578656328e-06
1935	ENSMUSG00000029290	Zfp326	1134.31802461301	-0.760920952468088	0.152332674622449	-4.99512632042996	5.87972685794957e-07	4.65425200430044e-06
1936	ENSMUSG00000027327	1700037H04Rik	655.882127731514	1.03813459777234	0.207883485228707	4.99382909917167	5.91937827409229e-07	4.68321885455948e-06
1937	ENSMUSG00000068335	Dok1	325.213258501099	0.792183328947699	0.158658028502941	4.99302390444752	5.94411971711878e-07	4.70036560181251e-06
1938	ENSMUSG00000068551	Zfp467	74.2531611125611	-2.32988768685255	0.466676477360326	-4.99251151468177	5.95991592931526e-07	4.71042478273074e-06
1939	ENSMUSG00000033105	Lss	704.242035294869	0.756233933202759	0.151476870389144	4.99240531745867	5.96319488988638e-07	4.71058566933418e-06
1940	ENSMUSG00000053398	Phgdh	6141.44673613355	-0.669640498818209	0.134139858233273	-4.99210680283921	5.97242118647045e-07	4.71544202645195e-06
1941	ENSMUSG00000003573	Homer3	176.680673827023	-1.18144165862904	0.236677934843837	-4.99176934008897	5.98286783709575e-07	4.72125639674372e-06
1942	ENSMUSG00000050860	Phospho1	112.385970873301	1.38030370664175	0.276612325692087	4.99002964957624	6.03700255202208e-07	4.76152255866747e-06
1943	ENSMUSG00000070738	Dgkd	3293.7768151198	-0.556315301347903	0.111507099148722	-4.98905724922428	6.06746655171219e-07	4.78308724511455e-06
1944	ENSMUSG00000070522	Gm6505	303.225444732268	0.837386009599381	0.167880824868527	4.98797888475451	6.101423541472e-07	4.80738191279458e-06
1945	ENSMUSG00000098050	Gm5345	34.8236139074978	-2.40324213037747	0.481843585275433	-4.98759805841085	6.11345922332288e-07	4.81438842795046e-06
1946	ENSMUSG00000026113	Inpp4a	450.215631766435	-1.39943453891682	0.280663238394464	-4.9861697132916	6.15880501595281e-07	4.84760618855854e-06
1947	ENSMUSG00000035365	Parpbp	2117.89875073998	0.569778027527606	0.114304610073431	4.98473357427644	6.20472500783475e-07	4.87989799849358e-06
1948	ENSMUSG00000029414	Kntc1	8109.62410323335	0.60220719728479	0.120811424024104	4.98468751733807	6.20620310835379e-07	4.87989799849358e-06
1949	ENSMUSG00000032596	Uba7	2759.62181388534	1.17964906098207	0.236706983986056	4.98358367428465	6.2417303391106e-07	4.90531470519021e-06
1950	ENSMUSG00000002227	Mov10	566.280826413337	-0.775759080874567	0.15572919172963	-4.98146219253103	6.3105614723249e-07	4.95686513187695e-06
1951	ENSMUSG00000021391	Cenpp	995.55285238182	0.612892879708594	0.123084007215417	4.9794680362976	6.37592816778046e-07	5.00564283679617e-06
1952	ENSMUSG00000053870	Fpgt	370.743700845625	0.735776897718966	0.147793079569183	4.97842591726052	6.41034704092571e-07	5.03008635378376e-06
1953	ENSMUSG00000038056	Kmt2c	13369.163056409	0.509719181460867	0.102424171219265	4.97655168104493	6.47270003117723e-07	5.07588110054311e-06
1954	ENSMUSG00000020733	Slc9a3r1	370.43400327715	-1.09927368393621	0.220894139089494	-4.97647284109629	6.47533568614038e-07	5.07588110054311e-06
1955	ENSMUSG00000033502	Cdc14a	357.858841302091	-0.841675191453839	0.169200850218106	-4.9744146697188	6.54450837515358e-07	5.12748004001163e-06
1956	ENSMUSG00000062906	Hdac10	397.624615437054	0.771514336775502	0.155152597143436	4.97261632083575	6.60553121773563e-07	5.17264425675136e-06
1957	ENSMUSG00000022912	Pros1	504.788440661765	-1.15533551826148	0.232365176472296	-4.97206825825394	6.62423722796515e-07	5.18464188148913e-06
1958	ENSMUSG00000034868	Myl12b	839.146499002436	-1.1005890851782	0.221467938649975	-4.96951880207659	6.71192624270757e-07	5.25059112663697e-06
1959	ENSMUSG00000037235	Mxd4	94.3853460769556	-1.73329376036141	0.348795031359577	-4.96937629416668	6.71686069695649e-07	5.2517690298766e-06
1960	ENSMUSG00000037344	Slc12a9	187.509918099288	-1.81044308115318	0.364362498614034	-4.96879642674469	6.73697516213903e-07	5.26480859992263e-06
1961	ENSMUSG00000047767	Atg16l2	86.8819967124648	-1.83402157624242	0.369219622930556	-4.96729172107781	6.78944155775427e-07	5.30310435186752e-06
1962	ENSMUSG00000022351	Sqle	1525.84232639009	0.544133825789321	0.109669626403223	4.96157271283758	6.99246842261796e-07	5.45890106163299e-06
1963	ENSMUSG00000020105	Lrig3	58.7824848591676	-1.7278341490632	0.348253272712939	-4.96142975370523	6.99761772166053e-07	5.46013808673837e-06
1964	ENSMUSG00000031563	Wwc2	435.631113923401	-0.788006690134126	0.158893500658195	-4.95933871977089	7.07335430869678e-07	5.51642402985278e-06
1965	ENSMUSG00000079056	Kcnip3	19.7637574930876	-3.75439438468122	0.757246406367279	-4.95795602740736	7.12386812434558e-07	5.55299175880922e-06
1966	ENSMUSG00000035530	Eif1	14506.3065537854	0.549008183257144	0.110782136717879	4.95574647251357	7.20531190918218e-07	5.61361965986488e-06
1967	ENSMUSG00000038763	Alpk3	40.4607593850211	-2.97500830731065	0.600480516321739	-4.95437941189857	7.25614993682071e-07	5.65035325786898e-06
1968	ENSMUSG00000011114	Tbrg1	1392.77400535885	0.577630048700036	0.116667413264544	4.95108301913113	7.38016096204449e-07	5.74400027721725e-06
1969	ENSMUSG00000055817	Mta3	2457.25571314655	0.516303161392549	0.104314128465057	4.94950366733398	7.44029759307005e-07	5.7878638005614e-06
1970	ENSMUSG00000014867	Surf4	1702.688844316	-0.664704066604012	0.134346991671373	-4.9476661764779	7.51085750855156e-07	5.83978702834945e-06
1971	ENSMUSG00000052234	Epx	2057.89988109706	1.12185287463158	0.226808947314801	4.94624611556656	7.56582920711522e-07	5.87954368165316e-06
1972	ENSMUSG00000036879	Phkb	2571.62178796315	-0.627755200974679	0.126997741345865	-4.94304224879918	7.69128076969517e-07	5.97400342542702e-06
1973	ENSMUSG00000032966	Fkbp1a	1773.88474021242	-0.784769950141517	0.158772922629473	-4.94271905526943	7.70404652039614e-07	5.98088598849e-06
1974	ENSMUSG00000036667	Fam115a	199.228573574025	1.25910291292288	0.254880451261217	4.93997443386696	7.81328145936414e-07	6.06261560856537e-06
1975	ENSMUSG00000020656	Grhl1	106.271738481439	1.36945346722777	0.277287518155588	4.9387490512983	7.86253157158991e-07	6.09774157377431e-06
1976	ENSMUSG00000075602	Ly6a	26.3458506549131	-3.37450643420969	0.683511937797941	-4.93701170030956	7.93287134945954e-07	6.14917967913319e-06
1977	ENSMUSG00000001729	Akt1	2565.47529295733	-0.721521432132582	0.146165458874761	-4.93633336964244	7.96049898300546e-07	6.16747409826478e-06
1978	ENSMUSG00000042500	Ago4	81.6001784960141	-2.20954829311673	0.447709219977009	-4.93523071343092	8.00560678874583e-07	6.19928610633063e-06
1979	ENSMUSG00000003500	Impdh1	421.908291210599	-1.00826211408728	0.204368553312769	-4.93354822815726	8.07490917624782e-07	6.24979200872096e-06
1980	ENSMUSG00000055200	Sertad3	256.224289612197	0.922555444087706	0.187012904149426	4.93311115766947	8.09300665724182e-07	6.26063550348348e-06
1981	ENSMUSG00000056131	Pgm3	525.803718759985	-0.679008070466095	0.137740143155822	-4.92963093335798	8.23851051805212e-07	6.36997807193359e-06
1982	ENSMUSG00000043015	Tmem194b	174.879527155757	-1.10269573297616	0.223721398796682	-4.92887912782224	8.27027185351625e-07	6.39130948437479e-06
1983	ENSMUSG00000034266	Batf	65.266843500677	-1.83872312620771	0.373193771467501	-4.92699307112586	8.35047148297899e-07	6.45003387316133e-06
1984	ENSMUSG00000036814	Slc6a20a	98.8895971287509	1.91401674177951	0.388525473265241	4.92636100715291	8.37751552423625e-07	6.46766155668985e-06
1985	ENSMUSG00000031402	Mpp1	3068.15261788741	0.777000374407837	0.157740794590597	4.92580487136811	8.40138057884343e-07	6.48281845471762e-06
1986	ENSMUSG00000046567	4930430F08Rik	188.01994822209	1.22807737864075	0.249403792822727	4.92405253641693	8.47700619477521e-07	6.53788035676596e-06
1987	ENSMUSG00000026004	Kansl1l	379.336731978908	-0.76564965938838	0.155548899954363	-4.92224412781458	8.55573900319059e-07	6.59528204891144e-06
1988	ENSMUSG00000101439	Gm336	12.5208305974738	-7.04443096958416	1.43119368576484	-4.92206683110091	8.56349577656355e-07	6.59794088579597e-06
1989	ENSMUSG00000026867	Gapvd1	5842.7475656625	0.531718064095735	0.108053034407783	4.92089895494351	8.61476012426452e-07	6.6341015999678e-06
1990	ENSMUSG00000028312	Smc2	10445.5352999819	0.41842135366229	0.0850617831527934	4.91902871246768	8.69747121545632e-07	6.69443048277108e-06
1991	ENSMUSG00000069515	Lyz1	19.6453639216714	-4.76605848278771	0.970062041517085	-4.91314810683041	8.96255204881609e-07	6.89499797748448e-06
1992	ENSMUSG00000045930	Clec14a	47.0747324141253	-1.8402511806849	0.374585982953769	-4.91276039261732	8.98029978445858e-07	6.90518332322049e-06
1993	ENSMUSG00000066235	Pomgnt2	59.3032645878905	-1.88382759796572	0.383518238524278	-4.91196352281553	9.0168830508928e-07	6.92983430459232e-06
1994	ENSMUSG00000026142	Rhbdd1	412.265435648692	0.693892827996521	0.141328660188003	4.90978140649934	9.11779717469239e-07	7.00387659602624e-06
1995	ENSMUSG00000038893	Fam117a	1369.38660971506	0.609645506643614	0.124236228714479	4.90714756035222	9.24105081790531e-07	7.09499625954163e-06
1996	ENSMUSG00000029826	Zc3hav1	6281.6962194822	0.482734029029737	0.0984109510609206	4.90528771265409	9.32904902820128e-07	7.158970138525e-06
1997	ENSMUSG00000026637	Traf5	198.614025648315	1.02211971984858	0.208425711066383	4.90400015726962	9.39044137584568e-07	7.20247323754774e-06
1998	ENSMUSG00000041890	Git2	1921.65110112137	-0.691803920630326	0.141110050490618	-4.90258431787834	9.4583994802767e-07	7.25096620817809e-06
1999	ENSMUSG00000026786	Apbb1ip	4482.4577267586	-0.398832898494118	0.0813639406333982	-4.90183852194598	9.4943866746747e-07	7.27491349154539e-06
[truncated: 13,958 more rows]
