# Supplementary material for: EKLF/KLF1 expression defines a unique macrophage subset during mouse erythropoiesis
Source: eLife. 2021 Feb 11;10:e61070. doi: 10.7554/eLife.61070 (PMC7932694; doi:10.7554/eLife.61070)
Supplement: Figure 4—figure supplement 1—source data 1. [file elife-61070-fig4-figsupp1-data1.csv.zip › Fig4s1data1.csv]

Gene	EKLF/GFP+(1)	EKLF/GFP+(2)	EKLF/GFP+(9)	EKLF/GFP-(3)	EKLF/GFP-(4)	EKLF/GFP-(10)
Eif3a	6.764068968719714	5.87364574146496	6.743512354861152	6.034670838083631	6.070353800552863	6.223822947880536
Rpl29	6.72380221033482	6.010863924444179	6.157762468878623	7.02278390361839	7.040009930342828	6.74520242623251
Gm6472	6.445082255234579	4.8335579247143565	4.460362294655325	6.868417883376168	7.10397630166568	5.048069721467447
Hspa9	6.387684186575314	4.571089443092845	5.166082203525522	5.7206891038583	6.145652387012289	5.035847134681718
Prpf8	6.384704639372189	5.003704080288392	5.799546050045189	5.929463247690975	6.156144768248947	5.333045203286851
Prrc2c	6.362880791889076	4.586623770187162	4.76087399631071	6.8720515836873455	6.61110873886802	4.990601959710159
Pcna	6.235892875188716	4.92930368035423	5.04454433708303	4.995079167068502	5.427973661693139	3.9255456302839944
Gm10288	5.966357937906213	5.075199557411772	5.06690558911331	6.301542369811868	6.541507812970381	4.63846400820895
Serinc3	5.824662477054417	6.293759665631436	5.85014608911178	4.577593433095488	5.409215456799541	4.519381106532444
Hist1h2ap	5.708677246691205	5.127141216776641	5.352690833274874	6.759960878726185	6.007485456937534	6.030646454291373
Smarca5	5.644659250757631	5.928581459512855	5.847053481072669	4.6281180583244925	5.305644961585031	6.017370937254917
Birc6	5.6285627424629645	5.880787891850319	5.943489577749666	6.328164115548815	5.574137914768471	5.658791992225455
Slc25a5	5.602050044550413	5.615220326865132	5.43155687236367	5.644481962607121	6.1747359924700955	6.020449139835747
Ahctf1	5.427062617878226	4.414307618094414	5.128904725160332	2.442411982360881	3.3552791887493156	2.5474369487081328
Sf3b1	5.368411421994342	4.529403036505925	4.752584776178568	5.213584623537383	4.728023497062887	5.008478065624671
Rpl4	5.326674781231194	6.338862342732902	5.951143403925539	5.350537512809457	5.782784913217367	6.720477328003286
Hnrnpf	5.3030284266565975	5.87140243876726	5.466777355017327	5.149171245813987	5.342022162163706	6.442299197894106
Rpl23	5.2616800817274	5.494798943338685	4.652735663937786	5.858303272322853	6.258568834624039	5.570224230818247
Dhx9	5.190651401258123	4.241591678297647	4.926776723408372	5.25318770096836	5.480094328159356	4.694937239251676
Rpl34	5.153908147125172	5.554942464443029	5.223781590653047	5.345707652238997	5.305414410610704	5.52408647281549
Car2	5.146683065869909	6.987278218892054	6.646958013125232	1.8557029231722701	2.5921267953689635	2.1952233488977835
Gm28062	5.123878916402284	5.841866250218519	4.92412523253802	5.171650725238238	6.113830219828964	6.550672342028837
Usp7	5.0526114230317285	5.6638220827842565	6.023886587419594	4.111952142419283	3.321510863775923	3.7553761238277437
Tubb4b	4.992162707741249	4.31784285692235	4.773523834265574	3.2039797323706143	3.677973954486594	2.7307432052858487
Gm10275	4.9909082544365875	3.0575724386098195	3.419526376363505	5.1496023323853395	4.818121686273812	3.444884802663726
Kpnb1	4.982040430393693	3.960204425244093	4.6618054258877075	5.143070966507796	5.329278595303631	4.637153826429444
Cct8	4.95460849920242	4.48667898626133	4.848326561614993	5.022065460351756	5.045843084226977	5.376005229965068
Vcp	4.92071728725801	3.4885234637688987	4.506937303300496	4.651183919177528	5.321057793694091	3.8205044874431855
Atp5a1	4.911566673903062	4.654997618768148	4.840695365205517	5.33276544607351	5.412994296065936	5.3494901843887455
Eif4a-ps4	4.867490231957048	4.758782009300203	5.0298448542540015	4.645696406217858	5.600395003793427	5.861617022400853
Rps19	4.86613571730802	4.935043039070673	4.386070624685509	4.887076549413687	5.2817865063798735	4.3053199812179095
Hmgb1	4.8646753741006235	3.2689632607172086	3.948018615963253	7.017171343017167	7.050685472367473	3.8875227275296793
Tpr	4.838744888724126	5.058049512347856	4.460891285674721	5.458286922385562	5.2588307064844635	6.230592654153924
Xpo1	4.827413925861734	4.508789678511516	4.811028409651753	4.5111750098849654	4.480231726018844	3.835239705959802
Rpl13	4.814640642078218	6.824510601130664	6.527106130787849	4.712299541017719	4.916105734826474	5.999162744999804
Ubb	4.763718823995233	5.578667186318693	5.447834837237844	5.1881245256481465	5.627569649418733	6.108904318781087
Hist2h3c2	4.739504751201904	6.207628101922136	4.927797337845615	4.618776290505216	5.080237149394382	5.863107581764954
Eif4g1	4.684083373312363	3.513401633098897	4.151560712317159	4.605701238615034	4.316231801373032	3.7758659412194424
Ybx1	4.680747001205604	3.3026277405498976	3.861218318717864	5.45844816899508	5.588653857049466	5.336384996556227
Rps27a	4.67268673373658	5.446803854341044	3.879156258515442	5.051202694946232	4.8308607013448155	5.099451268542997
Rplp1	4.66745185650198	5.769511496844569	5.411674819741101	3.708151607071768	4.480477932166822	4.787221832747528
Ddb1	4.6559722427701375	3.409553495266917	4.247132573669034	4.424899687920878	4.41808767481472	3.395635610410763
Gm10123	4.630082050098284	4.273993188561444	4.248698520212382	5.831216886640012	5.910433945500956	5.992190022697218
Usp9x	4.5725855557966	3.770038822992843	4.224254147178892	4.905562211627004	4.229067458930301	3.4958756645983304
Gypa	4.5697530162308775	5.340428223830446	4.633660378786181	1.9189993012468842	1.9506844702619066	1.7345562550421894
Ubr4	4.49814658555042	4.249337931766716	3.819237440508445	3.3600065348192767	3.4568365478954393	2.818456385382893
Hist2h3b	4.490616955611299	4.822015333744377	4.8936075049824534	3.978905847796989	4.5596012087321105	4.294741018844267
Rrm1	4.481824059986898	4.136736726375047	4.531090880196672	3.191492463202182	3.4057400124158574	2.7016311704793083
Uba1	4.461196047696473	3.5949377876341266	4.116751451420879	4.552594995434684	4.39236558587024	4.141671827531495
Hist1h3f	4.420518037716794	6.015167943792426	4.549099265445214	3.8119493609253197	4.312908696903162	4.893647771345253
Usp34	4.367629985649795	4.173197805485432	4.085184790364148	4.706896647513536	3.369893802312342	4.394681141414977
Eef1g	4.363393263963216	4.665270167257302	4.543872789707729	4.563163061915314	4.661615928937893	5.459847082073288
H3f3a	4.345111228676761	4.481133398769866	4.1791641691451105	3.88771095651343	3.8431694596058183	3.439735861319875
Rpl14-ps1	4.3250174213517845	4.950740315648611	4.1435191107173	5.102044137000447	4.881592307020484	6.078642465815842
Son	4.290179482692472	4.409762258560281	4.606796223771412	5.168196470470619	4.766793664174282	4.662379320982662
Rpl27a	4.209896772982691	5.937306000391821	5.548982840960961	4.563855646589056	4.567346010749328	5.08405863725215
Metap2	4.2086724851232935	3.8042049163611686	3.8608650066759767	2.502065969092196	2.853327746731616	2.2442212134893094
Hist1h3e	4.189704527576312	5.260633790603269	4.368754421869286	4.010226367039588	4.577051357340175	4.399974509950733
Eprs	4.179954481764205	2.9577863010447096	3.594716991560438	3.7880467200027246	3.454235379330512	3.0091136713815105
Ccnb1	4.1207814495731	3.298608420759266	3.8129771470572247	2.485330927632239	2.9801843334970686	2.2827980129712047
Nedd4	4.116261063400152	3.272070260131801	3.6754055412627062	4.442002383858433	3.7753284431394682	3.9882202291712945
Mcm6	4.0990150638836855	2.904453433621709	3.7736770955371	3.7379887438917025	3.814166237536116	2.8214578686037615
Fabp5	4.031732363578475	5.344361631863263	4.548499472344433	1.9496518605896769	2.300540641760067	2.927901294255023
Aldoa	4.012796258471023	3.3288318088206825	3.8667082221852302	6.565893948194318	6.854477685365206	5.861766413063229
Trip12	3.9886072171219524	3.758955293839648	4.1896594724892875	3.7947015802907185	3.9296264629486948	4.215022705447735
Abce1	3.9874679282151497	3.1809600088833654	3.603006562170612	2.828588595614446	3.251079106259519	2.7078915198085802
mt-Nd4l	3.9828272333022627	4.76430237889453	4.037556727950541	4.929393010266481	5.542546565942065	3.961153833155581
Supt16	3.938374260978912	2.9320415253570418	3.347757275604412	3.412548028765635	3.460002803292954	2.78301571175992
Hist1h2bg	3.9364202841734914	5.097030109898473	3.692265515141626	3.354048546543921	4.142949030323317	3.477914487309845
Prdx2	3.934051089719891	4.48623244832427	4.661116260880153	1.6427413316053516	2.0285550274172706	1.5644479316203128
Hist1h3b	3.926650400146394	4.769320896707554	4.206939945723024	3.307456038579745	3.7078905307800087	3.960855721282766
Tcp1	3.9172194624100687	3.8281038216520438	4.071862535359234	3.5464233896514648	3.6941525132286452	3.6140070790664285
Hspa4	3.8955467252802967	2.58013112253696	3.234310019590006	4.290320297912211	4.192395509213143	3.72472333602972
Eif5a	3.892065827463802	3.267232614697234	3.6544957111946044	3.7265527437316197	4.330308169657807	3.4287012892987994
Pa2g4	3.8885749929821656	2.673642318415576	3.1409152016438684	3.639818384736487	3.873467891086739	3.340638009612153
Anp32b	3.8765797445074597	3.9874358214373924	4.097845669869566	2.9277270986715944	3.431078584367274	3.1356820573092885
Cct2	3.875847003205411	3.1623914929751527	3.548459424243883	3.1169444504595014	3.6674922415366846	3.006897728249838
Smc4	3.7911476060844875	4.002409414118512	3.824230565450741	3.988350938753606	3.2676289255417905	3.4751837737653597
Hist1h2ai	3.766668549202465	4.2554246726532305	3.4526756940089203	2.956717992515964	3.714344695333656	2.9219358444953425
Itga4	3.757700407188973	3.97000748209496	3.842076099498015	3.5145922438002986	3.160108821000221	3.4116536716072643
Gm15800	3.7134623205991217	4.470524202583384	4.667082786538873	1.2948967030371925	1.4431231827497129	1.1708486090912709
Rif1	3.6968909305086806	3.1573475850621913	3.2923832997950417	3.174972084537835	2.941890858939248	2.3949652261607146
Ccna2	3.6596897622966957	2.915847811172233	3.1485358947207285	2.2137813668693735	2.587088044626316	1.9699839464918782
Odc1	3.6555361183940995	3.8326145469053876	4.417037773622616	2.1938950982355965	2.745741926020727	2.488481181411018
Fus	3.640006911498831	3.8848024031195694	3.862040574121914	4.807506219241202	4.499774660635115	5.09285270736414
Eif3e	3.6315999025276664	2.7739582142465724	2.8286459964835156	3.1568069294955166	3.2047047387257743	2.8569474562199733
Larp1	3.6235419345450244	2.8372430433364624	3.1670398122530754	3.1278311553714153	3.167804741097179	2.7337498792891752
Hist1h3i	3.61401411127889	4.162582093112168	3.591522954186041	3.0258302126628505	3.609165717422099	2.8280306045561607
Hist2h2bb	3.5969168142314376	5.660107808520503	4.303245658139111	3.2261779969088757	3.6572133868771477	4.288480669514995
Rps15a	3.5939013015855585	4.421500737738674	4.175745649608184	4.023146636518693	4.06524149085864	4.329186286456445
Eif2s2	3.563428390959599	3.2896271880157157	3.3911322373807113	2.6980386368772344	2.8586091290308913	3.165944267757522
Anapc1	3.5550618126269216	2.6304288234429243	2.9057334937716313	3.4837428169248144	3.448897827207109	2.6435619603545146
Ran	3.553812285375084	3.2968282171519756	3.783697930068162	3.583173579203415	3.3193336504260165	4.036225521231796
Vps13c	3.536099286162682	3.5360201441552883	3.382991072829798	2.470602826089587	2.206460621092313	2.0413133721768384
Usp24	3.5009343021910238	3.732431454415298	3.7752263204988292	3.0053405368732258	3.0426839159658714	2.970664141525934
Hist1h4m	3.49018083123526	6.016422573245682	4.887604709899607	2.252135733190837	3.794185101293823	5.322630756337248
Hist1h2bn	3.441331411099721	4.603709808877548	3.5137476091996214	2.7400628304824983	3.2305213969404445	3.499378542153074
Dync1h1	3.439293575831574	2.971633246489376	2.9982075188025754	3.508199953882802	3.3859087281460485	2.5311493810336674
Stag2	3.434749422335923	2.92004103085155	2.667355914823583	4.34936315370089	3.115172286079013	3.6182965165510006
Nipbl	3.433759750978718	2.800054506874344	3.090420060313713	3.281830159199442	3.122712944581076	2.763042216280792
Rps12-ps3	3.431805774173273	5.018239380233878	4.831752616520078	2.9057250810218305	3.979682571428773	3.255224918311213
Macf1	3.4188322026700604	3.1945172286505725	4.00181483106104	6.030178753912188	5.235251284796513	5.476742504267799
Hnrnpab	3.417354362555562	2.9830723480307793	2.9685600657201756	3.3070752125354916	3.6972987285947085	3.66632981591035
Smchd1	3.3998881406353987	2.7089618006830944	2.971500751009159	3.332480121850152	3.114904408238228	2.7170932542677195
Cenpf	3.3985184609338885	2.7277635027790117	3.4327729715522013	2.619577030692011	2.6710769253328666	1.8861660574540697
Eif4a1	3.3505439888764617	2.694976296737132	2.7187771947697326	3.680752940522377	4.133658834387683	2.857178297355117
Hist1h3h	3.3221388259689784	3.0266405861326637	3.5048739121206247	2.715472340168059	3.1628721906927724	2.7728799080839486
Hemgn	3.3166366834980026	2.6398041813337154	3.042019653558407	0.8912270855457333	1.1969721423193085	0.37087948195488196
Rps16-ps2	3.2972256216998477	3.0100794773496604	3.455546596005069	3.737142500916166	3.8472526765128405	2.8620153580579593
Rpl27-ps3	3.2828150427598626	3.9196858309614737	3.171849280567956	3.4713063582537935	3.620639787739714	4.038662920089492
Snrnp200	3.277306595084912	2.498261555924201	2.9649785426613633	3.084257238056619	3.1427949589241204	2.565748394268978
Eif1	3.272549877030567	3.435022875349135	3.3949744399128017	2.230119546355075	2.626950624796098	2.2300548828041467
Mcm7	3.258345923080682	3.1804815673868005	3.224611843392946	2.5270360857308893	2.797096623712369	2.581578251349984
Gpx1	3.210139736457325	3.1857684460033715	3.0474980107249006	2.5925165768039387	2.809969747616582	2.406679350274378
Cbx3	3.187590235341573	3.185365975378254	2.8626280533665462	3.431956766300922	3.1666728979398795	3.050690872363548
Ncor1	3.187244799366292	2.078693630071147	2.4603693822395765	3.8965905133325447	3.331879821986077	2.6205477487656834
Sod1	3.1860931908914822	3.621084021086141	3.2026462292538684	2.3714643230324666	2.4402448038139393	3.0531050685373646
Dnmt1	3.147090868837872	2.7597869228637726	3.0893510014704932	3.151574065401479	3.3759237023244837	3.3104997334630717
Naca	3.1433839462505575	4.267268086322592	3.497357219731957	3.0190960820345727	3.4754794836910485	4.57576594527837
Btaf1	3.141640218568131	2.962905409907187	2.963317399211712	1.9674037400763495	1.8813619620929032	1.7285940175857322
Wapal	3.1295566558691505	2.7102139482342666	2.651910489852331	2.4640140933324743	2.2957256031099096	2.3446880929106317
Rbm39	3.1080041040285318	2.8591493599206017	2.9591509308100106	3.447356713399097	3.1599528707969657	3.087022832082993
Top2b	3.093493997310906	3.542888814984448	3.413646020146685	3.2548448431836254	2.8081341609826485	3.3676388257188026
Fth1	3.0595731927404097	3.6286117978057013	3.9114980312107908	1.251691048293101	1.8357047239540383	1.3899389300590475
Cct4	3.0560839867074705	2.332840339198517	2.3860787484491937	2.6921202800247475	2.9474092934397285	2.4756860442196764
Papola	3.0403029789103684	2.8825235805767924	2.4402191779738787	2.156696950129076	2.5519945432175715	1.9951794131972826
Epb4.1	3.027334714120761	3.49914842278341	4.483074327032431	1.436809720046587	1.1612990696614574	1.5917616388248914
Ncapd2	3.005486076239079	2.7027078926617425	2.903286753876719	2.4030894419074427	2.412524615521433	2.138069620589656
Cse1l	2.9991235596014945	2.854680259640453	2.85373582536123	3.077637598294629	2.8320943062683224	2.9915439449120673
Rps3	2.9931265506927507	3.0358199563909776	3.2660493922239495	2.685362679906318	3.1607564886709776	2.4689726306056143
Eif3c	2.975796437207943	2.222423106594498	2.621419070580072	3.095718974609128	3.284306101554315	2.8843737485196854
Hist1h4h	2.975063695905895	3.130022053081101	2.4040134921448324	2.475003229619545	3.1631112338243725	1.5810286405384533
Casc5	2.9661880534907943	3.5148614839570387	3.746440476700626	2.4494595283979343	2.5262908968698206	2.6523092845549128
Hist1h2bf	2.9447770554218544	4.687017204573865	3.8739153141703553	2.0453167672831243	2.670682382692929	2.452707756672277
Rps20	2.944643938788662	3.436558671717805	2.655138242964456	2.6718232555438877	3.0489541561612556	3.2962297471229784
Rps17	2.941389879197553	3.981743475100253	3.279392107602571	2.7904474545172997	3.1602167766778777	4.054631092237071
Srsf5	2.9370175759239716	3.8148248770127378	3.5892388289778143	3.557631763838865	2.575174297801941	4.100228297075833
Rfwd2	2.92723946881517	2.5569444847594784	2.8579933316680406	2.4572399132497424	2.3467971251745934	2.1139009333684697
Kmt2c	2.9237386663928415	2.893075799711219	3.181650477872861	2.403662260125698	2.2014730104689058	1.8877926447783493
Nup160	2.908818542598117	1.8512842541979806	1.997253768013569	2.0705259518971655	1.9637152119501156	2.0011317981275742
Hist1h3g	2.907163001917484	4.3916774312769995	3.4665082218085153	2.839201333539619	3.17315104535231	3.4430353981895756
Rpl35	2.8544292066140606	2.9430423579787837	2.682549934480739	2.92658390774148	3.052830155154857	3.8072001483862103
Ddx21	2.8446357441439836	2.1032333085350348	2.5436437255936277	1.87292448781563	2.1435922774769836	1.9363779929432146
Mdn1	2.8405760416827137	2.4747189559678615	2.8716512184310985	3.0839418212472824	2.61790438909564	3.325977647529843
Sf3b3	2.8373083311236544	2.161949966947487	2.497709293655345	2.382594755490557	2.7378535026773743	2.2270370689454437
Hnrnpu	2.83604988183347	2.896060893609099	2.9594999930918306	2.8230935578809895	3.260050649758358	2.556296955180467
Nasp	2.835779393299819	2.4885504394337588	2.7327859151510707	2.171780558769968	2.3069113729688744	2.5588062445398605
Hdlbp	2.832354027468231	2.170078608208586	2.6687102973962236	3.4868460306172366	3.5744355465323183	2.755590265345027
Cct3	2.8241693740058547	2.6221274725008006	2.615007162298603	2.81084029114687	2.833875022548625	3.067023185074467
Topbp1	2.8212064816085545	2.3030861418287216	2.828716377645781	2.6794832559979676	2.4524625371050734	2.189925704731165
Rpl36a	2.8207708048407167	3.851824760310473	3.219866471002954	3.5945724548489784	2.970172319136927	4.229422905117619
Alas2	2.819078325623235	3.1660190367605874	3.869980294527629	0.7590342788511186	0.6644216723847247	0.42481632553909143
Atp5o	2.8139280626319563	3.1264017632125753	2.901311758359065	2.4044726862382646	2.6397655646068174	2.605929379073899
Kif11	2.8094641616464067	2.930034118231833	3.0306531005758113	2.5115006941914944	2.273870784208358	2.2240559502172155
Impdh2	2.8047418090492644	3.4162635262064986	3.1089788850256665	2.4694276825772308	2.2970019336518166	2.8937304301631928
Atp13a3	2.801790263189307	1.8853459945865243	2.6514107759398535	1.8937003279452782	2.171508860006874	1.573038868749778
Rpl11	2.792964214113461	3.8485600941765545	3.643054109864793	2.2968569966933314	2.8106941976659665	3.236851418203613
Psme4	2.7899438747287717	2.842916927441297	3.260071940021794	2.0974877781604575	2.24673732538501	1.6771225847279887
Hist1h2ak	2.7896801464915124	2.9433331904363698	2.8398686133775364	2.4066675512720783	2.605901694024668	2.0371398059573242
Cpox	2.767453660329824	2.967171150048258	3.1640195478512094	0.9446981902623841	1.203435640826514	0.8199490292218816
Chd4	2.73691934199829	2.573421229503396	2.5183490405296327	3.1929798253429995	3.15446087389601	3.4159735187525007
Slc25a37	2.7341260717656177	3.434825225488687	3.249022920762921	1.033368461691993	1.10221810591784	0.9221276959484117
Cs	2.7337475604362926	2.075129608782053	2.3721725790966945	1.8980326726629984	2.2710022666289738	1.5205119303554278
Gm2000	2.7332590662349445	2.8462248707542135	2.514412723451089	2.6572317052128183	2.6568178810591285	2.5215715992943455
Rps9	2.7310281954952864	4.457219436121369	3.7797010930828296	3.514002627178584	3.292785672629749	5.418455821945753
Psmd1	2.728690829605471	2.635607877445027	2.66005723253049	2.100183266926185	2.5596209293550873	2.0475797002645137
Pdia3	2.713777031451434	2.2539566881023987	2.3600481893174026	5.742597774868133	5.536533318695872	5.040397558316124
Zfp106	2.6871923805853486	1.4858849699754666	1.8924447263184083	2.67714954771503	2.9250144596216257	2.119637263155498
Kel	2.6634460174008288	4.175647965985184	3.393412142702676	0.5525052190573913	0.6048291901405379	0.650203168991627
Rps29	2.661418142929926	3.939999041916528	3.081959187008739	2.376928875774405	3.3525421562746143	3.2857602574152764
Thrap3	2.6556385269642555	2.022055192378514	2.216854128494218	2.784000377530946	2.531428016893822	2.3054498714695466
Mcm4	2.6475283338970574	1.8846768577775541	2.2698640715977603	2.014255095306998	2.1285325601851044	1.5255798321934162
Tpt1-ps3	2.6348274846618187	2.1162814548489206	2.891022867127016	2.575435969009031	2.740243933993532	2.3248177632312976
Hist1h2bb	2.6348274846618187	3.190495192728111	2.53894588596358	2.6686209849374105	2.769407196050839	2.5504884509581585
Gspt1	2.6214679447191718	2.425502040700386	2.4446153195532894	2.4379657830137966	2.50418863340876	2.962560369885569
Rps5	2.6203384212597705	2.8327570380044675	2.821059224754718	2.353978905157734	2.7783574488575025	2.4231142204271716
Kpna2	2.6144962053904726	2.264196976831617	2.9581069196392638	1.952904186869997	3.1618865524482294	2.175458184002638
Hist1h2bk	2.6126009985001297	3.149594272551918	2.818467343951744	2.4110679548020086	2.8291679789551303	2.1972258816631594
Rps21	2.600047961494511	4.064302507377738	3.322160139237962	2.715779978515036	2.9287621134563	3.6320860270512227
Rps15a-ps7	2.5893975239357445	2.9977841087077515	2.6109794269577264	2.9774257738333914	3.031159425171693	2.9314754244256838
Ear1	2.5883646491774437	4.572091003239848	4.183761910930636	1.5101913284753317	1.6717341281365192	1.4202882432053565
Sfpq	2.5850710531755654	2.4364466130675857	2.6120136615899336	3.2508039479663142	2.745110061078881	3.0673650160977712
Ewsr1	2.558783862062654	2.2479097566633506	2.3329988509667423	2.8210122086896963	2.31661930427437	2.9981299007159508
Hnrnpl	2.558523332030637	2.1747512415992474	2.6527439367132373	2.625526959748407	2.9615637485275745	2.48709499947395
Rpl39	2.5530510650730243	4.656861114500654	3.195341809742107	2.269048204775004	2.578946650483131	3.4048034747134537
Hcfc1	2.546594559027792	1.8190824218935293	2.129356119713589	2.004262326226396	2.295533437999068	1.5709789665661216
Fryl	2.545444756616208	2.14967430176749	2.7948988594894466	1.231905010493054	1.1698366716722288	0.741792962653717
Asns	2.5409890782868505	1.866901096251986	2.2084441999297186	0.4715045684200685	1.0271765086827827	0.2322746340838156
Rpl36	2.540303856699532	3.157874826943431	2.617243213131123	2.596920292125849	2.6312402659760847	3.562876371064341
Srcap	2.5335636334083778	2.520929672243278	2.5646897846180003	2.8527405654187823	2.3257935821388256	2.710511628595244
Tmem14c	2.5266260190615695	2.7021934095202336	2.8187283350422945	1.312520155913013	1.4828770616870295	0.9856992305113488
Rps10	2.5225379246498596	2.957358212393942	2.8345323321486413	2.495958941180851	2.5158569500655945	3.1761953263645264
Srp54a	2.520519841544637	2.114524973614339	2.2260175683839276	3.017805947402353	2.4493284428153976	2.631574880365955
Mybbp1a	2.5059386088553013	1.3810066493733566	1.7230663447706442	2.5931247475051795	2.5317787292912084	1.9338501259944174
Hist1h4f	2.500980073490416	3.4065423845790797	2.82942896975519	2.3499799999156483	2.518650950984401	2.3275007700867114
Pds5a	2.495118143074132	1.6282305975316715	2.0062630701336635	2.3740527956971413	2.4636710307124248	1.7393260450073544
Dek	2.48387924636197	1.852339342513902	2.1026529042449793	1.7958912900703705	1.812185411414458	1.2589891977355272
Adam10	2.4732558380605782	2.458805275689928	2.4809362289089543	2.142797744542421	2.0101550369250054	1.908383421071071
Prg2	2.468739456200956	4.610735733815782	4.990435199579666	1.7080387790756897	1.5395302838803084	1.7455863943366314
Ppid	2.4606501324500956	1.59363037568211	1.642954185741731	2.19373043152765	2.007189913317547	1.4597202196579526
Atp5h	2.4420545469284827	1.9983985354155311	2.09739141194925	2.249328801043126	2.022678725920118	1.9021044627496846
Ckap5	2.421629737719653	2.681061995532926	2.5793358668405344	2.9329815790054568	2.3852070423929197	2.898684035400385
Btf3	2.416907814718236	2.1196863388133207	2.1949002193101546	2.258714466721271	2.4702718321060257	2.493532626178327
Hist1h3a	2.41182988174304	2.8866239391491044	2.4517748617170394	1.6950964157523034	2.125424999474094	1.8409821936399249
Ptma	2.4023515904797303	2.581757336335457	2.3130404301955156	2.5098541469714033	3.2081010391328446	3.3947177374958035
Top1	2.3974025234417553	2.4900770836265904	2.7068660216439366	2.330295464454286	1.9593771837422136	1.8200228861352765
Ipo7	2.391068878185422	2.5099841772811766	2.519632545262262	2.6655148177397887	2.5203242529057057	2.8017967597477615
Atp2a2	2.387359758708056	1.8875448442438094	2.3995757589851454	2.35542286429178	2.744815829827306	2.0992420655799813
Fam120a	2.381298994158325	1.6202009690308328	1.9895596403379203	1.8214138817885523	2.1015206863123552	1.3723503295625028
Ipo5	2.381298994158325	2.364447160703267	2.4431621557286167	3.099601683606168	2.723271871648721	4.266420390926111
AI314180	2.3798907173096415	2.330412411755649	2.6065109376906963	2.3037803582325327	2.383528443652793	2.2226188813848986
Rpl15	2.376629243920761	3.396343276150778	1.7225050833584177	2.3447425714057837	2.3315780268330197	3.3525244606554496
Rpl15-ps3	2.3734830869366212	2.533069359221111	4.056348086470758	2.9090900954859245	2.9104426437050033	4.118855013878845
Iars	2.359067589826789	2.3435088101219335	2.3847648029738613	2.28751630898724	2.072228891648466	2.1389549660545106
Polr2a	2.3548256256335627	2.057794796474315	2.4482263360461896	2.0908773506584617	2.313142343672703	1.6177966118925005
Nup210	2.3522914271220383	1.3628608989863904	1.5567739082484	1.7587645197558837	2.2553182331058745	1.3489341654452691
Srrm2	2.346931171632097	2.917198565396424	2.93128882346283	2.330449111110761	2.257653444965727	2.3002642562552684
Rps15	2.336137959284296	3.0701856315312708	2.6574434011404695	2.5165844060216975	2.5906095085742176	3.1563402940430065
Nop58	2.3199828650543717	1.8139055674113618	1.6862565539166277	2.3678287505745996	1.7813578889986548	2.194998278736533
Nup153	2.306104380804507	1.7376839145157519	1.7310204379860366	1.53435845222934	1.8709173852719037	1.0855740525158613
Ermap	2.3054138154813617	2.3488956916601937	2.2845862786564486	0.3496780293044983	0.5483373331787368	0.2733335315325655
Abcg2	2.303988881539913	2.880924230357167	2.798921071267795	0.9526690149767577	0.7952503936434464	0.8500195390334574
Smc3	2.2992064228850464	2.3855612113264013	2.4491911762762952	2.4425886843875677	2.0874373769557923	2.263565987444907
Cct5	2.293535100838087	1.7416625418051694	1.9880215768178982	2.066543785673016	2.273415586053379	1.880294203845
Nsun2	2.292192391780311	1.4430925397128818	1.4909477379322593	1.8954225488671397	1.8702004017145575	1.3350224731464644
Hist1h3c	2.2848213893906184	3.762857149304259	3.1976873985332706	1.6769771070995656	2.158891037900489	2.3579081811146247
Hspe1	2.2677908347834337	3.073618813055657	2.1976944136046477	1.8075142863113893	1.999514371203172	2.662021533193146
Tpm3	2.267768892372525	1.5089359044458839	2.075256916927535	6.355284693317246	5.591144552911125	5.526249906479437
Pkhd1l1	2.259908185121488	3.35033498507314	2.9925484013542762	0.5709227374829936	0.46383619160287487	0.4252489096045109
Ankhd1	2.2477377620695926	2.333704828861019	2.2854334992902863	2.6439399219585074	2.091390706381258	2.468949268607648
Rps11	2.234506486650983	2.8181211710012546	2.374782490002269	2.099933540507826	2.609726384130558	2.463737895966719
Ssb	2.2334284983161403	2.147211606950238	1.761341384035617	2.5049936810124347	2.2251999881374807	2.1930349449922137
Tln1	2.230745861488649	2.3363960267796435	3.4945179523163397	3.5969446476954516	2.8336650988832073	2.886326304699966
Rpl8	2.2149667185967625	2.762666549167268	2.5579982355743462	2.0528233380107044	2.28247633694659	2.6068315949216565
2610507B11Rik	2.2107275630082937	1.461330908063837	1.89679207583763	2.8844968475690633	2.382557610734145	1.4066179735421422
Ear6	2.1965021286004345	3.969057005779365	3.517280153286687	1.2630132539657166	1.3358872628747196	0.9666688360006189
Hist3h2a	2.195915444743916	2.559416577739511	2.062898136784866	1.5384938195393343	1.8447883629554698	1.3103430600153652
Eif2s3x	2.1845120144109984	1.199433420381873	1.1261590825278451	0.7788167971950827	0.9971622035051562	1.5649874687000567
Hist1h4n	2.1751544411862986	1.809900942363401	1.4983744079068082	3.238602665699332	2.212197656251134	1.7011677252860369
Pola1	2.170506471455437	2.473721357550717	2.473567387790696	1.7589421934600529	1.5844302950648148	1.77010282722327
Rps28	2.1668927551811468	2.664834253434287	2.520015508778381	2.613003756047408	2.8322352678316607	2.7581421137449142
Gm29216	2.152439460823262	3.429125714737735	2.5658279682911194	2.280867779768762	2.862394974249927	3.300537922980296
H2afx	2.152439460823262	2.6979276693791636	2.5256353403451093	1.5089852311620127	1.6588128065572953	1.5992134647806437
Baz1a	2.150098549153954	1.543967886923009	1.4910129992672625	2.328010022416638	2.3144355683459787	2.297284047122363
Cenpe	2.1482872601117484	2.2269397726262428	2.2951802073819256	1.8713714042168224	1.680087645271228	1.8526085566800126
Itgb1	2.1424868723845107	1.9691958984128746	1.9893826607519247	2.3659144733573165	1.879659894246523	2.3503676990864952
Alb	2.139250117386674	2.9265211557627153	0.8941800332638608	1.966368351010485	2.2750659998664635	2.428560694973635
Syncrip	2.129805772305423	1.758017219785007	1.7789358901714112	2.6478548126933754	2.3166375805489143	2.448153744697549
Gm5641	2.1140926660168686	3.77891640630596	2.9664492922984116	2.6867402935901343	2.9964981710871914	4.232435637424312
Tardbp	2.1094509592735124	2.5693943124203296	2.5948396276439194	1.8243753176419177	1.9748183449619354	2.745176724261675
Tmem131	2.105614406348724	2.320164404550613	2.0960915567907925	1.117091471033014	1.3241237296246195	1.1231352675653719
Rbbp4	2.1055570504701477	1.508864637025029	1.791242591924277	1.7960007292251854	1.8782211951661536	1.42257956944082
Nop56	2.0945508071325825	1.7710086872314401	1.7155376441189838	1.7797152313482434	1.5777977591262913	1.6326684338195259
Dennd4a	2.0862484965395964	2.2362240305803374	2.3322409422412353	1.3130378504459486	1.209411719116946	1.0891440503808552
Smc2	2.0832528300629107	2.1194551610622634	2.037293519542868	1.7032219772122108	1.4571827833361102	1.6248212953204042
Ssrp1	2.0813130496691885	1.665180088493353	2.0227477524291455	2.305297482965519	2.0584412437763047	1.9611309576744895
Hist2h4	2.0571830915589526	2.0578157223270965	1.7157799863420529	1.6629993547103072	1.9112423535450624	1.6415453507214792
Eif4a2	2.053922433098182	2.509099526032903	2.1494708979702666	2.117457701607217	1.6406461668702685	2.0604025764860086
Afp	2.0461919720284576	2.9807211481434464	0.9664745653485675	2.0057131355135827	2.2898866740267163	2.297689582804427
Hnrnpm	2.0456927419856035	2.2399903453830605	2.3218152523957722	2.13461684455395	2.2407706889020513	2.6956695727822573
Baz1b	2.045014988639421	1.9752675061942189	2.116610921027897	1.996857849838348	1.8255016865309452	1.9823800856697467
Ear2	2.0386203119074544	3.5151932952311924	3.4471948811071975	1.0909468958166455	1.2574593885720038	0.9475409107900332
Rps24	2.034832918768934	1.282597058587594	1.390274781351813	1.8549863085433016	1.830801499776313	1.8308014365971306
Eif3b	2.0276291923769345	1.6151824512178081	1.8321820127311321	1.8322854669801956	1.9681346188699707	1.9345893217062722
Psma1	2.0208397302730647	1.569447740437419	1.624303227183935	1.8296985337518397	1.8797098352458714	1.5271384151607874
Dnaja1	2.019479947366133	1.626781415833352	1.4649931605969555	2.5725273153519903	2.302484526768221	2.8179809751367224
Eif1ax	2.0190555930470615	1.0775554754620733	1.6313502675112797	1.9390888804441122	1.7005681921544649	1.6571711575170358
Hist1h1d	2.0144398489403463	2.518766583453969	2.2842185815784797	1.6847425250935961	1.8624775546951604	1.9700646345721986
Mycbp2	2.0030086641504457	1.6924468577153613	2.0775796387834857	2.6582674269814146	2.513541355558705	2.177300274698673
Bclaf1	2.001934500073231	1.8430337310958564	1.8965295859304117	2.4440453176381856	2.103622523863564	2.3022454396997674
Rps27rt	1.998563787396291	2.735817478867542	2.1829540384417694	1.9001034507947383	2.1070186783395504	2.487288733919732
Srsf3	1.9952508471698776	2.084211175834485	1.9584015458525081	2.0102099148284065	1.9789500372075413	2.2715228784901704
Gars	1.9900151388725644	1.4415417348869404	1.8039949749508182	1.4044109355090555	1.553394785514107	1.1186571257903108
Rps13-ps2	1.9839089613556318	2.3014647621497444	2.108310586542048	2.1128759038312004	2.058253879489648	2.9433998993385972
Hist1h2ah	1.981954984550212	2.0164129503696	1.6729774474904449	1.5019963549673847	1.696820664484432	1.2942450188829346
Gm8430	1.9809779961474894	2.970182260736072	3.5098327428412484	1.821155034522085	2.5219975548270375	2.0949735092849493
Nono	1.97310489501587	1.411479179512075	1.522034557314348	2.490257971782392	2.2209328722777046	2.2090211360444214
Hist1h1b	1.9580187686837787	2.3345869797157497	2.264644249786587	1.2519498955595685	1.5758648398861264	1.2614527128724278
Usp32	1.9463726349488988	2.3958815985032085	2.2295949432257784	0.8519754516486945	0.5141963059139356	0.8851947642796533
Rpl24	1.9439624287983914	2.26421705556294	1.7836716820500675	2.02103540491746	2.0078242132284756	2.298596224623937
Snx5	1.9384252636468702	1.5052532152441325	1.7407200443043231	2.4987047504087623	2.038920281047067	1.754306634489639
Paics	1.934020783609244	1.843526731386596	1.8546707295618785	1.6026557797216987	1.806477120332382	1.7399395931554142
Rpl19	1.9207935228483408	2.8016186559554717	2.3677007035527473	1.7190391993929146	2.016117764304033	2.696780977943904
Slc25a3	1.912918375149688	1.5048636818080356	1.711745727170039	1.5327699851194743	1.859394408150638	1.3614329836416577
Gm10259	1.9086808543468916	1.1775676979215286	-0.09053935141339485	1.6583401039138874	-0.3689900789514764	1.3273354367662624
Dkc1	1.899178050059178	1.7995745649480943	1.7505833359888423	1.7559889808800972	1.5586661127815782	2.2370914058863045
Smg1	1.8893659204481419	1.6505063923078487	2.2145782775834975	2.893661552682224	2.2699036832423283	2.438869000068365
Sdha	1.8823954211013019	1.6855579309148214	1.382644531095406	2.3370372893164557	2.5348526572729453	1.8220853909506058
Asap1	1.8776838234445425	1.0500013143799796	1.485643468788798	1.337219792557671	1.2672775167855634	0.8730128700263272
Hist1h1e	1.8764402370574311	2.125314786912364	2.11848923907382	1.4585100142008078	1.5935540316257981	1.669269754893998
Ptbp1	1.872675539189741	1.8369719484384073	1.6391841608974107	2.2738411997587615	2.3931602552922557	2.57401610453724
Tuba1c	1.8710668008425213	1.3602417463158423	1.6210402204693077	1.3047547379189832	1.7709240352857667	0.7233607824272975
Nrd1	1.8673553303121149	1.5871222801798657	1.85799164348969	2.5226027725329523	2.0654529057010262	1.8666087525398276
Smc1a	1.8603542484273907	1.9989449044872232	2.095207214612291	2.172039465336497	1.6442269453562226	1.8704407961292693
Tcf20	1.8502176456387809	1.4114296722833057	1.7268051684842978	1.963469453112674	1.9781498094097116	1.7420021322599482
Rad21	1.8490845617815073	1.4375269206365142	1.6382656324461584	1.5149387182907705	1.5517214835927853	1.4194520054685034
Hipk1	1.8487275370182172	1.1273358546714998	2.1278547474108627	1.4827682794392034	1.538185289994896	0.9220325095805801
Rbbp7	1.8479058404856938	1.819072458008863	1.8452108229221453	2.019099552626321	1.9473622687415997	2.4134189399238024
Naa15	1.8407665989187665	1.440058738157459	1.5501746213695708	1.7740855610641058	1.8220977130064635	1.5144694186154262
Mcm3	1.8404667866026134	1.5838457107207933	1.918476053608199	1.3731873828694012	1.5811011363192418	1.3629729189036837
Gm2223	1.838093442251013	0.4930418682241463	0.7221869045858031	0.671355476872471	0.7776998234162682	1.2134567013479585
Cul3	1.8317651079670483	1.1037994587168285	1.3953207905584417	1.5285216737914933	1.85627826458557	1.1680930221107748
Tlk1	1.8276651986914088	1.4928673426508834	1.8017825918248505	0.662063659065863	0.7820893299591306	0.5050140401184445
Rps14	1.8251413744499194	1.7840349915611087	1.949709962593499	1.5469475928295988	1.5344721689227279	1.4646788715267234
Hmga1	1.824456179006768	1.0998133784558701	1.225056494802357	2.6305628261072167	2.8066069898288064	2.6994763850181562
Hk1	1.814140290943588	1.7488723781901938	1.7202371622391615	0.729364174111624	0.8861476500694015	0.8358735290367522
Psmd2	1.8123448956837613	1.678183332132185	1.943177653310043	1.7206852390385086	1.7387518118161347	1.8023999546527634
Pfn1	1.8067652927022342	1.5087416284873152	1.6365386501353811	2.375242149628985	2.5732938825301486	2.359892630797495
Med13	1.8063349450863913	1.5603872870689666	1.4531394837130498	2.2060403535848234	1.8780086848297337	1.57772367145605
Eif5b	1.804267436935085	1.5519075264692783	1.533216313817395	1.0686121614837565	1.1457528689541225	0.8375960384297675
Ncbp1	1.799597614162094	1.3228552161239577	1.5817927769965054	1.7475132409475684	1.583180500028572	1.4331981736943413
Mcm2	1.7963271880351295	1.1823352898439057	1.436780510535	1.1261501240562546	1.2505271377551057	0.8092170018002591
Yme1l1	1.7907154329664905	1.7040423203415354	1.8308835722925298	1.2799932017692268	1.4633464173204975	1.2459427332625646
Hipk2	1.7733249527733184	1.8437829861039117	2.161533266183083	1.150319956176459	1.023222725529977	0.9542811099433606
Rpl28-ps1	1.759445875832782	1.4922287647985493	1.5852844410627918	2.2350518136039774	2.2351457968863935	2.107196096070678
Hist1h1a	1.7543166867185458	1.7401435447622724	1.568320020176488	1.004233061549959	1.2464634045176137	0.8595979083073114
Prrc2a	1.7470985559279637	0.9799126845206146	0.969262948473026	1.9275452542702654	2.111639250224263	1.3784316800748535
Hnrnpd	1.7459486649329388	1.3593019433639961	1.5629596372170815	1.8908889921116132	2.007373107095673	1.9087166191198486
Atpif1	1.7441220429898812	2.193600862755349	1.93651475780605	1.1356367880273759	1.1870862935743076	1.573650743906717
Gm9531	1.7430497276176435	1.4035704830089106	1.4119869394076916	2.1792361583457387	2.3987935346017553	2.105385748742463
mt-Atp8	1.742104331684655	1.9152898164370247	1.4005027489473665	2.54178582436823	3.1160197368958023	1.6171001771500122
Bnip3l	1.7305435061968175	1.698716252859288	2.2418908239153685	0.7590817850673792	0.7067745358384713	0.7173614137835009
Cnot1	1.7252810301039359	1.7295499828009482	1.426275872631325	1.642483656277637	2.247781455760457	2.249987863339807
Ssx2ip	1.720337382308335	0.9105721731724313	1.1858735635674136	0.23131532591181012	0.29383523766326647	-0.1746268390156487
Cep350	1.714803264843851	1.2254584131088344	1.3912605318921405	1.6300853044556867	1.5121771677962599	1.349275893650212
Hspa5	1.7138579901919215	1.6401600989162464	1.984100339339994	4.621774550836095	4.219875823137819	4.249534203509703
Ldha	1.7129134826587504	1.6171876729923287	1.481398707568079	2.133648390306713	2.36086659882241	2.0964017481373713
Hmgn2	1.7085630661266524	1.8567808908440915	1.784809115833922	4.029518965381984	3.9966023169885863	4.6687877839837295
Hdac1	1.7065165489614487	1.5702210155558425	1.7187749088676725	1.449771959053987	1.6769701391590193	1.798991029402689
Ogdh	1.6973979193012905	1.7987143545368838	1.759813124550698	1.2847463440009819	1.263771696479384	1.6410525769257678
Gm10443	1.6895912050389512	2.4424851126959086	1.8765504981260896	2.1672338297894287	2.161281469216674	2.8172985771345607
Atrx	1.6880295383468287	1.8126339362529515	2.1246343376332866	2.4989268282497594	1.8872197154772918	2.5057782335051058
Gm9769	1.6859274985287842	0.9497269892099366	1.0554725272290177	2.0740488138610496	1.9346685804435477	1.2322377493357946
Aspm	1.6844620159247183	1.7225787324166644	1.5714519132631897	1.3855150850569116	1.2223200482242758	1.2164378200761872
Usp25	1.674203637696252	1.4013935923826941	1.5336082051322069	1.3505707040837676	1.226383781461768	0.906699584213312
Eef1b2	1.6735012215999834	2.200471667714206	1.9322785529096291	1.5307407350396316	1.7131998119089233	2.205266458543703
Eftud2	1.672224719605054	1.2720003196967717	1.3883119539763886	1.230915571321249	1.290557053515282	1.4665640137111382
Dmxl1	1.6710974017826044	1.8411772044690469	1.8743778544065934	1.1824599767091075	1.057964641793019	0.9536858379456316
Uba2	1.66930619707719	1.1715281216055748	1.523462173089164	1.4777372466911347	1.5307378776934535	1.1620108654434362
Eif2ak1	1.6586374768792416	1.6970677345613279	1.7179182593594715	0.6057557669267153	0.6366409115498999	0.4346901991166462
Hist1h3d	1.6568620935481324	2.4555332590097714	1.9637215223726303	1.5876748001682013	1.8455054923503227	2.1033206417239785
Wdr26	1.6564091902018692	1.8404126161504089	2.027332864304532	0.9227903885072607	0.9561372339646422	0.7516036864597784
Eif5	1.651354273112304	1.4430628555390883	1.4392152891243208	1.2696283804309867	1.4090682033258133	1.5225635993237296
Dars	1.647327367040991	1.1589077239339212	1.2086565331857995	1.6952813050923006	1.7519285139982779	1.4955843109762255
Bzw1	1.6329388796013464	1.489441242918331	1.3934691708425155	1.8312457140681508	1.8135667189369085	1.9602195827404245
Stt3b	1.6255984646613821	1.1805788086093458	1.414857258928086	1.3187324903082391	1.553872871777341	1.2361132036824916
5830417I10Rik	1.6226674994532504	1.2493325026478668	1.3944999538645215	1.559719295389688	1.4016023969371811	1.2888790051721235
Ubac1	1.618402201005527	1.4022828323139238	1.7280328494400776	0.19266433414515471	0.41446770883997613	0.01348469002800869
Hsd3b6	1.6146951992073588	0.7373444381604038	3.9538821372553006	-0.3595198615103391	-0.6890987094561477	-0.6523560678593239
Nxpe2	1.5942238562832354	1.2294384974490857	1.3250967400716689	0.11441879088558105	0.2880686582237565	-0.088946080820264
Pklr	1.5937777334583083	1.5518657069179103	1.4805213955119163	0.10446901348335365	0.2659881187976236	0.18961475055011418
Hist1h2bj	1.5892056466603988	2.1830277417622117	1.8773334713977645	1.251691048293101	1.5223191784038705	1.248932014213871
Mthfd1	1.582855222042776	1.4909741353452914	1.5247345080532175	0.7018994543156627	0.9285360394667252	0.8733110544571593
Tmed2	1.582487229573163	1.6232769017988544	1.6037818976719789	1.9526759710873671	2.0525242190747313	2.2398362492708928
Sacs	1.578895441201413	1.6058641547282604	1.662164725830983	0.8121142325240341	0.873688213872004	0.8463399173521313
Gmps	1.577481785827866	1.4375269206365142	1.5192536951514877	1.3847385432575063	1.3843912914607408	1.2924563476459978
Polr2b	1.5770724928635138	1.8768730541731031	2.1732821751623823	1.830084699493975	1.7898761790496027	2.6295079713141254
Pbrm1	1.5762405622618516	1.5766933645870693	1.611120801654663	1.3754309898266701	1.2247729903498243	1.10706559084419
Luc7l2	1.5752141356743705	1.8044228159494167	1.7869953140072528	1.364458247538411	1.3016285290851604	1.2414389103878498
Usp1	1.5659983442025185	1.2977752361125066	1.5259274412107362	1.440777572697645	1.3630383145336982	1.164905730516388
Ivns1abp	1.5593904567752004	1.5470999350905021	1.5936629168350154	2.2514421389326063	1.8456180694479805	1.9857366353963566
Actr3	1.5533178629056792	1.2370124649631036	1.6563141236841645	4.782160790744759	4.588626016506681	4.334828534377627
Atp2b4	1.5516765614198125	1.615910938453834	1.8627820799620973	0.07551641682426616	0.3320228217744003	0.04827694624462707
Myh10	1.5488212342603014	1.4641516682523954	1.4574679274867803	0.09870507880522293	0.19887973820199087	0.0651281318577245
Lbr	1.541864974240302	1.98220033816591	2.217427563382231	1.2948465126439348	1.5474348433586427	1.4870808851465451
Myh9	1.540738526279944	1.365656891366415	2.1179783295198096	3.6865717535181712	3.7027131377614215	3.3354785468319195
Eif4a3	1.5346055828581628	1.5416889968505407	1.4336444606115446	1.4594878534507962	1.661960851830506	1.730594571164215
G3bp1	1.5214745046429987	0.969385516644732	1.252630183299893	2.097017332597204	1.7041288229475553	1.3874475319539579
Uhrf1	1.5164706165755106	1.231735702312147	1.482267779049051	1.5936674294178481	1.433810507564893	1.186929206335106
Txn1	1.5161757635577544	2.1581860785877187	1.9535428698408597	1.2801642476045492	1.5966615923368221	2.0115021848945545
Mbnl1	1.5122422856023097	1.1895947581080515	1.261438793350065	1.5470613766226227	1.4322697870960501	1.3590386654585398
Lig1	1.5114620594706443	1.6014359534988878	1.4856285063735801	1.214720689473295	1.0854055713825688	1.3034655315666444
Rps16	1.510633994653806	2.341914875008047	1.8534705621822336	0.9265040176747369	1.5141766452127532	1.831270703467828
Rpl31	1.5078445831185225	2.882857350441543	1.8763576814268128	0.937058853204648	1.497429986257881	1.697974252039174
Cdc42	1.5063545999161245	1.5604221446305024	1.5223320413603418	2.5226936398165614	2.425736803862212	3.0011188926659025
Tpx2	1.5011220309265334	0.8969238158499407	1.0156390887678106	0.9996768665992155	0.8967362364284387	0.5780248766388254
Cct6a	1.5010324433157343	1.1615084409198306	1.0356372043465722	1.466534279461308	1.5072594611119858	1.5679117181342515
Etf1	1.49712448970489	0.9667899497742399	1.1348138187588062	1.040471678855438	1.2216029188294233	0.8539337827236776
Atad2	1.4968802426042132	1.2939973111838379	1.4362585283538825	1.5734382005124756	1.4388931254694648	1.3064676056686686
Xrn2	1.4948327896879954	1.1554886463682417	1.1896627367832793	1.9946919482806758	1.7283571438185896	2.480434724906745
Wnk1	1.4896638582293886	1.1698083587939205	1.316485513791011	1.3747390072724555	1.357760017701536	1.0655806744680427
Gm28438	1.4888200882818459	2.689396189096999	1.669062581132071	1.8731833350820977	2.0398475583551314	2.1599618975603185
Hist1h1c	1.4824696636642263	2.0131509137911348	1.8374018345423053	0.9607467207833817	1.118575329102405	1.1448909705987187
Cox5b	1.467274211132842	1.614944315465644	1.4070666738993178	1.27705830512037	1.3450234147282063	1.4039942486957036
Wdhd1	1.4630605946363953	1.4582305045742887	1.5691718031727	0.7276777583782632	0.8351765756311199	0.5784510428334545
Psma5	1.4569844215781507	2.2424637345133673	1.882731382060902	1.2042301063670677	1.0695545055524591	2.986273109987752
Suz12	1.4535107230901692	1.3999728354367111	1.5894693124175183	1.0056656577424667	1.2190297029056456	0.8818404568392152
Vars	1.4472779637073077	0.8963098090518096	1.1945583642483788	1.0558832496845951	0.8716294141097745	0.44976801094543173
Mta2	1.4381475249566322	1.3524478761844678	1.3576789229350674	1.5405112737492566	1.3199801792938664	1.9374947937841867
Eif3l	1.4321547609246112	1.1672797364048153	1.2728781056642569	1.4256364113594084	1.4520404977084125	1.4209425648326175
Pdha1	1.43013054401262	1.0437814648165533	1.246012743768748	1.6461256772133297	1.517640433411863	1.6612590785622716
Mga	1.422799269436216	1.225079343750863	1.2283482665631404	1.7089539599458448	1.5296679047754085	1.4608305817394063
Agfg1	1.4126828501871738	1.0396301014707041	1.2505938119535498	0.6819467498192546	0.5705998360651604	0.35869813737805234
Ptbp3	1.4094855835739888	1.301652635746252	1.49864817215579	2.043464477242484	1.9580541987622937	1.771310889989249
Abcb4	1.40308935594396	1.2272510242705306	1.302892081078485	-0.010965917536440974	0.11841886641600914	-0.06156777871509882
Vdac2	1.3977836333789844	1.0681584022336212	1.1165249876161047	1.776234160181114	1.6499015920295055	1.5522508190154727
Acsl5	1.392830977715493	1.0633964176750803	1.1306379613098678	1.2856000402003696	1.18168271584935	1.2918601239003518
Uqcrc2	1.3926712080226709	0.9371134287542626	0.8926315442786845	1.4323509494082654	1.235949195512512	1.0005426127824812
Acaca	1.3850867188724576	1.5119817161206255	1.4350083086752896	1.6159196531913278	1.4748849782004028	1.8927375507800752
Bptf	1.3828766437782758	1.0787891989781964	1.313545035917154	1.6762483336300185	1.553066089019169	1.5694982001402624
Kntc1	1.3820841052856734	1.683936145256309	1.5711909221726323	1.0725687398974375	0.8933966991189973	0.7737416889343494
Eps15	1.381173399926471	1.0838070808756084	1.2211425981287412	0.8811107545511815	0.6789646412150154	0.4264169137346107
Rpn2	1.3795695350282344	1.1084955235120757	1.4144186787342827	1.986399163136216	1.8577407185981039	1.9121045541178068
Hat1	1.3757196877850215	1.0933665468081448	1.1157386758897416	1.4114713807859773	1.085698399519063	1.1298059137126035
Usp14	1.374810187315551	0.9795034794228357	1.0939549859397586	0.9790402107540839	1.0725421593556888	0.816641984296548
Alad	1.3626980589233513	1.1410453986639435	1.3495956040512527	0.026787387900743045	0.2441901183719536	-0.13942222066183868
Trpm7	1.3578181555773947	1.0746225590322864	1.0863384433774703	1.4682627126146262	1.1164032132030384	1.0610669334412035
Stip1	1.353751441607057	0.8531205213090965	1.0108430507435122	1.2260651689127973	1.3220010341086514	1.1246193632467676
Lrpprc	1.3520926062307013	1.1184220583638262	1.2920596438017267	0.9668545071595573	1.2211526529559051	0.8716218998538393
Epb4.2	1.346877632432865	1.195903775095397	1.4591057284702011	0.05210381995469428	0.0666780139178351	-0.19471714850702582
Rpl37a	1.3434930633785906	1.9283379627509105	1.6421804988045565	1.1108781353346588	1.430048529599627	1.448070745259491
Anp32a	1.338731483378955	1.2895719297918933	1.0500884370283579	1.5677488992015765	1.5814625728788703	1.9050570451355266
Ywhae	1.3335728515521927	1.1560173041513662	0.9854424580909528	1.7506586838302287	1.9586172849331944	1.8262271065444096
Hist1h2ab	1.319068353310816	1.7772805765786979	1.1392506672982994	0.8471127708040517	1.0662248832782366	0.850952663995449
Hist1h2af	1.319068353310816	1.399888037038784	1.2582626045929803	1.2462552556972781	1.3439930022174336	1.2596640416354903
Wrn	1.3162567432018573	1.141274749961928	1.1442185398031468	0.30930525352793753	0.42528421561373064	0.12100789914210887
Prr14l	1.3145508653090332	1.4431138896272333	1.081349356092438	1.3681774053146354	1.0192099018125307	1.369072518831359
Flna	1.3104195340216849	1.139605994057093	1.845578639484285	5.677139046303445	6.076245460574733	5.313247997701587
Morf4l1	1.3103477492104973	0.744584932736193	0.7102593140947345	2.0053303879289834	1.7772727078723651	1.5208146198213297
Hmbs	1.3082150264661598	1.3053422368531966	1.4293695519921086	0.2295454589795994	0.3821828183691572	0.005483465680431424
Hist1h4b	1.3066117511762512	2.109255529910664	1.4404343858028186	0.9726536950408977	1.2706067608109517	1.158007893002921
Pafah1b1	1.3026789745277345	0.8925428156283686	1.211668248865122	1.0208780971992422	1.0138077094195486	0.7074912773522263
Bdp1	1.2993208376455538	0.9279975990806967	0.800817901364501	1.1844626798942102	1.0602604863378156	0.7929064514996617
Zfp207	1.2990017364577577	1.3363500408690188	1.181746405077395	1.4896340994410069	1.2699539943411127	1.350492557182963
Pum2	1.2984980779581718	1.4001180388642542	1.1425522017454972	1.8596762296860119	1.556680334177633	1.764262833963973
Rrm2	1.2835593272506645	1.4483572012057673	1.6206850754170024	1.1077173208764837	1.3449012692534619	1.0819437446141709
Atic	1.2809540057567388	0.6438172274631636	1.1109916612803548	1.4709311133984528	1.2958135677631133	1.1380822729939637
Myef2	1.2793824611168845	1.1961504391371185	1.267551625517424	1.0248269000316574	0.8700507659671872	0.8439827787855431
Eef1d	1.2746676801880144	1.4191280248679443	1.327232048228559	0.8250560103656575	0.9923668827639258	1.1410986165197792
Ep400	1.2745174812160336	1.4643339496283092	1.7999925118059537	1.1536166827467182	1.4397782611933436	1.7627788156793875
Prdx6	1.26992244849734	0.8682602559597611	0.9677919524113059	0.5513321972601727	0.7630490577169546	0.40878436657847333
Copb2	1.2677835102626656	1.3189801982885698	1.4068506921383261	1.6386722376410838	1.5256333295652795	2.5594310651249303
Urod	1.26656888562086	1.222863723800875	1.2297983370689816	0.2044796517010032	0.26967569296073474	0.02520838444178711
Hist2h2ac	1.2638685085576478	1.47115098998382	1.2319025044465703	0.9509105246576093	1.278734227285936	0.8861298649885387
Kmt2d	1.2599633298811483	1.4858877178624104	1.8066081461115926	1.5580172701169632	1.3508533409254457	1.9953680654803196
Cdc42bpa	1.257841237771413	1.6007234919686837	1.6622299958660345	0.10992866919074126	0.34793043677932983	0.16369724301543148
Amd-ps3	1.2492136825169835	0.5372048249788168	0.712791225325697	0.7060410105791451	0.8157076813434042	0.36622275878559907
Skiv2l2	1.2482366941142706	1.0844741924898096	1.1473413911056138	0.9110480456215796	0.9873406498445594	0.9740728674712605
Hist1h2bc	1.2482366941142706	1.5752852346041968	1.5135118911592025	1.3114847668471428	1.4541918858929657	1.1228306920098305
Tra2b	1.2399561765654803	1.1570060077742064	1.1237529805754576	1.237736605540368	1.4614323884650962	1.2529726190622166
Ddx1	1.2396880455905497	0.8965307003918108	1.0416399994294174	0.7575516166062201	0.9686952855784166	0.6783458896310568
Ndufs1	1.2360767410136941	0.6320463088508933	0.8154332063750042	0.9755373005438573	0.8558593653762803	0.6537924958363786
Heatr1	1.2223465014424304	0.9334168063175873	0.9654306009863327	1.3264979083022717	1.3220010341086514	1.2808299846059092
Rhoa	1.220736389761658	0.6999641987533615	1.090065824648703	1.8205383334744059	1.569826280392068	1.0971270516508531
Ncapg2	1.2194155362342987	1.2402991705844097	1.2713121591209047	0.7888721358488165	0.7487756044905854	0.6205121863034364
Sbno1	1.215901128615781	0.9422611786360559	1.1917321255324704	1.09953925573353	1.1426255121191162	0.9483317869929515
Cops3	1.2106174179426414	0.7857787009512408	0.8807908619973265	0.9999642331929423	1.0019598299787225	0.9147071837520526
Cpd	1.2089357510085226	0.9940241072077347	1.2111698015432897	0.6068580059176065	0.6960694817664567	0.3520364851672454
Psme3	1.2064286235803166	1.00752238737534	1.0047737527559697	0.9149395571210744	0.8720795691896782	0.7372339907400464
Psip1	1.2063429067361484	0.7587154238467111	0.7887056544387714	1.045548255959952	0.8064426407880767	0.669355271284942
Trak2	1.2025966579362684	0.9742024628478221	1.19953916977529	0.13021067771522402	0.17024313099346822	-0.146948179301297
Hnrnpa1	1.202136787633541	1.5913512207579599	1.229511257928223	1.7104993619900417	1.722228971501309	2.577100060938416
Prdx3	1.2001200152807547	1.0666584542535504	1.046076847968911	0.2807549517726801	0.46479236412934344	0.20524234746129488
Cacybp	1.1984907868368635	0.6807051129507863	0.8387620681232489	1.1007495514770353	1.0651205195837297	0.9195231917802205
Psmb3	1.1977708132113585	1.0488326912379924	0.9583439276012606	1.0440523817769527	1.03144057941459	1.090314081140082
Cycs	1.1928759412747785	1.3761245285568984	0.8151599988490438	1.3918111816502126	1.4055032653957704	1.9248720924798877
Blm	1.188343166615076	1.1608579194047675	1.166232335463954	0.590003772570176	0.6245274043868241	0.5496084085726436
Tuba4a	1.1874223849013423	1.999721643221045	1.9839079386851188	1.6890298526456191	1.8147683864236588	2.7579768463227103
Ranbp1	1.185023641513971	1.0740088320800745	1.087787552691947	1.2024720712576455	1.3201503086999056	1.4496621567373993
Gm10177	1.184130585658375	1.3402270384818342	1.281172302558133	0.956949350309454	0.7977799946137725	1.079973809962459
Atp1a1	1.1814532010978154	0.7285781896376821	0.9602365209195434	1.0505661572001723	1.352290268673627	1.0635594430128508
Srsf2	1.1804665660618756	0.9907376798809161	1.0887905282733186	0.7711012107848408	1.080243408289829	0.8085204597399106
Mif	1.1798475059245042	0.9068186619085247	0.8085749555606693	1.6860367614259335	1.8323581201114012	1.950091139093071
Phip	1.176744021142777	1.175976737296128	1.3375868246727443	1.5071603615435343	1.2059909163894391	1.3850571641070584
Eif4b	1.1752068110116274	0.8187436742898369	0.9589058237223703	1.322356352038786	1.1582564889508622	1.2167359319490094
Aars	1.1743001093389491	1.252403462499887	1.4578776491756862	0.6917063942231199	0.7005510439458803	1.0154033379075567
Cnot6	1.1733346057301606	0.6844786133642019	0.8435317060699424	0.6868029926510882	0.7973143632789778	0.40111215101933145
Lars	1.1727643400048489	0.9023019958767959	1.138989676207742	0.9289085070078531	1.323435292898354	0.6550931635508802
Cd47	1.1709549348909694	1.358061918404253	1.334278556971264	1.2855640915498971	1.2182476948664307	1.14395948796747
Med1	1.1559415170945777	0.741085818109903	0.967017096388888	1.0580480942484016	1.169045206560861	0.4653240991964081
Rpl35a	1.1532585458093074	1.0868371504010998	0.8365267254874472	1.4895910680677982	1.1155347182907567	1.0910539270810293
Ascc3	1.1529803248499517	1.2179667663164242	1.1251571484081402	0.7500450458786572	0.7296521539612111	0.7135230906241463
Vps35	1.1524918306485952	0.9524871740071024	1.166915722897501	0.9444393429959164	1.0992128354414121	0.7642021090040186
Hnrnpul1	1.1439413817464985	0.743015464911658	1.1459059797110795	1.3428638330717442	1.3338794397536156	1.0708333365978533
Bub1	1.1418965248546789	0.6585587727052	0.6740623144358147	1.0759110685293556	0.9976397836275435	0.5071621565965624
Tpp2	1.1343020265901131	1.1886537874174197	1.0880493119827201	1.4055186934594592	1.2629926276281627	1.0433249343469233
Api5	1.132866162955872	0.8045449279914713	1.0070571502270556	1.040262360160806	1.0329547629663913	1.0654371365267445
Rdx	1.1320099259437653	0.7470588857450884	0.7720284119412502	1.209293887840416	1.0330272756819174	0.7643307337633992
Arfgef1	1.1319215620497283	0.9842285473774944	1.107504456803034	1.4983618961709666	1.5762253263521113	1.662997544766269
Smarca4	1.1296960013199224	0.8179247640812232	0.9852606783870711	1.2782636587778229	1.2095806363544266	1.0916538642506255
Wac	1.1265362285621725	0.7213668869479258	0.6679172025585913	1.246395578115275	0.8951282433702649	0.7677228413767414
Fignl1	1.126157951430869	0.7930777811141038	1.0240399055464484	0.490821329994713	0.5848204474779377	0.2349293838812724
Slc20a1	1.1232234685195166	1.2365190079784216	1.484103291400042	0.21122981280758493	0.10443730168954368	0.2910628021724974
Psmb1	1.1224494372652338	0.8679251488575361	1.006406202204019	1.0497901804482788	1.1037546549421413	0.9976237054242623
Thoc2	1.1222782599635897	1.7409913660576442	1.2839237093448566	1.165130593245634	1.0700010942718101	1.717317997673802
Psmd14	1.1181468639357806	0.6993449636699585	0.7507922431510379	1.1965285842507887	1.0969835841876707	0.8184398304363429
Sf3b2	1.1109698235333811	0.6368224035674741	0.9602107791751623	1.1494463780383508	1.2211248325661885	1.1666531373147806
Camsap2	1.1077927337849238	0.9995384822626653	1.1633398219415052	-0.07663012946219558	0.05916508766840951	-0.13991184799497147
Uggt1	1.1054356635107185	0.48861898861264375	0.7844424723893032	1.9745629273709076	1.881894227306378	0.9093552674757773
Hist1h4c	1.1016884337076267	1.7213241029634085	1.1089757007935113	0.9188134636156099	1.1398501678163375	0.778511478899512
Ugcg	1.100987597944083	0.49425462661722924	0.6593735583427287	0.5051131578142787	0.5913976408713997	0.1871809821111176
Rnf123	1.1006347730803316	1.6727932996168013	1.7882480961696303	-0.015906164746053095	0.03639166740866765	0.2223886594047193
Plaa	1.1002042868709885	0.5630775078618209	0.7125724068285431	0.9388243160401212	1.0758141459516144	0.6528495814917585
Strap	1.0955155464438355	0.7429943130542396	0.6417803073943564	1.2502955582839168	1.0399435160638126	1.0155367755875733
Vps13d	1.0948247459641858	1.8018028708869331	2.4425220803357197	0.3669769410092854	0.8617366583611377	1.0372249671837523
Copa	1.0920890240151941	0.8147509816120541	1.1352436198960405	2.064876795672606	1.540698800752657	1.5566466398889303
Tomm70a	1.0899645728750946	0.8573862614501717	0.9090565254256949	1.0342593444602155	1.0064641003739367	1.001201047898134
mt-Nd6	1.0899645728750946	2.235471252908384	1.5296933387738283	1.2980247089908203	1.4429568587069566	1.9971928149990685
Gm5537	1.0872778547676394	0.9432029160529961	0.9920516922232999	2.513571472323223	2.4280536041014704	2.5683751633275285
Dnajc13	1.0839644804926103	0.8404471986737451	0.9841476987470196	2.143833750210033	2.10272805413959	1.7573956348389106
Sumo2	1.0831323927307464	1.0797480552746035	1.0518131893183018	0.9594779332092097	1.066944581766724	0.859627248462868
Aqr	1.0797197195767354	0.7442674780620278	0.7777029744521573	1.052721094135723	0.8864374890099121	1.0222498868375984
Gm10053	1.0789734533445952	1.2689047221186844	0.988397816955481	1.4478972762756324	1.366702099721069	2.1745693793286183
Ide	1.0781176870753888	0.5436025282741099	0.7090564865425577	1.22464093904752	1.3061170828601467	1.006865499335951
Rfwd3	1.0760424881364632	0.7324251679057099	0.8571192984045501	0.7218306938336759	0.9498108781806578	0.646447919239018
Hnrnpul2	1.0626088975991879	1.341171378626327	1.3229883950514896	1.2910358327961924	1.262479294335964	1.6779149992058604
Smek1	1.061609020697079	0.6217775520423802	0.7885371023398744	0.8846115242557092	0.9139239171254777	0.5824179235219514
Piezo1	1.0611906795484658	1.4922852665665791	1.875884669535958	0.4761410439548296	0.6212550738933247	0.39863076109730244
Slc43a3	1.0590185592777173	1.264837143379995	1.397055559102374	0.2553987266801864	0.25399904152783753	0.29345102123504296
Cand1	1.054300621007968	0.5045457280943154	0.6307265383991696	1.0414944122375867	1.1135912861452624	0.408881759340252
Srrm1	1.04851629215093	0.9683828608510366	1.0520118085835022	0.8844541363414751	0.9220167370951203	0.7793458616838518
Rad23b	1.0482406294268045	0.28320674190941847	0.38137031449070025	1.3238428930420005	1.1799777831274585	0.9394831467716276
Hist1h2bl	1.044778859249713	2.160695337494231	1.5677980379953713	0.6110440637854906	1.058814546198105	1.2796375371146183
Exoc6	1.0396496701354796	0.874198296123826	0.9544689751828748	0.8424535200076342	0.7014450644303779	0.6276668712511817
Vps13b	1.0394054230348024	1.200151028080165	1.1483853554678485	1.2780934694728066	0.9686952855784166	0.9645332875409324
Eif3m	1.0360947036251973	0.7936946336897651	0.8601631425276285	0.5581775661982802	0.7993266517062239	0.5874377052872491
Prdx1	1.032973312916224	1.4610089703998195	1.3404733678712633	1.4004462450503197	1.355332112230568	2.19123233175744
Rbm3	1.0314391638381242	1.3261963404295234	1.1268497528835024	1.0422763003063311	1.0354985572425026	1.1653425752549609
Trim28	1.030226057506736	1.0493113117787758	1.0514420686204033	1.2667260025972993	1.143780091641488	1.4290365925456556
Tpi1	1.0298673460855334	0.927278950623846	1.0240207229910216	1.3071108525221842	1.2429238086125798	1.4806776316141277
Otud4	1.0276674546435591	0.7102974985849808	0.7172014130965254	1.1568940231255	0.9100163537185678	0.9788473347683745
Esd	1.0271547370658511	1.3180772946801307	1.3864916364164086	0.6147897104263278	0.566416165019374	0.9903014249130108
Nxf1	1.026651339364024	1.2183122150538317	1.0363987830691066	1.1780200307000785	1.0228539856593937	1.2588370527201276
Htt	1.0258093048130597	1.2325764762515325	1.350324636677799	1.0410391472088152	0.8911585077192192	0.9967595413038447
Arcn1	1.0257349283022086	0.5217742513616451	0.8162764079584508	1.2381852247853904	1.2106965751340628	0.9066571442163378
Rbm25	1.0234136811059547	1.13101025410442	1.0556963411888587	1.1652556841809858	0.9983592546897091	1.2263144511753303
Zc3hav1	1.021693733455151	0.7846844326713251	1.0648068696012785	0.648175438466914	0.6215255909997898	0.48423692883385683
Stag1	1.0183749190788456	0.7358014530558588	0.8897703092266851	1.1666850510087348	1.0014386854271098	0.9613010015242177
Isca1	1.016089297338857	0.9508407692985867	1.0759190106633931	0.045537499017163724	0.14895657487816832	0.026730470044549256
Got2	1.0142876376341072	0.6306017940070323	0.7540067676469103	0.6264710364903908	0.9478107804847755	0.8061841994660784
Ncapg	1.0128052038852167	1.3217018094324033	1.245067799218236	0.7568399007372955	0.7362347451763078	0.9534769332034506
Cox7b	1.0111511227076242	1.490442984266007	1.086561766015711	1.0878221898303655	1.0545704184670996	1.6457624550943857
Rb1	1.0089269584732934	0.8945286713857988	0.9310960830326614	0.3896221951095192	0.343956069145197	-0.03988423716391459
Pcbp1	1.005943570241951	0.8654158899510218	0.8114458575568133	0.9188134636156099	1.1125992508119757	1.1174646782990225
Gm15501	0.9983805311357734	0.48596243622026886	0.727367534669657	0.8473455908240162	0.9551430797785994	0.48223793511040347
Orc2	0.9981179946519788	0.7446355681672974	0.5291664435200709	0.4767205339920233	0.3822453972486157	0.2602475262398388
Chd1	0.9974741531379543	0.9278805769259589	0.9795257401919221	1.37347466445295	0.9687590709401275	1.295067452109358
Taf10	0.9955545178431118	0.8849045100093499	0.8361575468156386	0.7859110731318746	0.7970806914725754	0.9052259364624299
Msh6	0.995440944912808	0.9018001440954934	0.9333286968476354	0.8631613013250529	0.7934766701030059	0.8917939905721727
Prkdc	0.9947801214116783	1.3708660794367555	1.1554395236560968	0.8966211357671366	0.7110513101037964	0.7813389633347507
Ezh2	0.9947434368217358	0.6361027310340289	0.774595754581878	0.8900319013743904	0.6884450055022814	0.6316665962294059
Phf10	0.9943016750864074	0.6895828352016536	0.8924867489820064	0.28042806482616145	0.28384939982216345	0.24358281615156097
Atad5	0.9926262951620042	1.324580668426346	1.1399231416383357	0.9057110263465973	0.6792342089729823	0.7607675893644359
Tnpo1	0.9865713797961685	0.5246576046055937	0.7528794636526789	1.447918746674981	1.4916655874636398	1.1586227627916768
Ogt	0.9865399161703803	1.3131523362508084	1.2617197534449553	1.053654120414272	0.8811381686129831	1.2117969503903365
Cep295	0.9865010355484406	0.6548756248192635	0.6263422571724311	0.6920188667856378	0.5515659993313746	0.2729913296247925
Utp20	0.9859153079863766	0.5512566748553034	0.7135741985973718	0.9283908124749154	0.9792131833695749	0.7540663053280445
Ep300	0.981099191980796	1.0445729483679551	1.2506936885837676	1.1421126318064232	0.946749175565194	1.1833472087207497
Ddx39	0.9802111031182512	0.766073489332893	0.8252766534457431	0.6146006183940549	0.7361888032488414	0.4212079060848004
Bmp2k	0.9703986101574732	0.9690605346143722	0.9322613383530791	0.3773747331390815	0.23582377366293517	0.14738216829858836
Psmb7	0.9694664207257776	1.0299486821398136	1.003035735080201	0.7512743296197494	0.8871809492753083	1.0867467908979502
Ggnbp2	0.9691207694575261	1.098794766224462	1.0333042975502003	0.8344017042256292	0.6348666246329059	0.7987045442799849
Gm10221	0.9680852696369013	1.6179426360149716	1.2431251213405863	0.9780894876367178	1.029412241009188	1.6370736726291366
Nup85	0.9653588716740867	0.9210417859547418	0.8603921628920809	0.6216444872463854	0.5211155461247299	0.43690321957780753
Morf4l2	0.9634909503822453	0.503293549794282	0.7531301654628867	1.3098755426478044	1.135414404743509	1.0241118667753868
Cul4b	0.9626882980689722	0.5588609437001911	0.6788501875580617	1.0372463729795973	1.0633527347217675	0.709535814048081
Hist1h2be	0.9623130192473159	0.9370104818360159	0.7829789072103621	0.8698833213988362	0.9993745279137171	0.4437052182197977
Tacc3	0.9511524912578365	1.078506109868917	1.0970682034195398	1.0528958592537756	0.8380356037336277	1.1255510377217144
Cbx5	0.9500954306541297	1.1290315070136727	1.1425081459836364	1.1093115005302292	1.0559507952346117	1.2080211243736927
Clcn3	0.9476569592748155	1.0222207773851646	1.0644217939221652	0.08177350816192532	0.12362590462222614	0.04714586572190897
Snrpe	0.9443750117703291	1.4604937805670506	1.0435670079511117	0.6993766414855411	0.8653495073114182	1.3228143211990113
Hmgb3	0.9442127027042762	0.7015564098859158	0.7299633495835992	0.18835109082736626	0.25771953842600337	0.17167932219036444
Nup214	0.9436235148427898	1.2466484726165514	1.5400480713083158	0.9884369961679684	0.7745202537947659	0.7328330691006515
Brca1	0.9360051928921569	0.965675296460377	0.8823008793115015	0.6342132171830746	0.37796560557748315	0.5430824071509597
Rhd	0.9346018616512968	1.404794419871878	1.4187977761048687	-0.13902867097097601	-0.056656182541824855	-0.201530176773131
Mtch2	0.9342942799908194	0.9400564403649894	1.0226657627984659	0.958048770947434	0.8447219350118331	1.127665252507403
Cep192	0.9319366987365948	0.8134742305861545	0.9322847324854034	1.0862876450202252	0.9937948143982228	0.9368088833684136
Kars	0.9303707189182803	0.6131641484259982	0.6870811439685505	0.7383689902319752	0.8784189488992137	0.8536779872032614
Eif3f	0.929442504612366	0.9087656742626112	1.1130078305911593	0.6362022931803608	0.7346697341176656	0.7182494084720863
Kif5b	0.9246212792861839	0.7709227208227748	0.9338498076656543	1.0526142315566114	1.0775603961800955	0.9207096500854032
Drosha	0.9243117679314362	0.5777333969709041	0.7109583558560525	0.5502495675877621	0.5960901319079622	0.4081580110865537
Csnk1a1	0.9239430713903863	0.6412020337903377	0.8177939937726106	1.0600333965829187	1.084800695506291	0.7325333681101739
Bms1	0.9214340734074514	0.7560122016269535	0.8560753340423182	0.6553069463514729	0.6636762496348607	0.7755303601712864
Zfp292	0.9208497010313875	0.7864114581210117	0.8132359969885415	1.2024077725994318	1.1084828147617172	0.999528312799504
Cul1	0.9205551856016769	0.8543903845504095	0.9505106143415794	0.9106909873419297	0.7870059380193055	0.7825345136011115
Ndufv2	0.9199406146237848	0.6508436054531709	0.5897233107756737	0.7212238634884406	0.7597813067008101	0.7468064536101683
Chd8	0.9066984382873621	0.7545095881843156	0.9335933792364218	0.8997987733542367	0.952982517215256	0.7710352178754909
Blvrb	0.9037366889041701	0.901867678910999	1.024892737700715	-0.10665503806694537	-0.04982661695968214	-0.24987287740266242
Psmc2	0.9001820165770964	0.8784680779251424	0.8408731511123729	0.5755974256277439	0.6137762599558689	0.6581154040029027
Hist1h2ag	0.8957881278362906	1.4666343239520938	1.1131515582424498	0.620621412644796	0.9433567136269944	0.6443611361292582
Rars	0.8950772668635326	0.4470167106430116	0.6055576920040019	0.7968109454855952	0.805856187069955	0.8904553271115255
Larp4b	0.8946279109061797	0.7960598917487737	1.2761190428063798	0.9182659179281312	0.796845438886489	0.7744583510435739
Chd7	0.8937232644746422	0.9358733286275795	1.161238476201668	1.213932288532388	1.0007702265627136	1.272388128312045
Gm608	0.8920368156496782	0.5930295910031718	0.8815711123025768	0.579077138342118	0.5291856592558817	0.15979884336431538
Sp3	0.8915595615310149	0.6496513856731301	0.7625053053218682	0.82250748462286	0.8102164562605355	0.4924363997453516
Gm8203	0.890903185822734	1.0270121635306084	0.8672979509363337	1.033223955394343	1.133396003262674	1.150256984309527
Ap2a2	0.889437703218668	0.5944159280473666	0.7133132075068143	0.42596826826107187	0.41554947901619915	0.1575444478096485
Tcea1	0.8866908330411682	0.8119551021609273	0.9298035067985656	0.8436585737471946	0.5924731562055271	0.8858268761640039
Ppp2r1b	0.8858983356333844	0.914470307942557	0.8793317278830026	0.1671674467858144	0.2725031139959407	0.28442991432698456
Ube2d3	0.8841448489911653	1.1054055246447805	0.9088609188612377	1.1790764483770884	1.1258726655422107	1.7108837165953885
Kdm5c	0.8833807211321087	0.3350784190757031	0.4571061624541085	0.3256963967634376	0.30563641587645773	0.5694364207616304
Pitrm1	0.877225348184782	0.9549964329136191	0.738107361109872	0.15210786033822446	0.19060989216440719	0.35727940260091684
Arid2	0.8761873014707788	1.2513569632612764	1.1700306988406046	0.9102711313451118	0.8988360688646093	0.9958826394450411
Rplp2	0.8758115905303182	1.8202746371974543	1.4621211701144186	0.6912490147403695	0.9031257259367433	1.4135705506092102
Gm20716	0.871363417768516	0.6225196278003365	0.7835198108670518	0.955052080921092	0.9144324947013115	0.8619828032898941
Prpf19	0.8689129424694845	0.7887547863715437	0.7983098659654181	0.9074124170080611	0.870729822378801	1.0447594034703618
Polq	0.8640644027348938	1.190013787663892	1.1417203581063415	0.47306126907994134	0.3663534809009568	0.4540101677040812
Eif3i	0.8618638715353932	0.7213203868296671	0.8043970176345917	0.5204478433655613	0.7358341962662331	0.6183676224768274
Taf1	0.8611468947725966	0.6995063124510735	0.9003514911947431	0.791711770377727	0.5936037934138354	0.5272832512127078
Gm10233	0.8562200975264956	0.3221613366904532	0.4118684979117352	0.6941340363216297	0.7155486091957944	0.34446059206953716
Add1	0.8552283777104722	1.1164418524224404	1.4104368091487902	0.4354029407311773	0.33545929609569364	0.29435382017198625
Vrk1	0.8524030772415304	0.9491161591636649	0.832141065461673	0.6963152530768048	0.6635758409103025	0.7298573611982333
Uqcrb	0.8506617526411218	1.714176881120448	1.0398684099896074	1.2513975531752266	1.0545884084845387	2.2413548849893257
Tnks2	0.8504448732066118	0.6298365939174191	0.7318490880459829	1.4156395070902492	1.20265932048501	1.0152642067933677
Azin1	0.8489972406793443	0.5877249073841775	0.7112705112930757	0.36759584718224886	0.5187567268741616	0.14632229614755463
Clk1	0.8471916877887042	1.4791138940456283	1.6147255776649123	1.138486608863908	0.6785983806759304	1.18255354666244
Dut	0.8375964245650557	0.7316074244172182	0.7565218388044769	0.5970776380141474	0.6000941143227543	0.5801737985538198
Rbm10	0.8360199177503477	0.5240750322300953	0.6311120796943243	0.7279372901453096	0.6498183600111834	0.5498078366143606
Bub1b	0.8350067130305376	0.9891677152750346	0.87854149054262	0.965047846335127	0.8981657843861028	1.4392017177977794
Rpl23a-ps3	0.8322838816600775	-0.47352466256555537	-0.6172193721604651	1.538752666805802	0.9385758509946494	0.07139011656386388
Xpo6	0.8320166185911957	0.37199882840693266	0.5842003855387466	0.7451058146235325	0.7219306126414881	0.5035082117774182
Ubap2	0.8295690268320884	0.47517651071845013	0.5762732398282335	0.6328774389123755	0.5091134972991891	0.4525304979445106
Gm1821	0.8288644222505869	0.43758724639015756	0.672337606289128	1.0412482206548432	1.0867825925973167	0.8742053900756278
Arhgap21	0.8270025304926486	0.7077053227592847	0.8110642654811535	0.44515330630305205	0.29858189029792026	0.0010745572790132468
Rnf213	0.8267114514627122	0.7538411523762142	0.3631358618466908	2.343945696278107	0.9387272113591711	1.5972299875806621
Phb2	0.8259139256494317	0.4903980614832109	0.46590555874684586	0.6191040263492787	0.7256520970754419	0.47150382493037213
Ash1l	0.8203180964205002	1.2509311567023635	1.1796639225144852	1.1484324203813625	0.8502825207090478	1.1098895449153756
Ctsb	0.8200715266261891	1.3993861852574818	1.715518995251478	0.5380491346415948	0.4712465286830097	0.9365107714955906
Gnb1	0.8154843330601267	0.5408355234641083	0.6226827769114098	1.192106800896029	1.0678505561351852	0.8410682043718806
Whsc1	0.8108080836663508	0.8481768145625544	0.7737856712931847	0.9520767363063596	0.7563258630984608	0.6848354945263291
Tdg	0.8092809602173804	0.5454464899395671	0.755099676382717	0.8169354062135628	0.8982704002130977	0.6745385031541765
Ftsj3	0.8084906145544202	0.6461576715982607	0.8695274330902073	0.6687006088899302	0.6511396392735013	0.988824182685467
Clint1	0.8043342204820821	0.5798336856278711	0.6759141136138886	0.8302780948928589	0.7134061943381	0.7333861953253591
Fbl	0.8027299824780695	0.7785955317855903	0.7232308689480353	0.8409004364088263	0.9122811065167561	1.078412022959236
Hells	0.7976499847598444	0.9283470534334219	0.7629851840452413	1.6714141121390649	1.1959857938818632	2.0208488422100115
Rnf10	0.7972600704111291	0.5732537472436751	1.2321427214316878	0.43415993351524074	0.4400091476122898	0.21501289832911105
Ppp2ca	0.7969987011039033	0.9578890269424445	1.144252212692905	0.6240441741084308	0.7546155208134122	0.712702653538127
4932438A13Rik	0.7968759843634364	1.3041442664108083	0.8074037916750249	1.3076589765175053	0.9885140977563948	1.3181029811135283
Gapvd1	0.793388306711983	0.7257672530148574	1.039711157737761	0.40160296175513577	0.4391831882301653	0.5334561068869536
Ubr3	0.792732862580496	0.6243679329618846	0.7474403862016502	0.7618904018624291	0.4443912411335806	0.6882510740577845
Acin1	0.7914708087746737	0.8322417346033935	0.7621266648100085	1.005198200131773	0.8337430483433633	1.2832768535895318
Nudt4	0.7888078977394383	0.4252918777482344	1.4255578936409845	-0.20768984005190752	-0.2695481361987191	-0.4026077612243664
Hbb-bh1	0.7873424151353724	1.010451054747606	1.897690776461331	-0.3891417738457811	-0.519348208738699	-0.38263426574524145
Supt6	0.7862825164905576	0.5055028982133082	0.6258782963161683	0.7674360010991669	0.6922967297875915	0.7142696396800038
Smc6	0.7853884383299506	0.6576492524915523	0.6971317598921857	0.7761886197918958	0.7191342561700523	0.8282961616609184
Pkn2	0.7846203214670928	0.8756397987909833	0.9551741037417106	0.35091443168628755	0.2640482667476606	0.2417275592051083
E2f4	0.7844114499272382	0.49630390480261655	0.718272038227425	0.19222918664072125	0.2682989099400002	0.011171518253660888
Sarnp	0.7834344615245283	0.6290437009572776	0.5590674729867349	0.693357494522227	0.5993736472298312	0.9925558035862739
Ect2	0.7824800905070167	0.4592797343021806	0.6815014329392399	0.5131418890145086	0.6275343927274722	0.3118178659002062
Setd2	0.7819689789204624	0.7994223807096684	0.6992196886166548	1.1157962333975466	0.8981775617513421	0.9010354586296782
Brix1	0.7786077781798654	0.16322867107134273	0.1228698334422958	0.29365925366805207	0.5571976600754207	0.09117140613746005
Tnpo3	0.7785617476585495	0.44431205379040806	0.6634335398232668	0.6834781427630681	0.8076435350363984	0.5076737601311756
Csnk2a1	0.7776785585194553	0.6099359884700322	0.4114046570010258	1.0236014703795795	0.783516495431168	0.8171364733443071
Arrb1	0.7763798169363273	0.6996271839912931	0.7796320807743963	-0.07490345541849103	0.07935021242945765	-0.21282885256449466
Rcc2	0.7758866739512997	1.2012914446272571	1.4184031995487139	0.5746915138871701	0.6654907760471298	1.0932992208621917
Ipo11	0.7754595049045175	0.306565230647342	0.5569927569367153	0.44318697299266285	0.39006650765651074	0.0796890884801176
Mthfd1l	0.7738479946967761	0.330895659069213	0.4774915813839398	0.5965814835364178	0.5262409351921125	0.2620081081325817
Rbm17	0.7692481135375105	0.8830555326813291	0.7132558626652776	0.620955983371577	0.6899451417687988	1.2844685002636218
Nhp2l1	0.7678124938245822	0.9997050361052396	0.801132169325095	0.4181061472477832	0.4858563207062325	0.89811546501281
Ddx39b	0.7654486217363271	0.6919219840836286	0.6978499830716092	0.807698956074476	0.789103599605693	0.7038475085098062
Prkar2b	0.76123791095399	0.6292812455114005	0.7678237865338177	0.08074262783603572	0.1228319049865438	0.0023298759304947016
Ubtf	0.761067465793998	0.44406452035041283	0.6500791338142169	0.4813750743680293	0.5059783109710249	0.30328197877586427
Kmt2e	0.76044707931619	0.6115933842921429	0.6876381846653793	0.8139471887809698	0.5578583391421763	0.4445624235500695
Etfa	0.7602152669762701	0.4642107710846997	0.7083602441563186	0.7016001260796754	0.666146966506373	0.6492237226020936
Setx	0.7581444980325501	0.4774657272764372	0.6759642543022727	0.9872524643550404	0.7219240157440595	0.6336774240698183
Taf15	0.7567990781334196	1.06975823243624	0.6592745845780827	1.3257310843954875	1.0773664942064682	1.8256526161822704
Oaz1	0.7561125577510848	0.7538696252163976	1.048487678263671	0.6151517939896469	0.5603520417263768	0.446793487014677
Cdv3	0.7512073896504194	0.1564268274954675	0.231325673046377	0.8021127642559777	0.6930404530443454	0.5515196848316247
Gm12715	0.7477743848255776	0.5296770482592716	0.8106628842851361	2.26274847111601	2.4263803021801387	2.0278983378998245
Zbed4	0.7470403901201128	0.609397696274147	0.7568008847195978	1.0966006694893686	0.9641322690168638	1.0449332700742209
Aco2	0.7431561233873294	0.3471889170514654	0.41294268939339057	0.596186715096239	0.6225365429831563	0.3764171101661115
Farsb	0.7419229981413841	0.5887659638109397	0.7021394016900029	0.3272835720491584	0.5184175321539333	0.3525408976848694
Xpo5	0.7411797131072785	0.5605409328094094	0.6078728069211755	1.0342593444602155	0.9256675218873197	0.9233938490913854
Ctps	0.7391148592429636	0.5585174134965203	0.584090599148044	0.39165440116626143	0.37112691475137716	0.3611995801040889
Sub1	0.7389382952153313	0.6454096845957727	0.6237847811903026	1.1954805462017948	1.1236991793159206	1.4130297909007252
Cdc25b	0.7350835455847494	1.030987520395702	1.1092485410671478	-0.13931204097327668	-0.1369146948262377	-0.1710667131936843
Eif3j2	0.7328753116842344	0.5723344496700301	0.6167465040001648	0.45521800937192336	0.48917476355429995	0.4526752019042067
Gm13835	0.7309213348788149	0.2980724511879071	0.2790240328174551	0.7184656793695957	0.6686961553988213	0.1387633998218123
Gclm	0.7304934124379787	0.24821606150533773	0.6211593153770173	-0.07464775330375259	-0.043836035223577985	-0.3656395901572408
Sf1	0.7293062572647645	0.7257594881100053	0.7615583673673908	0.9648079480078902	0.7340771455589771	0.9109865968665697
Prc1	0.727814514192734	1.0128165580525959	1.0263861113695425	0.4080827293480022	0.40460641682069914	0.6063462571011246
Pole	0.7266034119012313	1.1882691614952943	1.135063053801363	0.581219926001246	0.4414876061607132	0.6645358543928108
Med12	0.7263403886838362	0.7285834086429456	0.8464928523964796	0.4612295117970172	0.3675075741599257	0.31916255579456343
Dnajc2	0.7259142432094732	0.27372636982228155	0.3479413261403806	0.922259436802469	0.871854745230136	0.6689963863837877
Senp6	0.7256172083227231	0.670900739142935	0.5806764339331546	0.8967772788961266	0.6447228245805992	0.6958672857353231
Atp8a1	0.722762310077389	1.3837189929772358	1.0967390701903237	0.08953220444637329	0.24747651571697546	0.09402327483013213
Vdac1	0.7193033441587909	0.6190126377416495	0.5499709437656809	0.694148417523821	0.7052870897706113	0.7258581616559137
Rhag	0.71822048564357	0.2805076388422993	0.5421030521004316	-0.2664481695400803	-0.13138120612397342	-0.5093318116949245
Psmd11	0.7142927756028644	0.6216757732445127	0.7235265261609171	0.590874500310776	0.5661433195549161	0.6370519819205275
Pcf11	0.714048502551391	0.7417509863368841	0.7948055093139417	0.7370578618254666	0.574606776645939	0.5309595272305961
Rpl22	0.7136650279145009	1.480227930735607	1.0017911142113782	0.7328415195648031	0.7703002232975874	1.3211543628316955
Cpeb4	0.7124624734996089	1.0283085774279135	1.0616172344619663	-0.024017342152984605	-0.04546009201003155	-0.02789571396425654
Atp5g3	0.7105541397216726	0.860455697446832	0.9296254535695903	0.31365049031812603	0.7962246541084682	0.5702757376374122
Faf1	0.7063690802202408	0.6616317218471739	0.5040817901640134	0.5949232310182699	0.5097826423022553	0.4046732546420412
Vdac3	0.7058953058568688	0.6065137632109253	0.6416566165487722	0.449165372600345	0.6339031595131989	0.418781296855261
Atg2b	0.6977037291866397	0.43382335803038463	0.5713340542429851	0.17022716899096255	0.193717452875431	0.05529207543143313
Kif15	0.6903763161663078	0.6313020339731408	0.8117068486473706	0.9648882770468646	0.7523612514648436	0.6458516954933723
Wdr75	0.6896598192092763	0.6539310673206535	0.5395660705364034	0.5185028670701661	0.3837643932964798	0.6388616579433932
Slk	0.6892041132891393	0.6622213130693339	0.6990146355183607	1.552949963508074	1.1168782372638297	1.5337467597730816
Jmjd1c	0.6871335205166152	0.7184090883152217	0.6138808052299175	1.147006857702238	0.8509080766181107	0.8682624290832466
Hmmr	0.6868781463058279	1.0260238903217183	0.9969539205233471	0.2903331230768461	0.3241599175563155	0.2764370669721959
Rpa1	0.6863108547395677	0.6280603400047309	0.725995033002098	0.3150531745417136	0.4147735725678903	0.40681664908991033
Vprbp	0.6859129702903418	0.5019517116769245	0.6113663428439934	0.31650803714879316	0.259536476833598	0.04012640842597351
Hars	0.6818276676425865	0.5419724169011969	0.5872545107670539	0.1368358716166286	0.22598827564375362	0.08361270334959761
Kif2a	0.6788348170638568	0.5757166717555587	0.7829371376948606	0.32642180381082725	0.21740579864638843	0.17276527793288957
Cirh1a	0.6764542314276766	0.3181465224400292	0.245878164316523	0.34469022659020837	0.3170637087899106	0.3435662564510685
Bod1l	0.6742560075215773	0.5999362976417002	0.6410186754221051	0.6757558804024212	0.4497326468374585	0.4941127522265736
Arpc2	0.6739048315339563	0.3366984115035449	0.46999189081171727	2.4246690220567944	2.02890186613288	1.6863827455265874
P4hb	0.6738387269833995	0.5203263504567788	0.7342644183056829	2.209637764301451	2.0575806120074747	2.3983756069259035
Mdh2	0.6720121982459927	0.5767277263493655	0.5332952582777717	0.6236107243322009	0.7112705363832341	0.5082201242235868
Cit	0.6715800658636351	1.4099894924864413	1.4758274822341375	0.5271131699644804	0.3329778142788487	0.8366856232212498
Jak1	0.661471239763019	0.3262698466958891	0.4845281566948251	0.8551809829101692	0.9739618016289863	0.4415063714053305
Magoh	0.660055561172622	0.8055022867433445	0.5308304433472437	0.9013462839380333	0.6670317489613726	0.9726049810895887
Immt	0.6591676181723121	0.3846650918847653	0.4013668528302998	0.6325645553972442	0.5552098426607756	0.3273375570064221
Ubr1	0.6562632629020533	0.612730082362214	0.64642004434365	0.4520614257315429	0.3104006152943757	0.386154361917559
St13	0.6560886385320429	0.4185292608153815	0.4642108081928081	1.0818117709116473	1.11885979158524	1.4119425970695734
Rpl17-ps8	0.6539834981653239	1.4372759947458633	0.36149721743394236	0.7290784172947711	0.6251903054444902	2.1453544157919913
Gm5601	0.6539834981653239	0.4970566824745726	0.5916913593065473	0.6796385893994361	0.6725208455046976	0.4777165992213228
Ptges3	0.6529392258431912	0.9336486067061034	0.8408041377428068	0.5033852853574615	0.7065939457216992	0.9267138035899379
Dhx15	0.6495870503531264	0.26294282649669154	0.23987536923367778	0.4394283261173927	0.5764255065945804	0.282453322522397
Rev3l	0.6477209844902405	0.5550269037451866	0.6493298222331717	0.5944933667078172	0.41869546112655665	0.4300369643061396
Trim37	0.6475280186604772	0.519887209781505	0.6951612283764638	0.4352200895992494	0.44539395720137853	0.4270803773960492
Hjurp	0.6467435589614364	0.5295005103219909	0.7032801583694179	0.5961863342416904	0.6273388717919424	0.4089895324519136
Psma4	0.6448153293750775	0.7370621363767653	0.5989856488986467	0.9186644695195931	0.8449605314688898	1.0864312251525936
Slbp	0.6447003455504142	0.4468145108865205	0.6162242956989437	0.30450071825388453	0.3092739817894188	0.24409535387307907
Hdac2	0.6445910936092938	0.4845594866928712	0.44545181404039974	0.8256441963555744	0.5410521687940323	0.8041966531920961
Myl6	0.6415268960307586	0.9793362443068167	0.9970105229439127	1.0026799779511515	1.075069479148074	1.4081237543012386
Cpsf2	0.6378631895205938	0.5196400126332094	0.5277485421197122	0.37963460756334994	0.33905567689869287	0.3617510806932566
Gm3851	0.6376189424199171	1.2270000983798792	0.95342501082064	0.7847305795853313	0.9612849484982846	1.8114691182304685
C330027C09Rik	0.6376090267318232	0.6355241291704395	0.5352316844701002	0.4691106302990937	0.5431654117457231	0.3920686874877514
Atp5c1	0.6367109647263735	0.44492810462696886	0.3982595673955378	0.6057771317714485	0.6648943981916697	0.4847348050549027
Mt1	0.6305357765002619	0.9384353241306163	0.618834432724634	0.09360837811651912	0.18439477074235944	0.15575577657271147
Ankrd11	0.6297028155776977	0.5686774127458075	0.797318848289764	0.9362499921027654	0.7804933571849039	0.8854138843780044
Sept7	0.6281070054748646	0.5530256012896808	0.6003173189271006	0.9894957730587324	0.7580251995222727	0.7907490045045579
Med14	0.6277064645472497	0.3430713330607598	0.5821925186143515	0.6229384779275337	0.6992842662824005	0.33389498919741684
Tab2	0.6260311909816441	0.15860251834878722	0.3328564174429139	1.039372842882974	0.7853493626378936	0.6155576470525504
Rbm6	0.6246891297132616	0.8232174751664794	0.7917864485473166	0.8546787151460814	0.7246346805560246	0.863151747899559
Ptp4a2	0.6221093207613441	0.04281526533036926	0.15653112465879032	0.85554541507661	0.7705569163765754	0.11219214910176788
Prps1l3	0.6202773982717955	0.5447326016983626	0.5102621390522942	0.40474279241071853	0.39714315788167476	0.39931317666892896
Ncaph2	0.6180379574832726	0.8988176541309635	0.9641129515845847	0.39075412565200207	0.3399074136834676	0.6006366622192217
Ppat	0.6160510868459218	0.2703802157280371	0.39460685976913573	0.28868062723606924	0.35630414276375977	0.23237536194862893
Psmd6	0.615114306987577	0.4617065358041068	0.49047559325292384	0.27110725817106596	0.5030995378532622	0.328679411331678
Arid1a	0.6133885347343123	0.4149080205124786	0.6702448758059606	1.1358978354848717	0.998554297948927	0.8026683136518733
Ucp2	0.6130862673636225	0.4519178311706045	0.8103937670002246	0.497817276954401	0.29888448844760146	0.14401966422866813
Cdk4	0.6101267727080845	0.6399480100232626	0.703080959593826	0.6582441940300248	0.7074543193668065	1.0995204834787715
Gcn1l1	0.6099871466575283	0.42289614602762093	0.9928149251780941	0.13704806520289878	0.03907417806840139	0.9137509754495886
Myb	0.6084380481642994	0.12395657950130111	0.27906363614053553	1.8040604022840108	1.5272275125543637	1.3346175986939561
Lamp1	0.6068438077345205	0.30359282078224065	0.5311414262969734	0.8585020505286323	0.8993727774094264	0.5722180629061442
Timm23	0.606470670999817	0.5769546189503331	0.6551882149267517	0.7877113612393821	0.560218517208235	0.7844902644439886
Srp72	0.6062352445245656	0.3186659949003657	0.30417588402988754	0.5677900360869759	0.6052801586292476	0.43317015392092323
Ap2b1	0.6059695159729785	0.5234673292865182	0.6826601364122631	0.7267222572066214	0.6976733374597456	0.48172500918284616
Ube2c	0.6053884831101649	0.4117026758584182	0.4400179356638339	0.2600999070840842	0.264900746440467	0.18680847862675723
Spen	0.6048399412921057	0.4133648370759595	0.7773055359537893	0.3123812550492819	0.36804460127134087	0.5055979883018293
Rbl1	0.6047618966895436	0.4376759347903572	0.5753373199307014	0.5457245714485576	0.4353521023461331	0.38705886674664913
Spag5	0.6032553752909626	0.44501273666834723	0.5732545030720645	0.4752128921106976	0.23553261230278266	0.0494941194665988
Cul4a	0.6005227860238841	0.7180432674120487	0.6918009550957339	0.3953960156318925	0.18991169256435417	0.1844921152586303
Cdc5l	0.6004933831169005	0.29255208159357354	0.5530646779038899	0.5893008934022019	0.5601705736446083	0.5331654075663603
Tsr1	0.5957094967806371	0.33461355797574005	0.47383096927021245	0.5099125270851799	0.3855412326801246	0.30972757791849553
Ppp1cc	0.5883537645123347	0.7399185290350141	0.502256954478851	0.43107318609488554	0.4182772974454546	0.6017130829534051
Slc43a1	0.5857605451231214	0.8186819619185643	0.8351272436094774	-0.20563345908400504	-0.12409705305097245	-0.239314902135452
Hnrnpr	0.5851810333016101	0.4812246956333468	0.5552831827450935	0.8398480059648882	0.5033346655412941	1.0010933257939463
Kmt2a	0.5830866718247271	0.4037095532281191	0.5641834921789247	0.7355457809050694	0.5973802873120735	0.419245598547443
Mapk1	0.5818980116384697	0.31008972512415167	0.37575878689969405	0.5743793323437333	0.5358779764537198	0.3592967963820348
Tuba1a	0.5802698140607109	-0.0035581629985923726	0.7044863638285804	0.4883084200420023	0.049070635827644295	0.46493393057851945
Eif3h	0.577534155653192	0.3826344763374732	0.5180918717690486	0.4565122457042608	0.5099715160049955	0.49053540975270205
Ola1	0.5774636153531236	0.4786250142473029	0.4447788648856008	0.36919959540022207	0.5195960692998071	0.4779524990813512
Erbb2ip	0.5767773441009825	0.3008450413211673	0.4599625073705739	1.1787989622589563	1.0780305965999897	0.9130714414560174
Muc6	0.5765742033444411	0.4666772521595651	0.41512205272615776	-0.2866314812168512	-0.20996654460474456	-0.2898139155282669
Kpna3	0.5765571672504796	0.210750241241173	0.2680624070139968	0.16996832172449486	0.23483287151359072	0.03949214617182525
Slc29a1	0.576201284530036	0.5684496893945598	0.5055702042010848	-0.14711717135329383	-0.12038390158838966	-0.09891831760040307
Cdc27	0.5742341818855062	0.33369245890587784	0.3054885492818004	0.32248957981630244	0.44068085008004826	0.07165236574023004
Uchl3	0.5731377078409917	0.3337039276604249	0.3079940438694486	0.6255395107076837	0.41052957325223854	0.5680444966866272
Cox6c	0.5705239566620883	1.14047822285919	0.8506384468007264	0.48663559776296533	0.4220929118321628	1.1580947978723435
Cops2	0.5687825128709955	0.6065229286592	0.625771569333984	0.5163187257223872	0.33310861252932267	0.6417712206203414
Zfc3h1	0.5685947519402627	0.7835976189618933	0.6834982048431263	0.7036726327018001	0.4768240937771644	0.5964964510509635
Ssbp3	0.5680362064932715	0.4631459650499544	0.5537199482540409	-0.037433597086860206	-0.05503629759448395	-0.09470185187205814
Tomm7	0.5662987890220157	1.4508259928410467	1.1092366918840713	0.6855920765281941	0.6474213166848913	1.8532047804256584
Gdi2	0.564100565115917	0.23458820085306809	0.4567589654878002	1.2338305869068271	1.1152287252597655	0.6705949809376652
Dld	0.5633678238138817	0.5153742724921341	0.48651194981146845	0.5310602584469643	0.5527602365644764	0.5707275035420301
Eif4enif1	0.5603695781412337	0.38265278790719376	0.3978864488593989	0.4539706598792811	0.3908964768898676	0.14097433007241342
Abca3	0.560105424374106	0.6109565633325456	0.5587532842221912	-0.06693719415664043	0.002001685247924442	-0.08558945065128155
Phgdh	0.5599961210972006	0.15855701288622762	0.26815183764768247	1.2330790482340899	1.267224671378221	1.1335204615047418
1110037F02Rik	0.5591893834961729	0.4794804422437775	0.5770193917049501	0.7910864771619155	0.7836736849073063	0.7172986135567652
Dnajc8	0.5538576096095253	0.46693064727477884	0.46575309262003384	0.513043860221831	0.4195901947002279	0.5404464124382963
Ik	0.5528651984847407	0.30886226448592297	0.3975139879310183	0.660742738947293	0.6696523279252898	0.8560205658334372
Ywhah	0.5516037761130922	0.5085989769416299	0.5832537445925217	0.8627189269802851	0.735013656264935	0.9785432940130555
Ctsd	0.5510991545805224	0.6881239930418384	1.2147337811475996	0.5256477792137387	0.5286489801367015	0.4860499756716413
Depdc1a	0.550502805555541	0.5641615679983044	0.49403084619864296	0.12436824870407022	0.10672758328940338	-0.03190570191979356
Ddx18	0.5497589972382863	0.3734324401739166	0.4758438252248739	0.37410968560830965	0.4906911712061625	0.44536584261486784
Arhgap23	0.547657125458283	0.4670652136552737	0.6956371257017023	-0.06563944445307233	-0.020552623523915042	-0.12867099587930989
Kif4	0.5471227403927861	0.45281674101051017	0.4893320833711474	0.28339582529130086	0.21611264467199295	0.18656676978781067
Rpl19-ps11	0.5455377854644062	-0.21231081039731142	0.009159245179956001	1.1044069536729662	0.8804883700116677	0.20285745247871229
Vcpip1	0.5452935383637293	0.44963168914143176	0.5465399006399249	0.6840389929293891	0.590529051359994	0.4768222636028544
Usp4	0.5446241060418631	0.33273723629034424	0.4490961631863875	0.4893647663040448	0.2927154842228929	0.09324035941357357
Eif2s1	0.5438280557596634	0.7203807251544354	0.6170074950907246	0.39930699981489565	0.3882985620118374	0.7182928805893093
Capza1	0.54364230893781	0.374223184154416	0.4158857862729997	0.9424571234184254	0.9564788496904086	1.0508756917210482
Ubr2	0.5407180508932536	0.4673515532801025	0.6662255214764936	0.7192635058330993	0.6821466925828141	0.5300536042126824
Dlg1	0.5406652802065502	0.37214820510272245	0.4527782211115898	0.4468630525734508	0.2652527803086148	0.10713543121293438
Apeh	0.539442267666508	0.48964026404305105	0.5615495573729584	-0.11632791301712533	-0.06033592747165185	-0.19136563795340966
Mns1	0.5384622445882365	0.6782808973769195	0.413829204006886	-0.16148950103943288	-0.040232113177378195	0.07885125435282797
Sdcbp	0.5379140711207335	0.815453595906754	0.9432868969471531	0.6161533106858875	0.4315250271721293	1.2644441245874078
Clspn	0.5372547584111835	0.8093664091358908	1.0008193392174958	0.33315333114319096	0.15265554254754288	0.4233447939320939
Atr	0.5366360468125773	0.5007511503287134	0.39989964995712696	0.5187058585320053	0.5041884443135588	0.5346078262408772
Arhgap11a	0.5364530629315906	0.36710775709110866	0.4039656374130017	0.7729641131412431	0.7838004720958284	0.5807953102840282
Afg3l2	0.5350351601352654	0.34926133288081873	0.3672390214262303	0.160649820131657	0.26662560801867907	-0.05560554125864467
Pnpt1	0.533621845346857	0.7330173834308724	0.5635028380233572	0.5136097309566265	0.5580030757141773	1.0957595040031305
Nucks1	0.5329961808869433	0.590346433962467	0.5526341897016543	0.8961172874228034	0.7487136610446212	1.0599265086155911
Bcas2	0.5327208498873066	0.3035175354560614	0.30246540813466927	0.129419639092666	0.15132089164971044	-0.0504673183462688
Fem1b	0.5313714536250981	0.22655857235221993	0.38394245122197634	0.1896407139760435	0.29913547391861744	0.023692216912217484
Atf4	0.5303944652223882	0.16508172914259514	0.35575541344165484	0.1549551802693667	0.2255101893805192	-0.02102456401120059
Zfr	0.529945963867039	0.3390532848866727	0.4593640103592579	0.5030108480672809	0.42694472099324127	0.4939273768287116
Rpl37rt	0.5298081315190757	0.9597834005801744	0.6809061340637839	0.6608646528488403	0.7728903583611608	1.0262545846144893
Ago2	0.5281962413162868	0.4804955736915698	0.6835602231831436	0.09749108711353424	0.1927612803489625	0.0031224976874468786
Csnk2a1	0.527463500014254	0.4476242820162197	0.4713744665590744	0.3617741461770765	0.40192402051401693	0.4121319872003084
Nup188	0.5263688971305115	0.5847146868423422	0.6217312161810025	0.9827934480641024	0.5005720662263545	1.527103066368186
Gm8226	0.5242882877054428	1.5762889381668017	3.477469847611985	3.3380000160229253	1.380566601354867	5.915277159508936
Stt3a	0.5226050098416951	0.42836952507352904	0.5814162088407026	0.6684315233562099	0.8427576123166634	0.9442502408636425
Idh3g	0.5211478120513926	0.13040842629280885	0.06396796588447771	0.8643499030256101	0.7602271457741886	0.37047103515364777
Gm4617	0.5174493688864669	0.3966863262139595	0.47555032400801267	1.0207992866038922	0.9268627375454069	0.5799689715995382
Rsl1d1	0.5134339212734993	0.32543293331677375	0.36562202260426596	0.3273080750269041	0.45755433740384727	0.34500121516382354
Msn	0.5124660389776706	0.42476477264011525	0.6893191984355731	1.567438847604171	1.3062330467136647	1.564788904353347
Hist1h4a	0.5118316855708802	0.45264279982925076	0.24144131577702968	0.3915415818208654	0.4755493050521175	0.0803334727485462
2700060E02Rik	0.5106104500674911	0.3244196697063165	0.34061793018926323	0.5515091924979153	0.4432784822837951	0.5811614190908296
Nup93	0.5096387263460276	0.3562225921244316	0.40866605151915275	0.37749516246669973	0.40129346565640484	0.3486483909948185
Hnrnpdl	0.5084465866348175	0.6272516644778444	0.4223665866743244	0.569812932766618	0.4304502369759073	0.5944974386894901
Iars2	0.5084202918707432	0.17981059152285084	0.28075765694221083	0.27734851105426483	0.34897203212865546	0.09829766323535495
Cd24a	0.507190990658003	0.6757159166184624	0.6746865261041547	0.05141627368227949	0.01754266487354934	-0.1092656783667452
Scaf8	0.507190990658003	0.4694548345029025	0.4630227516612025	0.5126821025277587	0.42056938478015976	0.4285281402055619
Phb	0.5071507718627741	0.6488788557685103	0.6337921213768773	0.5421865397987793	0.4135538463796014	0.9600376897948686
Alyref	0.5068923194596391	0.5552651694475143	0.5901719594127744	0.4357960910826493	0.5478799676393945	0.6606890209912858
Cox4i1	0.5061982555766881	0.5438288530601008	0.5019075246046572	0.4419280570708341	0.3597864126724681	0.6219876967982816
Dpp8	0.5059035397132652	0.4787804654815897	0.545295164548357	0.7344191266303332	0.5382276438979947	0.5806795503634344
Srsf6	0.5038525494565224	0.32863514791147974	0.36136975824729684	0.4116206389818498	0.42672228160429576	0.16935902039774645
Rps27l	0.502489451185179	1.045420417660856	0.48627192316760554	0.45355166798237856	0.4321262614614896	0.9943850097418476
Kdm7a	0.5016646166612614	0.3357538990714062	0.6614462673108086	0.262862967383831	0.27248936724781186	0.057864624625497345
Abcb10	0.5013290602417366	0.47873909245700874	0.6464994883238356	-0.2936271325191916	-0.20883118076794796	-0.3969436356407351
Gclc	0.4993750834363148	0.4814992772541769	0.5718560364241023	-0.09250280647377217	-0.09122196001228201	-0.09137896599737745
Pmpca	0.49764754477372003	0.4108762466199487	0.31467134034104044	0.32846864610512094	0.2766395820694302	0.39487588063902773
Prim1	0.4954436443661737	0.5843534356275683	0.44475490475842233	0.2236904870719052	0.13729301426932558	0.3611025207437332
Wdr12	0.49528537313430776	0.3173309220801717	0.3512128162309398	0.35652721278732913	0.40176802631545666	0.47427613088904
Cnbp	0.49430839998836185	0.3582871431795277	0.4687729609599175	0.32024221061282504	0.4316483454056409	0.21104955171344814
Lgals1	0.4935131530200487	0.7201297992637842	0.6230102901735697	0.4456406605126181	0.46574853665581206	0.5921915583852717
Gmpr	0.49320848966247305	0.45852492913218207	0.5940164346927413	-0.2624932833450588	-0.20623581868285448	-0.42962880198702236
Slc16a1	0.4893609523085277	0.38087799510291237	0.4538880634916561	0.02087229623908789	0.12582920349614363	-0.01416799093627516
Anln	0.48813971680513857	0.45264279982925076	0.5559355799000313	0.3894708036891226	0.3440755826626537	0.26009493206068685
Ibtk	0.4874670426791409	0.3988436290126642	0.49058068553480844	0.47773464292096307	0.4138438741084533	0.26932306674545525
Xpo4	0.4874309858164892	0.40846845803915305	0.37650220232578185	0.12263538379292109	0.2665817603067286	0.06534855780679648
Nomo1	0.48651249428315063	0.3086764786490082	0.4118906789874558	0.7343279290295649	0.804117227344303	0.6921492570889882
Tyms	0.4856888431887979	0.22895103436815353	0.2715395475239027	0.0847041410820222	0.22282385781639544	0.033864224425865404
Uqcrc1	0.484076891302167	0.2641412699614821	0.4167928450634325	0.3305453566435046	0.44743139325510345	0.25515607011915487
Pdcd11	0.48398751609361756	0.3846418834626853	0.3956870502971066	0.2439986399342635	0.23865756161946458	0.2398233247087392
Atm	0.4815438878281241	0.1268295823628597	0.13769712283711122	0.407792795273028	0.405311737349028	0.39279549836474864
Hadha	0.4778126548715879	0.37198069277736573	0.47251734888003305	0.416500755300926	0.43579400505574806	0.20614269879190764
Ap1b1	0.4777201825009248	0.9776227921610291	0.8691254829948544	-0.03020887032828157	-0.004740759332834247	0.5081626550395272
Pdzd8	0.4759273617712501	0.3108696716111348	0.3630631639772945	0.8427123672741018	0.7437556987266248	0.73439092172174
Eif2a	0.4737219384985573	0.4670861452179256	0.38461117613441614	0.45091238942300677	0.29669349979797693	0.6255192694093875
Ddx26b	0.4708155728079164	0.9737487681040146	1.0373965465582087	0.22569578995856926	0.0055505692821007525	0.17869009970587602
Ankrd13a	0.4705570690516575	0.19509101389011624	0.3500662766218622	0.5896165919448149	0.5770546967918406	0.3532681956925238
Pebp1	0.47028984770940235	0.23817172671733997	0.3005685352239254	0.4764829022493936	0.5891161806070383	0.5484815069841553
Slc38a2	0.46957693715363036	0.3128770787363469	0.5488888204549516	0.352714491850706	0.5226408019807067	0.37039632500511904
Skp1a	0.4691747034906763	0.5376191623616218	0.5805230810061468	0.41041642529368505	0.4475260584126157	0.4478705138813755
Sap18	0.4690940918296008	0.4702052086074121	0.30351979413731467	0.35249956021972045	0.2745550182482354	0.5068469386208252
Zbed6	0.4676229603482083	0.6205122206751249	0.599521092023304	0.8103564589656378	0.6086963293629027	0.6938477070178418
Pabpn1	0.4665094232036971	0.2522555113958489	0.2456262921388724	0.4247319991107893	0.41073647795845475	0.19675537175711158
Ctnnb1	0.46546227997665696	0.35578904713113535	0.4288820760199902	0.8894411956893302	0.8128744643360478	0.9917776683259604
Srpk1	0.46474588627304925	0.26605055322808097	0.46768592934372105	0.49337166102839647	0.5155387273353266	0.6278902580594437
Arhgef12	0.4637976808657914	0.5865153264372222	1.0132299264733655	-0.3051325199771563	-0.25908185537413164	-0.39281205143796927
Copb1	0.463715006737364	0.3791215138683515	0.4825970834530924	0.6954282726539671	0.7547516827810173	0.7334965861032716
Rpl36al	0.46229614068183617	0.6076358982314624	0.4971676089297883	0.39463298703868616	0.47928235959128296	0.5110356160550965
Ywhaq	0.4615976494212461	0.22866561539738636	0.3417001828311374	0.3294867242296323	0.48527927565363504	0.2078901945561776
Galnt1	0.46112080281605056	0.3812879541866554	0.4177875695850923	0.32294034085145784	0.27178118124442635	0.24042897657718448
Orc5	0.45927539325105526	0.3690082265512768	0.3634587486273534	-0.19055638946314205	-0.1255889636879337	-0.19788351653450736
Mgst3	0.45907431182448677	0.5743418567952445	0.49903952215827846	-0.2674835586059531	-0.17871174618417823	-0.3182421012155187
Ylpm1	0.45808667489905114	0.5637621622053473	0.6260438377563751	0.5597417887714948	0.4789270991593876	0.3894862301686913
Zcchc6	0.4578530763210979	0.5326881589470881	0.6971317598921857	-0.03529756058440715	0.03594898600807388	-0.06186589058792167
Opa1	0.4572806659153943	0.40199458937319865	0.5308556304861209	0.5043228956402028	0.4199787589681854	0.33162763963896436
Dtl	0.4571909653450065	0.35575984537769106	0.38381169675788457	0.14565044458129325	0.23595840244652713	0.08644734425523715
Psma6	0.45631024886747873	0.7191932874767011	0.5570275398870232	0.6003933807446404	0.5606421838358625	1.0807849542103238
R3hdm1	0.4547412713732274	0.34263554641479865	0.276776386824336	0.42210874764072137	0.24116024737439307	0.2471434637660298
Eif3d	0.45296813430754396	0.20673542699074926	0.3682829857884648	0.05012203734994209	0.18224338255780423	0.046944942992396266
Mms22l	0.45202349730142405	0.5711840162691403	0.4730572674844131	0.2222430948294161	0.23807197045659442	0.2105596133589357
Sf3a3	0.45200278395653987	0.5571451671220691	0.5591430985169802	0.5345339604633456	0.43905522099263017	0.9356959752795966
Dpy19l1	0.4518427713016769	0.17425537737636543	0.19179435943205594	0.060210928774764576	0.12929227442656677	-0.16673490423255052
Trim59	0.44849494966375036	0.299213170413508	0.3870775935306439	-0.10552005102336515	0.017963807636917573	-0.15914407397728975
Ddx19a	0.444777205055394	0.061077790019815	0.27074162057311035	0.08017297946961817	0.1765818347291243	-0.06183778920221139
Zfp644	0.4432937186130046	0.43347436673416173	0.3080923926314804	0.20925611653795664	0.22013536287402488	0.13848244777781096
Plk1	0.4405115321729788	0.11263821799642308	0.1874161600314185	0.20724232809584675	0.2675817805451474	0.1286275961458383
Nup107	0.4404968442972105	0.15408798188652248	0.290267319846558	0.3149679100281377	0.35433947383828135	0.17715099123350098
Hspa14	0.43830823003733577	0.4957496380007686	0.43235990159677806	0.4981644461898588	0.44406868519010034	0.5629472334437124
Tfdp1	0.4361150843607785	0.3966863262139595	0.5648092769790228	0.7034525379144673	0.642879497184162	0.5459842180977398
Gm14303	0.43489384885738935	1.2184686180977262	0.9382875275682482	0.8349469492800683	0.6519631361856181	1.8329331730737077
Atf7ip	0.4341642024870659	1.1459165545418792	0.6194500073556084	0.7799630822757924	0.48504224082513975	1.5959049083374968
Snd1	0.4341020477501829	0.45311555902069794	0.5957952133558134	1.2364059666563394	0.9597479136716747	1.222347424564819
Me2	0.43220713074993444	0.19218172533296024	0.2939005249792892	0.654789251818535	0.7052697545362546	0.40795842098078894
Tial1	0.43094370096571527	0.3478659997579001	0.3490308849362533	0.31590530220325747	0.24241268075884395	0.2583551272637102
Hdgf	0.42998984088339853	0.10723473051626654	0.2689876683480402	0.10569971328199947	0.12654155877015036	-0.04773248632949314
Ube2j2	0.4282198305556449	0.13951341803115203	0.09834536658389871	0.31409043906118267	0.3762119217028173	0.16707745316559094
Gm13092	0.427077941635701	0.24362153291652314	-0.07461889488932603	0.45211184217431066	0.4475812586529058	0.4270375808414478
Ak6	0.42689161356670696	0.5346889564249632	0.3660559711717618	0.2931887123695782	0.38821985128593206	0.6228330411276162
Casp8ap2	0.4266888215804487	0.4851615698961851	0.4435157268372995	0.8309309610739588	0.24100605516251986	1.1268434288737932
Taldo1	0.4243917780431383	0.4871602748366854	0.6625078555094626	0.3139757379428068	0.3371370541134198	0.3428220764069171
Pprc1	0.42422548429473533	0.2846087459282637	0.33327946082144216	0.18419112304792473	0.14992088672148812	-0.012311191613394045
Slc39a8	0.4223212165138916	0.30356942585319324	0.45362059396633275	-0.3580701915633236	-0.23404479091917998	-0.4258729296393937
Gfm1	0.4215169790536767	0.13831365315348942	0.23604586055160995	0.2775329912474223	0.2899337035570747	0.10601710354973262
Psat1	0.4210832661418068	0.14932665764659647	0.22306661657618188	0.33253436232905	0.4755201774021342	0.2570474502016416
Hnrnpll	0.41898490216683265	0.18698192036641248	0.2673727583794399	0.24216200119442743	0.34556585367106774	0.09592350933964425
Actl6a	0.4189264094498444	0.38296302054080195	0.40045198064502385	0.3106463649260843	0.19530429643846028	0.23920456357766554
Rbm5	0.4187524805004377	0.4320253116241262	0.38276965864435153	0.5169646756993578	0.313345303639099	0.5250905309380404
Hipk3	0.41681544321471853	0.10781974061902895	0.2250486574824368	0.8148875610384596	0.7938719607470617	0.5123460826611835
Safb	0.4151870236418557	0.3894774646705239	0.6192604736010169	0.5245017681235826	0.32675460980066934	0.3264918565036422
Orc3	0.4141188690022563	0.27013403981362016	0.26148423691790984	0.5532294536035675	0.4487541057183137	0.4312083830834021
Nmd3	0.4126548166878764	0.35894544633370307	0.23794786969044632	0.24094930343236876	0.1830169741233864	0.22223295536311094
Pkm	0.41226900689484564	0.31681548921882885	0.5491094028728185	2.0631918784021965	1.9906785067128447	2.247518577481476
Bsg	0.4120432462179107	0.5708300850769393	0.6336968536503126	0.1268120144973792	0.06653389021221107	0.21282017584733579
Nup54	0.40999467229604053	0.09314312878462337	0.24443084572414883	0.1444045592010856	0.17486540541123782	0.034493336214346436
Srsf10	0.4087449919009636	0.5952665435007573	0.5524165608688895	0.3255729490052444	0.23852366777142092	0.43623920080481055
Nisch	0.40827770290858273	0.18294639890458916	0.31780783259784967	0.7733577430804902	0.66533958517659	0.40474285735032395
Rabgap1l	0.4082552294961328	0.7470713213531756	0.8323641091117372	0.12615988222790445	0.07687789856974893	0.29047045194247056
Adss	0.4080994834407432	0.16781179888816897	0.2131420369359888	0.6390563231532564	0.5667569631565752	0.5758026002014542
Tlk2	0.4074065318017604	0.29577887110128487	0.2272073040999047	0.3259170018035049	0.1470123047301191	0.1259987628686045
Ubn2	0.4061929684583264	0.5150662455739274	0.5506750017103422	0.32964442228269886	0.20384198379405263	0.22483233804771807
Zfp800	0.40533709065624624	0.1495295545649822	0.14256189374571843	0.16139170055575472	0.14510037835396197	-0.11250108584825619
St3gal5	0.40509624209528877	0.2942503872942111	0.49758780192906193	-0.06175531640486913	-0.09325950270251719	-0.15953206694651406
Parp1	0.40506138637162925	0.9588912848980771	0.5781288743612825	0.3594858405477643	0.44206888408309536	2.05451338543533
Gm12918	0.40460720837335123	-0.693335742776298	-0.4486191276596691	0.4210501701981841	0.45642585452274054	0.3870905898831952
Nup88	0.40459653752414804	0.5500498763377417	0.6317307680136277	0.4605082686525943	0.32597357051305337	0.6920259731134242
Atp5f1	0.4038175570451614	0.3930942832771736	0.34438250790693903	0.29989152890213017	0.4408783344744866	0.33802182222842087
Rpl10	0.40372730889341024	0.5500418668699506	0.4258264943624946	0.4653820765453654	0.22167611032975454	0.6201988859613332
Ddost	0.40338597286996214	0.0975826645573321	0.27197727337237515	1.1582471850982534	1.045428130827541	0.6679119740822599
Atxn2l	0.4007363479233754	0.4465125067302735	0.6264882560860128	0.31028855134320027	0.25941165486599527	0.3496886222330125
Actr2	0.4002772488455577	0.3988219604385546	0.5234163784908712	1.372082496885725	1.4464801268924194	1.559573053320143
Mkln1	0.40023730556333303	0.4431526637763731	0.44738080466650715	0.2131081377878017	0.20255632917448294	0.20032172503371684
Heatr5a	0.39972226635979474	0.32692892861283324	0.3878573175803522	0.3974950689496234	0.427740678728676	0.32955499842839786
Prps1	0.3995548871724198	0.33516267805971944	0.4533159378811637	0.20723512022345938	0.2866363325336688	0.2722936405388355
Zfpm1	0.3992026291123045	0.525121438640374	0.8061222782638472	-0.2597783094649564	-0.22796910835502987	-0.33948107128540816
Pigq	0.3989572759654655	0.6152151271436797	0.6499245294931445	-0.25330139898863746	-0.19143529893171338	-0.22344760977385397
Nup133	0.3980125366550522	0.24939282840151003	0.36619505706399563	0.06487633153860271	0.19156606469087575	-0.04397917821855392
Rbm26	0.3973590803404796	0.2549867061903573	0.3009176178098594	0.3722857227700447	0.35707732538268194	0.2412023747867401
Cat	0.39679554697724484	0.31405206329900115	0.5694239345912174	-0.08021019729425834	-0.04203390889857741	-0.17648255014491543
E2f8	0.3952135632111877	0.17175667165569372	0.4653151648416911	0.19565739436869187	0.29177294864696535	0.01329068480997459
Hace1	0.39442531298389155	0.5362331148360409	0.5096960239426169	-0.2217812566024752	-0.19837400477638822	-0.3651320343779365
Cdc6	0.39405840296418815	0.48472502574915366	0.5318228756140992	0.08837879318374194	0.09984800248007288	0.09871461712211368
Park7	0.3939879173414802	0.18511175773183824	0.20986839880756877	0.41474569549095	0.4647793223101975	0.439239863637433
Setd5	0.3919016377268677	0.4420454850369085	0.42440193059926645	1.0086966882539885	0.7554330001606865	0.8542277529420796
March6	0.3904408765340405	0.23659560797827997	0.30747206168833136	0.15133131853881926	0.30726294039360463	0.057378858541193116
Tmpo	0.38926883002511176	-0.03803318931293163	0.10196745319877792	0.11785761084961167	0.16771613223045373	-0.0945360643657896
Acly	0.3846280166325304	0.1727526192853272	0.27906375031828645	0.6624373243097965	0.8405121642769154	0.5628279523660839
Uqcrh	0.3841278492746319	0.5430864618113249	0.5429715349024545	-0.009409545754190467	0.12593203552895108	0.19273421096568993
Hist4h4	0.3836019577150648	0.5971761128445323	0.4447533753221075	0.06513517880507028	0.20734291137761066	0.09166172391581434
Asnsd1	0.3835921418333746	0.19781316055821022	0.2660172003569807	0.21860010407395072	0.3930650543439784	0.03723457298787859
Celf1	0.38313274255553226	0.46678881067744904	0.3967362683355868	0.13717750568500614	0.1814105387510711	0.10091442532681613
Abcf2	0.37993825120489744	0.07625396385195149	0.23439455633195	0.1994769101018165	0.269733168729703	0.02905823062302864
Cops5	0.3791799368282544	0.009518257964751376	0.1572580873863952	0.17418144825804596	0.30697855430097254	-0.11899208463732135
Gtpbp4	0.3777400272987987	0.12769377143551636	0.23413356524139026	0.2804961045062127	0.28049010965247706	0.26724961700843497
Nsmaf	0.3772777653862762	0.5171311729685826	0.5038331752275302	0.06988757067596241	0.04906997877222384	0.008815108699796787
Ccnl1	0.37587780458220654	0.3348457588939999	0.3909536536601143	0.49117202498031215	0.24719846493774564	0.26295432632506005
Nvl	0.3754889689976118	0.3391036526959665	0.3721784511157965	0.08746334537669563	0.15699269568320898	0.014949751329577233
Gls	0.373244334275757	0.16306133414991056	0.1721402001868229	0.2252470063170413	0.3670930612086505	0.07935926071901324
Nat10	0.373147070006306	0.1856567211736788	0.2885290609519846	0.13966112668511363	0.20117558806142494	0.09800446505412908
Actn4	0.37217752405858595	0.11010562192729681	0.33522171468191747	0.23637714844943902	0.25295472235988387	0.06874292397368369
C1qbp	0.3718223781266695	0.32901559987179974	0.3155533259566461	0.14274249082693374	0.2919212235331949	0.3212689129140717
Nup205	0.3713816540864023	0.8944346982909144	0.6337845356123977	0.8630448723478599	0.7447962111118287	1.5622287349783326
Slc38a1	0.3708676927272783	0.06268485621280698	0.20359472371715276	0.5119758607354201	0.6455252006244483	0.4314339390819047
Wdr36	0.37048069796294086	0.21688385517424652	0.19390801318994141	0.28492263876421087	0.2607818584299921	0.270824729914483
Alms1	0.36821439037236775	0.4611742801114035	0.4220471504435165	0.2512463633953589	0.20256204874526557	0.1602274546650542
Abcf1	0.36797634085433567	0.29681952723307103	0.35125127515657045	0.17334956550542943	0.131841313552727	0.2939932141833536
Hist1h2an	0.3667489077682991	0.5836261147493508	0.421003186081284	0.18756993584430076	0.30487250907743063	0.11789556872421895
Hnrnph2	0.3649117962049084	0.5023859508914564	0.3844446049153646	0.38987500512122164	0.3283629175245022	0.6696898282256235
Dlgap5	0.3631918876109696	0.5347402353338876	0.5363010404454825	0.008498632792761964	0.023983986617435164	0.07090555439494389
Wwp1	0.3600394353464491	0.17867051608743945	0.3242121220375188	-0.057148015765675915	0.0005195320922605891	-0.16790561443556967
Cebpz	0.35966574184864647	0.19895672438055007	0.024296728432349982	0.07988947299372834	0.2362671303032935	0.13548416922076373
Nusap1	0.3587427998733064	0.44477755306820504	0.4298895918441577	0.1587976126630601	-0.008243165125771518	0.2603207226165292
Ctage5	0.3579911497543057	0.12364486593162527	0.30697448398264193	0.5410324985622104	0.3036095554445163	0.46941972040348556
Cdk8	0.3553701163086269	0.28188890759763163	0.26780889473279135	0.016890015413695485	-0.01275111768263684	-0.049502246195625876
Gtf2i	0.355354514233659	0.07131239027035535	0.15310176458758354	0.7377047939798854	0.8190899637570715	0.1598839326070408
Kif20a	0.35436148865957195	0.1176074915617324	0.21792283725783615	0.23480925391655774	0.252055229207356	0.20680355281942628
Cpsf6	0.3538264525268799	0.37272179162776353	0.5069762097296044	0.4529924901220548	0.31346704034473716	0.7210214122050755
Setdb1	0.352884563396597	0.2612253188759491	0.38745738131160296	0.12467186984542744	0.061916650500666276	0.08469539122037871
Erh	0.35283508657982104	0.37671161883994847	0.30017103104066795	0.19757914671617094	0.336815120792727	0.4509595918800444
Trrap	0.35271695023696503	0.3673336955790181	0.5504203270376904	0.7355706384408952	0.5071550652911928	0.5229343948549823
Mtmr3	0.34918612165321794	0.26551997833609364	0.4576539813498855	0.2226945393040397	0.2589056025878775	0.07803923416722018
Ncoa6	0.3458946657391238	0.0826079885806103	0.16529578459249628	0.5375851657625705	0.4936731785228662	0.3081946543693409
Smek2	0.3440543369625853	0.3122314207007364	0.34978100527941985	0.4173986957166563	0.3017649572480649	0.1921986227989051
Naa50	0.3412516248568557	0.32367418514134894	0.24651428110186235	0.24799968626636987	0.28397607540299485	0.3178640338077673
Rtcb	0.33702450932461925	0.20779793465987062	0.26234942682735457	0.20939038907324983	0.2750133178755673	0.3671616158145926
March5	0.3359490273640599	0.1885073590553166	0.22946721353263483	-0.039889718482611164	-0.06134022469143914	-0.16951821575630424
Zfx	0.33591018533319916	0.22464560643122383	0.33761333655089315	0.44991573341005187	0.41550122260297306	0.20495506641836994
Rae1	0.3356962528323369	0.22147893659006065	0.21287624042970651	0.33380468851122136	0.28686527314808297	0.29283620208765493
Swi5	0.3346968420896986	0.210738109194431	0.17558714166623746	0.6059277100392144	0.457889219863804	0.6814338975309984
Gtf2a2	0.3311117539303441	0.5152454097016618	0.30207439653667234	0.020274655737968304	-0.04342937969714368	0.09615530960006098
Rangap1	0.33096240970919144	0.09107152031223903	0.19656055498450303	-0.01581946996872169	0.13500365800399425	-0.05399154513641603
Lsm6	0.33052206428107517	0.4868585990034853	0.45524762072390124	0.6243345766776354	0.4326768303455087	1.1581667988444342
Cluh	0.3299153966508761	0.15085988751311954	0.18876086469333983	0.08386786980525501	0.20321498762538892	0.09366554343011389
Cdk12	0.3296336486218106	0.28374715076662504	0.30888962683362187	0.3498252352457744	0.24901988016796975	0.3032088536867847
Rnf139	0.3296233484652827	0.35528355425645686	0.3194776518540241	-0.10415093346482021	-0.08476779545861599	-0.08631106415938927
Arhgdia	0.32889570876611024	0.07015355706996054	0.18048447539129012	0.8007290128075134	0.8817602438269407	0.6011938881448773
Psmc3	0.32708599322913806	0.2757233439183071	0.2850047898139497	0.23791949326415585	0.22716687834408145	0.27853371354872675
Psmd13	0.327014625822143	0.2001276928507296	0.3599610428657822	0.20431788894314376	0.1646106229346215	0.17142072182112242
Nol11	0.3244742740697655	-0.022592447136689026	-0.0035508162983360213	0.032842502630730436	0.13889650228487135	0.012432075776582516
Calm2	0.3232840100244287	-0.21388262996660073	-0.03405761470714605	0.9280157934248741	0.5876086603600073	0.1932609982578843
Rbbp6	0.3224001036512209	0.16035716936534042	0.19678635735608474	0.3261955540105647	0.30334677171528923	0.08385382722140809
Ccne1	0.3218387696509119	0.08332783682471047	0.18453755404442185	-0.2633866063631371	-0.18519819707672322	-0.2707794927971084
Ube2o	0.32126140861287716	0.10943961883770359	0.43426825601000413	-0.41823243361386314	-0.3868472333909641	-0.46401416584301236
Raly	0.3206655764118223	-0.028975751289188712	0.12334178935462431	0.1829852929909648	0.19409862790152385	-0.11456713497757791
Cwc22	0.3201865421420087	0.3655841784194141	0.3831030222725831	0.4655051509219987	0.39208095114107	0.714664172105919
Marf1	0.31936497023681887	0.2152669072729018	0.34035693909870346	0.28981460609905085	0.3366652455825191	0.1855669638549901
Fip1l1	0.31903311434795945	0.11244609960332357	0.09333888418274273	0.5291668974744489	0.3911382448586979	0.2854076564531908
Gm11808	0.31594551082733074	0.27599097281057056	0.4658936536573466	0.5776527664111569	0.2790558508627743	0.782386933246209
Ddx27	0.31555539868876437	-0.00727431604293446	0.33524219528840304	0.1037283204626303	0.06082748777756074	-0.1372410855403153
Sept2	0.3155207430808937	0.3256688967323618	0.3682757101313045	0.6363953292051809	0.5479669467073096	0.7169691352739945
Serf2	0.3138264896095139	0.694037780354036	0.5460603350388041	0.27709619492412063	0.24806614326839074	0.887525601092686
Dna2	0.3137192993712678	0.30506617589601087	0.3161234863618129	0.24509917223512784	0.19476785964972973	0.19464589752179057
Ints7	0.31173470729669445	0.2654383868843896	0.2660436591077282	0.26580584216183206	0.2573289750067357	0.34613722157998045
Pum1	0.31018667778480874	0.5910305459242617	0.38148079694181675	0.23829580061974037	0.27629348167169593	0.5308428261442242
Taok1	0.3093965022984922	0.1775888592317032	0.30137861149283196	0.55680076976302	0.4555737799540117	0.3620271700277389
Usp10	0.3085595256292236	0.0045715360696339065	0.04865546739312489	0.050475021918761846	0.07141572116997198	-0.15566677017682473
Usmg5	0.3076411094042864	0.7203807251544354	0.3346151351064155	0.31621702727875683	0.32662543405459765	0.7656926683681325
Rlf	0.3059645931889019	0.20682892260854932	0.2866752472906698	0.12047832075119781	0.14899830961042143	0.04246702370937198
Ppp2r4	0.30573260258232465	0.4316631378437075	0.3313968972098534	-0.06491632401578304	0.07177232849408482	0.09803798517517477
Fam111a	0.3049185477778965	0.33306394470725015	0.3792298687295001	1.5376292157740747	1.138621964937248	1.6578886997294398
Pan3	0.3045683069729906	0.3392089292738202	0.2769208603744898	0.5399642452303225	0.49615002655341883	0.4949778724293946
Fkbp4	0.3031995614855517	0.18059415934867276	0.20497987828692735	0.23724019903225077	0.38708994469307184	0.3702176569630297
Dbf4	0.30144673514348935	0.11865191077391182	0.1987908902817832	0.060168045029792686	0.11181372455453276	0.013390961691756338
Uchl5	0.30112441681994523	0.42072588514882664	0.3558543258323484	0.7306190886262571	0.5284204414251712	0.8660406064352795
2810474O19Rik	0.3000591736957883	-0.10396122605934578	-0.09126613501396749	0.13823855326537401	-0.009752735572912714	-0.13653272363354668
Clptm1l	0.29762697827649925	0.07023174247631554	0.13834983500641762	0.19688843743713877	0.26136665912310003	0.03829969868053395
Srp54b	0.2959172485717539	0.31990300367459007	0.29624944479431586	0.38558809469210764	0.2582590984120761	0.42733569271427074
Sin3a	0.2956862545431426	0.042764257001880746	0.04864632770773529	0.6216324290383913	0.4022965718769771	0.2343630504233557
Tcerg1	0.29527711391663175	0.22211935950916578	0.14433456783269535	0.2641883537361719	0.27198115877324736	0.2413389777143626
Pnpo	0.2950997663190778	0.39447526882730904	0.4683991559984966	-0.27454064222324953	-0.27778612443745715	-0.43174752904070157
Atp6v1b2	0.294551927197346	0.32226722965089194	0.35621104340065896	0.9627924435084854	0.6318339791469434	0.9444773233027459
Net1	0.2940933179305583	0.12319749643541482	0.10152687339933031	-0.18361661127508036	-0.10899353583076957	-0.22532136626126387
Cdc123	0.29140137231515195	0.3125939693614222	0.42462520537766685	0.13017635540669506	0.263559738039379	0.17365472121582
Psmd5	0.2896325879005778	0.021074586293524163	0.09124471353820886	-0.026768249712741197	-0.0038268735757749483	-0.2058107732730291
Vcl	0.28834558845074526	0.12142062416922697	0.2385704137808858	0.2238085531497828	0.2821634115737982	0.14442752540544607
Tm9sf2	0.2867245129791271	0.08720740521644307	0.3015705919444662	0.859293239664321	0.7270499480622507	0.5802874835725225
Rrn3	0.28639161164532295	0.15153173104741136	0.1482674964476413	0.12078734109562753	0.14160605018287864	0.050522285466267684
Timm8a1	0.28517037614193386	0.3123752269550446	0.06005250783886595	0.028120019700186082	0.024713958822065413	0.29050234308861106
Luc7l3	0.2828466102896571	0.4284847919345281	0.4994331265674967	0.1173328256447247	0.10514606607417978	0.15690231336803467
Hint1	0.2818702998802825	0.40399592906919274	0.39069649179604826	0.3367471713066172	0.4317726985117052	0.4498201106597826
Zfp91	0.2808133501638564	0.05322570308547355	0.17960310420207967	0.1695953010556561	0.14293835649728337	0.014417902443835201
Sp1	0.27983662068153536	-0.26155851382175976	0.09715821629689478	0.2938084251473469	0.017514331543862217	-0.11054024849722617
Dido1	0.2796063943765976	0.2711675238476399	0.46854571242241166	0.22328292566863414	0.21528145160771078	0.18273892418281268
Evi5	0.2792411407207703	0.5243161659637904	0.660057796228603	-0.14181351047280732	-0.17315502854585263	-0.13713873694314715
Ppp2r5a	0.2774523090911103	0.15682453659046328	0.43786699451772837	0.6569138547428551	0.7279125481551268	0.5654548217398688
Ruvbl1	0.27677341210832535	0.10434330764193943	0.09722005631742368	0.22979829244910296	0.251828738132841	0.26687354382569284
Psmd3	0.27323387729657167	-0.018542587872892227	0.21755721488957258	0.0895075756024658	0.18487314501601645	-0.07022275127071868
Rbmxl1	0.27295802110804795	1.1241204832127514	0.906185623429551	0.17022716899096255	0.18558998640044644	1.341942918534581
Gemin5	0.27173694417661753	-0.03780936600847844	0.05680192719528889	-0.0619993984381334	0.06371471956671564	-0.12690153009117303
Eif3g	0.2710040443026259	0.07650488974260264	0.06553332074059395	-0.08680816661148186	0.1466259559468395	-0.005224634751592832
Gm12338	0.2688058203965246	0.6109770368303673	0.3513185649021615	0.4083666541412661	0.4315653688345525	0.6771534421397651
Snrpd1	0.2663633493897487	0.632556663426399	0.3032962042393953	0.4031897088119109	0.2965059994708306	0.9123637097969434
Ube2i	0.2629254917922172	0.12467029497495861	0.2602746970856574	0.28436007226530674	0.29381874044914585	0.13704506379555031
Lmnb1	0.2620378500049967	0.3502440128994695	0.4628431015307369	0.507421000231844	0.48684426213508625	0.9953836810200873
Psmb2	0.2606600982798561	0.29312166977174225	0.15065228870399047	0.2112259098873941	0.24395755656123347	0.3205338572073123
Ube4b	0.2582699302282083	-0.17700352951822013	0.29415846372763077	0.21256479272803075	0.3473551619889571	0.017183874049050942
Hadhb	0.2580184607831218	0.24708894991274888	0.21325607600155339	0.19990966830287196	0.2240343908121557	0.15847497048814307
Cks2	0.2565934653626385	0.40321039937089787	0.11512162794671195	0.11457500670040237	0.15236299110565282	0.1870575232191044
Setd3	0.25618200205749264	0.08295140539983208	0.2692029414731978	0.08244234039540585	0.06993786207014324	0.01823882493939243
Ptcd3	0.2558607240606056	0.09406970208821042	0.175932552046843	0.0560755244786997	0.13371762683950986	-0.07051113489978411
Gm16286	0.25506889550641065	0.11040924195263242	0.17977542448433395	0.05800210819818811	0.09114095043056916	-0.013537168544897601
Nfe2l2	0.2547962827243678	0.07485940909931585	0.16971460808383587	-0.021110786429134342	0.05695943871285008	-0.03408749680282503
Cdk1	0.25428944261788794	0.3015264728157864	0.24726252685753045	0.20129125820444782	0.24261556417231242	0.34886335842951227
Zc3h15	0.2540873505766505	0.20936543141452818	0.09239394068854112	0.33811074462027013	0.2022519957971807	0.42722242670977023
Khdrbs1	0.25288060812089685	0.019000925042712193	0.10170914550822888	0.40629964346676056	0.43328389662349454	0.19499011645380226
Eif1a	0.25232947097090697	-0.12211200838952599	-0.04535385845790748	0.6994426126417134	0.5054075116901681	0.06741011004650484
Npat	0.2506399806551026	0.264731965105977	0.4293137458841233	-0.007347030044529054	0.08795911987838147	-0.056960362201674636
Psmd12	0.25009473163489887	0.10719164708766006	0.12583120201968676	0.10114240535015612	0.0880588190081603	0.008968863972036849
Pi4ka	0.24828906393959413	-0.1576089662352762	0.2067295007327484	0.21216042615873462	0.22622731877536936	0.007296063906963888
Srsf1	0.24820770271474296	0.34590891129526735	0.2071238199657086	0.15114101500371083	0.26156037554589434	0.266831959163734
Brd8	0.24406930868973048	0.5017141546358177	0.5683809130141682	0.24560256832658095	0.1417832542746442	0.5501198858231224
Mars	0.24120863418511843	0.1671392232192332	0.11373266181521828	-0.07145680984131238	-0.013247886052453443	-0.022163472269558254
Dhx36	0.24077942286434809	0.2148653965182812	0.17950695042876683	0.1962287677672994	0.14433080671480472	0.10022095462500107
Mdc1	0.23946347584159253	0.3959600653927356	0.3478972232310831	0.2494688611678598	0.28885720219208777	0.23439682627757305
Cdc20	0.23933584017255843	0.060694623563045974	0.1927750167640493	-0.06511233452068207	0.10829287429727288	-0.19431696730989292
Vcp-rs	0.2390076741138399	0.07675581563325379	0.12477829829737556	0.7125121922408381	0.6839949158223221	0.3879849255016639
Psmc5	0.2379886359078688	0.18533774722127486	0.1892845002152414	0.13429703660233136	0.20053176150265442	0.2913604941401229
Tax1bp1	0.23774422237915385	1.0630201476128893	0.847446766477866	0.5349897953421716	0.7547546963158585	1.8059143749297288
Msl2	0.23695863950929133	0.023988989628416984	0.1175450799365559	0.3027400818603868	0.22269427198724143	0.13079432996577664
Cggbp1	0.2364577639581261	0.2237484188309326	0.26814018761255676	0.9339188791575591	0.7121313765091912	0.9132074711328323
Phf3	0.23568040062407455	0.18683515096704262	0.23271936558027556	0.26597762924909246	0.10709597725164147	0.2852892832699867
Actg1	0.2348572982878865	-0.02943439254114584	0.20929567641240657	1.3228213514751765	1.319201920097307	0.7562526317406026
Zc3h11a	0.2329579092237657	0.00477576081955758	0.23457946969938154	0.39418903486947043	0.3186457457496723	0.16894534160370564
Kdm5a	0.23273805354583071	0.31956340732423383	0.29208442660471723	0.4581286761832275	0.25797283795469045	0.24590364474441065
Mogs	0.23125840317136023	-0.046815294424521904	-0.013994300483055352	0.17924771860688538	0.3160203779736196	0.09625203825847209
Uba3	0.23030917046599336	0.12353156686467401	0.11829004713047123	0.158512326746287	0.12277863818031325	0.13101368347819328
Tceb3	0.23021477848944213	0.025065082159040065	0.17123471241678995	0.29136768969785565	0.23531095777682515	0.06930333345410387
Qser1	0.2287492958853763	-0.08433860616502824	0.01959888880229692	0.2183727605539598	0.2381794753562304	0.05171473295755911
Gm10705	0.2277723074826639	0.22956968304003914	0.19942175019710875	0.3876588728238476	0.2867052310745249	0.5927877821309177
Akr1a1	0.2271867709798444	0.23049753021137448	0.24383684751544976	0.5222850701412546	0.4460027102001138	0.70060349782683
Ints8	0.2270608035090048	0.38187077547563436	0.1737713291378044	0.10389394153335545	0.17410067260504508	0.27269354059402434
Glrx3	0.22630682487859782	0.26771041841907156	0.25866672775389044	0.24995212706302122	0.4162666084110518	0.18884619445604153
Gm13248	0.22407928078828754	-0.05882852123335853	0.11941253381417258	0.41070471728363506	0.20158551446424355	0.04618448695885408
Crlf3	0.22256082941708785	0.2056225534576288	0.3317792675123887	0.054566489724075296	0.12788873690512628	0.09165656082081282
Arf6	0.22239887126775373	0.20723727877205153	0.1733226411412591	0.09412607264945398	0.2518049338584126	0.07198634030950933
Wdr3	0.21976875367027815	0.061896078926804786	0.0833839747388826	0.07942811071684266	0.15093913240664925	0.20636774698339813
Psmd7	0.21800242345555626	0.0975826645573321	0.11251171704112545	-0.1478961214978648	0.023040656900744125	-0.04725840881960509
Snrpb	0.21684356350902512	0.1886743150705979	0.1842656941202268	0.06256481192163263	0.15227000921096087	0.14320225535930478
Racgap1	0.21610894231842556	0.13783809345539086	0.2873389880086837	0.10174420412819621	0.1642004095453077	0.12467806159203854
Psma3	0.2159917090755562	0.7062600603723607	0.40434057171352056	0.07641130675906536	0.1689092143616983	0.5868798891633368
Rsl24d1	0.21550926363648526	0.26542067581063267	0.09701537831748656	0.35712248033427263	0.3554882924948535	0.6055467333695742
Chd2	0.21548801828701292	0.18073263057509367	0.435025672099117	0.3801342054182215	0.2075873457611324	0.23331100329798385
Calm3	0.2151992909411465	0.09135375826961892	0.14092054160655337	0.2514510510990745	0.2922898502994555	0.1977768290779042
Ap1g1	0.21514384651579754	0.17083443769801726	0.1517849216261002	0.7738955411571201	0.5724059279968083	0.9122595444070968
Mbd2	0.2147566150110225	0.08604564173603987	0.15214478202956372	0.0313687366025745	-0.02586466649953635	-0.11688194623835162
Stoml2	0.21412867417648154	-0.07713218435216176	-0.06973261639699138	-0.05524251487922227	0.08064663648258402	-0.17672354654756592
Atp7b	0.21392661028744892	0.09036048913410123	0.10211714166567527	-0.5231416859882445	-0.41482176397650244	-0.5059731623593323
Rpf2	0.20931245203170717	0.027764141662044297	0.05477125520017647	0.11971274272286679	0.04532666834037085	0.06987225481874018
Ifrd2	0.20829090590143937	0.000926047373705314	0.011157012717691562	-0.2476859193455202	-0.19094715105488086	-0.399611096950092
Ckap2l	0.2082325394284458	0.0062456403601739525	0.06605530292171108	0.040544688490636666	0.10503245104544534	-0.06842435179002425
Uso1	0.2077440452270896	0.11514747690293976	0.17619354313740274	0.37652844036573724	0.3572229549015989	0.28066465128546014
Kat6a	0.20749241478851133	0.44989302514478424	0.5529287763732559	0.29449199484777516	0.1592397243494542	0.4323728594751018
Strbp	0.20639888015163566	-0.17107283309346002	0.031234241711318094	0.2317008522437696	0.21333190515574382	-0.004623204725264226
Mad2l1	0.20614687717092778	0.10468117826777718	-0.00908185815930316	0.22463645592252207	0.11948253045601546	0.03467374729421137
N4bp2l2	0.20350361399629657	0.3515074304963132	0.2774408344396689	-0.009747866435694131	-0.040405108079052024	0.15636710445621851
Naa10	0.2029929871645062	-0.03554256778412158	0.012615500432132278	0.08169493124087047	0.11173525574806684	0.11307651151438408
Ireb2	0.2026148561128564	0.2012150573964155	0.199943732378226	0.32424129253925726	0.2489364162790046	0.27440430195618054
Nsmce4a	0.20119069492576577	0.030322313141153898	0.07068720772288489	0.09747411963792219	0.045617421512527886	0.04429918268493858
Dyrk1a	0.2006554920989686	0.017569225308663852	0.10405845496509075	0.19780983926924173	0.10465002130420156	-0.10670794654003939
Eya3	0.20042557551869633	0.02939773735972116	-0.006135693459744116	0.17877711617515202	0.05911907247695476	-0.020195885485288535
Rab3gap2	0.1999996302811533	0.2901276426109873	0.29519159612650775	0.2681719603962124	0.2565366753308165	0.30282627846860827
M6pr	0.1985128939029394	0.23055197384244955	0.1807130256574268	0.4626336449902928	0.39549088892280854	0.6046350526141013
Rpl28	0.19830745990002566	0.6269873922993877	0.43091134454615937	0.2310157898764173	0.4212361044626774	0.6797577916660841
U2af1	0.1981753019557559	0.2070180965179469	-0.014115124938980168	0.07123813717902815	0.17308552279292894	0.38093310557426135
Prkar1a	0.19784573339028105	0.45088719292171514	0.43977770402036975	0.5417882985690577	0.4193036720099611	0.5569844790227659
Cyb5r4	0.19735693206070917	-0.10435625729686825	-0.12156171908124852	-0.15899084780177236	0.3229171094587195	-0.2718980070762779
Pes1	0.1973188177089896	0.25330099241613496	0.20263274255278688	0.2604660904705024	0.21279956021185611	0.7756099684431571
Tram1	0.19645471906525622	0.006762855831933327	0.06200621579028183	0.488423151415549	0.4894468776137192	0.38511695143245667
BC005537	0.19528301925749036	0.0921664852165219	0.3260164887926485	0.5256665603840251	0.4931329081245975	0.36631868633331516
Rc3h1	0.19520931301532937	0.06580625244587426	0.1711254618263481	0.263344125172533	0.1605044214795715	0.10787219428961507
Abcb6	0.19395869504708999	0.26535066035214083	0.2106369834989046	-0.4355739291558922	-0.362754190708735	-0.48931653100565736
Polr2m	0.19385188708123735	-0.1995404189392784	-0.10925642798380839	0.13772242363588838	0.18772577893382605	-0.19684408150639018
Kdm2a	0.19347722998739272	0.09257774864902532	0.17558757847681863	0.3116345046868135	0.22333223198495916	0.2251100859926469
Larp7	0.19333346628710218	0.0012271225471427872	0.1127727081316853	0.04416855022118423	0.09618785517561075	0.0743712352920923
Ralgapb	0.19328388074658412	0.02393818236900206	-0.006469595925801317	0.23657825954659023	0.022351078062912248	-0.0016848525120638468
Cr1l	0.19311022658842417	0.2518144672310783	0.2357168409410089	0.08092208579331019	0.09360088630558058	0.23859685942123549
Ctcf	0.1927154909351657	0.06750077497776003	0.08915861513839181	0.16683828672209208	0.10204443015459656	0.2892764209612395
Ints2	0.19251627863819434	0.1663684349830045	0.060624541654623235	-0.07333633520823046	-0.03787495866660217	0.06282182515670866
Psmc1	0.1913794894816827	0.3856455870252924	0.2933785427981717	0.12596428642498284	0.13084910926010448	0.34833604641623145
Mis18bp1	0.19104776154905934	0.24894104551565746	0.15179799231218538	0.32452310992058286	0.2279656937141385	0.10268025467113599
Stmn1	0.1907180004684758	0.34277144207877386	0.2867903702763761	0.292545693821467	0.36285979894082915	0.7460760028457208
Gtf2h1	0.1903882430704883	-0.14503000131849395	-0.1951428339272621	-0.0026548394024790926	-0.09026014308760287	-0.13329449479749936
Nfx1	0.18942471255235305	0.2474651024246913	0.2191618597405787	0.2787793598181612	0.21528241192361713	0.25839750399819794
Ak2	0.18914040129490178	0.07739038899480512	0.17453981089527212	0.09170448760134822	0.1546538756494355	0.03306785432305622
Myo18a	0.18871402139626942	-0.041782799336371655	-0.03454014018346142	-0.045935792781241276	-0.26006452993472357	-0.03419387481014198
1810022K09Rik	0.18767482880567418	0.19815581953633601	0.11141504888405919	0.1705646283015438	0.03001570029636453	0.19932863338964882
Cfl1	0.18722728877015934	0.2034733904122786	0.13808884391586035	0.4681603726953091	0.6153895370481844	0.5766897409984869
Stx2	0.1867269890643421	0.15476041012483222	0.15710383409504894	-0.24547771905881113	-0.1503060522412653	-0.35273402304690116
Brd7	0.18388663418971202	0.11343071465309398	0.1721839613181268	0.21785201421510975	0.24818353982979147	0.14326417594152435
Dnajc7	0.18295054086369966	0.20863624439189304	0.11327459090992265	0.15067750389663961	0.21148452371325804	0.33332382133726235
Atp6v0a1	0.18097191026314083	0.5491039391762051	0.43743786829265974	-0.28979465726942394	-0.18442009804865772	-0.1316192628683485
Trim10	0.17965562864915058	0.16282339612672972	0.2965104358848756	-0.4041549153009094	-0.39743621161392506	-0.5099280354405702
G6pdx	0.1795461585786051	0.1049901322117781	0.33654394938289983	0.8279479532983309	0.8800138098245569	0.7157130373905642
Apbb1ip	0.17896636337746824	0.07068375459361587	0.08143121191885042	0.5923391913719032	0.5001053606169528	0.5472634207097132
Lars2	0.17892288734711742	-0.15535063321941286	-0.004934273710203515	-0.1266706456475112	0.02853864892793915	-0.41393601239163164
Emg1	0.1788797925431933	-0.018050259551632336	-0.03116136449481425	-0.010396932010995093	0.043255154050512085	-0.19226744692498118
Nbas	0.17672466344101612	0.2559169015584484	0.22343293052849195	0.16090866739812443	0.10264201972927424	0.054099627940141705
Ythdf2	0.17637694585185293	-0.018678524880190717	0.01245167433985105	0.21497742993284155	0.22807299214788468	0.14698241871570972
Mfap1b	0.17623616923966248	0.11339099566837892	0.1962898571104074	0.23649206920670082	0.19228319408572836	0.34714359892494
Dynll1	0.175819392272368	0.3132026014419753	0.08703235195399028	0.06332539639698619	0.0950447020552606	0.31620486828192984
Numa1	0.17488576427824842	0.05455874279985588	0.11891882254405325	0.17228087456729485	0.14494757028473526	-0.0052794776347036615
Nt5dc2	0.17477068663559397	-0.05673675819336044	0.04100015822809341	0.1267408282243854	0.16957409658209313	-0.07140547051824983
Bag6	0.17455733962068343	0.16637462172237064	0.15537173360236364	0.26439640430020545	0.25043198970562264	0.2168239207124485
Agps	0.17185302182743198	0.3686815393265054	0.3580963397559524	2.3534403532256922	2.036704525052607	2.9656906596655457
Polr1b	0.17132261179209318	-0.006901792119142056	0.05230380958337974	-0.03570673594789338	-0.018129912439392555	0.06869312307179218
Ap2a1	0.17116522494923833	0.06863787555118463	0.16032955014435402	-0.28039317891768045	-0.12668780741866417	-0.3414670022576786
Abcb7	0.17029671732065382	0.17055818491052152	0.09379573267447305	0.17618269630205083	0.06478929524884809	0.2649149597470864
Atp11b	0.16939725042068393	0.2273113500241735	0.2602326742972424	1.1862026898767648	0.8400900807683608	1.259067817889845
Ccnb2	0.1689087562193304	0.08252711111824089	0.12242937848234903	-0.1064805588630305	0.012283715977970075	-0.1173146989329592
Sympk	0.16830879909941218	0.22376156370324055	0.2091995739708749	0.09719575357682449	0.19480931952073682	0.21928538825467483
Psmc4	0.16781465729498296	0.11951309861492229	0.08118448471837031	0.07204869200943757	0.10724946945333849	0.1667461059409096
Ikzf1	0.16669125653126926	0.03343641534232092	0.052198754331562784	-0.24013872935424757	-0.1441060613033471	-0.2501994673340154
Narf	0.16639834265325207	0.289102959325632	0.2285869794028668	-0.3105781506627721	-0.2896109605308711	-0.25191441509187956
Arpc3	0.166283178676913	0.20212666256624826	0.1771414073509047	0.36074432048845045	0.29113228865827234	0.5285660103351868
Nt5c3	0.165526861584021	-0.03974976756685495	0.04535707834518852	-0.37037290928442695	-0.32262746633875217	-0.47538806955525154
Klhdc2	0.16461227649387558	0.07113157086433596	0.1343885142249197	-0.17825837818441148	-0.15213259712582955	-0.23312624988392638
Naa25	0.1637529439483891	0.09502364538356553	0.10455585582618879	0.06800287686344526	0.060799530101979214	0.005443838026091216
Sf3a1	0.16373008875342307	0.36934993875089445	0.26665891814839693	0.29778331273304587	0.2257809049506541	0.6114884839607105
Ybx3	0.16343435298746026	-0.10240766632307784	0.022027450568974552	-0.10503358814621545	0.029279942074613877	-0.24643392164406464
Slc2a1	0.16319803093047772	0.44207241880265363	0.3369746923088291	-0.19891299657324277	-0.26796406008733364	-0.17786180108476746
Rad50	0.1622767811838939	-0.08331348713350548	0.029934017537266735	0.3874600421006559	0.25295028665252317	0.15735212995274372
Asxl1	0.16175447156854802	0.10871808227231412	0.10500773846357955	0.3540926948233421	0.17300945349166752	0.15808380805217764
Atp11c	0.16023135620322462	0.07438848255385032	0.07279813632581698	0.10434949809942828	0.1316122343506812	-0.08216608646383754
Tufm	0.15888546734228826	0.11004570553978783	0.20081234326869468	0.12209062676445626	0.11388359021836723	0.24034088689857547
Igf2r	0.15854431810248526	-0.2042618070517069	-0.2550678311187528	0.16772538187307215	-0.42101609483569413	-0.47874141007129245
Mcm10	0.15792914478235728	0.13950462047591045	0.31881330649269574	0.011656736590436565	0.05651204327210174	-0.03247611211823449
Ercc6l	0.15718489538679806	0.02757434106555455	0.09972315360375789	-0.0039770413418131435	0.12272164278511982	-0.0061189703700612755
mt-Co2	0.15718489538679806	0.34173355616127304	-0.07122601071206482	-0.2227029815070357	0.22192454240626133	-0.3179439893426958
Ddx42	0.1569900273076908	0.245895505995742	0.16755133010053463	0.30683707221679535	0.20214306073542593	0.37864109231109205
Ppih	0.15559288566704502	0.10516886134648772	0.051989376837782014	0.15621173186609102	0.0877615974559431	0.31045293875924695
Tarsl2	0.15496939248357436	-0.08006164373571602	-0.07060606127032512	-0.39206797495324236	-0.3299450144861744	-0.5713011357558022
Dgkz	0.1540503195119631	-0.08282325332857918	0.06472747517372615	0.014931270941237196	0.17789523532746648	0.0155521444083086
Cpsf3	0.15376543597731007	0.0674715576791475	0.09293738524923804	0.37704613489867234	0.3579400842964517	0.40766030910796597
Tmbim6	0.15374813630058884	0.267857491641484	0.3448619146700993	0.9016994722538917	0.8776713728819698	1.2855931201891604
Mdm4	0.15216097983854546	0.39252807685160823	0.30812231766610904	0.28030090131597263	0.14148981203894473	0.3646038560338184
Minpp1	0.15205570627256484	-0.0211052817208426	0.031082496786870056	-0.35626817100437946	-0.23082314887673058	-0.3805474826354816
Ints6	0.15181145917188804	-0.05397657339619261	-0.011459050974165762	0.0032706821192849205	0.008459025872093566	-0.15308812367169472
Smap2	0.15169052057768873	-0.11942483400562996	-0.026624992556803246	-0.3506070645656476	-0.19137934177181884	-0.38983094865827256
Gm21596	0.1505902236684989	-0.7758903608006522	-0.793649349378017	-0.8498899081583228	-0.8145664762859514	0.5349540788032973
Cyb5r3	0.14997937784843582	-0.039706835329546074	0.06367616068963548	-0.37243606613556846	-0.27247474907462793	-0.42005331483634895
Trp53	0.1482093426628105	-0.0860426684057661	-0.04007584704751125	0.019712854181234866	0.06667595982559973	0.044919717111107635
Ltn1	0.14790350556104395	0.01201693584515866	0.07910485744963602	0.16893293265862516	0.2255101893805192	0.02071109818398905
Slc25a51	0.14659505592865194	0.01984409032769952	0.12749463811263245	-0.18945118676135253	-0.11967414556554636	-0.2842853501486005
Cep128	0.14494974465331706	0.19705721515242505	0.2240093584369509	0.10426731040172069	0.11835698219617267	0.028630191897261008
Gng5	0.14430358410304098	0.28831579962075393	0.07178651404801935	0.4516566881230833	0.384177147516779	0.7023530224555282
Gm4294	0.14277431644681074	-0.2394108065876766	-0.5347461875439753	0.08480757105661611	-0.1567197780753956	-0.23775189555336518
Ahcyl1	0.1426497498294675	-0.020698675823023656	0.1403232010688736	0.14481378579941542	0.13161862954115655	0.056207433501246046
Osbpl8	0.1425374846198407	0.15522443425215288	0.2817632202774351	0.5460789422001852	0.4300960946205921	0.40649015983379033
Msh2	0.14183813893906597	0.09279121408109639	0.11836774965482806	0.08840458272707122	0.12319898323024422	0.17270740807588258
Fbxo30	0.14103720638590894	0.24257859157032263	0.3919298744199648	-0.20825455349535385	-0.21580038835446894	-0.2035537807327913
Nop2	0.14082033964138846	0.01803915722079702	0.02847258588128581	-0.02830868438977932	0.029494821454407735	0.011171518253660888
Ube2s	0.14057609254071177	0.18189376381624686	0.23622149396585918	-0.08240776308153175	0.03618802913968964	0.06542787910740701
Arf1	0.14057002281272904	-0.01322794456445742	0.028320518164380467	0.44590714193528264	0.4782060091463905	0.5157458138731383
Psma7	0.13884867587677072	0.42678444660006043	0.40639013666806706	0.02419102529644987	0.15488788683256455	0.5289742465474283
Exoc5	0.13846684184756364	-0.07319374485176013	0.10914970749796914	0.01426278241225208	0.0914334076158164	-0.21608481184777462
Whsc1l1	0.1376184854703797	0.2108072789732015	0.19220786409048202	0.08909108344847974	-0.02755874381357176	0.1192878257353056
Dot1l	0.13514539622223382	0.09061937959826223	0.21050722492079038	0.03092342588624548	-0.12208890987321347	-0.05366627000705326
Prep	0.1337371737217359	-0.12122471209080463	-0.03155536494717052	0.30198042762303395	0.2766654195466008	0.2025593406058893
Pikfyve	0.13236285426237662	0.11019845806419452	0.2810857555979673	0.2307477970940103	0.09354838505103516	0.2676439981380866
Ppa1	0.13173785618592174	-0.001129495078083577	-0.001439147732854785	0.0422734496663853	0.17352747137418578	-0.051484379954936293
D5Ertd579e	0.13159039271822598	0.1245248794273642	0.3731474708334002	-0.2366367327180428	-0.2568926960357202	-0.36644854907339663
Ipo9	0.13116484059500208	0.08297255231076266	0.10023715266182652	0.1648224120264645	0.16742176309894408	0.17870162746702462
Ppox	0.1309462343256996	0.4990618063391167	0.4333290157820156	-0.36437192542698954	-0.399590712129883	-0.3337050407612093
Gm9762	0.13007346721156854	-0.17617748214348877	-0.05347861655408693	0.1994769101018165	0.3199322263693159	-0.13639385879361826
Suco	0.1293041161036858	0.24294366296997102	0.48719249641111745	0.2169673682180509	0.31117880966378775	0.11020422986377133
Klhl9	0.12470003099665851	0.061449336303511654	0.055354668208812775	0.28800267523377554	0.2871833173377591	0.26635528138996656
Adrm1	0.12425198106103041	0.024775703600509895	0.09901472676417175	-0.08779558915809531	0.036202061219071824	-0.12904386408500618
Dcaf13	0.12421153679530253	0.07625396385195149	0.06736025837450314	0.24244555633545867	0.16861792405562467	0.2422082196913191
Thbs1	0.12288813560639632	0.30515414507532745	0.7022580881783906	0.7913358304951057	0.6503567859088382	0.5960714082227655
Gak	0.1220852044939398	0.08257026665691189	0.1457192716856181	0.026619020195840504	0.1339570500006975	0.08457358938540756
Trappc10	0.12201331288920356	0.03961878381682866	0.13887181718753508	-0.1950063239949894	-0.09934942648726666	-0.30542329068413926
Aldh18a1	0.12163817206531519	-0.0704882207439398	-0.03920148837558121	-0.24066642676506325	-0.08667468684428889	-0.08501509769984975
Fam208a	0.12152481868784734	0.21551783316355302	0.19237499075202905	0.07885408392785838	-0.005166432630085875	-0.01059064846240374
Sec31a	0.12102385152761695	-0.16221376946739505	-0.14436816424962381	0.42975675220183934	0.42957306196776157	0.037257426332857085
Chuk	0.12068624661337361	0.041855012632855494	0.0045232991224487505	-0.08695751742409544	-0.06346837513474797	-0.15569367793440972
Mapre1	0.1204702829113712	0.11289915851353345	0.06173050595684278	0.09857882453701393	0.1823150328976279	0.1076529414705888
Rfc4	0.12013941164137396	-0.028444394203692647	-0.009687930347828123	-0.3131218067034715	-0.26347641640961644	-0.33491402227815154
Ktn1	0.1191619986280969	-0.044043116316794036	-0.023928462819309895	0.254924686073754	0.11568914267203141	0.0599721087815087
Ankrd52	0.11858532907720493	-0.08094315775921268	0.13881699920451782	0.08986197706362306	0.2613441780293873	-0.10380146824508796
Gnl2	0.11763481719453914	0.0047101951874553355	0.06680065091204937	0.10411899345565384	-0.08965125744594166	-0.12299853019593555
Rpl30-ps9	0.11761686507700314	-0.5560792805899096	0.12347334284458372	0.42467403192873193	0.249414502542239	-0.5048601336025818
Atp2c1	0.11704050163222356	-0.061129550772135145	0.05778446923576779	0.22000562272297772	0.18661596384283838	0.10934221809986983
Kif20b	0.11688412377497034	0.07675581563325379	0.03473637205469101	0.4345102280545046	0.10192489033442165	0.29616646867224516
Ahsa1	0.11688412377497034	0.25140023552672214	0.17306165005069912	0.12363466102677281	0.14925543039462888	0.42346023836757396
Ube3c	0.1144416527681921	0.08553822180605768	0.15505326480216353	-0.13184759097686652	-0.07377181140422594	-0.12804672635458153
Smg7	0.11443237992628114	-0.029481863177578962	0.020245117311095216	0.09439660536069087	0.10049339497699582	0.0169237481422515
Tra2a	0.11419740566751539	0.13747988117092505	0.03943421168474407	0.1293293008890631	0.18224338255780423	0.135186057347941
Fbxo5	0.11393689458746417	-0.1049618432349026	0.022674169357194976	-0.12580678952664945	-0.027347395998752407	-0.34643912725441545
Ankfy1	0.1134385986080923	0.22083472321325592	0.17732809454610102	0.2409924252122976	0.13195567008238726	0.23725522914761102
Gga2	0.11216714377759845	-0.00686897397848738	0.02950755008367152	-0.23271855509599154	-0.06379244034889296	-0.20700546139869053
Tmx1	0.11086984387438234	0.06036206680047519	0.07933894030908739	-0.06760915111142432	-0.12052712935303259	-0.15164759134507935
Gm6984	0.11028945205667108	0.24236690346326709	0.21821310871732144	0.07833638939492327	0.05268200522127712	0.4994787659373847
Gm6863	0.10931246365396145	-0.5407728012601674	-0.11637746937868713	0.32139397260811225	0.2192950679584717	-0.35848720404659407
Helz	0.10911906539310032	0.009369329219512678	-0.01234757714154	0.2517614746923825	0.12239294530574521	0.2606051471769446
Ncaph	0.1083904066682533	-0.10967763121806932	0.011007172202133039	-0.030071626434705158	-0.18645917867136774	-0.24900263969418424
Plk4	0.10823552246646823	-0.02721596264618696	0.11204180362798048	-0.013097743245978946	-0.003847375951760815	-0.056649818204325915
Csnk2b	0.10740758890128138	-0.13747085253715324	-0.08963917724833569	0.05912389465584183	0.16343997427753254	-0.07772080185505283
Slc35a4	0.10690007928773736	-0.175683670137036	-0.11396223737336973	-0.03717483080910343	-0.011631633329499189	-0.16223125633095833
Pdcd6ip	0.1059761379056451	0.025686517423224527	0.1262051856139848	0.4770033566033547	0.5268080028072213	0.11603212998872128
Cars	0.10489086727859127	-0.0602232565790741	0.031916647644214494	-0.20123460371364732	-0.22907537161660316	-0.26976346687710945
Dcaf8	0.10466097851831146	0.09484339229071627	0.13476327259003448	0.1062135167817633	-0.024452082439506275	-0.013952059464167364
Ttll12	0.10465930257410937	-0.12080201275922002	-0.07696748788990884	-0.4347998747000175	-0.30199602217698635	-0.4450447514565451
Ranbp10	0.10345053323769522	0.07499933439869305	0.2166471621739695	-0.3875886902469734	-0.3740099847154371	-0.4738564988290117
Wdr61	0.10299545308887656	-0.025058375717989786	-0.07672538023089462	-0.07889378339283566	-0.02947370154795922	-0.15178174162450128
Ddx46	0.10271779193566243	-0.09989601138542392	-0.21790300360594717	-0.3368546260193011	-0.1997475417664923	0.10060508010049679
Tipin	0.10271779193566243	0.12543543841965335	0.054310703846578316	-0.12278793665049607	-0.0945685638549217	-0.10509211214722547
Pfkl	0.10217552253594424	0.3700930708654267	0.184530782090855	-0.011848906715133934	0.04746216086354748	0.173034741500362
Grb10	0.10049114537262005	-0.17281064634749613	-0.08628900667060306	-0.21703595009523804	-0.231878906562075	-0.2752004652815014
Lpin2	0.09929975594310875	0.40848879066335014	0.3421400556884378	-0.1458809509216333	-0.19475993567179187	-0.08049690937235526
Cops4	0.09907890364629283	0.03597341727160785	0.03035461268977153	0.04089295312858646	0.038514501250214946	0.17777315998864587
Xrn1	0.09818976533743025	0.46625754685133586	0.3598100573266851	0.3380555357425352	0.053145461702621306	0.26743831992592765
Fmr1	0.09619192120745515	0.08828637618602121	0.09326162142515478	0.14920154664043936	0.07957839317632022	0.055996760339559776
Slc7a5	0.09569995160979629	-0.2633538510041358	-0.032340961384701904	-0.2254759412140617	-0.1874097595730588	-0.3879867016034654
Pold3	0.09403204422198898	0.03967429289807848	0.04993096115506651	-0.05587526375033522	-0.11618094088875465	-0.016721337593180483
mt-Co3	0.09368064921058503	1.483948210407048	0.16392696188115274	0.10525650510756436	0.26160570225471846	0.28066465128546014
Gigyf2	0.09304215752764158	0.30505244486896577	0.2234722587890605	0.18237245980467215	0.04586358783862045	0.41282174543126826
Carm1	0.09292255602479707	-0.20497556662658117	-0.1383749563885757	-0.09079576571060025	-0.025475910111690647	-0.27461756523411285
Kif18a	0.0906737753675537	0.20695518517538666	0.060134479142272976	-0.19547613562964716	-0.19766485864891856	-0.2390326920787106
Rhot1	0.0902178288752519	-0.06296426078715647	-0.04722643742650993	0.26161427673472587	0.12063455007681446	0.07448392958406413
Ndufb9	0.09001694270041764	0.24638171771369086	0.12843217356519426	-0.018213640997536105	-0.08285545040567906	0.1679783633584451
Tmcc2	0.08903845508309194	0.10063709112084357	0.41353201011384094	-0.43153075046715894	-0.46318554172852655	-0.44233284400694745
Ash2l	0.08823620624767456	-0.112038699846191	-0.08385813986234025	0.060131785337745956	0.14566101251148778	0.03794868192989371
Ldb1	0.08785006122422012	-0.037407111908276315	0.08892600720709302	-0.21905146038873477	-0.17987838012573243	-0.3034859714612182
Sec23ip	0.08586474198889686	0.033094710659888005	0.07884386635907853	0.14149512241304613	0.12272164278511982	0.15665011219118005
Ndc1	0.08552687358821423	-0.09520012637132304	-0.10619620607208302	0.29031106462435285	0.21067449914308237	0.2193240934326722
Mast2	0.08505276764927758	-0.1167938480926932	-0.03724254350516578	-0.18863650196486798	-0.17145678675200773	-0.39695390655761487
Cap1	0.08430596305870885	-0.0019803047100654266	0.20060364150662047	1.250075569683292	1.0485451665388157	1.3183470002682371
Exosc10	0.08283914449833608	-0.1283596357842112	-0.1013278625721887	0.2013181093899672	0.12792753667655574	-0.010638337203141213
Myo9a	0.08245118121017732	0.11013208711880716	0.42660584677855806	0.23979998298766636	0.08214503805375417	0.22754150840583137
Ppip5k2	0.08233966709180182	-0.07525001733179093	-0.05457808285994087	0.3505448204210139	0.26285503492532947	0.21503417200541727
Ndufs2	0.08225668376824442	-0.11931877776938431	-0.0026456584914989847	0.1614798678385189	0.1083058751019235	-0.06568753589393903
Prmt5	0.08118428072456474	-0.11342636516120984	-0.017353672641283523	-0.05097230903931599	-0.03873886875023724	0.08152305286650727
Lta4h	0.08073555287466366	-0.009562690750873085	0.07518999109126004	1.3544534130807855	1.0193724294812663	0.998219929169908
Kit	0.08008892797220409	-0.17408089648458672	-0.11885865454093858	0.6198944891221831	0.3286968846106914	0.16183697171907582
Phf14	0.07989296363613733	0.0978772741872751	0.03736479247511668	0.40308886735133975	0.27998796370922563	0.25388556585739186
Gnas	0.07890283330346252	-0.19064345577158517	0.08528453718419053	0.27794838545770306	0.3121552842856936	-0.1894841820387249
Smu1	0.07884683947466563	0.02900821889611868	-0.09338908635177573	0.15146076930463184	0.09573836109865413	0.10309581035012395
Htra2	0.07806255927058098	-0.018217359585715288	0.011207548275459523	-0.3150977623620953	-0.23115774514790363	-0.2809926039227715
Cad	0.07731609346517544	0.16006321132956408	0.08797855452862491	-0.27550782386645073	-0.13592302562469985	0.017431867582940363
Haus6	0.0769920022653201	0.00216357117574947	0.016620326117552646	-0.0849630713216216	-0.10008221988892767	-0.1626415427872896
Ap3b1	0.07658335216314252	0.02280674914317453	0.0890225188908597	0.4725607762252617	0.2778606352046875	0.3292568865555751
Usp48	0.07651059026795846	0.25089881009977305	0.209810366232917	0.21066413837665957	0.08168488633514742	0.20261169989987107
Dennd4c	0.07649704561462287	0.15469145107818735	0.04620333461873197	-0.22870392922446386	-0.17319858935274446	-0.40238164625710676
Ddi2	0.0754309937107723	-0.03156368947866715	0.018162145710616865	-0.0050530665950584185	0.06068701096103579	-0.03353067142237438
Dym	0.07536211665975363	0.0014780484377963372	-0.008849140068581852	-0.1579911648901052	-0.16628150334008543	-0.228212315623037
Nufip2	0.07509585086680343	0.07470921576987741	0.09964457371068283	0.24294513493223413	0.14610058959829272	0.2948932465798476
Pfas	0.07495058967795527	0.14153184785316092	0.12617151742963814	-0.034712555639678844	-0.0475624398043825	0.11088910355877392
Asxl2	0.07392397647890325	0.12049665775226089	0.10696554333136021	-0.1000973145234905	-0.11008356898931107	-0.12246377799978386
Ppp3cb	0.07326784690937352	0.09639130900379199	-0.030039925381218552	0.029763218085083146	0.09552121256647524	-0.134084142010606
C2cd3	0.07304440156849676	0.14441725739576727	0.09858203304517313	0.037088147244173135	-0.022122586869791364	-0.02564780476446236
Slc6a9	0.07221476795907081	0.2628618438379757	0.28021406120470743	-0.4982643301378723	-0.46428191150857473	-0.48698722181224735
Zhx1	0.0715792527995776	-0.20284990878175643	-0.09873809991802017	0.19636424033815128	0.14892957443262012	-0.0806194465595519
Oat	0.0712099159482325	-0.011821023766736214	-0.09941304849238375	-0.272919351201773	-0.1330545080452918	-0.1989973520864041
Trap1	0.07095324172378213	-0.07304893850102666	0.02392309188663565	-0.023828339419258274	0.037005790837821954	0.02154354623395751
Fnbp4	0.07077110555534735	0.10217590341011785	0.10177634361084004	0.07692771828411786	-0.08977046748630371	0.055548514403802374
Kifc1	0.06989947242354953	0.3308733704793404	0.40826316512359484	-0.13339592010962334	-0.14165221478212567	0.05661513401254991
Wdr76	0.06884961374239999	0.027753971454724993	0.04754182110654723	0.012590367892198907	-0.06366996152824697	-0.07291068201847531
Pmpcb	0.06834311925747286	0.09817774966916332	-0.042878822508503826	-0.058554928110731264	-0.04216604930885614	0.03867768397832255
Kdm3b	0.06632497393467868	0.054423411365268605	0.09685225160761649	0.574546599213544	0.4184179965956047	0.4019961835243346
Dnm2	0.06575942972660913	0.012444614221720692	0.19386799716067316	0.23700850520437944	0.14063912060869618	0.1256805129716539
Mrpl51	0.06568085556749455	0.09276335103214312	0.04475315513653544	0.07441835099065533	0.011136525930818486	0.28693566366109813
Bard1	0.0655922326326432	0.06521322466328437	0.04648097112982377	-0.16265041568652555	-0.11584340256885427	-0.22761609187739143
Fcf1	0.06451841053710138	0.19323504163414953	0.09759697266324538	-0.11062610603847883	-0.07349433383867222	0.07331869872298993
Cers2	0.0643121883372767	-0.01491461584895044	0.013077800596746307	-0.04493575589323439	-0.011938292671696736	0.1141131990638855
Stard7	0.0631328478833911	-0.017869664350591844	0.027619328373854394	-0.05479005666364359	0.04643981515406395	-0.020492051878206557
Zdhhc5	0.06202923894610965	-0.17419935241088016	-0.08019473044243494	-0.0781989200163045	-0.04286684203364289	-0.24422309216359453
Gm4631	0.060831626230221	-0.02868379459167299	-0.11692158954753518	0.14860743788685832	0.007762017919083755	0.14613127536771306
Lonp1	0.060463043518412564	-0.08032379191460416	-0.05139068782961767	-0.12692949291397876	-0.022377538106526308	-0.18677476530067022
Ddx47	0.05980745114635756	-0.2443639793144487	-0.2643343484869721	-0.20380746101017497	-0.13751715260129352	-0.4249400978422997
Dnaja2	0.05948605511570014	0.051412300677449424	0.007071316455489324	-0.009412833937633088	0.03738324479777663	0.22074416484808002
Sec23b	0.05912880638467969	0.12945213717816162	0.07674523897665082	0.2614379731689638	0.15026543023774788	0.32508634203036224
Rtel1	0.05877440175690979	0.14270676812771074	0.152763088392916	-0.10431732495807632	-0.17197688276631626	-0.15363293228724792
H2-D1	0.05828156056892885	0.08400466272909207	0.23390936748666288	0.6157644118529635	0.4717292869186842	0.6176750181177542
Pbdc1	0.05779128435459538	-0.2727971460476579	-0.26902834091518496	-0.3149794909627947	-0.3227318691265116	-0.09845334237443121
Rlim	0.05723960331739008	-0.09072045515993189	-0.031053662307131445	0.21787905930968987	0.2567623087131246	0.07410115917970007
Nckap1	0.05699704002199923	-0.10635463394286522	-0.08406595138213852	-0.4833944961857433	-0.45853577277990387	-0.5663145940549863
Idh3b	0.056293547569728625	-0.07015937059224074	-0.17643381630406074	-0.07079124869307286	-0.036759982652572944	-0.19615431247466353
Mrto4	0.05590158852305257	-0.10644061104383236	-0.046357311061274636	-0.20546747334750332	-0.12881313731860444	-0.2489542312507699
Mib1	0.05507400449680249	0.0306088767613421	0.09219240953730577	0.4583777357488772	0.5175451166882767	0.42517820148000957
Aatf	0.05478584104218378	-0.13507448049902188	-0.07340350255583816	-0.10130592940814648	-0.07514944734879861	-0.11323244423496154
Nf1	0.05428985919472983	0.02106055381078907	0.07793780178366179	-0.030415698506495108	-0.10831140668119547	0.03734316618390725
Rnf145	0.05404998383543916	0.008320534606471055	0.0856770637451185	-0.2553605769354985	-0.20034489982794798	-0.24985496261670553
Drg1	0.0530957006597765	-0.13748678474727696	-0.07158173926085526	-0.05186615963226086	0.003124189495038475	-0.1535243228272753
Prim2	0.05302254706133419	0.014088419583166176	-0.03325888735339129	-0.17654235112229444	-0.17193856690152484	-0.28258664220142893
Aff1	0.05138939292211131	0.23866481460263309	0.32809424178407814	0.10587165966081628	-0.015957162459572922	-0.04251248226514052
Ppp2r1a	0.05113812788671076	-0.05474137460471724	0.026707365856820015	0.26640235925708766	0.4193924659760788	0.21743139710624773
Pten	0.0505661603927788	-0.1736080823429936	-0.14105639912079934	0.514146441913045	0.3887354158653625	0.4370365411672729
Ppib	0.049716171088592394	0.12844654910747	0.048568899854290457	0.22458509494918508	0.11292087438881424	0.23386108725228233
Tcf12	0.049338727574794336	-0.1564222074270348	-0.053588420104873594	-0.00143652047862067	-0.05303421756361142	-0.13669453003347073
Rpl38	0.0493101552578243	0.6526217992462385	0.3887569337505149	-0.01847847616855055	0.16299950755931464	0.4257596601351927
Uhrf2	0.049024505069295066	-0.018713395060489725	-0.037049700544209405	0.05479868342099876	0.03404600943600191	-0.11463015211614733
Appbp2	0.048250688484524	-0.16187470637635132	-0.08636349396445892	0.04779241195173192	0.0909289062800316	-0.05411498189453052
Lrp6	0.04770089025406999	-0.07117191624803368	-0.12569839190411494	-0.06694344042324447	0.10041182276940205	-0.024244047095206483
Arih1	0.0469304089612175	-0.156201599552436	0.027203838221349887	-0.01912624333157022	0.052620199564344126	-0.12119299965176192
Hist1h2ae	0.046540958779781344	0.060696558631555604	-0.06470123344810247	0.14149512241304613	0.023279700032360004	-0.062462114333567256
Shfm1	0.04605246457842502	0.30610207968875525	0.22969671670189692	0.4622068855665511	0.3388166337670747	0.8002736456155767
Urb2	0.04529613725485486	-0.10725522974899103	-0.04324425856727649	-0.04966064799730724	0.0010316339558122873	-0.09809777435234644
Cep76	0.0443427348736798	-0.12047193441884857	-0.05243465219185225	-0.45877168852559674	-0.3546474910544442	-0.5334788733935691
Taok3	0.04415168807893104	0.0646061209545882	0.04443094370893001	0.01871105237350874	-0.016837925327598792	0.061490684049991765
Blmh	0.044033528629225625	-0.10300492345008827	-0.05839656981494269	0.11269475894813831	0.057969183046818314	0.021531595119101424
Chtf8	0.04288553101079078	-0.161247786121373	-0.16883173539309654	0.08991145184557484	0.051098712771584134	0.2169987695350868
Odf2	0.041896876720647555	0.056142724910840436	0.03456522438182482	0.04985526517462068	-0.08106451670341486	0.04176940682710148
Ppp1r15b	0.04159970360419095	0.11929525361461246	0.1098828276383468	-0.13751716374651568	-0.08804715399535458	-0.07551094952504549
Psmb4	0.04125691544551592	0.22449499469491788	0.13600357673257707	-0.16339973138459182	0.049006276029662364	-0.14854348796283529
Prpf3	0.04119879412162829	-0.03748633464666603	-0.06402274229283121	-0.14524599152977283	-0.11750535283730955	-0.04296472651011906
Scyl2	0.04005702750804535	-0.08519334649279266	-0.021351338375212674	-0.3140612495083547	-0.16601635186856334	-0.3447428563247359
Ergic2	0.039014220193340075	0.17473185414160272	0.09525884745581407	-0.04001203993728174	-0.019740146669320384	0.06422087669439447
Fbxo3	0.038430461953423034	-0.004611741093400904	-0.007481815189923561	-0.08472047111883499	-0.16390568363331473	-0.19484054411995244
Mllt10	0.03716208217486154	0.11122757071965719	0.1543079881243384	0.245505097607156	0.03149485603908657	0.3355906042245088
Arfgef2	0.03675665540720943	-0.08294667221301656	-0.07614238540413895	-0.12351505861910694	-0.11343791857447183	-0.2120950769217226
Setd1a	0.036380165484753306	0.029686069577352453	0.07993269220190553	-0.026400427322108205	-0.07751112349670895	-0.113042021808554
Kpna4	0.03616502649913283	0.0824403089009458	0.14343459235130004	-0.06997213382796479	0.1504201603753463	0.1552296707791011
Exosc8	0.0359804203976366	0.024311273957913652	0.04276376535169703	0.04829178741132556	0.02745041530790756	0.22319044257501078
Sgk3	0.03564142957459009	0.2662206651891266	0.19347251109720645	0.10387006449975127	0.03231105979416052	0.01851939162699162
Ctr9	0.03538731591214216	-0.0265056677342426	-0.027033146245852378	0.2758238249921007	0.10061597021813398	0.17212351030600306
Trpc4ap	0.034317460952503015	-0.17594043840900478	-0.0646551249228619	0.37573291888274557	0.26852656060989505	0.09662069681543488
Akap9	0.032083706066765645	0.1416233189407118	0.27670420857664013	0.5134703489220294	0.15744038669686428	0.3028207740990761
Prkrir	0.03134508520036166	-0.16988286190647947	-0.11332328460883023	0.09090465426599986	0.016875600259774602	-0.011149576217948994
Pdhb	0.028710920430306045	-0.06853027505398131	-0.026857525317117232	-0.11994061671935093	-0.06875190564026255	-0.07766581984752956
Fh1	0.028350808158707927	-0.17404291383519233	-0.20554764452865273	0.2254775873823815	0.2036615206703394	0.12360975469648872
Hist1h2ac	0.028222426228949837	0.3214085590184997	0.15949011334165694	-0.10596286433009552	0.03308046842866571	-0.15189567618040328
Tor1aip2	0.02792758203169046	0.008818105057526768	0.04775314453147032	0.057035536833736564	-0.1268958637786869	-0.022071214249441046
Dnajc11	0.02751008118713239	0.1512256711394463	0.15773122558845018	-0.08506519891997734	-0.0903147570266154	0.05606166693357447
Dock8	0.027001190725560828	-0.055231202849450954	0.20568553637051395	2.4654258807602374	1.9872580693993398	2.1850032948774314
Rab7	0.02693977146487301	-0.20443138984202439	-0.10628690606182621	0.23209714895175163	0.2648888191974813	0.027788348676684192
BC100530	0.026788972047784076	0.7647790150020749	1.0358426106195364	5.720929333974561	5.91557983043174	5.965173136382779
Rab10	0.026268449423527795	-0.12774878524774297	-0.06104735818028387	-0.1610973320877178	-0.13281546491367605	-0.24103112615441646
Anp32e	0.025329816942006738	0.003777436827016761	-0.08202468177888123	-0.015724789297969437	0.02295775114236205	0.009953293362240094
Tgs1	0.0243338414438991	0.09435259440804429	0.055222605844125645	0.08847640686018951	0.04787679962511033	0.08309895247805536
Akt2	0.024002457666219713	-0.13708772908422348	-0.188189040546491	-0.042173895918191866	-0.07404928416762306	-0.27709440066476243
Tspan33	0.023289196564434723	-0.0035496955926829945	0.03507093331092057	-0.5149140337120995	-0.415015162352163	-0.5445966392333776
Diap1	0.022826398297479483	-0.23500081472062204	-0.02555775482356436	0.4048391449922683	0.3477905174242551	0.012817904275791549
Ikbkap	0.022076228761519413	-0.04486500203317801	0.04693866599769001	0.03822750696045926	0.04965011768925212	-0.15264626851817734
Amfr	0.02137843529944797	-0.0184017692779011	0.09881044666070633	-0.21932433987166874	-0.049008885523959184	-0.3306014949879205
Prrc2b	0.02125899574747691	0.0071342413193929725	0.02146751870538413	-0.05661425293818066	-0.08535198566530575	-0.18673513210535392
Trip11	0.020814337438137372	0.03618534796348737	0.02934571003284501	0.3613621372726023	0.10770129139749687	0.3523889816123719
Capn7	0.020129140858309007	-0.010602276197464747	-0.07118307162353098	-0.03397621121903222	-0.04393895366211893	-0.04288602562296087
Tmsb4x	0.018823092384127115	0.8447579150103246	0.6877553204131488	1.5753378514872887	1.5327405732330934	2.501152126485294
Slmap	0.016838208095645204	-0.07909439998528285	-0.07025560552551988	0.14160566464481106	-0.07290464850827934	-0.002656865248238382
Pdk1	0.0167115573357912	-0.09756969705778902	-0.02854016694971917	-0.0713201974531232	-0.15828173567113468	-0.28254664188505135
Tbcd	0.015771759440472644	0.08794334477048302	0.10083501695811786	0.09677473052979536	0.03647884633276022	-0.052616521951679686
Rexo2	0.015277329893028355	-0.20829599614688504	-0.13595180117057443	-0.3138172193036724	-0.23464783898260708	-0.29975916510050526
Mprip	0.015274091424427047	-0.2106997861320835	0.0384216312819692	-0.09105295473096692	-0.1071756682115967	-0.29339741472810443
Denr	0.014140350149478127	0.025560551753513752	0.05240542807657667	0.044412682221053636	0.030155400042270866	0.36572743299877253
Ube2m	0.012984367738664095	-0.19982221341546844	-0.1654564675289687	-0.04152434608062658	0.10153762208661304	-0.051853826180045026
Pcmt1	0.012748234045964275	-0.19989957423758786	-0.3289637844545665	-0.1774333103151951	-0.17984705813838797	-0.3731033910742973
Rb1cc1	0.011327346219027359	0.08395732108889066	0.155927614252573	0.017665305809644632	0.011805048085791874	-0.021382281535918733
Fen1	0.011181279685697055	-0.17203253618936704	-0.05952008364000103	-0.22801120061306543	-0.15363428378698876	-0.310171741392905
Senp1	0.010830784827365937	-0.1614494735358953	-0.07271040635065112	-0.06507894112439007	-0.03591477253984531	-0.20871335231316582
Myc	0.010300570813004502	-0.1760208705713343	-0.182664380834598	0.048970609341793724	0.014192514264014036	-0.018047704595782785
Ap2m1	0.009606843429919115	0.6548739427431857	0.31357431197571434	0.14877446438508926	0.05748044260891855	0.9500859171542567
Brd4	0.009371206504397678	-0.18960814385953892	-0.07065203180305178	-0.06636654338886849	0.08183425525861739	-0.08829310588509834
Ndufab1	0.00877633238644328	0.02812739379527654	-0.0529593945907453	-0.19977254536520075	-0.09018620149935506	-0.10974244482965667
Usp45	0.008347342764726604	0.11876905453783226	0.14584485428368313	-0.4229345710636897	-0.3683693213440803	-0.42746733266275555
Ube2v1	0.0077245192846352295	0.07195678267074472	-0.16398227942051108	-0.15760265676948118	-0.059658966162475846	0.07321520992097691
Clns1a	0.006735829572660041	-0.19255293337345397	-0.06369293959553356	0.08448656657640143	0.02215975849071396	-0.013510091845958841
Tfdp2	0.006513358838888912	0.1294782749355809	0.010945092837278207	-0.3676416374843071	-0.3320588305730204	-0.33929986853692884
Nuf2	0.006341378207153078	-0.05832402089793058	-0.10308627925112279	-0.04906948744618226	-0.10195143136041969	-0.10064379706248872
Fam126a	0.006228395392488352	-0.025220230743101285	-0.09647902852760737	-0.264697098231513	-0.33717545836568974	-0.2624649160883165
Zmynd8	0.005841699894098311	0.28058896884739637	0.21183497309425572	0.0036870506322894217	-0.09283714334680401	0.4111297933750709
Rnps1	0.005477212312270571	-0.059107178693807556	0.03246466622899119	-0.05122553505044428	-0.004669649787695029	0.0006498232344713542
Uba6	0.0049548707676087015	-0.12285349121993583	-0.13506562002529193	0.05097755895559245	0.06004314984036075	-0.0148835159334866
Haus3	0.004041963261854776	-0.1279997111383963	-0.16178991913586682	0.03174388143073378	-0.05871209411234109	-0.0666356805530871
Ubqln1	0.003847298552732091	-0.21018542837012835	-0.16858911838367152	-0.09706294026208731	0.0006700408702412746	-0.15043586262935427
Glud1	0.003695749629066769	-0.029565429329784086	-0.020153288982854428	1.1803438753384106	0.9633474721420253	0.8135906160960571
Psap	0.0029869188733692136	0.17387310017965155	0.48479339701039625	1.4732177231155665	1.2202659871443546	1.4941280801536556
Mbtps1	-0.0009100671607133905	-0.13571181200072924	-0.04489615091063745	0.06688811211627917	0.07458059716225503	-0.023284926605175362
Ddx10	-0.0015757200537347559	-0.14932841184377463	-0.10776476339025551	0.03692082676008897	0.007502853345624981	-0.027583025213300322
Ppp2r5c	-0.0022188329161293074	-0.2125377198896466	-0.20498124221490596	-0.004283576927043292	-0.06296168828354202	-0.23990381803669325
Tceb1	-0.002465293880897231	0.21758749297338717	0.013729813483386626	-0.32732547162926723	-0.16091862237511095	-0.15658388017751565
Slc38a5	-0.003934588439546322	0.13586210309268718	0.3403579090318721	-0.491624211979916	-0.49114373582984117	-0.46410673271815694
Ltv1	-0.004995179463222626	-0.07957101424265052	-0.08531952960222433	-0.13107104917746412	-0.14835326846879265	0.023692216912217484
Bccip	-0.0053828995169311715	0.23921254956275184	0.16645522828752893	-0.2248540593147138	-0.23097804131482322	0.06328702702926776
Mtdh	-0.006418180454569182	-0.1449130377702558	-0.15527516675659067	0.1949779529336801	0.08878413047010736	0.06289061059541699
H3f3b	-0.0068385529847709	0.05998427175215443	0.03898635127758602	0.16459386654416192	0.20911220350767826	0.1709866664249451
Kdm1a	-0.007577199511120136	-0.20965799122155473	-0.08958820156385643	-0.19842594044854328	-0.05093898005743567	-0.22582083930684413
Ccz1	-0.008414638872710612	-0.209048773818841	-0.1628338834981014	-0.02209634999455403	0.01754266487354934	-0.10568833589287106
Mt2	-0.008414638872710612	-0.09889230782281683	-0.27140617717044124	-0.5089880582203341	-0.32811370344493507	-0.6381161407543682
Wdr33	-0.01090329618600015	0.04085674689940629	-0.07418168178827926	0.1087432483758322	-0.02284596810136938	0.06817170672733355
Pnisr	-0.011076468945789522	0.47840504580393683	0.26476937298890785	-0.04566901830768654	-0.07629978328271382	0.1839809360150323
Ssr2	-0.012459399685650708	-0.23445911769900613	-0.14142454463016174	0.3485231511240654	0.2875866243978521	0.07096631411827851
Tmem56	-0.012520873026981722	-0.20826606453352645	-0.10309398661615123	-0.6049089342849832	-0.509434408579636	-0.6906413331911153
Nfe2	-0.01252359466818634	-0.1905243095876156	-0.10347184148837953	-0.16487352568726932	-0.15716132266764932	-0.27464488082453775
Gm10175	-0.012811086684910902	-0.13201452538882028	-0.13438585462722263	0.0521928154816819	0.16646653587106922	-0.08511861666810046
Pdap1	-0.013365046208804477	0.05596651602642908	0.034436174105886494	-0.1218554275019104	-0.1013672168367184	0.11152313280958
Mier1	-0.013505124508950797	0.10828578615725995	0.08555397349176777	-0.0934357912364014	-0.13921085844460232	-0.036789192148751086
Srpr	-0.013616540581027011	-0.08733613798446693	-0.13782121995392585	0.05367891908785737	0.061568198540680706	-0.0012451349509983414
Ppig	-0.014848868971790132	-0.060161593564082926	-0.09507511056211443	0.023468482031661464	-0.018074209436328825	0.030734708997198303
Hist1h2ao	-0.015253557691689151	0.3976900297765643	0.0783218841779614	0.15599056933523958	0.3211274420274026	0.10925032441235652
Sltm	-0.015742051893042678	-0.01307565321999466	-0.07122601071206482	0.09076105818537397	-0.06277582734983335	0.06214864850635856
Usp39	-0.016288681782816443	-0.14312095285053095	-0.11040527380642096	-0.2701837432036733	-0.20027710432455567	-0.2857886550326502
Gsk3a	-0.016966189963828912	-0.1754268527390134	-0.11403104798357763	-0.18335353719695915	-0.1438067256966491	-0.2660744767506044
Ehbp1l1	-0.01793688540195188	0.5262814020789208	0.3440749001284088	-0.16251032937318524	-0.2698425238925934	0.06734457375121074
Iqgap1	-0.020382746805919675	-0.1538450778755034	0.10729189522995494	1.3006131816555007	1.2199296169081018	1.0602271987170455
Eif3k	-0.020626993906599063	-0.04745250023925415	-0.1051548524846716	-0.1502257468960751	-0.10317411659314052	-0.062164002460744404
Sacm1l	-0.020626993906599063	-0.036160835159933694	-0.12760008627270267	0.07160636046676298	-0.021421365580057725	0.02339410503939463
Ndufa5	-0.02152718670551779	0.14280450173234782	0.08476201249059183	-0.17330015924627806	-0.17134620039848464	-0.1273424719152147
Crnkl1	-0.022145013714219675	-0.03548844827996647	-0.07263084147361573	-0.24422305380123038	-0.18114891019885768	-0.20837656397602275
1110004F10Rik	-0.022375795005642247	-0.04314803532998974	-0.20098951229339557	-0.11897159134892742	-0.06730765046845945	-0.09972716452018465
Taf2	-0.0225809707120211	-0.17567563036218628	-0.13569081008001704	-0.07619542868630633	-0.014967201026391581	-0.28992147329735424
Ubxn4	-0.023067622511671434	-0.18188985083682727	-0.20324420459579487	0.0979891407284246	0.009734797300984168	-0.08377704881498223
Sept8	-0.02308167708656561	-0.1540727382798228	-0.12271257422707918	-0.4471795007383575	-0.4607664116950025	-0.5450980620519379
Uck2	-0.02537159147670228	-0.18040028236153396	-0.18863882447793281	-0.046719266182425355	0.056381383127770246	0.0067333474470689944
Mcm3ap	-0.026733171423542004	-0.03139324323755608	-0.02998941840382107	0.04572163381998918	0.05339913461612983	0.07228445218233244
Gnai3	-0.027465912725575036	-0.1576089662352762	-0.07983871670049644	0.1901584085089785	0.15881715565931895	0.07943913713007776
Ythdc1	-0.027723519806400157	-0.2165816222741445	-0.22377068980183545	0.13375914501267214	0.14402242698144427	-0.04023506404729091
Ttll4	-0.02916306868743652	-0.1233863572600689	-0.056145787254940106	-0.06296109059409723	-0.04971145267096682	-0.07275361323156011
Plrg1	-0.029304102293902626	-0.08043283385951502	-0.05124371279463781	-0.12654526600304625	-0.09431174717595263	-0.14999920968860156
Ppp1r9b	-0.02938679948580498	-0.1457677647007529	-0.0596231277850175	-0.20628741679157994	-0.2689271780436864	-0.24400303720331362
Snx1	-0.031546694446447074	-0.17003278435011748	-0.20949323572074235	-0.1133280934175661	-0.06855950228456768	-0.0003809685245043886
Zcchc11	-0.03158788002078461	0.02843141056431565	-0.08092912021429692	0.08501789163103106	0.055081081343015634	0.06134841413994956
Ptpn12	-0.032101552029068135	-0.07718528114422082	-0.07545542832057425	-0.13353646697573704	-0.010596086719252546	-0.16762753838252253
Stom	-0.03210660763845215	-0.10491452919845509	-0.06835510871592106	-0.35445624013910704	-0.23297453706128593	-0.3486495122434431
Ghitm	-0.03257135891983426	0.058725005451369244	0.10111197753475588	-0.30819567147380583	-0.1874826700243919	-0.1984879217549449
Uqcrq	-0.03258993469595242	-0.021102874729336522	-0.0822518025134742	-0.22279087360395688	-0.13529033956643258	-0.22490524868677667
Ube4a	-0.03382561204599408	-0.1706414972382505	-0.11950461542084528	-0.11733123049174107	-0.05671333489235495	-0.2012388133817917
H3f3c	-0.034060584443874185	0.012518787626463353	0.01255212935721722	-0.2563531261478399	-0.16317394262906162	-0.2672649709628211
Far1	-0.03449630688335603	-0.048983821352949264	-0.02712664178338043	0.7088002949078451	0.39599272115263684	0.49785579140748215
Ndufa10	-0.035553851511238	-0.18321143362475198	-0.18747778735913892	-0.15825229795024998	-0.0140704677269082	-0.16425497989323518
Ndufa12	-0.03560079825411883	0.2005963731578136	-0.026428928327895167	0.003260043332419802	-0.03466225015919544	0.49104747425560197
Oxct1	-0.0357913912920285	-0.15655553489992757	-0.17448265484386402	0.19248141900229354	0.12666394853908752	0.21053278015779409
Cox5a	-0.03601456124929622	0.07901414864911942	0.08223675053633975	-0.07153617788988613	0.06893693817124898	0.06274487225200402
Rsrc2	-0.03626662235865531	-0.024544758241445475	0.024362241256536046	0.0691770996490386	-0.07190682553569981	0.09756960968510095
Gm28036	-0.036278635113571316	-0.1320183408410679	-0.11156211688794059	-0.05473493250168657	-0.031236337776608374	-0.06138504159372134
Ppp6r1	-0.036747302551329145	-0.18696729544150453	-0.08923439596060279	0.1769571979191255	0.263279004176037	0.08301647960395178
Nol9	-0.03723242775441536	-0.22190473277811956	-0.20959418631819374	-0.1926370110601703	-0.15271283230555976	-0.27501562703537663
Pnn	-0.037968538054718386	0.08077062988368015	0.0023734768254336787	0.05814630261043989	-0.044130463083690404	0.2258120666860655
Ccdc47	-0.03803742733598927	-0.09812300183391968	-0.0857026476279703	0.0072790470754639375	0.0270712434473683	0.10365486252378707
Senp3	-0.038871674844800204	-0.05055339774025054	-0.16700065299146932	0.20395604478540932	0.11536850241866087	-0.03496762763252925
Arhgap19	-0.0404732565963654	-0.08242948640756727	-0.04156571250857833	-0.06448007621309458	-0.07763256742843774	-0.04313306403308489
Gbf1	-0.040931908541951965	-0.14616853887551645	-0.16679941284532276	-0.07934492298656634	0.004294199788628877	-0.12169743873669983
Cabin1	-0.04114375036352943	-0.04117935297296475	0.027689612609611086	-0.1660154301506057	-0.1469190096790899	-0.1843898703180875
Utp6	-0.04172958296260268	-0.07903001951350007	0.005287297585665143	0.12759417869400758	0.0239064238227175	0.12158008165065845
Hiatl1	-0.042586946182485166	-0.051786807514973804	-0.11836375017008187	-0.021900649926675782	-0.034102930002016196	-0.031396733145832884
Atp1b2	-0.04365361992516505	-0.2825243981982232	-0.2615686983190659	-0.6093456713491098	-0.510118386492546	-0.6496572222286702
Gpbp1	-0.04381177658397455	-0.0985622321059578	-0.006999720885325678	-0.021000374940658414	-0.040713060954306504	-0.03254667288431812
Gabpa	-0.04519085663896772	0.012633115630872792	-0.06505644687779022	-0.004805275207408953	-0.03144928314349489	0.26340569857857243
Kpna1	-0.04549225477812416	-0.14047822203009228	-0.041155431203499286	-0.08833784287884308	-0.11882482498535203	-0.17746961600972727
Glg1	-0.04610421802194827	-0.17712243886536028	-0.06195210397428362	0.13445911187153206	0.14958231401154867	0.06325034026470966
Sfxn1	-0.04700568077979567	-0.14782285649986743	-0.10437187921299429	-0.20691329825250512	-0.12420991217545468	-0.2088350438895551
Synj1	-0.04703679983902439	-0.01975473277258228	-0.008342709174287415	-0.139010813267322	-0.13115761491058245	-0.20235088033166693
E430025E21Rik	-0.04724992788047237	-0.20879784792818984	-0.08401457414943227	0.0332969650295386	0.059853299169793435	-0.13400896381103553
Clic4	-0.048699949819937936	-0.28481736024328264	-0.2049414840628093	-0.42742010693451826	-0.37846982370347326	-0.5431994854184197
Zfp407	-0.05024019629744034	0.38725048312342225	0.1844245330811203	0.05509822375390434	-0.05563989390483734	0.08582194267684608
Cmpk1	-0.05025832217153855	-0.23164394366014004	-0.18269620699241046	0.13448684783943854	0.000507760656258423	-0.06855517767613666
Plin2	-0.05077150995875685	-0.2859562879902851	-0.1764781473355208	-0.3305996547024098	-0.2312002017241976	-0.43812142270011495
Ythdc2	-0.05091363439063718	-0.02261083706475219	-0.02346464113985624	-0.09069087560849966	-0.11440914377915151	-0.10240910529181976
N4bp2	-0.051157881491316566	-0.1533432260942009	-0.05948141163693206	0.02630808883491077	-0.025963185080784407	-0.19035210777454165
Nadk2	-0.052224629132432025	0.13892551534277886	0.1760138007924394	-0.2556568257228749	-0.31429929687260766	-0.2667978899698499
Lrrc40	-0.0527695184572685	-0.25106567261232754	-0.18516343866229862	-0.1933990049820323	-0.24950000685035634	-0.241620908567202
Aftph	-0.053056097924007985	-0.2095765722812683	-0.17553915886773758	0.04287482492639237	-0.06610496533501407	-0.006367936565947504
Iqgap2	-0.053844599598771525	-0.16990433487720158	-0.060264384908606784	0.7156183594384504	0.5379395624042098	0.5731123985246126
Thada	-0.05457734090080456	-0.028131206659085542	-0.05948141163693206	-0.03452101878500461	-0.029309788923423848	-0.09197518974302316
Bcap31	-0.05506583510216065	-0.08810249452480096	-0.05321762546352708	0.0560755244786997	0.09140699254326577	0.0323374612240798
Rbm33	-0.055421881926177	-0.039445097506738226	0.03746741399547038	-0.04806229112911952	-0.1088272957825257	-0.10998056513885959
Nudc	-0.05603655866563692	-0.12180840275754566	-0.07492496050447708	0.011135531746360977	0.03811424557059616	0.09836304573758758
Usp19	-0.05656735440763699	-0.08127085984720618	-0.04310118794661385	0.001337663483653067	-0.13576604658514282	-0.1961718615077456
Clk4	-0.056887251643142754	0.33931846058834253	0.17300921999425417	0.0285239742043775	-0.13329944803307028	0.17678222171314523
Eif2b5	-0.05705617897404861	-0.2923972107313324	-0.21593312403138493	-0.1673237534675817	-0.15910596069325825	-0.2695804114560081
Hist1h4i	-0.05726405900825951	0.23283171961850727	0.03786826514139238	-0.14556649609965464	-0.09958846961888254	-0.11522791582320206
Rpl12	-0.05745684977366367	0.4170590712080925	0.4427096785429234	-0.26738049532292146	-0.2836553744841199	0.06513152687809722
Pom121	-0.0577525532096156	-0.29988394623469433	-0.22103489669264853	-0.1554026922254275	-0.0474770669263325	-0.30780818566672197
Gmnn	-0.05808176103073172	-0.13658803238346173	-0.13501467182798274	-0.21090742911579333	-0.1842245137390547	-0.24141961311437457
Podxl	-0.05821180175981139	-0.3412778200577362	-0.30216845146089916	-0.5811119430318216	-0.5194181985386254	-0.6766416034133307
Lpcat3	-0.05822703881230815	-0.0830807516554258	-0.0637722146400774	-0.06170995625171937	-0.10070230253965125	0.051878171205148975
Xk	-0.05872954161232534	-0.08408768027437699	-0.008066166796904656	-0.4719728991154498	-0.40819315253669913	-0.5143997135329127
Rnaseh2b	-0.058732564781011166	0.3845665447438408	0.00604854760599868	-0.24722799031562206	-0.18615319026283325	0.3763230002775225
Ccnt2	-0.05880934193943682	0.1852574661727863	-0.15236958124904387	-0.1746535959659297	-0.2177572046524509	-0.05566208132249676
Ptdss2	-0.05907607282562787	-0.14200017674438045	-0.04803856681520911	-0.5035513734650755	-0.43194635511710017	-0.5484503707894556
Dlat	-0.06022340090632769	-0.2970205785691531	-0.29164242437496546	-0.22004465655607414	-0.14534826452786365	-0.3846850130269272
Chek1	-0.06027362022896429	-0.038906028873409694	-0.11090572716918647	-0.17189589625409846	-0.2518557405148626	-0.018037957223424696
Umps	-0.06063548967707205	-0.13004499714617884	-0.15528754521229687	-0.19310627551861909	-0.09049270774586045	-0.0950493768949909
Nploc4	-0.06081787458468061	-0.11874904324519427	-0.13556839176592744	-0.1402216747547643	-0.15526273978546756	-0.27149731039918923
D15Ertd621e	-0.06092776551842677	-0.125741378122531	-0.05530555418799623	0.18601685224549314	0.15977332818578743	0.08927682893323162
Fastkd2	-0.06132076796121588	-0.05294999107878864	-0.0650982207941101	-0.20841172533490576	-0.11390835237302029	-0.408800919293945
Stxbp5	-0.06298714901565569	-0.12464966311558805	-0.18244736216188198	0.11746604849337518	0.39489209326230684	-0.057870022575084314
Ppil4	-0.0634312879653935	-0.07424946080300843	-0.1433110149207458	-0.09045686411439251	-0.18415860744997845	-0.05578923423606849
Paxbp1	-0.06361554573129553	0.1449996500865888	0.05689550727621763	-0.03530921350374244	-0.16816330328588547	-0.13203760109308882
Fnip2	-0.06411964809436135	-0.0012457819895355918	0.05762574488379397	-0.33686106474454364	-0.3793071127202609	-0.3927649598641328
Psma2	-0.06459147202859157	0.09808451633863438	0.0015905035537589554	-0.013295542934651015	-0.024767969422697527	0.18169150950829324
Sbf1	-0.065476437625642	-0.23468220345007412	-0.12161761730010008	-0.06858032399542514	-0.13709410502827626	-0.2585968065752621
Chsy1	-0.06605695463265752	-0.06752657149137652	-0.04434392838453797	-0.27421358753411323	-0.2736118694362115	-0.27710266276597484
Heatr3	-0.06617970646054831	-0.18954745328087594	-0.13900442716715966	-0.2464495371813673	-0.19393190477580383	-0.23361195020057046
Gnb2	-0.06716043824740735	-0.17977643682289426	-0.03318186130204149	0.12033731666926216	0.13662378849012552	0.0951149572172758
Rab6a	-0.06736577414559691	-0.10922992339994265	-0.05765689512234204	-0.0016612561516144149	-0.1084016186558303	0.10043703695083077
Mphosph10	-0.06776668433740274	-0.1543469296568057	-0.14743540915514994	-0.1277060347133841	-0.09337334819683735	-0.05620176500428766
Nol8	-0.06801093143807968	-0.15158674485964016	-0.13751774771392636	-0.10182130806661004	-0.20261605934590035	-0.2055558132885038
G2e3	-0.06823708286367886	-0.09462716555282957	-0.10651562851611313	-0.09527494588441927	-0.23481183897899824	-0.24742013561035323
Ppp1r15a	-0.06888113230976517	-0.07063938418120372	0.13953952059107297	-0.5096037961280763	-0.5203083789555659	-0.5575204983413845
Cd164	-0.06926654126474682	-0.1570575645425877	-0.07458663750123624	0.7126096948298659	0.4743927452175245	0.472999456743972
Ccne2	-0.07099276605198929	0.008604712063635016	-0.02820495982160591	-0.15476982666381067	-0.22594094119020008	-0.09350046744190633
Rbbp8	-0.07143039084757012	-0.13477471018598602	-0.09758611085847456	-0.042545284045502285	-0.12349278278060452	-0.1411636487587837
Rps3a2	-0.07143039084757012	-0.11771174962168295	0.006027352093254748	0.2952503986948737	-0.02070423618520502	0.5221352682719178
Snrpa	-0.07258556452831821	-0.31732431272035555	-0.2785221628250958	-0.07914828232816053	-0.022142092398645813	-0.19222134495643795
Strn3	-0.07260331706497675	-0.12536216289968827	-0.12161412953840119	-0.09637466682326792	-0.10463106391075976	-0.18058626466216804
Pdia4	-0.07265162635095668	-0.14230248690553388	-0.07305294834597423	1.008115770546974	1.0172210412967109	1.0593328630985765
Cops6	-0.07272210480050495	-0.09869072743394675	-0.1378337032087366	-0.07831248796236946	-0.03238724583088606	0.009835864374547736
Npm3	-0.07273010809416929	-0.13126272220408633	-0.15225479964965732	-0.09411699238837029	-0.02891154272180606	0.08083565256727944
Sars	-0.07317197093189426	0.11728560121334437	0.023015538303758413	-0.2856759416809257	-0.2335767532397819	0.07667886905506337
Sqstm1	-0.0732046744819554	-0.20998297419373071	0.24109539477579403	-0.36292746017317556	-0.3573952938182603	-0.4172171023350447
Notch2	-0.07338436765298971	-0.22184599424206883	-0.11220161192975119	0.3107812346829367	0.2953107838127436	0.1521784340988402
Pik3cb	-0.0738551737821446	-0.16172385288398633	-0.035582029874135515	-0.22482120098781463	-0.1835721839626426	-0.2734862460428584
Cdr2	-0.07466353949580393	-0.25677976593155594	-0.15636059613964567	-0.5177312637963654	-0.510412754371952	-0.6106895284271519
Wdr5	-0.07467677383406614	-0.2522614870625515	-0.22290331158379215	0.001906942819055522	-0.02561319123176608	-0.16481145311870857
Mdh1	-0.07541681199293325	-0.08250291783101601	-0.1448656307278379	0.14411361961891098	0.09897669129325978	0.10622427963736715
Nemf	-0.07582683865976785	-0.11194045413669824	-0.07409691270820881	-0.13935416170442932	-0.17871174618417823	-0.05351875814888493
Slc40a1	-0.07606721404683185	0.3590168525928506	0.6436350240744015	-0.48654320016392727	-0.3433711291091169	-0.2711084382170753
Gm14681	-0.07631533286112394	-0.3214635728307261	-0.42826182259610457	0.0237196161702333	0.1380204032086208	-0.3984341950048466
Tex10	-0.0768669802498416	-0.203663676779598	-0.27458927589446636	-0.05210828281830367	-0.18410055383483512	-0.00260325307424541
Nrip1	-0.07718357900802911	-0.18668330141495262	-0.1276766320137835	-0.3710760940543939	-0.2970002823537455	-0.3938534037869721
Clasp2	-0.07722892774081637	-0.12093047281249542	-0.1227947053083545	-0.0945885428174587	-0.0845844517104392	-0.17747744126235843
Ebna1bp2	-0.07785918208101056	-0.2155592166957	-0.18461423320369313	-0.043001024433100346	-0.03907336098703406	-0.07187923536862315
Tmf1	-0.07821476454165809	-0.20086705050549658	-0.12133864951082407	-0.027169340024102567	-0.05845927799644167	-0.14006314710279036
Mpp1	-0.07885669797411175	0.21755393816664623	0.17877284048519504	-0.22329382470863143	-0.22193051567825628	-0.2373541896694958
Brwd3	-0.0805920008709099	-0.15719109127265593	-0.10320962796347653	0.058672581175108915	0.04508107310317052	-0.021679684429756325
Ndrg3	-0.08060807052256842	-0.06248045089864937	-0.04860989092885423	-0.40086015091923644	-0.37094131939417113	-0.39259075872436405
Naip2	-0.08080594482742542	-0.07979196206631212	0.024453359377493787	1.2606078313298104	1.067889631896188	0.8462065637654961
Nsfl1c	-0.08082127616817508	-0.10470774315145773	-0.10238824784626191	0.03025899364707188	-0.11008668760778839	0.22922017330194702
Cenpc1	-0.08120027487467786	-0.13352008073272997	-0.11689945155980448	-0.07179502515635636	-0.09743708143432962	-0.18915966028325307
Smarce1	-0.08162673249837933	-0.0667412985075995	0.0005992344561072846	-0.08956360727059028	-0.032889327025017456	0.07891534999143855
Cdc23	-0.08178648949801935	-0.08282400343296982	-0.07986723044378147	-0.12139021671132903	0.07900407278172002	-0.1283436089742676
Mtf2	-0.08215062867977431	-0.23071756804823818	-0.21608227742154373	0.3294136049058323	0.19516874657026306	-0.00185924193419158
Dynlt1-ps1	-0.08217726327739017	-0.10541638097975758	-0.14874036460794188	0.09904417071233908	0.02782151953308934	0.08480515084088891
Fam208b	-0.08217726327739017	-0.17667933392479346	-0.18606209055780729	-0.06558269076113106	-0.10508646164607999	-0.17455217851493648
Rc3h2	-0.08274715358132277	-0.11422082371255701	-0.16784756308475482	-0.18204554093764916	-0.057677019145095564	-0.22988124734129783
Gsr	-0.08295205647662493	-0.09745198466275275	-0.06634031200873536	0.7418964205800033	0.7020778595670242	0.552881676660378
Ino80	-0.08297136111442335	-0.019817317963705	-0.09467473156223292	0.025242283692659132	-0.06712239369680628	-0.028089736871319836
Clta	-0.08370025697761656	-0.1284913196352449	-0.0857338797557915	0.3087560229161828	0.19761975713661398	0.30661357642645387
Aifm1	-0.08505562326086213	-0.0986281093117495	-0.17847699872996195	-0.08778350782715108	-0.0830913585259775	0.0032985682934955143
Cyth3	-0.08691236739428317	-0.03275055947914635	-0.06031788554917054	-0.5042977747069424	-0.4934696611324476	-0.40633787996125653
Psme2	-0.08749864803083043	0.0387834817004845	0.09390591552667298	0.314020480670447	0.24071140454935128	0.7074139515002249
Shprh	-0.08764613318771783	-0.0757674188480444	-0.08302410294784762	-0.028323572637367792	-0.07722569146075382	-0.1113756277789039
Tars	-0.08901618209636603	-0.10642008454236457	-0.037819151120575496	-0.20277174198902245	-0.09887134022403238	-0.06544323306179581
Tma7	-0.0900577653918082	0.06239689190049006	-0.022196037806413205	-0.1461911444718412	-0.07298474695603953	0.15682052212052133
Utp18	-0.09020778375661175	-0.2376860822385481	-0.23160510845480065	-0.2639970536125687	-0.17890516243746146	-0.29398121627956686
Fam46c	-0.09049891255808505	-0.25170290105578386	0.14507143708765838	-0.5945918250877593	-0.6053190281017118	-0.6895879704170862
Srp68	-0.0907699913222605	-0.19771752671042436	-0.19902651273027075	-0.003603605784217729	0.04670706921525872	0.06687477530535081
Npepps	-0.09123922833484625	-0.06262915683099128	-0.026978261703646287	0.17746526064861515	0.13789949815327673	0.2613938003082988
Mcmbp	-0.09241459018461323	-0.18150930129760715	-0.07805704271876149	0.1632807600633036	0.1794050400478785	0.11083754947872954
Alg8	-0.09245885860232023	-0.048394553156675874	-0.09610415867597202	-0.11297896508795835	-0.0847465716028369	0.00833680728694004
Mtx2	-0.09350765071476484	-0.09503621777604841	-0.11760985683746003	-0.20630610496999874	-0.24344151012932055	-0.17759032953514448
Mybl2	-0.09374721204661096	-0.03890880008588427	0.060160941459179995	-0.23845847137238327	-0.22621231935362673	-0.2455210851283259
Inpp5b	-0.09387910011776646	-0.07466445057138878	-0.08194488060912011	-0.2394400423825571	-0.24958118984544617	-0.2123673876278361
Nmt1	-0.09430793836590205	-0.14308250309804288	-0.04021483443524132	-0.13169230964016534	-0.13543538097085164	-0.0211538086918069
Cdc16	-0.09489213438311378	-0.13672418156474078	-0.08069798708802023	0.10568531672150436	-0.09024456896741015	-0.027939927060492132
Stil	-0.09512493529718867	0.008431330760000688	-0.046454771204875	-0.14335008782983805	-0.1209000889405385	-0.195930789661861
Fkbp3	-0.095855100915342	-0.055231202849450954	-0.16935866076206388	-0.06584153802759862	0.026626303875002342	0.11252955501340756
Parg	-0.09690634040827241	-0.1329931998543198	-0.2277942618206976	0.16107952350128102	-0.014253300212077801	0.17851748249092583
Atp5j2	-0.09700104134868183	0.13383261537483587	-0.04426858170827138	-0.2376486054705481	-0.13274219168523477	-0.02371538753528269
Foxo3	-0.09701692108149414	-0.12257924811896026	-0.015745634177546656	-0.41337606525126874	-0.35030702007616193	-0.5099261815535558
Rpl10a-ps1	-0.09707633641873101	-0.2988802426720895	0.22578185034351858	0.12311696649383783	-0.29464766501852563	0.05648452292272443
Emc2	-0.09732058351941052	-0.03691361283188943	-0.09967403958294123	0.0343323540954115	-0.06827381937702838	0.13429172172947243
Smg5	-0.0976006295699188	-0.011355710846294732	0.08022806945856979	-0.13643115382671467	-0.2051099670915105	-0.19609944363934756
Mllt3	-0.09784901835605452	-0.2223266913043459	-0.12999679810524195	-0.5834814669183578	-0.5253557147099247	-0.6094274966197346
Nol10	-0.09829757192212026	-0.13577841374859312	-0.1672707320375947	-0.2752489765999832	-0.26046449719726344	-0.28694035456912587
March7	-0.09849273885702609	-0.21163336861373938	-0.2641525749029431	-0.10781322422897244	-0.21305488489416446	-0.20665395121018434
Mgea5	-0.09878606612347622	-0.19926266408343	-0.2061584045308144	-0.2993217723814819	-0.23799444282524665	-0.3662381127399879
Gm13237	-0.09951880742550938	-0.000780284578069198	-0.15761406168693098	0.1557317220687719	0.09260220820135277	0.11789556872421895
Cd44	-0.09958745912704751	-0.20297448666847148	-0.1336375758885022	0.4843350512737248	0.404666668970827	0.28816423681174674
Rap1b	-0.09976305452618608	-0.14004415388966834	-0.056871500731345566	0.24296325086839352	0.22192454240626133	0.23177430414252248
Ice1	-0.1007400429288985	-0.16413303939221677	-0.12081431791818045	-0.057558425500630464	-0.039588643582963844	-0.1286429501002271
Glul	-0.1014868098632247	-0.22213016890491905	-0.04718848600004496	-0.1709154146709942	-0.19738046811395196	-0.32411766606736014
Rrp7a	-0.10163854306903448	-0.184293951099364	-0.19584394042038142	-0.030191721308168214	0.013460094796447131	0.009584270187405998
Noc4l	-0.1023501967394927	-0.2734451831286591	-0.26768675158222865	-0.3334548921027378	-0.25933267336873195	-0.40820824314620374
Supt5	-0.10293826683499724	-0.23489414055594796	-0.15657009732469643	-0.15514384495895991	-0.10532550477769574	-0.16113714423790873
Mrpl18	-0.10350709751779383	-0.33722275338129654	-0.33542681304969063	-0.22369236971042675	-0.19575189584076025	-0.2843974159526537
Mak16	-0.10367100813703016	-0.30013487212534556	-0.21999093233041397	-0.29285059071978914	-0.29321340622882286	-0.31854021308834146
Rptor	-0.10367455434736994	-0.16591044928238832	-0.12604439336872167	-0.16844226664490736	-0.2650365841828798	-0.30816100257658013
Dgcr8	-0.10374046636978324	0.02815669282094832	0.13748019181886534	-0.10168975893663641	-0.20237507784567715	-0.11631588565198638
Hyou1	-0.1037896832595713	-0.17127586200424944	-0.06481050186883075	0.5494285194686594	0.6205662483878809	0.3712515388982989
Mta3	-0.10443053198069398	-0.11689852325696606	-0.16618499699779235	-0.249530341711093	-0.3321255174541667	-0.29347942964966406
Etaa1	-0.1048922436404194	-0.21682747642903777	-0.20354849362522792	-0.12278793665049607	-0.16604246020846702	-0.25534049604991005
Phrf1	-0.1055062477702674	-0.05474701929698203	-0.08027662453637599	-0.09793893678730886	-0.1293069734050899	-0.04087999302110282
Mettl16	-0.10574187993090717	-0.17009464299854826	-0.1645601450460816	-0.16936620645440317	-0.17660480194836423	-0.14414620004620915
Ddx23	-0.1059564919815224	0.026733643090796972	0.07621784776939702	-0.252952707267966	-0.18862689574305985	0.30517723234408617
Map4k5	-0.10597565891563318	-0.05630686174111095	-0.05126446610963714	-0.2842647706523365	-0.37012298749190375	-0.47342751052469767
Fermt3	-0.1061134791438084	-0.14882656006247233	-0.05869843836525734	0.0464981756193944	0.1102913999410246	0.012363965744952186
Usp37	-0.10643999803792784	-0.14765331051559127	-0.15091653909294245	-0.12782575723111772	-0.11723301941318064	-0.19507303839142787
Kif2c	-0.10767099575479777	-0.14489508580138796	-0.11371219820082319	-0.1224132767159921	-0.18076413340170822	-0.12312226947557688
Zcrb1	-0.10775860460110795	-0.2572610404573537	-0.25555032280333506	-0.26860136516939553	-0.2624335630454387	-0.30716571692993855
Grina	-0.10782320884855118	0.026570637502947355	0.042566104771445325	-0.49578684763048103	-0.47369097059981274	-0.4362944028533419
Map2k3	-0.10824287913326357	-0.13927440482564732	0.009825323571759999	-0.33384251088649	-0.2746737117317768	-0.42817964649383405
Dcaf6	-0.10838292293245663	-0.00561575708347243	-0.04346799373535331	-0.38455693857501716	-0.41577035402436824	-0.4851404557503948
Birc5	-0.10839716042123615	0.015233697351739664	-0.04232463704834864	-0.23178873244723647	-0.20470809496035203	-0.11201969531727629
Ndc80	-0.10855595015058665	-0.16864970542394322	-0.15657009732469643	-0.16213272115359056	-0.1579149937334825	-0.25981217414225266
Usp38	-0.10880019725126348	-0.2356469182279039	-0.19989461835740932	-0.16213272115359056	-0.12468799843869152	-0.26935175407258094
Rad23a	-0.10913420969764777	-0.07937190412526567	-0.09123559320000052	-0.43270709779836647	-0.36354496239213385	-0.44681370465514875
Elf2	-0.10943104684798081	-0.11051325106852627	-0.10382428604765667	-0.22289077498377807	-0.1935139905261431	-0.14380472840812322
Capza2	-0.10957813450271864	-0.09165416742541667	-0.07418561947040277	1.0082411314545978	0.5325059157638651	1.2024523995425367
3110002H16Rik	-0.11007159778421301	-0.0192846579229603	0.10833572175042248	-0.35201284955825557	-0.4433937208742116	-0.30192142593318066
Ptpn11	-0.11007822540927581	-0.300039650900934	-0.24894607034365512	-0.06856303211908832	-0.11436730879431739	-0.21793424053662652
Zfp451	-0.11060169763671554	-0.11956342364950687	-0.17990706723957028	-0.09233391174918641	-0.17838608139440654	-0.19180937361398737
Aurka	-0.11065909763235478	-0.234742446593618	-0.22964755491227526	-0.26992549961365364	-0.24025053377443784	-0.3873978414590617
Plagl2	-0.11099030607042833	-0.2331802782187823	-0.18573726765124515	-0.3114340956801521	-0.22526606580332656	-0.3599315316469258
Cox6a1	-0.1114841438469553	-0.12274031101537043	-0.18216745623997171	-0.2067963436293104	-0.1134409644867026	-0.2209478945554921
Prpf6	-0.11189635038453369	0.11317535413323673	-0.01800505341894883	-0.1563407590128168	-0.18777170585468206	-0.02211554399828042
Anapc4	-0.11197347587951008	-0.10417222027263709	-0.10987333416578912	0.09762163716647533	0.08468627924826536	-0.03644635148760412
Gm4202	-0.11221965666075134	-0.3739070839768982	-0.2886315891473019	0.2732483810451146	0.3909280364596269	-0.011783095953692563
Cks1b	-0.11311002267018572	-0.1562612147400924	-0.24297204657492635	-0.052274424888410866	-0.0760645375219829	0.028419219523194778
Copg1	-0.11340577831467392	0.049010816430470276	0.23612754133621638	0.12804986416279834	-0.09155754383406352	0.2614635548291212
Nop14	-0.1137750837895376	-0.24851788184292276	-0.2340048781800236	-0.24202483643195075	-0.2327246426599214	-0.36327871322000876
Asun	-0.11400707377685763	-0.18949588863454808	-0.15455115614761628	-0.0852123883097244	-0.19121612807305294	-0.27474953152324766
Rev1	-0.1140681971518495	0.16746661688694262	0.04341471247325487	-0.010001692343711642	-0.050182006883248205	-0.048818407000527295
Nptn	-0.11679655444037229	-0.05751024244875635	-0.10490659763521852	-0.19831300160916357	-0.2705372320906309	-0.20824229462271276
Ilk	-0.11710195859284979	-0.16944890161098694	-0.1257629709216407	0.07848036126082172	-0.06768903493608079	-0.07121016166399931
Rbm12b2	-0.11747205447255524	0.11374671480533359	0.043412019171452	0.0924323427237845	-0.049588517920650076	0.12030300394448995
Cldn13	-0.11759309287566137	-0.13653119142054676	-0.0626133047236332	-0.5962195870199567	-0.5226948125813413	-0.657791524360672
Samhd1	-0.1186653450748158	-0.12163062619188808	-0.09458314199663019	0.45927239140626924	0.40447647348663146	0.6002869811309727
Mrps21	-0.11898628426993456	-0.051151583336884576	-0.1244661628908971	-0.17289240243062065	-0.1708758310070579	0.07730200340193324
Pdia6	-0.11968612189112329	-0.0062670156411157715	0.04435148999730811	1.2020461369993622	0.9912989655789306	1.4679601393804242
Cul2	-0.11979811843358182	-0.17469316691306658	-0.10700612235745989	-0.17169804067063554	-0.16408830193624402	-0.24115691394716957
Gm13577	-0.12027981098311633	0.3178955965493782	0.24091933359591247	0.13036468995493602	0.03618802913968964	0.7251494536642343
Cecr2	-0.12057182141515363	-0.0655529790934241	-0.08160039840939766	-0.4502347447459546	-0.37833870428490185	-0.4822738511516432
Sgol2	-0.12192731179306024	-0.14712183109036667	-0.15594688973262225	0.0017580156442348275	-0.05331229318005703	-0.1275042161549668
Psmd8	-0.12198954068786166	-0.26099043318370835	-0.20354849362522792	-0.06506499622819327	-0.08189927787921047	-0.1080732308754539
Gpatch8	-0.12303124503050555	0.10564462913984525	0.047125677191988485	-0.15711241862528055	-0.16288379521594878	0.24409120519638647
Tubgcp3	-0.12350464842806157	-0.10279823761570617	-0.0954286977458689	-0.23264253673611304	-0.31281347138753346	-0.22772320332463736
Pspc1	-0.12367653163037028	-0.009798270426226363	0.01806201332531249	-0.06889035996281395	-0.16805546507359218	-0.14243308308186986
Fam178a	-0.12467625879531674	-0.15058304129703307	-0.09784710194903194	0.03743852129302408	-0.08668014051155556	0.01534508447318062
Nbn	-0.1249887027881618	-0.2924522640862802	-0.28817778604803806	-0.2020570146622428	-0.26136638451649813	-0.346046037827444
Gon4l	-0.12503543365298705	-0.04650743500116321	-0.02743105573736373	-0.1502699738162937	-0.1715100949409561	-0.11505863523772772
Zmym2	-0.12516475299667282	-0.1242358227786237	-0.06939907307815553	0.05659321901163481	-0.013532942236689067	0.007296063906963888
Snx2	-0.12565324719802648	-0.08709879096219607	-0.10698179011858079	0.26004717045526177	0.09308029446458695	0.3537020601270426
Mpp6	-0.12599313117807023	-0.10842746192951346	-0.1744126119073304	0.06961436588822384	0.004722190912131561	0.33683628272605526
Sppl2a	-0.12621258378092923	-0.1595389953523065	-0.07361921333776557	-0.11958631299776314	-0.12201312699315228	-0.15885125965474953
Mrpl23-ps1	-0.127118729802095	-0.19650247928626438	-0.22964760268108017	-0.13003566011159146	-0.21432917279514296	-0.1313259569556301
Mrpl3	-0.12745411966043116	-0.2174684080727737	-0.18859515608989502	-0.18103140554657887	-0.16813776083973545	-0.2734233619110644
Slc11a2	-0.12771135568833458	-0.02650762670719175	-0.05185748290000685	-0.5685014198093612	-0.47042516997058076	-0.5230326080570741
Rab1	-0.12784264958049218	-0.13454966110970276	-0.16050927439403873	0.1703958456285505	0.04723245387873627	0.3654626791326645
Eif4h	-0.12833996530548156	-0.2366506217905087	-0.251570854287994	-0.18931168413269922	-0.15863212312833241	-0.1989973520864041
Setd8	-0.12916458113580775	-0.13949385229156164	-0.11545614888455309	-0.08780336509245476	-0.11153365295490056	0.0788652628208364
Zzz3	-0.12961334454175796	-0.125325041348292	-0.1283878164180901	-0.058433408355123596	-0.1057274379297414	-0.025660170860476974
Lin54	-0.12961577038900696	-0.21834595731790607	-0.23792873331767436	-0.2949598518925089	-0.25963895943951326	-0.39233537834208515
Atxn2	-0.12965332285848555	-0.21724638638689778	-0.2799722796962144	-0.16830995370372767	-0.149196341781445	-0.27278431745537474
Ccnt1	-0.13017114925740694	-0.19275317640463677	-0.2040967810102505	-0.27947846749800703	-0.2199666290370777	-0.2268349369914849
Ammecr1	-0.1307824363122597	-0.2652561733247836	-0.22964760268108017	-0.5395320356635255	-0.44787431238515635	-0.5683579625138361
Atad2b	-0.13102668341293908	-0.12850156291969883	-0.1192483713748309	-0.1478961214978648	-0.18899060084371813	-0.1432504318685437
Snw1	-0.13175942471497198	-0.30465153815707435	-0.22286183432655773	-0.19138246226444183	-0.18612208326431273	-0.25921595039660694
Steap3	-0.1328732060242147	-0.21075430545865603	-0.1772591820045727	-0.5826904860097452	-0.4632344761559728	-0.6174334933510413
Lyst	-0.13298066021835855	0.013522491189068144	0.18846012439365295	3.0884712511480497	2.386460099200068	2.73740459521805
Vmp1	-0.13318082814923776	0.1123447281838871	0.10737237379487782	-0.26031704178384263	-0.27863334982461246	-0.11278300946385136
Hist1h4j	-0.13346915441971474	-0.05247101805228532	-0.2212958877832059	-0.13391836910860927	-0.040066729846198135	-0.13102784508280724
Alkbh8	-0.13351073804988567	-0.01657407127367133	-0.13916958988720904	-0.4262292084260564	-0.33854900250149994	-0.36908970497857313
Uros	-0.13396635573639168	-0.15767040701518278	-0.13889647745084885	-0.5435652165013974	-0.5062280598889364	-0.6049696513527283
Upf2	-0.13428685450843827	-0.10977956549724249	-0.09197508024656566	0.004741795138159507	-0.11941102170373794	-0.08401429320136344
Ruvbl2	-0.1349346370237807	-0.26751450634064683	-0.28706564260395256	-0.2051013673872298	-0.07090329382481789	-0.16352203922049133
Selt	-0.13554948145780923	-0.1381720150486434	-0.2376026104331681	-0.0811414985370477	-0.086173180601629	0.012779127186896756
Clasp1	-0.13647205963128228	-0.20456845755841516	-0.23695831918559904	-0.08118994566167483	-0.10273679419280268	-0.14938635650266283
9030624J02Rik	-0.1366809842532835	-0.22868418749509517	-0.1822269930706872	0.03224281540664163	-0.02050239680350202	-0.1852928120906547
Bex4	-0.137132860929882	-0.04544509311404217	-0.2152930927003608	-0.5115765308850118	-0.48420886839097116	-0.35818909217377126
Qars	-0.13723755647757413	-0.01976934946964709	0.04490317235664948	-0.11108504452049253	-0.145165448918732	0.04138439547096301
Tsn	-0.13802878480066033	-0.22246885415959916	-0.27505157638195515	-0.2750460568062844	-0.19003260892125537	-0.34296231958361817
Cox8a	-0.13859834353394795	-0.3061570935009838	-0.2674913108120628	-0.11786983858760831	-0.046281851268245744	-0.31913643683398724
Rybp	-0.13908683773530417	-0.14280433868683637	-0.1628338834981014	0.01776612904147531	-0.030744047713126603	0.04545438362828199
Dync1i2	-0.13944443508213858	-0.10099252672589688	-0.04218716539979178	-0.0710579485194331	-0.13260033228604548	0.05770620254911986
Atad3a	-0.1394645787450344	-0.31866242291957253	-0.23353647960071056	-0.21373232590994376	-0.22095456744865088	-0.22932868039622575
Mkrn1	-0.13969174953902633	-0.20123012228516612	0.01701101969860068	-0.4833069051595587	-0.47041475261107957	-0.5546489920370737
Nt5c2	-0.14000117408300786	-0.24098924909493083	-0.2671681752433556	-0.3650454432236521	-0.30166399962417295	-0.3777760015237918
Zfp280d	-0.14021357520393932	0.008193521865689989	-0.1176113403218935	-0.1890645198673958	-0.18839181910516734	-0.22472866511438233
Mta1	-0.14030921911945313	-0.27896919912651863	-0.22386441786108643	-0.16963755242154877	-0.13758865054589245	-0.2480781549727192
Wtap	-0.1404856882157963	-0.233984058419267	-0.2566724770166877	-0.21278995626887418	-0.2222649049005262	-0.1755744419206868
Cdan1	-0.14147036874383354	-0.07034255875534905	-0.09421657802008428	-0.34695335318148984	-0.33940134272168404	-0.319655831296976
Ccnd3	-0.14167265847152694	-0.1772177383202923	-0.15317688113266387	-0.3475437219491389	-0.28891137024636987	-0.33204845486976925
Scaf4	-0.1417445814711829	-0.20756932290225427	-0.11270538439430233	-0.13628357645731462	-0.11718857768906224	-0.25240613517003435
Itch	-0.14455493045061507	-0.10117610887747722	-0.11304970903817653	0.17731923806542568	0.08262231054134282	0.12170600723883933
Gps1	-0.1445854810102511	-0.32410903799452134	-0.29171799615739147	-0.14322437989132492	-0.1769322966014336	-0.2645866267199283
Safb2	-0.1446957537707782	0.054482053397869594	0.12325580625215586	-0.029439352942324602	-0.13607059169063604	0.0449521974190323
Brd2	-0.14479239988017664	0.01584421209705251	0.15623516858557618	-0.2214321761422737	-0.190755068185466	-0.043432275492040165
Mre11a	-0.14498568774683845	0.03278123359337731	-0.04045749136421091	-0.2455870461465611	-0.14370270013389477	-0.23786476000439757
Adrbk1	-0.14559664570759073	-0.26562547734920405	-0.12093476926546436	0.49213355717302604	0.5100102295327639	0.3201033239413755
Nhp2	-0.1459524343851607	-0.1437747821427698	-0.22759195238335467	-0.21937886391871195	-0.23724136319069142	-0.10739368563147865
Prpf38a	-0.14606232831644095	-0.23999178923348136	-0.22028594394418483	-0.25621935517544103	-0.1904090911322724	-0.25717280925324015
Dhrs11	-0.14616305701621424	-0.07103675118151921	-0.04436890890536493	-0.518431260695044	-0.47398832045255884	-0.5677770054794917
Ubap2l	-0.1463751751439668	-0.31093389732105087	-0.07150333280574248	-0.17803749159587035	-0.03916048992020932	-0.48646980025141934
Srsf11	-0.14687615879803181	-0.10863717520243635	-0.05956294050747764	-0.07905576451037591	-0.11418230726897458	-0.08220738451700409
Cnot2	-0.14728681209466216	-0.2071157269590092	-0.2194956536597183	-0.10556302438674739	-0.07101983103008347	-0.010060193432343696
Sirt1	-0.1472962395618208	-0.23901270245152062	-0.19637245020452881	-0.3232039366149334	-0.29199619708399077	-0.364328340218469
Abca7	-0.14775793032385598	0.19734999673126888	0.18987976255866476	-0.06690042397599245	-0.17455418076158094	-0.07016515591439848
Gpx4	-0.14792753901564476	-0.4035028472128627	-0.3630866803052331	-0.3376998632192772	-0.20283562216119447	-0.5127428666639542
Rer1	-0.14809468815252283	-0.22167499526361778	-0.2288581799935903	-0.17287203457751774	-0.12734353970096307	-0.16940354357059037
Mapk6	-0.14849041642716418	-0.2825339137606307	-0.18739949590451102	0.030043494755765968	0.10620112243373782	-0.07082872528559488
Ahcy	-0.14882163633524637	-0.02279300786151817	-0.027546124675126314	0.08233583998671706	-0.02432108820227199	0.6207813331632768
Ppwd1	-0.1491009688630913	-0.20051729353668835	-0.23147454031498946	-0.19345324039618458	-0.2212614236120433	-0.2046614776700381
Dazap1	-0.14998574436460657	-0.07309870614935746	-0.12456141580547936	-0.21240214458212076	-0.19143236386457407	-0.009251260550924744
Cfdp1	-0.1503222043664803	-0.17090803843980865	-0.16074595477363213	-0.31537030290248014	-0.330026048497872	-0.23387644120667103
Snrpd2	-0.15081069856783383	0.006496566250825203	-0.15970199041140015	-0.1779224044081213	-0.15337317423275593	0.044858159882636396
Gtf3c1	-0.15227618117190236	-0.3023932051412111	-0.26044455136698297	-0.2459992354891319	-0.16556437394523285	-0.30929874503083343
Pak2	-0.15228380762591348	-0.2697593298464685	-0.2498164238796996	0.339986520030887	0.39874223190162267	0.30025515954514675
Gm13461	-0.15252042827257906	-0.2767987642947531	-0.34291773598347314	-0.27058972580356566	-0.19592285166061843	-0.3164534299785816
Creg1	-0.15254148780205656	-0.22654712437781563	-0.08851411052770297	-0.39701705104681534	-0.3741632509960198	-0.4660961206064389
Tnfaip2	-0.15266320344949413	-0.05272810071654107	-0.07312182290198088	-0.5531198771916712	-0.5324903416492432	-0.4622730633798451
H2afz	-0.1539365601544474	0.28666063795562396	0.13737060240413348	-0.1882447701550758	-0.10302566178829915	0.11380238090318598
Dhx8	-0.15437609020198967	-0.18732199106648967	-0.1884204537057596	-0.212767511783247	-0.23478009760686913	-0.29668615729521336
Serinc1	-0.15439443417084342	-0.25032091625863706	-0.19561741018803466	-0.15023684520061276	-0.09607469074131234	-0.24650249158854878
Lats1	-0.15493380924746813	-0.26220752977197664	-0.15896776443049568	-0.12026240634890552	-0.1849463970042927	-0.22642341655085413
Cdk11b	-0.15497039415370045	-0.18998184149339586	-0.16646903670450874	-0.11006159032085548	-0.09895988266977758	-0.15873740978522893
Casp3	-0.15569564058139035	-0.11394786126191012	-0.17066361621485582	-0.3782701886541355	-0.34652002457945946	-0.30959685690365635
Noc3l	-0.15593988768206704	-0.26776543223129795	-0.2828897851550143	-0.2866382563245639	-0.2886715867280937	-0.286642242696303
Gm9493	-0.1566726289841001	-0.20528488545906826	-0.550927635158604	-0.31562915016894766	-0.2176757766377852	-0.2150953932188347
Msh3	-0.1576738964414995	-0.24992008165330745	-0.15715875996586764	-0.28032423841987564	-0.32257061705391116	-0.3963816205792106
Adcy7	-0.15817541710590896	-0.014655430847711572	-0.10535083252263527	-0.14782110381701502	-0.22718520833910505	-0.1960912422648997
Ubl5	-0.15880131226388555	-0.1385226912396982	-0.02425573252499526	-0.23896427848956697	-0.1461231859384156	-0.06578321784774481
Topors	-0.15887085289019895	-0.2627469144182692	-0.2239057986887924	-0.07904274861745174	-0.11273584185783046	-0.13072973320998424
Mtor	-0.1592047120719098	-0.19275325548407005	-0.058592009049271684	0.023538979733305865	-0.0007027710809746427	-0.048224596263243956
Pole2	-0.15935934709155514	-0.22761728972705364	-0.26044455136698297	-0.338407709618106	-0.24158008979950474	-0.36772867210410215
Zc3h7a	-0.1593640561617499	-0.13882208802900908	-0.12815790836816432	0.21354133995455496	-0.00019721026360823687	0.03845296846035562
Golgb1	-0.159560465121286	-0.32104729289017137	-0.23958078720283557	0.14620699038724352	0.10145400975837345	-0.10058472011768148
Arnt	-0.15978475456900337	-0.12401217147779081	-0.05295164099050694	-0.25527125904175674	-0.25927104888406405	-0.2197757990529249
Frrs1	-0.15984784129291124	-0.08659693918089377	-0.1920648856406549	-0.1735220008781685	-0.22986697635026213	-0.16650315794871987
Mfsd2b	-0.15996684048662443	-0.10840890207984938	-0.07338001811832438	-0.4917171020253394	-0.506888695616174	-0.5338327349962423
Snrpa1	-0.16058394310117224	-0.15749778536452844	-0.1916254334874316	-0.26190337030027544	-0.2547982747438241	-0.18948623991767524
Snrpb2	-0.1606769059906874	-0.016814381616674336	-0.2661732626841569	-0.10359991788184579	-0.1312969963993821	0.08788223808689957
Sos2	-0.16096851821260644	-0.3294176312939267	-0.24554204093235785	0.08916379346909077	-0.06721362206903574	-0.17274006781416115
Rapgef1	-0.16171020529789315	-0.26423864232310235	-0.1463098011790424	-0.18581608081477347	-0.19423664990612122	-0.3222681523642696
Wdr77	-0.16174119985879637	-0.29282543504621167	-0.27323645503381616	-0.1245131480537173	-0.10695472343436387	-0.16019009691455854
Slc25a39	-0.1622911940354669	-0.17436343535339802	-0.085154792211688	-0.3865219264336377	-0.3494870163364297	-0.3567669477287562
Ppp1ca	-0.16326730070239923	-0.025120095971266573	0.03082150569631245	0.16970947445802745	0.06606842059184093	0.6702968690648428
Ddx24	-0.16333231984750704	-0.2592622744960245	-0.26419349662178493	-0.31650860728334496	-0.26423230577922785	-0.3062949493339406
Acp5	-0.1637026819506789	-0.1591839543316335	-0.11904194970677531	-0.6152435598361072	-0.5030458833817498	-0.6225447731717041
Cnih1	-0.16475715380690442	-0.2604776267140704	-0.25434175829798894	-0.08224631028634419	-0.08501629315868703	-0.08257726301567113
Ankrd13c	-0.16479586337300625	-0.25911126953433666	-0.18378486137369182	-0.35713510693446965	-0.282563102949737	-0.40333485626327453
D930015E06Rik	-0.16742677814536241	0.03747352996428422	0.012061506478772735	-0.03965026718811641	-0.059076845878121315	0.10823810971704938
Eef2k	-0.16743251835988335	-0.1345025686871669	-0.1325362128024472	-0.17016469337034718	-0.350946546463352	-0.3430842577043972
Nbr1	-0.16789928221218425	-0.16679938034072336	-0.10873004036676706	-0.12512805889081352	-0.29032553865665095	-0.35156092349956825
Tmem87a	-0.1682815157698044	-0.19491240659419254	-0.17347087190412142	-0.21768659796627685	-0.2100759147351666	-0.1488572425866944
Nme2	-0.16893980078826545	-0.17616165466269793	-0.2400643383740681	0.361497046428525	0.45898124755775754	0.39008643032565327
Ndufb8	-0.16934989366900957	-0.05924591841621509	-0.11428747132362106	-0.22439190903606437	-0.10866798952254439	-0.1056544500043257
Dap3	-0.16935654553931698	-0.23431838585207426	-0.24100174414298203	-0.3272255569009285	-0.22965691362186821	-0.31593850441266014
Kat7	-0.16961424316791507	-0.15325628869778052	-0.09505805887042862	0.05906591499561707	-0.09805906257328463	-0.09857662321104103
Gstm5	-0.1705266828316298	-0.14494719502119605	-0.2218897440240322	-0.610582811147904	-0.5376859716888537	-0.6181508989538846
Cdca3	-0.17103806600362387	-0.2569138020092072	-0.21433451456140226	-0.3302437612312136	-0.30911852038084936	-0.3228301679218934
Bnip2	-0.17104471364354304	-0.16144311953166968	-0.09294858888964246	0.12364082341664206	0.0441038503482494	0.1634077881311006
Prpf31	-0.1722171183384844	-0.21147778301494408	-0.19505207388720774	-0.1618181072899727	-0.14749502899179193	-0.10073837410301686
Ccnl2	-0.17248827561456465	0.04393419924982943	0.010793804943891554	-0.19816991424126218	-0.2634891047947088	-0.1813439327763775
Atp5j	-0.1725774864875695	-0.11558184684944699	-0.25702029159466055	-0.15288905377370726	-0.1497129773029484	-0.11751060274972414
Orc6	-0.17270633811146302	-0.2334891237101784	-0.23427947775389485	-0.31363825413051066	-0.3317028719746888	-0.36806797265844204
Tbce	-0.17278587901256745	-0.2075920809503381	-0.1604644496297741	-0.3144908236020506	-0.32693731867249576	-0.32651683011062116
Uba7	-0.17289423949177568	0.34725451538445395	0.09531787624456217	-0.3313734891283714	-0.47417447193320034	-0.3393746686095077
Nifk	-0.17321548256317695	-0.14967753263433645	-0.21869049515977698	-0.22929804958389638	-0.25635201120002177	-0.07136059901155331
Amd1	-0.17352567893086562	-0.21582377286643287	-0.2734941058949079	-0.2677424058724205	-0.3025360883618917	-0.3182421012155187
Dcun1d5	-0.17376992603154245	-0.2045321077871123	-0.18684506382948438	-0.22166759244116588	-0.26548440296122683	-0.2100274913808464
Trim33	-0.17385479852994926	-0.13699376290521795	-0.1065376081769037	-0.23789874731612384	-0.24578551276778163	-0.23221012895202206
Hn1	-0.17397890699218138	-0.17265357282383612	-0.19513732374223214	-0.29335095275292206	-0.2303336106382044	-0.19613841846706748
Gpsm2	-0.17399204715872826	-0.05824646283541018	-0.1349909780885686	-0.45594032912629845	-0.44857372273907703	-0.44466822621127045
Tom1l1	-0.1744798313418224	-0.06209571125066329	-0.14747844257365508	-0.5652312419860942	-0.5009181048414509	-0.4997133538565646
Ipo4	-0.17474596189623887	-0.3492022715433552	-0.3248511707249059	-0.4155208146712766	-0.3160429656340368	-0.40549113680814153
Susd1	-0.17488208035862313	-0.17950114401796774	-0.06311794741290803	-0.0034231758379842285	0.0654335559589823	-0.05254051923581874
Kif22	-0.17499116153493158	-0.24919691632308538	-0.17457848257323427	-0.3580801018696547	-0.27432899883106154	-0.3456683935152147
Hsd17b4	-0.1752291702604198	-0.28925605807103244	-0.36011567963436636	-0.021424209292254876	-0.14209537349512913	0.18269613407891971
Fbxo7	-0.17550732687262302	0.0911997450235972	0.052478129411344554	-0.3865956669219792	-0.4224991005050699	-0.4012960626638923
Rfesd	-0.17731932746676	-0.08122364168079346	-0.16601920107403767	-0.587936850515821	-0.5343671934136693	-0.5411640917967017
Sppl3	-0.17797661140221782	-0.3763767939750993	-0.395751994412072	-0.2560430193697396	-0.25235736880551846	-0.2955619780033067
Suclg1	-0.1783569579737421	-0.20095566159038142	-0.23556688603229278	-0.1334847085090332	-0.11943974586503973	0.020805987059574437
Atp6ap1	-0.17846229707389052	-0.2568923363120551	-0.1665668256605264	-0.07670307049333253	-0.020741627620206652	-0.15025388900329822
Gfm2	-0.17849550027464778	-0.031377151882322075	-0.20262024526826125	-0.18884088629760318	-0.27152102514978943	-0.13505870191952304
Xpr1	-0.17909276961634674	-0.24630872103139842	-0.17882835529800215	-0.27843481180500024	-0.2167287864666557	-0.29133712114470506
Elac2	-0.18064025830660985	-0.26151739270815827	-0.2438711913557116	-0.2042060359476923	-0.17284463817310267	-0.21774520718000018
Tbl1xr1	-0.1821418171531138	-0.2322109411848506	-0.22684397625970956	0.6103263974326643	0.41916769739795384	0.3921861396528527
Nme1	-0.18234662552641878	-0.26226136078039325	-0.299273885597035	-0.3486896989199823	-0.23316422141955123	-0.31813630603299076
Stam	-0.18245229855032238	-0.15229436716700984	-0.15602030404563832	-0.20110434123428647	-0.2441224189884229	-0.22781538764381948
Ppp1r2	-0.1830559163496646	-0.3978989932194859	-0.3036522876495577	-0.20491928294042733	-0.22306951169605457	-0.3453690966476065
Gid8	-0.18371860094910963	-0.1211795018955334	-0.30670165670038946	-0.3605596884879135	-0.41348789748391207	-0.4536922899320369
Wipi2	-0.18371900727191268	-0.14404429267270155	-0.11630088902541558	-0.39845774340696805	-0.36050338731368287	-0.43094349590572656
Apc	-0.18387135300439233	-0.12757038814436106	-0.1418685722410135	0.15414859824740224	0.08673080482361792	0.19571370264797006
Slfn9	-0.1838761519230891	-0.3401780500338156	-0.24660520829273463	-0.09617099391619253	-0.11911622322461056	-0.24571711100093546
Puf60	-0.18397371519462372	-0.31678506744553137	-0.2701748520018959	-0.23778451699194766	-0.15650672301493912	-0.24994954806305955
Snrnp40	-0.18402395022102228	-0.3170791471158317	-0.259513248165915	-0.1869202920872239	-0.17906151030449238	-0.21126567821909129
Gps2	-0.18409288785836475	-0.16682498852907532	-0.1766581739250421	-0.3752186701190563	-0.4239526999650414	-0.4284629096793529
Man2b1	-0.18427255136068568	-0.07455249642961956	0.15296533607769447	0.64987115375565	0.41339809083164386	0.47950527045825697
Shcbp1	-0.18427255136068568	-0.1310108218262133	-0.15630910623413893	-0.14582534336612205	-0.13926962946733953	-0.06544323306179581
Trmt6	-0.18447971264241475	-0.4363990876780479	-0.4174352268724043	-0.2616961899532256	-0.24576931416163764	-0.4253594024765493
Sfr1	-0.1845167984613625	-0.21231081039731142	-0.18684506382948438	-0.08421969394680413	-0.11177966933136188	-0.05948099560533882
Golph3	-0.1850052926627186	-0.20679044080297773	-0.21972994123985648	-0.3490204475432842	-0.3242890133390585	-0.30989496877647915
Arl4a	-0.185401980537151	-0.1759110859342465	-0.17400505454065388	-0.568182865937488	-0.5240312226947612	-0.5687574222253405
Rnf19a	-0.18573803396475164	-0.16839877953329188	-0.175361455844909	-0.48232678977416055	-0.4471571829903036	-0.4765395056844174
Pik3r1	-0.1858375066607185	-0.3214058098999174	-0.270573889411613	0.03098559510125685	-0.02372293120201921	-0.1687952682746756
Gnptab	-0.18615248718351615	-0.42375333598002174	-0.4178119864924371	-0.12773918215173197	-0.12343617636557856	-0.2758224390949542
Cd81	-0.18616994045309376	-0.26528686050518885	-0.2955252620322368	-0.059959816400881334	-0.07751924334714493	-0.10417135778516691
Scarb1	-0.1861704322761367	-0.32501019906108497	-0.2484667467946591	-0.17459206290396814	-0.10834434315748764	-0.22811076657526236
Klf1	-0.18622652816610774	-0.2559719153706773	-0.27010122171764916	-0.6130446593403586	-0.522933855712957	-0.6345387982804949
Chaf1a	-0.18671502236746393	-0.18972748023867247	-0.1858010994672499	-0.20536021465370016	-0.20476744753045556	-0.2389443430446566
Spc25	-0.1867766216263227	-0.3354031424902989	-0.284963193153286	-0.34445132788759464	-0.38045997451133173	-0.4375265994036538
Ostc	-0.18720351656881748	-0.24568395385396383	-0.2372163443072771	0.10240918517642202	0.06057042856464602	0.06960144532692686
Psmb6	-0.18722154911228828	-0.14539824618772368	-0.1887466106793581	-0.1771150937382083	-0.168288667050068	-0.07805207517932386
Sec24c	-0.18744776366949686	-0.23589784411855513	-0.2293866115905202	-0.07697197048570888	-0.06397104300792023	-0.18588042968220178
Atp5d	-0.18755218168003465	-0.24444111514524966	-0.23237902355007564	-0.1913124902198416	-0.19086327750633436	-0.20790036365615994
Hnrnpa2b1	-0.18859849950366644	0.04640692405910475	0.18091116202484156	-0.12405349066564704	0.08050772800377498	0.2707343199083502
Epor	-0.188668999172886	-0.15158674485964016	-0.16518280331312804	-0.6456594149152912	-0.55114094524379	-0.6282784489512162
Tfg	-0.1887693630644649	-0.15906849962972117	-0.16852477394604312	-0.29578490160797544	-0.21097214023735905	-0.3201781600717208
Ywhaz	-0.18914426299404802	-0.001979643029572562	-0.08267479495843501	0.28001487690645144	0.2824813865210626	1.5980491983718823
Sord	-0.18989023467627242	-0.17065711254915522	-0.12446819318600152	-0.4569597576603244	-0.416798705274918	-0.4804149600311143
Srbd1	-0.1901344817769519	-0.13577841374859312	-0.10567683466578895	-0.33374845882168847	-0.2977552257295495	-0.24818581110216462
Nom1	-0.19024253923284595	-0.22967134739909267	-0.19721304040061	-0.2776255250095526	-0.29684772989096425	-0.3372850284521516
Cdca2	-0.19029234191344635	-0.2487179346678378	-0.21255427107595262	-0.11580508034393197	-0.10636511707956664	-0.1577724653562073
Bcl11a	-0.19043331914734135	-0.16287482325041402	-0.2456139048354873	-0.47716550462910745	-0.3918432272921672	-0.3926152902444249
Rac1	-0.19061693085727788	-0.3305642801744518	-0.2290254963852361	0.07626065755421926	0.12345868310675023	-0.07724471721082918
Ttc37	-0.19135571728034104	-0.25145524933894864	-0.2184249857870645	-0.07101848335695114	-0.14715805281070832	-0.14026931314031527
Rab8a	-0.19212207647666293	-0.08089885459660975	-0.23408627208119104	0.07923464163632343	-0.02485842660172629	0.2508332184855771
Ube2e3	-0.19221437936953556	-0.321953786224	-0.22903299032818997	-0.2978598249442136	-0.3661400474285612	-0.353307755123596
Igf1r	-0.19233270568305078	-0.23915988069702546	-0.16700974094703722	0.05478128814635962	-0.015923373552860165	-0.07408847737365554
Herc4	-0.19233270568305078	-0.06652286792876932	-0.10437187921299429	-0.1530730668272201	-0.16819384839302237	-0.20495958954285812
Ipo8	-0.19350641716442016	-0.3041950824301004	-0.2500797640916932	-0.14587312803205318	-0.18472289891989094	-0.2984890408381048
Arid4a	-0.1935960518698205	-0.0891841954053482	-0.07919056740356914	0.06236733566351185	-0.105115677058155	0.08361521235389752
Ddx56	-0.19378867054995538	-0.3148355754210784	-0.2827435908504367	-0.24986675703981537	-0.2381924005412681	-0.30711147818051665
Rars2	-0.19494864953633717	-0.07886204638169332	-0.142474758724592	-0.1516292241416123	-0.3427773683559591	0.34732102279852756
U2surp	-0.19500654687171337	-0.172162031906283	-0.16984643709938485	-0.18929089892662476	-0.31527262112300936	-0.1835536169384186
Trappc11	-0.1952606909710482	-0.2138286482997056	-0.2579863723748937	-0.0008040217343212263	-0.08125672232213102	-0.18679350324663477
Btk	-0.19539668409450137	-0.28282809393976766	-0.22357999870647818	0.14827844843096663	-0.06010944543620013	0.2430468161258949
Phf12	-0.1959224930513145	-0.2512001046695598	-0.2191719417990079	-0.12292163195734526	-0.1617791007188904	-0.20493380334848385
Gnpat	-0.19607118057543374	-0.28843857544488727	-0.21226953573942248	-0.08329953166499886	-0.14727011083337987	-0.2548890106582896
Thoc5	-0.19629923553604686	-0.36604843537522913	-0.37205307179597946	-0.27061580736557533	-0.25798245313295665	-0.38072307384754933
Ppfia1	-0.19701786729509194	-0.22110195886196332	-0.2841633074184012	-0.22439463420922703	-0.27555976969606016	-0.3360098233756906
Ilkap	-0.19804192029831819	-0.28668782210122623	-0.2896831437889074	-0.29854895887326366	-0.30350407421173414	-0.454352797873758
Mfsd1	-0.19874427817292845	-0.12341288965715078	-0.08508192951692867	0.3975110983407725	0.21382156808070604	0.5599193364561937
Lap3	-0.19968586610052225	-0.19633643733383463	-0.2922457011522807	-0.2225174739504576	-0.20086985506625807	0.004788030791448142
Lrrc59	-0.20016910173789856	-0.41016558615122006	-0.2872088051339516	-0.1812456962996796	-0.04004881883215984	-0.3571235864068336
Timm17a	-0.20032154662223953	-0.11357900239814119	-0.18262487217942727	-0.34265965621436334	-0.28880495110232063	-0.17990602173712972
Parpbp	-0.2006004996740131	-0.229051310514871	-0.2206776049734256	-0.3708864402634265	-0.342207313680821	-0.4246712515103988
Map3k1	-0.20062453887799725	-0.1259012850653828	-0.07142738953617216	-0.16967506460950046	-0.21464519348758274	-0.1148632239880344
Hspa4l	-0.2011256013074487	-0.08534230972763533	-0.1751004647543515	-0.2837909363934186	-0.3032532177567444	-0.2639857403617725
Slc1a5	-0.20114164887266858	-0.04775015663069356	-0.16019642290549174	-0.3781470755309291	-0.36707855734418865	-0.417762136720896
Focad	-0.20117617265374865	0.02563362381277212	-0.19484397544107523	-0.388504374403866	-0.4206083032771592	-0.1568368405444219
Gpbp1l1	-0.20153587303418288	-0.2462470300284436	-0.2203603334110228	-0.1289578307624153	-0.08557050460522377	-0.2666745260753627
Uqcrfs1	-0.2021025897101611	-0.2582302483865404	-0.23747733539783458	-0.3526443092738319	-0.2731337831729772	-0.384124825109353
Snx3	-0.20244559376737453	-0.2652341846227107	-0.2915548720187106	-0.23445317059958531	-0.3329543364827434	-0.3438537019859594
Srm	-0.20246357707666196	-0.4722069540440914	-0.40980372467792253	-0.24085408678083445	-0.24425700444118897	-0.3242722434201561
Usp5	-0.20316590201849652	-0.2774905443860888	-0.20311129617265153	-0.1863824042107857	-0.18255805296055752	-0.26128047996326553
Edem3	-0.20328885992925388	-0.24810782805347792	-0.17883451310744378	-0.03829361100614496	-0.1566788384246266	-0.15505963540362466
Clic1	-0.20332446236703008	-0.337625194682208	-0.31539621406999596	0.14766811452530407	0.049325687800277435	-0.06704314797465293
Atxn10	-0.20356807231422705	-0.3154413514550901	-0.2322575135866642	0.4728196234917294	0.3842348287743449	0.2526421352401185
Tkt	-0.20357015383832752	-0.3037222519014726	-0.1516802504642734	0.12037817361164932	0.09604794134859566	0.06741730370466445
Pgm1	-0.2036972502692365	-0.3187988117997177	-0.26650706893261455	-0.35236605639079666	-0.35464305765732224	-0.3792969136505836
Cited4	-0.20405656651558302	-0.2948654284216656	-0.2682742840837399	-0.5871599326935867	-0.5143283029747383	-0.6470594969390517
Sec63	-0.2049069091994903	-0.10871463638155976	-0.2775288077816334	0.209317029873209	0.09628847388270526	0.3794955286383794
Sgol1	-0.20570252891553054	-0.30766067361572735	-0.31168804132738376	-0.3197430241615355	-0.39127977027524496	-0.3953302665199696
Cntrl	-0.20585321859364203	-0.1619368702515581	-0.09522184973402711	0.5102263452128782	0.19804252749910004	0.37307652620021137
Mon2	-0.2059969942270185	-0.3282635740641517	-0.17464164358740608	-0.24752392299773907	-0.199531393226423	-0.28675315230451215
Otud5	-0.2061358927223424	-0.12275851330544767	-0.1459813622911038	-0.31904292874574497	-0.3282857075994019	-0.33670644696832747
Atp2b1	-0.2067432846230381	-0.1862145177695509	-0.15343820423799517	0.11069229770338725	-0.01664050294771275	0.11670312123292766
Atp6v1e1	-0.20698753172371492	-0.23238488164943355	-0.22625471850381895	-0.27084857307003324	-0.2042893612672215	-0.2466952517380505
Adsl	-0.20741195544565733	-0.3410885264673952	-0.28487181011822993	-0.2934544196495458	-0.22306978079755393	-0.3818069953709601
Zbtb44	-0.20783430618489185	-0.3051781136352264	-0.22778294052828507	-0.2508324545457584	-0.24860092678219015	-0.33347932132812386
Rangrf	-0.20812122893944893	-0.25859235890338994	-0.36735570852558846	-0.5278459795842196	-0.36462408510389077	-0.4761502792459364
Cd63	-0.20851467457830508	-0.04960395984154852	0.12029736214061736	0.7654383443572146	0.4115658509574991	0.8255727132800318
Svil	-0.20876025269837872	-0.22620099200295954	-0.08525470415978717	0.20421788377488206	-0.11859548060693247	0.10818420040709233
Slc25a12	-0.20903834585592712	-0.34989784579995575	-0.38108808554829166	-0.15208196899618942	-0.020986052719481497	-0.16214611235472115
Kat2b	-0.20903997257942963	-0.17848099392048605	-0.21629964859193546	-0.2843411041321788	-0.23236025550167289	-0.345983840066482
Nudt5	-0.20967148409143627	-0.21247575281384204	-0.26341622922811925	-0.24745624015440104	-0.19935116400788339	-0.287112040891479
Fam96a	-0.20991849693184927	-0.12448674866927485	-0.07514087707044338	-0.09146741740790232	-0.13520589622984727	-0.1205939295340105
2010107E04Rik	-0.21016274403252608	0.1575539524230495	-0.054522580916318925	-0.32054724823183545	-0.17034523657757783	-0.050835751293479225
Vps41	-0.210895485334559	-0.21406729163187224	-0.2045924579874625	-0.14634303789905984	-0.21409012966352708	-0.19243889088430152
Rnf38	-0.2113913082389458	-0.24214808491590445	-0.22074333657305448	-0.1947029904628237	-0.19576015691634177	-0.24873719373515923
Map3k7	-0.21231988043477598	-0.2262114133279937	-0.19951852245452864	-0.20739212476766455	-0.25794397648945744	-0.3346461960835859
Kmt2b	-0.21312820603053229	-0.07351786872236687	-0.1413527966371268	-0.1531896384838482	-0.11409957041717515	-0.20578726703990258
Dars2	-0.21347344731296514	-0.26910085399225003	-0.22197250370710034	-0.39397764435221566	-0.26857341263008266	-0.3142610547365757
Rpia	-0.213585757302174	-0.18305036125629395	-0.22469070109973002	-0.3097956558496017	-0.27052700120560264	-0.23484965785872766
Qrich1	-0.21414128814335523	-0.2713238913545799	-0.22150002819132616	-0.20475810623628968	-0.22651251524473745	-0.25051955392461756
Mob1a	-0.21498917204830725	-0.20144923904462453	-0.15980545614047972	0.01825263940640883	0.020121156738036796	-0.07819530129228648
Sri	-0.2152305122936893	-0.13155078673881423	-0.16078704910301891	-0.3399236878575109	-0.3457922050294217	-0.24860926849428341
Ppan	-0.21557673627541157	-0.2557388268143565	-0.29636612700068765	-0.41010585069805905	-0.3956150895702919	-0.34263293530168476
Rictor	-0.21626892154946903	-0.09036082754066639	-0.16413883895089335	-0.2620477660101302	-0.3252451858655269	-0.32927224050996107
Usp8	-0.21668321979582283	-0.2208772411652609	-0.2061692189623417	0.033575034455799437	-0.07789128977931917	0.019829369447955502
Slc14a1	-0.2168140762521164	-0.26483363254460207	-0.23839609424638955	-0.6040766022842279	-0.509318985147765	-0.5823045098645299
Ppp1r10	-0.21685990964362284	-0.24670815484309774	-0.18986323511473535	-0.27305333872462734	-0.2911832681615591	-0.31704895109685627
Esf1	-0.21734043630411	-0.2284238822764339	-0.23109759476716238	-0.3126873528529323	-0.27999732141935757	-0.28412381880220067
Camsap1	-0.21746503195551456	-0.25379328894351055	-0.3894547993824376	-0.49339428398253926	-0.4290104835493232	-0.534331905362607
Xrcc5	-0.21797865125421437	-0.29837839089078716	-0.3066399743958399	-0.5742175693701996	-0.5351250554254366	-0.5585202707106851
Tomm20	-0.21797865125421437	-0.23614877000920628	-0.26905725735541464	-0.33711347328576863	-0.2750461282259141	-0.31317419937753044
Orc1	-0.218250656462461	-0.10305692906361852	0.18768202569072523	-0.403439151820675	-0.3860393739011538	-0.3434471873614105
Hira	-0.21852842501812952	-0.2589913778134667	-0.3099031025132833	-0.20220865362297946	-0.23080547934267664	-0.15351470412453336
Rbbp5	-0.21878428314046383	-0.21202949101339005	-0.21798657263708313	-0.2537277706134515	-0.2975449251154076	-0.20344853882159633
Nol6	-0.21956402829946828	-0.45058617027271297	-0.46290942815366365	-0.38909813289244366	-0.3632417625815487	-0.4900509884928045
Arel1	-0.22137372394690893	-0.20364421630008725	-0.1711243395037397	-0.40059577078038616	-0.34357223897082084	-0.4161183168770553
Sun1	-0.22139238169970638	-0.08010459237876376	-0.11671608387692302	-0.3593500943138864	-0.4204496993150644	-0.31674217011945915
Sptbn1	-0.2214511529200847	-0.2627280496604858	-0.07645408872871404	2.1679499553992456	1.8279795980678877	1.7336620660239332
Gtf2a1	-0.22149056806841166	-0.31219360891947806	-0.24873398690710205	-0.20116130036469654	-0.11314062569088527	-0.40829849995612016
Lpcat1	-0.2215733303056993	-0.02977990465445207	-0.10966450855753847	-0.5675229955061277	-0.5097986795566777	-0.5813268834056643
Urb1	-0.22172439808044062	-0.3371938458339115	-0.2736773519146476	-0.46435606808061286	-0.37182758509749586	-0.4756104315392135
Rpa2	-0.2217277229222769	-0.16872864440440574	-0.22928443349684183	-0.3254196693454416	-0.24795695070091875	-0.14828315570009812
Champ1	-0.22206725110716302	-0.3080243406122401	-0.29524465248967746	-0.2916977557859606	-0.2855627994594672	-0.28860453357018584
Zc3h18	-0.22212334067098974	-0.2365259700243553	-0.21297786000756183	-0.11173590106103215	-0.2303346699383081	-0.2970747767681281
Tpm1	-0.22233757691909095	-0.24628384280635437	-0.2151398213398251	-0.48589636122210345	-0.4594139345606994	-0.4535754217226516
Pcnp	-0.22265895462409838	-0.278564195107618	-0.32958697674923	-0.2936907112622443	-0.26534193769266623	-0.28902097175216357
Akap11	-0.222907903476913	-0.2751261720861411	-0.2792931946871923	-0.32736070101956244	-0.3214226665028548	-0.38040227445500463
Osbp	-0.22335208746912427	-0.31945616570551416	-0.2669693286309456	-0.18232280793807137	-0.2401458310098021	-0.27799699838444325
Esco2	-0.22363452449070798	-0.2877145771494999	-0.35075512530303293	-0.4741505932111183	-0.43094547037085335	-0.490934084338065
Arl5a	-0.22375897769682734	-0.3957448274950355	-0.3586999428402225	-0.49631797624366103	-0.44434808678245435	-0.5815214255351296
Csnk1d	-0.22448830869370523	-0.30621981593835357	-0.21101746403375649	-0.1665415102269922	-0.12358161636706502	-0.22451286568945372
Elovl1	-0.2250989121924483	-0.20323614917043478	-0.21010311223636668	-0.2539327541341902	-0.21046549283438923	-0.21490766879636675
Rcor1	-0.22513080156235146	-0.3273655508332105	-0.31897120970553766	-0.3109375565505935	-0.2815714742421267	-0.33301682791466536
Gm13157	-0.22545124067126415	-0.3600325565136125	-0.30886789178658	-0.19896948311762416	-0.28327857295184666	-0.2837557907158854
Gm9755	-0.22579455847590263	-0.38469689727491413	-0.44052840385235476	-0.3324542224893511	-0.22245663927012752	-0.3483514003706202
Hp1bp3	-0.22609300084761055	-0.10763483529079491	-0.16119777889413847	0.2543486254817115	0.051514914768988854	0.2126845935525029
Dynlt1b	-0.22652729977793556	-0.17391914912762554	-0.17823235784105287	-0.19008822593210442	-0.18158026376358616	-0.09108085412455459
Fgfr1op2	-0.22666656465793103	-0.3223624955433909	-0.23621429293473403	-0.22437522563985415	-0.2307505197920034	-0.2951400232057245
Edc4	-0.226690581627876	-0.25545504978631084	-0.2663362226631223	-0.31837781759193584	-0.2767450491107766	-0.3622445044090344
Pon2	-0.22687048060771767	-0.21267668024260028	-0.27287553046717516	-0.46483125408733705	-0.46576541040265	-0.44702234216830605
Tubg1	-0.22691287269283633	-0.2815911091330846	-0.2624584131112773	-0.32083012119589754	-0.30032713927762184	-0.21232051793756998
Slc16a6	-0.2272637532608963	-0.16849485701447153	-0.18465629758314053	-0.5521831390226525	-0.4403274764787792	-0.5150831654853455
Htatsf1	-0.22738520147606892	-0.22365810012714796	-0.19476954741750938	-0.2663884799925686	-0.29084349205702065	-0.23407520609506796
Ttc3	-0.22839664028408005	-0.2659220396798767	-0.369464637795021	-0.0421983260823661	-0.20654525304312774	-0.22398569889603173
Tmem167	-0.22839967518770518	-0.10006760771040395	-0.29603290022367396	-0.08761938458858022	-0.15944521103763606	0.09760764129276299
Zfp592	-0.228436512877954	-0.21989326398103096	-0.29600227411678104	-0.1598928426403456	-0.1733604084923819	-0.3027299598034962
Ezr	-0.22860798861520215	-0.2832015069159823	-0.2824623332515557	-0.26642104368360736	-0.25468852481355103	-0.33445497399507307
Adam17	-0.22863162076108864	-0.5889408641133008	-0.43663588745068854	-0.16205505574274598	-0.058526052655768525	-0.4110520343989762
Agpat5	-0.22872668916595226	-0.2915711107496731	-0.29718197486670067	-0.06817735537813936	-0.12097325715560772	-0.06555713054443088
Ubp1	-0.22882898391201031	-0.24333764547621448	-0.23789339666470763	-0.39014973108027773	-0.38999589821333563	-0.37954891207675207
Cyb5a	-0.22989803307226175	-0.04461961888083822	-0.0013386862369243653	-0.5229720169302033	-0.5516464828114092	-0.46816103305059265
Xrcc6	-0.2300248420255583	-0.31094303879271484	-0.2914616416826847	-0.28097309946650223	-0.3052398903514663	-0.23352747991764844
BC055324	-0.23033887107775478	-0.2874546481340237	-0.2573653389503102	-0.10650252700275183	-0.15065775627616013	-0.2082120554831448
Mios	-0.23057254986076384	-0.25237981775845775	-0.2911709968740317	-0.39475568693703467	-0.3809487994303588	-0.3797124961052054
Fzr1	-0.23068568036589063	-0.30700316258848537	-0.2536650623153606	-0.3782196017705196	-0.3373515509632941	-0.482319419689425
Tubgcp6	-0.23119639268293202	-0.06947987688620261	-0.07255303062019251	-0.29318427192929003	-0.3386468882006982	-0.2909489667856338
Ankrd26	-0.23144624322062993	-0.3291356370707417	-0.2582106152566775	-0.44903530003359815	-0.36309397326313425	-0.43207320942985067
Rfx7	-0.2316540752638248	-0.2866107196316151	-0.2781003640486832	0.27812530346491005	0.22199736126342998	0.05959195019362267
Hspa1b	-0.23190073599284558	0.15604839707914012	0.28685376553420927	0.3172524163446293	0.15212394797403694	0.9913633560949825
Ampd2	-0.23202856399936317	-0.046887894426959134	-0.11351951468618535	-0.20210470371834102	-0.20197491844209775	-0.2712935900389672
Cdk5rap2	-0.232039746680782	-0.15472551997811965	-0.1784755362490352	-0.28419003114969993	-0.25030315248108415	-0.31854747395661714
Tcof1	-0.23241164370804426	-0.3751298230708322	-0.35505026877378587	-0.16889184155933973	-0.14201934815689696	-0.27823292029202884
Rbm38	-0.2326743330915134	-0.33645297543746805	-0.2726288585413128	-0.3633700960344092	-0.37558752174611315	-0.4021602398353649
Mmadhc	-0.23407839809873368	-0.4078939339018719	-0.33216294572108745	-0.3693625145540465	-0.3095806069572379	-0.5160930306143178
Fanca	-0.23418136075375928	-0.12023586722962747	-0.14490892101813913	-0.273174471427826	-0.254062494295349	-0.35634616656847395
Mcph1	-0.23449974493241682	-0.09372391950831643	-0.0977796669309874	-0.27781531834760237	-0.3121636783663893	-0.26085926368057694
Isg20l2	-0.23483170120097735	-0.36161171533497277	-0.3144697071125943	-0.3189941646330278	-0.29273531996558605	-0.3880002794560499
Set	-0.23490622932171076	0.030302131237709855	-0.18224488460351745	-0.10783729256624232	-0.1332839301027118	0.33780374463153096
Exo1	-0.23497732752462003	-0.20628788933952852	-0.31605989010303875	-0.3294183169856978	-0.3129161715164034	-0.3247613925688886
Dgkd	-0.23614485965925242	-0.19990040834822087	-0.11714796921793881	0.28381778756582016	0.14664604781372875	0.24772226654597873
Rab2a	-0.2362971838050432	-0.17542470447153513	-0.25809563155195636	0.2918853842307933	0.13539092876083103	0.5683426085594502
Coa5	-0.23630380181510457	-0.26438225091056805	-0.27768467859537815	-0.2516567863974894	-0.21390690843663732	-0.21909988902633776
Cstf2	-0.23648547295535083	-0.2193928876782436	-0.2474883627138227	-0.23030900392175296	-0.30350144100279364	-0.12807349803499185
Ywhab	-0.23748442445540327	-0.3647630265229555	-0.3088972388425402	0.1038027333352179	-0.016295047110218876	-0.14656143420957912
Cdk16	-0.23756205884774925	-0.2722189592032559	-0.2637181980071747	-0.32140264628042314	-0.3374217462543121	-0.38261778914032135
Rabl6	-0.23859222420793938	-0.30445134701374255	-0.21708997763927784	-0.1435879620834388	-0.22380391402699595	-0.30872487547262106
Rad18	-0.2391498120391133	-0.31116455848649216	-0.29954695739395365	-0.3873113093578755	-0.347866102287909	-0.4629678238722123
Cdk17	-0.23996089031521056	-0.2519571011202533	-0.3358709765383935	-0.31459376110307763	-0.34532480892137263	-0.41184922928187445
Ints4	-0.24044938451656678	-0.29687283554687754	-0.26801329299318005	-0.2302095522346012	-0.23847252908848093	-0.22046140692964314
Rrp12	-0.24069363161724347	-0.3430431994267578	-0.33065115472722284	-0.38991831564518364	-0.2826955084376645	-0.39485685253097524
Cep170	-0.2410447063941429	-0.28822517565672484	-0.2283092895569436	0.41995281736091694	0.20667669373795716	0.2885368134825273
Med23	-0.24117698197010112	-0.15905351096412712	-0.14440279106174791	-0.22147191143516046	-0.2203972496492795	-0.24791681369995716
Neil3	-0.24174830439203165	-0.07944117170975665	-0.16762251658208638	-0.325101788439445	-0.36855211701739243	-0.32050611248974337
Pgk1	-0.2421478809147622	0.3591885505460301	0.19328640469264136	0.16028394731091392	0.30376149948455256	1.120321309133497
Atf1	-0.24215182925772863	-0.234078602146818	-0.3130348016159291	-0.3983978550984767	-0.2619862529328491	-0.2988166971724041
B4galt1	-0.2424485304611159	-0.2968171120952592	-0.3035270060612006	0.0007831650366780594	0.058458139648838905	-0.13279247257116325
Uimc1	-0.24283345723883717	-0.19307305457496218	-0.26855262768529137	-0.2178090116218859	-0.3067008284839409	-0.2762972669243816
Mfn1	-0.24288532085939094	-0.2188716533652496	-0.22775340670392769	-0.3269285575642335	-0.2937047805176701	-0.1722203269678285
Ppp2cb	-0.24289185552334233	-0.29988394623469433	-0.24400211266179705	0.03925045215829633	0.07323971454035712	-0.02370757086660617
Rad54l	-0.24290249094158026	-0.18327719921110316	-0.08275890081166998	-0.33432118408250955	-0.29568090385004664	-0.3248091103139836
Stxbp2	-0.2429028736462525	-0.269233568034638	-0.17735336955858105	0.2018656875542807	-0.026385971161201217	0.11658611607124857
Shmt2	-0.24313610262402172	-0.27253302415367786	-0.2737550969854678	-0.2566119734143073	-0.22197855300689334	-0.3128760875047075
[truncated: 2,904 more rows]
