# Supplementary material for: EKLF/KLF1 expression defines a unique macrophage subset during mouse erythropoiesis
Source: eLife. 2021 Feb 11;10:e61070. doi: 10.7554/eLife.61070 (PMC7932694; doi:10.7554/eLife.61070)
Supplement: Figure 5—source data 1. [file elife-61070-fig5-data1.csv.zip › Fig5data1.csv]

	Gene Name	KO/WT log2 FC	EKLF/GFP+ / EKLF/GFP- log2 FC
0	0610010F05Rik	-0.685684826971792	-0.0838921227578968
1	0610010K14Rik	0.59339400332854	-0.041612433587806
2	1300017J02Rik	-4.81232288024681	1.71054009106979
3	1700023E05Rik	2.21159732922316	1.95036473667078
4	1810043H04Rik	0.793065569169014	-0.00241144454008647
5	2210013O21Rik	0.615894371919257	0.12520275059252
6	2210016F16Rik	0.4823908246202930	0.46575653835923800
7	2210016L21Rik	0.587257077626354	-0.007892638600042000
8	2310022B05Rik	-1.05304123032734	0.7354322700592770
9	2310045N01Rik	0.59867842494204	0.195414156956981
10	2510003E04Rik	0.5245930026208980	-0.0309621133423844
11	2610002J02Rik	0.6987354750590780	-0.317075021613805
12	2700081O15Rik	-1.23193634670949	0.21168727705376400
13	2810428I15Rik	0.9053801222377090	0.164582203617463
14	3110043O21Rik	0.7553383546315030	0.540071113087161
15	3110052M02Rik	1.15967221703895	0.496614803986654
16	4930523C07Rik	0.753999506372402	1.12427058502624
17	4930550L24Rik	2.6225142287925400	2.2312832508379
18	4931406P16Rik	-0.7202368251524230	0.6321049079608370
19	4932438A13Rik	-0.889432302292255	-0.0136896151180724
20	5730508B09Rik	-0.607626834388174	0.8609827067255120
21	6820431F20Rik	-1.07248671078521	0.0653410889542008
22	8030462N17Rik	-0.936303978932703	0.6984746428109980
23	AA986860	1.39486576794368	1.8432656210698
24	AB124611	1.0233553466532800	-1.19596962539204
25	AI429214	2.26476174558789	-1.00735628056557
26	Abca1	-0.8673500231348490	0.131026476914775
27	Abca4	1.7314203891014700	1.4792045618571500
28	Abca7	-0.718219315827471	0.476437258962731
29	Abcb10	-0.6884641274049	1.49644957681444
30	Abcb4	-0.8401877407239390	1.47614373488083
31	Abcc3	-1.07561782565799	0.778907845911053
32	Abcg1	1.1490061478875800	-1.21179662535718
33	Abcg4	-1.1681317791927300	1.54094453751652
34	Abhd16a	0.7958618456149490	0.524518941644739
35	Abhd6	-1.04123592779874	-1.3804070192614000
36	Abi3	-1.53902563047028	-1.32025288980873
37	Abtb2	2.47403158801067	0.549329959329067
38	Acacb	1.2384968022519500	0.0925314534451887
39	Acad12	0.9450676313831220	-0.227874085100793
40	Acadsb	-0.680538474543084	-0.10625509566902400
41	Acadvl	0.6847390292385540	0.5742488466093990
42	Acap3	-0.625080793876768	0.6106952089640360
43	Acer2	-0.8187349605198980	0.0049818038122683
44	Ache	-0.9431269002605130	1.5606174328032200
45	Acot11	-2.1891719594187	1.9626569874490000
46	Acot13	0.7667706919369180	0.6541471793308470
47	Acot8	0.6091592124698210	0.410916132450307
48	Acp5	-0.9288928878979510	1.53808992167359
49	Acsl6	1.54033700872968	1.6708016824020500
50	Acss1	-0.8417218958930280	1.21847981013179
51	Acta1	-3.27902557705415	2.1821727405347200
52	Acvrl1	0.86787206147146	-1.96786379983958
53	Acyp1	0.918114795255121	0.510381702082973
54	Adam10	-1.01808524656887	0.36671131927943800
55	Adam11	-1.4203551882791000	-2.8565768543837700
56	Adam12	-1.3901182828831000	-1.403388253922
57	Adam33	inf	1.17297437065477
58	Adamts3	-0.749453503405222	0.989628619013713
59	Adamtsl4	-1.82258065065804	-4.779632453168980
60	Adamtsl5	-1.24481577342875	0.30207039857253900
61	Adck3	0.806523803492282	0.11968396211326000
62	Adcy1	-5.87516803388963	2.59353953567848
63	Adcy7	-0.9975481987145870	0.35026867557308000
64	Add1	-0.7865817456674410	0.873583327126129
65	Add2	-3.0183697705086	2.05568159522878
66	Adora2b	1.6007918797743000	-1.85186046099103
67	Adprh	0.5377984436346040	-0.0226090087794982
68	Adra2b	-3.14182009523267	1.7128784679262300
69	Adrb2	-0.5816048060624010	1.03558848580835
70	Afap1l1	-0.8725746221517640	-2.64660852617031
71	Aff3	-1.73291449891736	-2.11027420148221
72	Agfg2	-0.795878141893287	0.816022508487833
73	Agpat3	0.73402501337391	0.784645343571894
74	Agpat4	-2.7827079186991	1.4746826479311200
75	Agtrap	0.5431030338075	-0.762573094348775
76	Ahctf1	-0.699053998495083	0.8353428820593280
77	Ahr	-1.0113685362970500	-0.587584475733688
78	Ahsa1	0.521696239736035	0.0793132567230484
79	Aig1	1.18985958970731	0.996396004680514
80	Ak1	1.08983596563121	-0.273380538319401
81	Ak8	1.4125392953812800	-0.8345379837977430
82	Akap11	-0.7212678761890640	0.35910795293352900
83	Akap12	-0.904487815421996	-4.40023664446176
84	Akap7	-1.66006062135407	1.21772053591045
85	Akr7a5	0.6435052390148680	0.11518400981711200
86	Aktip	0.670236866834575	-1.32521678529559
87	Alad	-1.6986195280724300	1.4088967267069400
88	Alas2	-1.0145173613667800	1.6580002819409100
89	Aldh1a1	4.80775969095122	1.09836770678888
90	Aldh1a7	2.34244665970192	1.3388923941440100
91	Aldh3a2	0.5466788644988550	-0.8035289939904640
92	Aldh4a1	0.800595385004119	-0.254610447878358
93	Aldoa	1.48757702325726	-0.515072382721695
94	Alkbh2	1.38523099851668	0.312918283450217
95	Alkbh7	0.835976255130623	0.36554241714841700
96	Alms1	-1.3672629056299000	0.417951324962558
97	Alox5	0.9578079520960820	-0.539878103685286
98	Als2	-0.5437295781546840	-0.39665559558122000
99	Amigo3	-1.6443376097935600	-0.350812879760783
100	Ammecr1	-2.3107338811093900	1.09669040992203
101	Anapc11	0.7406863921793910	0.145582039478056
102	Angpt1	-1.1797877080058100	-1.3017884846018
103	Angpt2	-1.73144174867579	-1.8818118558140700
104	Ank1	-2.0146681203124900	1.4657466168981400
105	Ank3	2.13677867489677	0.8316732325344970
106	Ankmy2	0.775930336386223	0.0801251617204863
107	Ankrd11	-0.750887487386965	-0.0311319261649755
108	Ankrd13b	-0.949495798428022	0.22553577540907900
109	Ankrd17	-0.734622254790528	-0.325772376433946
110	Ankrd6	-1.09453664788067	-0.135578327594999
111	Ankrd61	-1.08523050763787	-0.20245004151463000
112	Ankrd9	-0.683953279723698	1.28388155261116
113	Ankzf1	0.573653843429273	-0.172627278044146
114	Anln	-0.564976809729256	0.341682310056477
115	Ano1	-4.28675613823303	1.5515204158990500
116	Ano2	-2.92493084911946	2.6326954917113300
117	Anxa1	0.6425141615371320	-1.51885690561842
118	Anxa5	1.1367827076711000	-0.625615545804241
119	Ap3s1	0.489747976801209	-3.56066660514984
120	Apba3	0.6631638278778510	0.00541767496068354
121	Apc	-0.8199267140301560	-0.37043072066516300
122	Apeh	-0.580396411030156	1.07817767099141
123	Apoa1bp	0.8353811599968630	-0.657102438615136
124	Apobec3	1.4029546469723700	-0.115658661195008
125	Apol11b	-3.22596621648274	1.28356717991751
126	Apol8	-8.80241474730876	1.6569541753281300
127	Appl2	0.6645965856504670	-1.41108373315535
128	Aqp1	-3.4740837319035	1.25265116615249
129	Aqp11	1.08610145598768	1.13397275268876
130	Aqp8	1.6176233491187100	1.8102927060640000
131	Arfgap3	-1.0962168796212900	0.459668049122184
132	Arfgef1	-0.46215933907212	-0.186683616682248
133	Arfgef2	-0.6790321502940070	0.350076287082444
134	Arhgap21	-1.16833172137117	0.725645687002564
135	Arhgap28	-1.0981345469876	-2.3417109184511400
136	Arhgap32	-1.3615404886375000	-2.0979918468907000
137	Arhgdib	0.8208084767923940	-2.24482703317636
138	Arhgef12	-2.60492627809505	1.6957057137106600
139	Arhgef17	-1.21412995231303	-0.0647751854584107
140	Arhgef25	-0.727070601108437	2.4805619642264800
141	Arid1b	-0.586107708031646	0.6171912879142270
142	Arl2	0.6861514898753680	0.0254877177422664
143	Arl3	0.9453386068448870	0.36879885514081100
144	Arl5a	-1.08690368544568	0.7470120742900640
145	Arl5b	-0.9019966323310310	-0.0141708216537907
146	Armcx4	-1.12844153291295	-2.72073624094925
147	Arpc1a	0.479993690262325	0.413515832731391
148	Arpc4	0.566612922246893	0.22270766592913000
149	Arpc5l	0.47025089065745400	-0.0336392058028194
150	Arrb1	-1.81498953963431	1.19118633540136
151	Art5	3.2469767804983400	-0.671828484607679
152	Artn	-3.81573750906096	2.5866809094309400
153	Arvcf	1.37712518634607	0.9639992954476320
154	As3mt	0.6212356442617000	-0.45529147505999500
155	Asb17	-2.08042642270102	1.1548681399921100
156	Asb6	-0.6487168388894310	0.6618032421396690
157	Asb8	0.585557496050869	0.0113120573366649
158	Ascc1	0.561800791095078	0.0522012213704152
159	Ascc3	-0.707337233341439	0.505586436296115
160	Ash1l	-1.13719686719215	0.19622237483444400
161	Asl	0.780988143716242	-0.742563666459304
162	Asns	0.5163008739892810	1.24621657888
163	Asph	-0.933521165042386	0.508685028436347
164	Atad5	-0.76033769543928	0.455417974228394
165	Atf7	-0.8590979048123740	-0.29093289217569600
166	Atg2b	-0.548554528964228	0.666217947446059
167	Atg4d	-0.498152608886951	0.91355601973747
168	Atm	-0.8390733454781120	-0.0494298352645593
169	Atp11c	-0.9816949470143780	0.223861054667862
170	Atp13a3	-0.658992534337791	0.41897499546697100
171	Atp2a2	-0.553120372616698	0.0687382557789417
172	Atp2b4	-2.50689982164886	1.49122875967131
173	Atp5f1	0.529151901509058	0.17229924650311400
174	Atp6v0a1	-0.6542146364216850	1.09671685022829
175	Atp6v0d1	0.8383315455859760	-0.12327924400506900
176	Atp6v1d	0.5436480654520610	-0.0189099359241596
177	Atp7b	-1.5219851134892600	1.57360431553664
178	Atp8a1	-0.5092468723689880	1.11268859904455
179	Atp8b2	-0.515144971308545	-2.0647362873549
180	Atrx	-0.831953203913146	-0.0506986731763261
181	Atxn1	-0.90263452640884	-0.602602339005292
182	Atxn2l	-0.480068519601198	0.365332037565127
183	Avpi1	1.12742231880398	-0.218797306463962
184	B3gnt3	-2.2423145402433	0.6238475425192950
185	B3gnt7	-1.46101164732115	0.5424613052103510
186	B4galt2	-1.34625854197581	-0.627064555944816
187	B4galt6	0.8090554942539210	-2.7393606021238300
188	BC004004	0.502991002318448	0.9627263802087880
189	BC005561	-1.02873859522849	0.11212931550129
190	BC017158	-0.9829105546216230	0.8118942593380370
191	BC021767	3.7289879683502	2.17240410090658
192	BC026585	0.7158347499324610	-0.955531581785752
193	BC031181	0.629667841327638	0.324965202173944
194	BC117090	1.69198677057908	-2.75445268663677
195	Bach2	-1.37611619031735	-1.40739771439531
196	Bahcc1	-1.14919856949008	-1.30469591918342
197	Bak1	0.6088869154730400	-0.837149833937016
198	Baz2a	-0.6717733042633190	0.0980992199775299
199	Bbs1	-0.852769949522582	1.7341373160623
200	Bbs9	0.609379952283376	-0.319273344745289
201	Bcas2	0.669168638538947	0.554789303990368
202	Bcat2	0.6292703598634930	0.14529637972266500
203	Bckdhb	0.759241198573322	-0.8586799980309240
204	Bcl11a	-1.66067837289056	0.745305530719374
205	Bcl9l	-1.05273492260925	-1.75481894905271
206	Bcorl1	-0.8187148875365680	0.12458917290284500
207	Bdp1	-0.8504636211553680	0.14668866393497300
208	Bend3	-0.630384238782463	0.0198726175536294
209	Bhlhe40	0.9819879227451430	-0.859083730768699
210	Birc6	-1.01193465804454	0.15187280702092100
211	Bloc1s3	0.630202993790878	-0.410029182073774
212	Blvrb	-1.0870421196717700	1.4861882669768200
213	Bmp2	-1.5103212604916800	-2.7137022393646500
214	Bmp5	-3.6219954610268100	0.23120707363878200
215	Bmpr2	-1.27030233205645	-1.0644556838856200
216	Bmyc	0.6417640684154290	-1.6652877925453900
217	Bnip1	0.5882227157178410	0.206123910103923
218	Bnip3	1.28185534245506	0.00257201781182154
219	Bnip3l	-0.5013209662897130	0.95265704193548
220	Bpgm	1.11599016983958	1.89827621721797
221	Bphl	0.602922072017811	-0.903112817727792
222	Braf	-0.6416161048759670	0.5144071090906480
223	Brpf3	-2.2108117844106	1.0045772675453
224	Brwd3	-0.9702050515499820	-0.11554503155151400
225	Bsdc1	-1.30737092761701	1.12066869789578
226	Bsn	-0.905711459341396	-1.44297583144574
227	Btaf1	-0.7439725582478150	0.671826305284684
228	Btbd11	-1.29568945071039	-1.7090071536545100
229	Btbd7	-0.6760253932016710	0.00165994255433445
230	Btn1a1	3.73197438597973	1.5427818971599300
231	C1qtnf4	2.27497957408241	1.74873759500776
232	C1qtnf6	-0.8620058705398870	-0.12406136990407600
233	C2cd2	0.649991661970355	-0.42427308848181100
234	C2cd4a	2.03833898763557	1.2479375491971600
235	C3	0.647727984258253	-2.49972401523924
236	C530008M17Rik	-1.88661619958103	1.2801106895638000
237	C78339	-0.7849303938761040	0.42741130605621
238	Cacna1c	-1.460100408134	1.8963824366055300
239	Cacna1s	inf	0.191174852365483
240	Cad	-0.6860906712541520	0.5648335902382430
241	Cadm3	-4.42747201100764	1.2845954111892700
242	Calcrl	-0.622378769796986	-1.97108961797154
243	Camk1	0.9085266857876720	-0.438243586543089
244	Camp	1.2317365539365200	-3.36106515096205
245	Camsap1	-1.20815354823321	0.7710622861054430
246	Camsap2	-1.5122413989854800	1.43799732138677
247	Camsap3	-1.31569965130027	1.6935194537460900
248	Camta2	0.5150064397816770	-0.0793036866809999
249	Capn1	-0.520915856422966	0.761186617058781
250	Capn10	0.7359591058444260	0.5728502509698510
251	Capn5	-1.1231774722914500	1.3098794305159300
252	Capzb	0.621007313292736	-0.546226832295886
253	Car1	3.29363492931398	1.1764695069712
254	Car13	-1.1457292055736900	0.48299488224282500
255	Car2	0.957965483520826	1.3766775122729
256	Carhsp1	-1.3652341570337100	0.7798652030677420
257	Carm1	-0.4720320566805780	0.223652972496863
258	Casc5	-0.8226604496514990	0.48732152312171300
259	Caskin2	-1.78216057563475	0.7651759598826790
260	Casp2	-0.609825233448634	0.287070618176477
261	Cast	-1.22864979699792	-0.31323419152433900
262	Cat	0.6522923118367220	0.9175917015171980
263	Cbl	-1.4064556757946400	-0.639920285195397
264	Cblb	-0.568163188897692	-1.33675191133174
265	Cbx5	-0.563098876027524	0.117602203299623
266	Cby1	0.667967473747215	-0.0283233425475788
267	Cc2d1b	0.589871403571168	-0.0303199998004767
268	Ccbl1	0.982713223188477	0.719456135989402
269	Ccdc124	0.6206856448637420	0.30478189410760700
270	Ccdc125	0.8163197605872190	-1.7630979951509200
271	Ccdc141	-5.077314266827650	2.42002602540372
272	Ccdc15	-0.8896029716169590	-20.638568175779100
273	Ccdc157	0.8305001131772690	0.9051061608162960
274	Ccdc163	0.753008740151266	0.31124222829233800
275	Ccdc24	-1.00749495110313	-0.31875899056442300
276	Ccdc28a	0.843557956921229	-0.566467416820311
277	Ccdc28b	0.9687785321061500	-0.774180021297864
278	Ccdc61	0.644130159040987	0.32475783261269900
279	Ccdc74a	-1.97687632826969	1.6897728328072300
280	Ccdc88c	-1.167906166188	0.344885128898428
281	Ccdc92	2.1796649879598	-0.108234124114244
282	Ccnb2	0.5542052069173000	0.46653560189509400
283	Ccnd2	-0.9804298991222560	0.16631635116768100
284	Ccng2	0.7365451585579450	-0.589261244219764
285	Ccnt2	-0.6051084369519550	0.4205989404301840
286	Ccr2	0.7492496291305490	-3.50690677079257
287	Ccr5	0.7584174878870690	-2.08461186858244
288	Ccr9	-1.29207545620947	-3.0262171820950500
289	Ccrn4l	-0.622683086878077	0.970071159856735
290	Cd24a	-1.07972432012273	0.971068441728644
291	Cd27	-1.02132513176143	-3.77283851046901
292	Cd2ap	-1.10061913668334	0.0754053650133606
293	Cd38	-0.778970842473935	0.266245390129087
294	Cd3d	-2.2646882448955500	-4.83169669507792
295	Cd47	-0.581609352093347	0.20533468381072200
296	Cd55	-0.91127385086801	1.10644670406731
297	Cd5l	-1.03124854362593	1.10775689600929
298	Cd82	-2.31293431574936	0.973550588772233
299	Cd93	-0.9486306550939550	-3.3719239053205
300	Cd97	0.6755195830301230	-1.30201404300855
301	Cda	3.8437123590579100	0.808918990167537
302	Cdan1	-0.746327410197914	0.6895651041640330
303	Cdc42ep4	-0.532194818264076	0.39730881396778200
304	Cdca8	0.47738727247536200	0.21980860367934200
305	Cdh5	-1.07042509762015	-0.0219014937655564
306	Cdk12	-0.5995948533662710	0.15698567013879100
307	Cdk13	-0.6015081033403680	-0.0620688778197783
308	Cdk5	0.8761422487372080	-0.14248515290857500
309	Cdk6	-1.30854272915298	-0.871379699032533
310	Cdk8	-0.7080070984341360	0.614334171292798
311	Cdkl1	-1.92507336285798	1.92415348318121
312	Cdkn2d	-0.6805219736529320	0.8197246336451340
313	Cdr2	-0.9920265112112000	1.32917052252335
314	Cdv3	-0.5390324122335870	-0.180727571898686
315	Cdyl	-0.868338642893572	0.595979879783681
316	Cecr2	-2.2727552833616400	1.0337707710621
317	Cecr5	0.688879460468715	0.397313821829622
318	Celf1	-0.551306772507506	0.5069001216572320
319	Celsr2	-0.869262404770779	-0.32729345452645
320	Cep152	-0.640444866307568	0.40946335133799900
321	Cep192	-0.754653282745813	0.0595883220948716
322	Cep250	0.6335172339367120	-0.734346870521417
323	Cep350	-0.9782076603202600	0.115700168716501
324	Cep55	0.7556524033987270	-2.31809134675513
325	Cep70	0.8164907866952490	0.9669516805089060
326	Cercam	-2.08831116892822	1.24222735922095
327	Ces2g	-2.70399722726169	1.3902143349253200
328	Cfh	0.6077895563217670	-2.204446737884
329	Chchd6	0.611504047738412	-0.18877380310845300
330	Chd1	-0.6156049425944880	-0.028331759504272
331	Chd3	-1.6553411743381400	1.22179532735078
332	Chd8	-0.51080750865594	0.140670174777375
333	Chdh	0.5480478423763990	-3.2588793109373600
334	Chrna7	-inf	3.69769366409076
335	Chst11	-0.7069914757688760	0.286222463496205
336	Chst15	-0.5555617882535340	-0.635932243413953
337	Cit	-1.4609024450675700	0.6894051313174180
338	Cited1	1.72654246331772	-0.8641233294688530
339	Cited4	1.65306211054818	1.30293595620289
340	Clasp1	-0.592228715674802	-0.0319648170337824
341	Clcn5	-1.39121818745997	0.11193944690009200
342	Cldn15	1.5181753072505	-3.99916065535424
343	Clec12a	1.09917936450744	-2.32406107795858
344	Clec5a	0.8466014395045760	-4.83767000225278
345	Clec7a	0.721005193011543	-2.14477965675885
346	Clec7a	0.721005193011543	-2.86077685739973
347	Clgn	-3.13423138497299	1.6250675154751200
348	Clic1	0.805310665658974	-0.535829842366233
349	Clk3	-0.8129046237157830	0.9472690450377690
350	Clspn	-0.711901282584565	0.6608694789094600
351	Cltb	-0.889218691031626	0.9686815707600970
352	Cmah	-0.918028627660609	-1.30897467044875
353	Cnn3	-1.22565092981444	-0.465732745341594
354	Cnot6l	-0.656887149420334	-0.746199018310228
355	Cnpy2	0.6097512549658780	-0.41065615438578500
356	Cntln	-0.716549078573654	-0.859708510475236
357	Cntn3	-2.3849034671275300	1.5153527524734100
358	Cntnap2	3.1696656826295800	1.8920776185545800
359	Col23a1	-1.5890967090863200	0.37657760832015100
360	Col4a1	-0.7375652035328190	-0.31933386242524900
361	Col4a2	-1.01313922651754	-1.7398950278432300
362	Cope	0.7966428661734820	-0.000192314005751247
363	Coro1b	0.602211680939043	-0.735054231680779
364	Cox5a	0.6183584527818640	0.18173599656073800
365	Cox6b2	1.9840430276369400	0.982429714983213
366	Cox7a2l	1.02797575878524	0.143259983290832
367	Cpeb3	-0.928136783838524	1.6408908888842400
368	Cpne6	5.50237722374854	3.90718412336558
369	Cpne7	-3.07313746080768	1.1372304999342
370	Cpt1a	-0.7313644530199090	-0.34310541650620000
371	Cramp1l	-0.6815677686751870	0.41881177379877200
372	Crebbp	-0.9493281286758790	0.0382533109521188
373	Creld1	1.03629260561478	-0.25381778865691400
374	Crem	0.718003756484375	-0.0876312733796124
375	Crim1	-1.27609741927633	1.11259743220742
376	Crip2	-1.03038849299808	0.624454786829007
377	Crlf1	-2.0144348801061	1.8980550228906800
378	Cryzl1	0.6234475444597180	0.386450358327303
379	Csf2ra	0.7687104405229280	-0.46350551089080900
380	Csnk2b	0.4952243951352	-0.0155261861529426
381	Ctbp1	-0.5295639779199140	0.8550246311500990
382	Cth	0.8634375356847730	0.39037482817765300
383	Ctnnal1	1.0787094062792	0.879436472961229
384	Ctnnd1	-0.593971055667344	-0.12935613565345
385	Ctsb	-0.5531015610478620	0.689802217349762
386	Ctsc	0.8564023239619150	-2.22481173392973
387	Ctsd	0.7913839699781220	0.44368008786743400
388	Ctse	-1.1918754421491100	1.07482740371576
389	Ctsf	-1.49782328131997	0.30879862704656400
390	Ctsl	0.590198910587937	0.14802118571916200
391	Cyb561d2	0.817067874498556	-0.287125727860508
392	Cyhr1	0.8409075339628460	0.21339464244676400
393	Cytip	0.590892365021128	-2.57305952414189
394	D2Wsu81e	0.6506032261109610	0.266497504726051
395	D5Ertd579e	-0.600293630370712	1.06566605390256
396	D630045J12Rik	-1.11025648129105	-0.253174102474511
397	Dalrd3	0.510838670207189	0.21208003256747600
398	Dapk3	0.65142338913098	0.44158628260204000
399	Daxx	0.576444901755423	0.127858500738734
400	Dbi	0.789631675791336	-0.29796994826104200
401	Dbnl	0.481005677820624	-0.407102941696399
402	Dcaf10	-0.569950999293033	0.599177475839543
403	Dcaf15	0.5498925787903050	-0.0780953688630045
404	Dcaf6	0.9276051862701510	1.07811823507554
405	Dchs1	-1.45441549027939	-1.75786815334124
406	Dck	-1.5350920608646800	0.836796370146462
407	Dclk2	-1.7714215505753500	1.42182141956215
408	Dcn	-1.26747940660442	0.140969779080534
409	Dcp2	-0.8761104784571500	-0.652749220030888
410	Dctd	-0.54151892348751	-0.250070093286283
411	Dcxr	1.00151591830196	-0.149902679811095
412	Ddah1	-0.983922006597822	0.8932536761639930
413	Ddi2	-1.20576344145426	0.16282948344392500
414	Ddx21	-0.714103764549907	0.388709397338179
415	Dedd2	-0.8087948063930660	0.839525690346439
416	Dek	-0.491884800051262	0.427502935435493
417	Depdc7	0.709554728153952	-1.7909412271117000
418	Deptor	-1.29383160558457	-0.794566926249523
419	Dgcr6	0.656396825642092	0.127942019802424
420	Dguok	0.8182552201754880	0.0712344055426434
421	Dhrs1	0.5495133763141370	-0.0911053543169795
422	Dhrs11	-0.777288065940837	1.36779172868277
423	Dhrs13	-0.804376846752888	0.952564428117503
424	Dhrs7	0.854549287485335	-1.4822717358063100
425	Dhx32	0.512030980338503	0.3640385000316120
426	Dhx33	-0.578033875011424	0.00362828324393436
427	Dhx9	-0.586538088898466	0.0632970963273363
428	Dido1	-0.7066428843175320	0.31887965637399400
429	Dio2	1.11020984623555	-3.54814288835975
430	Dip2c	-1.26487917905948	-0.127109270035377
431	Dis3	-0.52560022716596	0.866004298902786
432	Dmap1	0.5714979306791820	0.23046764400176500
433	Dmxl1	-0.9484472364665610	0.624528922543473
434	Dna2	-0.8354827808140040	0.279473723397891
435	Dnaja4	-1.73400004790551	1.41190558496202
436	Dnajb2	0.569635563236436	1.32227632800333
437	Dnajb3	1.5881511996003200	1.65305088578676
438	Dnase1l3	-1.4579829550286700	-0.90870806635578
439	Dnmt3b	-0.907247781721386	-1.2351183452051100
440	Dock7	-0.8722225064506150	0.7597464050951100
441	Dock9	-0.7689547672196600	-0.259905923607914
442	Dok4	-0.9998640834542810	22.008158327363900
443	Donson	-0.9056960705791050	1.0766271897571
444	Dos	0.688872949937681	-0.188206324614287
445	Dot1l	-0.604274670797373	0.46203887931206700
446	Dpf1	1.8976517094643500	0.38897164214025800
447	Dpm1	0.515332921752166	0.149612233346914
448	Dpp4	-0.756945410782644	-2.2498800146640500
449	Dpy19l1	-1.03341907895494	0.532080905375202
450	Dpy19l4	-0.854552052590241	-0.738302708707834
451	Dram2	0.573545922299171	-0.39238386003433800
452	Dst	-1.3520949276653300	0.818744731042894
453	Dtl	-0.5607251314858400	0.45963871177134800
454	Dtx4	0.522811593325803	-2.5114074942043
455	Dusp1	-1.03322664257801	0.105639741543985
456	Dusp7	-0.621867701558892	-0.552357560747779
457	Dync1h1	-1.00892173605545	0.15188705558315300
458	Dync2h1	-0.923501156035468	0.387595433138786
459	Dysf	-0.998414443783035	-0.28838793617379300
460	Dzip1	1.18398556797721	0.437788448293034
461	E130309D14Rik	1.13581921880895	1.88168374489405
462	E2f1	-0.560399316621502	0.33379826552327200
463	E2f2	-2.2251017702555000	1.20711291026667
464	E2f4	-1.21235686912926	0.7378244041139740
465	E2f7	-0.748771226639754	-0.231155424166531
466	E2f8	-0.7721815097408910	0.37453299793140300
467	Eapp	0.5926414704980400	0.337980879247992
468	Ear1	0.9050851900579060	1.12612761162045
469	Ech1	0.5919198556418620	-0.119187446081251
470	Eci1	0.7140356486885040	-21.650735526421200
471	Ecm2	-1.6132034708415600	0.784394782466231
472	Eea1	-0.7735112565939460	0.0235783792883652
473	Eef2k	-1.05325706268022	0.478297467861837
474	Efnb1	2.0187450858233500	-1.17041944137073
475	Ehbp1l1	-1.4255433976240500	0.8059812274874430
476	Ehd1	0.8089861425652370	0.9411970275381430
477	Ehd2	-1.37338051075071	0.6650084356265780
478	Eif2b4	0.571065164538936	0.7675922489955510
479	Eif3a	-0.500413647983297	0.22488816128055500
480	Eif5b	0.51690238057355	0.56194625436409
481	Elf2	-0.555505446608022	0.305687126177581
482	Elk4	-1.19746607809613	0.142379305211835
483	Elmo3	-0.72102003520745	1.21142383501394
484	Elovl6	-0.5736347424157	0.0646628536821083
485	Eltd1	-1.33705344837448	-3.27419368789351
486	Eml2	0.682101606407264	-0.35119872401744900
487	Endod1	-0.9540794290380100	1.45714232697651
488	Endog	0.671455665803998	-0.45353142976157100
489	Eng	-0.608666285805989	-1.3821575102574100
490	Enpp1	1.14782324036224	1.2250358038645700
491	Ep400	-0.6768932688590250	0.19114793886638400
492	Epb4.1l1	-1.52837049388925	1.08685523079261
493	Epb4.2	-1.2404855373145	1.56303364414447
494	Epdr1	-0.6926915056775890	1.6409706798227
495	Ephb2	-1.33331261582189	-3.4656097665302100
496	Ephb4	-0.783530143138001	-1.15652305400502
497	Ephx1	1.8823360069764	1.44441721212135
498	Ephx2	2.06867264596407	1.4746005792954700
499	Ept1	-0.839864935575453	0.558110520983624
500	Erbb2ip	-0.6077355202894190	-0.414885678544941
501	Erg	-0.588741644600064	-2.82694068862925
502	Ermap	-1.9940733983888100	1.50854339116508
503	Ermp1	-0.8479752352288020	0.171251729756292
504	Ern1	-0.87911529152258	-0.6455351927798360
505	Ero1l	0.9488351757371860	-0.35277406541763900
506	Esd	0.6937738196765580	0.5702291178349550
507	Etl4	-1.3557552704374500	-1.5779179482329600
508	Evi5	-0.5626171036408720	1.09652673860161
509	Exoc7	1.02103863040842	0.348969858792506
510	Ezr	0.92093343990043	0.18697602428374100
511	F2r	0.6375059544680140	0.510789147990838
512	F2rl3	-0.804840243953774	0.0362772769836289
513	F8a	0.79995988802356	0.19443104926651400
514	Fabp5	1.28514138414417	0.9231010707786920
515	Fah	1.07445225152336	1.0445217335866300
516	Fahd1	-0.5855291209243780	0.7353446762174590
517	Fahd2a	0.6785243228037500	0.11479731313774200
518	Fam101b	0.6950679357394380	-1.69927794792116
519	Fam109b	-0.801783585262025	1.2441559308732700
520	Fam110c	1.55069996067911	1.28240553827222
521	Fam129c	1.39119101227141	-0.0882870419495312
522	Fam131a	2.9366550830458500	0.686758918727307
523	Fam132a	-1.08627571116412	1.12351992399256
524	Fam132b	-3.83514488119443	1.35814984054377
525	Fam134a	0.972288079623905	0.628181042931939
526	Fam160a1	3.2787053140047	1.61556045593927
527	Fam167a	-1.7030669888188200	1.92642839323924
528	Fam171a1	-0.8491099902152800	-1.30164151590351
529	Fam174b	-2.11620880820151	1.26005920940565
530	Fam188a	0.6913403099625490	0.20241489476894000
531	Fam195b	0.933068378106208	-0.442883100352794
532	Fam3a	1.12344854423116	-0.575933461573964
533	Fam46c	-1.9948622936822100	1.99946727409669
534	Fam50a	0.667298528352905	0.0561420136872696
535	Fam53b	-1.9039409665373000	0.798533729264876
536	Fam63b	-1.37052109365093	0.6664197443211010
537	Fam65c	3.7316767883476600	0.869125844394697
538	Fam78a	-0.9257184492501710	0.638854100057421
539	Fam83g	1.1860547712916300	1.5224346449878900
540	Fancm	-0.68014208146402	0.3551245521671910
541	Farp2	1.3307721059259200	-0.10462997317662400
542	Fat4	-2.12522018477723	-1.56608444562772
543	Fbn1	-2.01102229437409	-1.41433879559391
544	Fbxl2	0.6705209728383850	0.637392888312366
545	Fbxo10	-0.9298671166212040	0.961113891748583
546	Fbxo30	-0.7687953668016490	0.946230680584687
547	Fbxo42	-0.711489019902685	0.44421450443114
548	Fbxo48	-0.8394120645144630	0.7006854277933740
549	Fcna	-1.01782734891895	1.26644915974024
550	Fcnb	1.59054190939829	-3.90479199272125
551	Fdps	0.6752603258092710	-0.18230248912881100
552	Fdx1	0.701008836100003	-0.314276804603243
553	Fermt3	0.5053219076316570	-0.14511399794315
554	Fes	0.61642996696314	-2.7828396111197000
555	Fgd5	-1.20492334535444	-2.795588421084
556	Fgd6	-1.05052972569333	1.23567166377923
557	Fgf13	-0.8245877212625540	1.04237034554038
558	Fgfr2	1.89879625952162	0.0756363816643772
559	Fhl1	-1.28009172240508	0.943811481704027
560	Fkbp10	-1.07654004569811	-0.6106433636702740
561	Fkbp1b	0.9113553152725580	-2.13379593449653
562	Fkbp8	0.501132957434961	0.0861652782101176
563	Fkbpl	0.9634527914845530	-0.490938800319556
564	Flad1	0.553874339383013	0.00022557995380816400
565	Flt1	-0.874844081449131	-2.42353953883288
566	Flt3	-1.3795041190979700	-4.10176923495596
567	Flt3l	1.01752181385354	0.45561860364862900
568	Flt4	-0.87814218357377	-2.4100939741813
569	Fn3k	-5.4619835710393	1.7780702593260000
570	Fn3krp	-2.45762476614891	1.3527173328151400
571	Fnip2	-1.50996370232786	0.9740740373391780
572	Foxh1	1.3572493489480300	1.6320936304006200
573	Foxn2	-0.513331303984785	-0.0950546949649277
574	Foxo3	-0.8781716902601810	1.00766278582234
575	Foxp4	-0.504917141368492	-0.359782197629046
576	Fras1	-2.01578716955528	1.188877215038
577	Frat1	0.941099258309755	0.8558989506584760
578	Frem1	-1.9456705673086000	0.275443643486662
579	Frmd4a	-1.25966315771819	0.8570758133869340
580	Frrs1	-0.830456883442532	0.239473867486129
581	Fryl	-0.7388800224215860	0.972568695952722
582	Fth1	0.973364870945832	1.06155618148408
583	Ftl1	1.5147609278349300	1.0521650921905900
584	Fut7	0.7920022526617130	-5.54347608730902
585	Fyn	-0.5479320006177530	-0.14575990141414400
586	Fzd5	-0.5968889063571600	1.17204617254998
587	Gab2	-0.741317874390111	-0.14693938460455000
588	Gadd45b	1.04548016873348	-1.74171293861481
589	Gadd45g	0.7065517723646450	1.26237798878608
590	Gadd45gip1	-0.59836395409622	0.251029723009458
591	Galk2	0.588365386994979	-1.28559534365428
592	Galnt10	-0.734280010187369	1.02279267461195
593	Galnt7	-0.6496475566023200	-0.45732040804961000
594	Gan	-0.92237381396908	0.161378349329936
595	Ganc	0.7572801770870080	-0.334623629708896
596	Gapdh	0.644642186588158	-0.36781937344422
597	Gapt	0.970785556654315	0.979016513992189
598	Gatad2a	-0.48419570566945900	0.0299423470959852
599	Gatsl3	-1.15796706966153	0.734186935080711
600	Gba2	0.5829298315812780	0.644243006700159
601	Gca	1.00255177003226	-2.09753165400531
602	Gcdh	0.52620171485405	0.7523423645955120
603	Gclm	0.878504536930039	1.1530718482556100
604	Gcnt2	-1.16400320194164	-3.4408890537113700
605	Gdf3	-1.05526159277558	1.22839661375591
606	Gemin5	-0.48357728761429300	0.36565034247970600
607	Gfap	-0.7323101365464610	2.04069916166651
608	Gfra2	-1.95687716692953	0.521626809354415
609	Gga2	-0.6844129070971350	0.533368201173135
610	Gimap5	-1.4247858342289600	-1.92006471612893
611	Gimap6	-1.1222666693396200	-1.61523770923464
612	Gimap8	-1.5154635890756600	-0.485478334433629
613	Gipc1	0.6574240092087860	-0.542953007703875
614	Gja1	-1.13840994674324	0.0112388199012247
615	Gja6	2.39628479166964	1.1788055981070900
616	Gjb2	-3.2097661446338400	1.4392881878981500
617	Glipr2	0.7309296779620960	-0.0179472791525218
618	Glrx	0.6207154143389970	-2.1657087608405
619	Gls	-0.677644878461356	0.157790337537718
620	Glt28d2	4.70947205282033	2.42354994300704
621	Gltscr2	0.583109894217043	0.254364132070877
622	Gm15800	-0.808990013745081	1.4153515761859400
623	Gm166	1.0570578781161600	0.15075384870520200
624	Gm17296	-1.1775345146204900	0.5140613343525670
625	Gm561	0.7245279883657510	0.205018886259637
626	Gmpr2	0.52387573253599	-0.34946752794128
627	Gnal	-0.831847502699482	3.12420328288081
628	Gnb4	-0.6898771347812840	-0.0273655345016186
629	Gnptab	-0.509212217800193	-0.29222093899797500
630	Golm1	-0.820023277468629	0.757917693756712
631	Gpank1	0.583887273899991	0.13213721415388600
632	Gpcpd1	-0.6693266425162920	0.928137179055708
633	Gpi1	0.8576765468323040	-0.9067989696571200
634	Gpr150	-4.00197518106845	0.473371185548765
635	Gpr155	-2.5342827977598900	1.38640685361842
636	Gpr160	0.9616846316033890	-2.59454953324106
637	Gpr182	-0.684938691791552	-1.9016652866986200
638	Gramd4	-1.3521646274581500	0.664850199621098
639	Grap2	1.68871143457818	1.47016955583258
640	Greb1l	-1.41213163710107	-2.64447172382162
641	Grhpr	0.846429260007893	0.531743012486245
642	Grifin	-3.0985392431657000	0.902129074854009
643	Grtp1	0.7573034537755650	1.0198603236741800
644	Gse1	-0.526460191459184	0.8246783967436740
645	Gsr	0.5464175892150180	-0.8446904362990130
646	Gsta4	2.5649755301408400	1.305092785005
647	Gstm4	0.965215383496898	-0.915909216853756
648	Gstz1	0.7943042428418190	0.187141593933022
649	Gtf2ird1	-0.681631775555923	-0.429046343437493
650	Gypc	-0.615845370939027	1.19171463700149
651	Gys1	0.7341401483616150	-2.3563830257082
652	H2-Ab1	1.7440378092091100	-1.74646443059827
653	H2afx	0.580465788871547	0.599757774417102
654	H3f3a	-0.606474374072636	0.339246183816111
655	Hace1	-0.597950033514002	1.33801193426913
656	Hagh	-0.63029805949985	0.980519109327498
657	Haus6	-0.712282925555453	0.40954915039497400
658	Hba-x	-5.369107615204510	2.35721520593063
659	Hbb-y	-2.1544383117326500	1.8291566011509400
660	Hbq1a	-2.70395718951425	2.6514227704572300
661	Hcn3	-2.81340235440444	0.0338248339119885
662	Hdac11	-1.91581734517212	1.33956168652777
663	Hdac5	1.07869100930831	-0.210287294860365
664	Hdac7	-1.21126163938165	0.350501490315435
665	Hdc	0.536111661585729	-0.8155480680190340
666	Hdgfrp3	0.7015261348641830	-0.508011337434533
667	Heatr1	-0.6353798657743770	-0.0437987772131141
668	Heatr5a	-0.730904597925052	0.130929320307221
669	Heca	-0.6699040549921850	0.33172485657132
670	Hecw1	4.011499358991690	5.65155519016096
671	Hecw2	-1.29298525603321	-2.3661994452809
672	Heg1	-1.60840595362405	-0.35885499095784100
673	Hemgn	-0.6493656955873820	1.35716578062361
674	Hemk1	1.87156435909094	-0.25105794464728300
675	Herc1	-1.56702656535117	0.9249518051944000
676	Hesx1	1.2829322567684100	5.98286433752555
677	Hexim2	1.03057353571183	0.814763934547982
678	Hiatl1	-0.648314707396896	0.0673186407170891
679	Hif3a	-1.1539872774453200	1.14891529043879
680	Higd2a	0.515279784744753	-0.234392596724355
681	Hint2	1.09059957943489	0.5669633020344950
682	Hint3	0.787207853711552	0.40464270849016300
683	Hirip3	-0.48168031223402800	0.00614349513216611
684	Hist1h1a	-1.22048674878349	0.5816761733237470
685	Hist1h1b	-1.69500452459117	0.613329218067631
686	Hist1h1d	-0.86896146131366	0.37461317349107100
687	Hist1h1e	-1.4242030256091	0.41064850612552900
688	Hist1h2ak	-1.88787370803992	0.369047881207046
689	Hist1h3a	-1.76490667568822	0.485157467095228
690	Hist1h3c	-1.46018783406782	0.5961815491394040
691	Hist1h3e	-1.3125529600918500	0.236397695611582
692	Hist1h4b	-1.16887927834048	0.47790640871105400
693	Hist1h4k	-1.15091300223344	0.503663552809349
694	Hist2h2bb	-1.59242749372915	0.397889672914543
695	Hist2h4	-1.6319122995609500	0.264455736368969
696	Hjurp	0.615970211496427	0.23112244697914200
697	Hk1	-0.49719882916788700	0.8019358358267570
698	Hk3	0.7022165114725890	-2.5498183755631300
699	Hlf	-0.9441960428230840	-3.44245934741916
700	Hmbs	-0.484644586633034	1.21350165398778
701	Hmcn1	-2.08792025821044	-1.90337744619648
702	Hmga2	-1.09090387266385	-3.01799940598521
703	Hmgb3	0.6157360253487450	0.7871731203704800
704	Hmgcs2	-0.922404697311774	-0.118066503567405
705	Hmgn2	0.525292918620262	-0.7940703713908600
706	Homer1	-0.8614911121105040	0.318706680415756
707	Homer2	-2.0761809669263600	2.30534959688171
708	Hopx	2.71595415847161	-1.08684083923186
709	Hpcal1	0.610447378278369	-1.75522572609724
710	Hrsp12	0.707766406750829	0.6434900889792330
711	Hs6st1	-2.4510042840397100	1.04041639146387
712	Hsd11b1	1.15197557117903	-4.00240210006511
713	Hsd11b2	2.17555651385796	0.5616490412892670
714	Hsd3b6	-1.65968967784435	3.57056992510283
715	Hsdl1	0.633772382900584	0.16069108132461
716	Hsdl2	0.660388622923914	-0.24233967857261
717	Hspa12b	-1.73675363127227	0.7998217079435440
718	Hspa1b	1.33838801207583	-0.38580436105062
719	Hspa2	0.79133891627234	-0.7558452038005290
720	Hspa4l	-0.7281788556016800	0.44714152942244400
721	Hspb8	-2.3232407055869200	2.2173032003613
722	Hspg2	-1.650056330459	-1.5015113469628600
723	Huwe1	-0.9683019611879990	0.0812146391950293
724	Hvcn1	0.754571554865361	-1.85275571276443
725	Hyal1	1.4135149990431000	0.633021728434497
726	Hyal3	1.8037454172959	0.810610460328466
727	Iah1	0.696210371827185	0.14227939932289400
728	Ibtk	-0.574144753149792	0.230142413058532
729	Icam4	-2.01210822262707	1.41959528618029
730	Icam5	-2.6377620842873200	1.83504572720673
731	Ict1	0.6393675352606770	-0.0358709328739797
732	Id2	0.7134820465957510	-1.4081324333014800
733	Ier5	0.7766058297717180	0.5893636398122180
734	Ift140	-0.711545915060897	0.791358248639058
735	Ift20	0.687410130771029	-0.139416646472977
736	Igdcc4	-1.0263300398714600	4.68071724241362
737	Igf2bp2	-0.568524696379913	-2.14752779892895
738	Igsf10	-0.8215926937409590	-2.7079386329125000
739	Igsf6	0.927021235033749	-2.4366047088545100
740	Ikbkg	-0.6106582086316010	0.7035251827536740
741	Ikzf1	-0.561372714326168	0.6938703456069440
742	Ikzf2	-1.29025879575477	-1.0894477789385300
743	Ikzf5	-0.548023928777988	0.48828672612369600
744	Il12a	-1.0232655794277200	-1.95173963938499
745	Il12rb2	-1.02660454900196	-1.65580811486851
746	Il18bp	-1.0248965565908500	0.8796508062618280
747	Il1rl1	-0.9512707242260990	0.86318325633781
748	Impad1	-0.7990868548882460	-0.0455617330420416
749	Impg2	-2.09470314253852	3.7321997307810900
750	Inf2	1.21996963490442	-0.6109991413733810
751	Ing4	0.60810089411633	-0.251059672871427
752	Ing5	-0.606944608967986	0.262196307455474
753	Ipo5	-0.462906072534234	-0.220555398236199
754	Ipo7	-0.738151953457984	0.0768852432063093
755	Ipo9	-0.512367998242761	0.0483932555640391
756	Iqcd	-2.15578612265152	1.5676706019316
757	Iqcg	0.661383015717436	-0.4930434395747920
758	Irf3	0.54475128289857	-0.324254557267385
759	Irf5	0.7999263164854510	-3.01040481485531
760	Irgm2	-1.7530901248877500	-1.02153447636348
761	Isca1	-0.709592961527582	1.16780735681149
762	Isoc1	-0.534123794452335	-0.268899681296555
763	Isoc2b	1.7240712836664100	-1.38424530521083
764	Itga1	-0.9436447159749790	-3.24924187983926
765	Itgb2	0.525800723038752	-1.6765289090762100
766	Itgb2l	0.911257877134946	-3.26226036729973
767	Itm2b	0.609414026642892	-0.509493492267522
768	Itpr1	-0.8616563047813890	-6.41853949239215
769	Itpripl1	-1.06690177967457	0.49382528969008100
770	Jam3	-1.36552206119921	-1.51064646479997
771	Jmjd1c	-0.6847664066046730	-0.0921743209025922
772	Jmy	-0.693393893997919	0.9385885251796750
773	Kat2b	-1.2281675898317	0.34764061780023400
774	Katnal1	-0.978718571334499	1.0823590710854600
775	Katnb1	0.511075404475478	0.42672456036946100
776	Kcna2	-3.1577194412467200	1.3232665718588800
777	Kcna3	-1.33928906531881	-1.62777213347101
778	Kcng1	-2.4053241419872400	-5.373477701063200
779	Kcnh3	-4.340194533573220	2.7878875751078800
780	Kcnip2	-3.7804397405217400	1.00281155581186
781	Kcnj12	-5.131399213487600	2.5305738596018
782	Kcnj5	-1.15819697232916	-0.0108444328824758
783	Kcnk5	-0.6333631880387010	0.980840931416605
784	Kcnn4	-2.21765240518155	1.35931941767903
785	Kcnq4	4.05146151302269	4.85983699541046
786	Kctd11	2.53242089215319	-0.42092924793115800
787	Kctd13	0.6282460812002890	-0.29524223594972900
788	Kctd14	-2.1356695831494500	0.9691766054986360
789	Kdm5a	-0.701872130408843	0.102996795831635
790	Kdr	-0.981313392344898	-1.71538794017297
791	Kel	-1.0873930134952	1.7220535813307200
792	Kif18a	-0.6108331292631280	0.7551813075248250
793	Kif21a	-0.8098699030164160	0.626445309682621
794	Kif5b	-0.502106017053297	0.0357841059796201
795	Kifc2	1.67581429326632	-0.814051123104433
796	Kit	-0.932574960944295	-0.5133202929449830
797	Klc2	1.0633036313231000	-0.248109877387445
798	Klc4	0.689319407012672	21.3419097894672
799	Klf1	-2.53538558949042	1.3892325669458800
800	Klf11	-2.01995372993478	1.00926238895036
801	Klf16	-0.649710245092804	1.01845772936127
802	Klf3	-3.5570810076364800	0.8207639503114110
803	Klf9	-1.2167085069286500	1.83512529832037
804	Klhdc2	-0.49931869830010200	0.703224703018931
805	Klhdc8b	-1.9453815658010600	1.4596439562085800
806	Klhl22	0.7190875641069590	-0.12273978477660800
807	Klhl26	0.860576196079956	1.63565643718366
808	Klhl7	-0.8000767200380850	0.6171894562003880
809	Kntc1	-0.6048778947219360	0.6022071972847900
810	Kpna1	-0.6873718442847570	0.241925868218242
811	Kpna3	-0.559234723894691	0.41001067102632900
812	Kpnb1	-0.493995384918753	0.0225718227577861
813	L2hgdh	-0.6556994553166840	0.5547130493493210
814	Larp1	-0.783417148947942	0.223802595913763
815	Lats1	-0.671987694026729	0.103998945219489
816	Lats2	-1.87445247271266	0.41438955106667500
817	Lax1	-1.37271849347073	-0.130733558764186
818	Lbp	0.601666326542205	-2.6879458440097900
819	Lbr	-0.670047690889948	0.42637170036723200
820	Lck	-1.17457909251685	-0.752730904658198
821	Lcmt1	0.6240124144532280	0.21653031007224800
822	Lcor	-1.3082763763762700	-0.0206620456193772
823	Ldha	0.81578247992523	-0.160593718068892
824	Leprot	-0.729561796688878	0.440610380053932
825	Letm2	1.0329044579153	0.6163085904758730
826	Lfng	-0.7215884637534740	0.0158100398340986
827	Lgals1	-1.17917185496878	0.268947430150268
828	Limd1	-0.7335508928340700	0.649605083375044
829	Lin28a	0.802125646778913	-2.19797461026697
830	Lin28b	-0.9677658795717810	0.20109487412488900
831	Lin37	0.760835242824891	0.150378819928563
832	Lipo1	1.85139222876406	-1.2739348176235200
833	Llgl1	-0.524574146702752	0.874014840465201
834	Llgl2	1.34123705908122	1.6532962417747300
835	Lman2l	0.673298989771706	-0.6466121475529400
836	Lmbr1	-0.6401153965443840	1.68288004141736
837	Lmbrd2	-1.26786283300287	0.269115648070406
838	Lmna	-1.20946061203407	1.5764194493734400
839	Lmo2	-0.7280071356319530	0.811027536185191
840	Lnpep	-1.16529290449591	-0.47814089614415300
841	Lonrf1	0.783291547916519	0.22673897303550300
842	Lpcat1	-2.01302393576533	1.46091115018332
843	Lphn1	-1.23773583349519	-0.35997332132452700
844	Lpin1	-1.05124568145251	-2.5908857993421
845	Lpin3	2.4446622112015600	0.8590186817166790
846	Lpp	-1.30384536621315	-1.25567442061978
847	Lrba	-1.25932654340373	0.924321227351605
848	Lrfn4	-1.06447402380257	-0.0110266353335731
849	Lrig1	-1.06994493026385	2.86258442923546
850	Lrp8	-0.694612801200784	-0.117656523712172
851	Lrrc39	1.41248877576624	1.46313670846818
852	Lrrc4	-2.87179299334133	-0.259424211794977
853	Lrrc56	-2.00991118178379	1.5080800469656800
854	Lrrc58	-0.7194684493517320	-0.5094110859982180
855	Lrrn4	-3.35607633665529	-3.7567649278787600
856	Lss	0.541996188422514	0.756233933202759
857	Lta4h	0.6917616820544360	-0.996206381276847
858	Ltbp1	-1.0918625657181700	0.227290957980654
859	Ltbp2	2.2084932610586100	1.09421698323591
860	Ltbp4	-1.5140742740331600	-2.68370148788662
861	Luzp1	-1.42290566342347	-0.312155254614424
862	Lyn	0.638104967472481	-1.2291985831901200
863	Lyrm5	0.78443131259165	0.31838191385040500
864	Lysmd4	0.694156323992758	0.316919585687875
865	Lyve1	-0.7807780890106170	-1.9845981983293500
866	Macf1	-1.1161179696386900	-0.39625749726294900
867	Mad2l1bp	0.6572949259794260	0.662505482797442
868	Mafk	-0.640675117202921	1.14804002159962
869	Maged1	3.15058762674568	0.0643806528052101
870	Magee2	2.39527374328047	-0.497062319538336
871	Man1a	-1.37614824622078	0.707788594597227
872	Man1a2	-0.49969919467428800	0.334240560791333
873	Man2b1	0.7149250321104550	-0.6009384464949190
874	Maoa	-0.618591724222471	-0.163544188877402
875	Map1lc3b	0.515442835766445	0.5665223562168890
876	Map3k1	-0.58012429047999	0.214563909119284
877	Map3k10	0.565263992077331	0.252006377214547
878	Map4k5	-1.67967196880126	0.871230069783529
879	Mapk1ip1	0.852722706236927	-0.39542036055901
880	Mapk3	0.639281811282327	-0.97721058531881
881	March3	-0.761548861215731	1.60547272231772
882	March8	-0.951448383133029	1.34244590674508
883	Mars2	-0.640882766062114	0.31974341520460300
884	Masp2	-0.712133837135808	0.28897176071036800
885	Mast2	-0.756733959247645	0.610539877659239
886	Mast4	-1.70639309507473	0.35622118064167800
887	Mavs	0.566123157381186	0.57363151127415
888	Mblac2	1.44340547102687	-0.26670263723015600
889	Mbnl3	-0.744082978916727	-0.32149358887965200
890	Mbtd1	-0.492624387221101	-0.10519643800602200
891	Mc5r	-1.80661927153515	-2.36619523045543
892	Mctp2	-1.56602362494798	-2.60966409438204
893	Mdga1	-0.9411599796103190	-0.43817093840643200
894	Mdm1	0.567816788261148	0.0450918630955817
895	Mdn1	-1.2527163659160900	0.0453757487402713
896	Med12l	-1.11368772756041	-0.612437228780787
897	Med13l	-1.53451569191153	0.7407204603735590
898	Med14	-0.6881926380812530	0.10740850379383900
899	Mefv	1.14989631360582	-4.24059611662189
900	Mesdc1	-0.697155729103567	0.44957862304842000
901	Mettl6	0.5036320693080400	0.263524458982833
902	Mex3b	-1.03220757448497	-0.9196123072475020
903	Mfhas1	-3.3903604865384200	1.44398685733039
904	Mfsd12	-0.5807282690225160	-0.06432278850478900
905	Mga	-0.8064202836880530	-0.0222013862277901
906	Mgat4a	-0.6454867321502480	-0.37757946397936000
907	Mgl2	1.68910822962385	-3.81301593904739
908	Mgll	-4.33330661725033	1.60903840284311
909	Mgst1	1.04756682299864	-1.7639884184972200
910	Mgst3	-3.5080629666113200	1.3520343259673400
911	Mib1	-1.1348478776061000	-0.394039706072161
912	Mib2	0.8813476584304310	-0.0441532128166674
913	Mical3	-1.1351471675828600	1.2229685062074
914	Mical3	-1.1351471675828600	0.9629538470644010
915	Micall2	0.826572581470083	0.811390901890043
916	Mier3	-1.2134459482250500	0.628784493529782
917	Mink1	0.535854533358488	0.39359362011934500
918	Minpp1	0.965932546686404	0.9218326014993600
919	Mki67	-0.720254502560409	0.6571416039943510
920	Mlycd	0.8001792890327170	-0.669749564725801
921	Mmel1	-4.965837779846060	1.64181408941695
922	Mmp14	-0.741260053098466	-0.43498134135803300
923	Mmp19	0.581203230911979	-2.05943944318156
924	Mmp8	-0.59687237428785	-4.00530083571471
925	Mn1	-1.1516069268925700	-3.1487211380937800
926	Mnat1	0.597001442334411	0.0953845749758581
927	Mocos	0.954723526532347	-2.44018166906468
928	Morn2	0.8974147447682310	0.212335374415108
929	Mospd1	-0.879457258992819	0.7175426869760570
930	Mospd3	0.523937106214865	0.269688987755632
931	Mpdz	-1.20309458027462	-0.5123719234576590
932	Mpi	0.7811704451659170	-0.53316306745896
933	Mpp1	-0.717300092671258	0.7770003744078370
934	Mpp2	-0.8036886221568340	1.7216036248410700
935	Mppe1	-0.947997629249828	0.6572738418817310
936	Mpst	-0.9920631094789190	1.05794146041731
937	Mrap	1.04679221785063	1.38294742115866
938	Mrc1	-0.7042003828592590	-0.667227115149065
939	Mri1	-0.657404044318727	-0.35418311428106900
940	Mrpl46	0.545943205927701	0.272422779459442
941	Mrpl51	0.564221129046941	0.0609789404457817
942	Mrpl54	0.687282476426328	-0.0036777580418582700
943	Mrps12	0.5810423103803220	0.16806368727914
944	Msrb3	-1.8025183079224400	-2.4136940995853200
945	Mst1	-1.54144863064623	1.3158467124339900
946	Mta3	0.84967486985061	0.516303161392549
947	Mtfr1	-1.4863992830107100	1.15419983985704
948	Mthfd2	0.688999219119597	0.869949290644809
949	Mtif3	0.5279331117763010	0.33352213659220500
950	Mtmr9	-1.01259910690209	-0.304204502687498
951	Mtrr	-0.528283112264556	1.00103821987505
952	Muc13	-1.07169451144673	-1.2413141365844200
953	Mvd	0.8586071635231360	-0.7060387518096480
954	Mvk	0.797053604259231	-0.0533992857720973
955	Mybl2	-0.854726436891083	0.577544127826834
956	Mycbp2	-0.9105047596244980	-0.0988862506148376
957	Mycn	-0.912333457358074	-2.1119620503583200
958	Myh7b	-1.1533813752497	1.56622611757193
959	Myl12a	0.6020169087484270	0.152321861284053
960	Myl7	-4.85026892306456	1.5511663318910800
961	Myo18a	-0.549681217860204	0.41426597354831
962	Myo19	-0.5831829353163890	0.6566565439985180
963	Myo1d	-1.79816479353437	1.33903805929132
964	Myo1f	0.547240212188198	-2.47345830310324
965	Myo9a	-1.29948157205107	0.180445874037897
966	Mypn	2.84665895490192	1.5493671417029100
967	Naa25	-0.638787534983946	0.263458657981405
968	Nagk	0.741117832778582	-0.9339710826020790
969	Nags	-2.69301913127455	1.6151380117676400
970	Nanos1	-1.08821902699648	0.832574108108325
971	Napepld	-0.793182619843293	1.16091139173479
972	Nat6	1.07480188098888	0.36412786566144700
973	Nat9	0.8197332694622030	0.371433683441841
974	Nav1	-1.46707299717044	-1.38061624225176
975	Nbea	-1.78794563446928	0.0369313716956426
976	Nbeal1	-1.2021637467586100	-0.49499858016208200
977	Ncapg2	-0.831478648943598	0.570941739908006
978	Ncf1	0.589670654717822	-2.5637428077809
979	Ndrg2	1.26348439794604	1.18972761062779
980	Ndst1	-0.930537931755561	-1.16413429807068
981	Ndufa4l2	-3.58652765308797	0.7791879990022320
982	Ndufa7	0.538112081714187	0.351830353169679
983	Ndufaf3	0.950337624001631	0.0361956602876761
984	Ndufs3	0.678136178309434	0.6260873536639800
985	Nedd4	-0.505240731315123	0.0370750094636008
986	Nek8	-0.6690890803461180	1.10142833531211
987	Net1	-1.3685985835757600	0.740985283614202
988	Neto2	-1.00152766387634	-4.39967510376042
989	Neu3	-1.10421313226802	1.48789559955378
990	Nf1	-0.8173776803531350	0.28953539910855900
991	Nfam1	0.5507712264733790	-3.5320819283247700
992	Nfat5	-0.913253417241143	-0.34258024771103200
993	Nfatc3	-0.6980651665273780	0.322490870532335
994	Nfix	-1.28723635012879	0.6594374760649410
995	Nfkb2	0.6275813739366740	-0.207934575476983
996	Nfkbib	0.573906891114735	0.00634532777500455
997	Nfkbiz	-0.7512912839322410	-0.905656121924855
998	Nfu1	1.03381468733143	-0.0582913432445984
999	Ngfrap1	0.7531761297277670	0.132526092213471
1000	Ngrn	0.568340325217161	0.366720990056331
1001	Nhej1	1.0688297973373700	0.19859126957266600
1002	Nhlrc4	-4.41489661788025	2.2072205630448400
1003	Nid1	-1.1787076743112400	-1.03984428326324
1004	Nid2	-0.695321414395749	-0.5529230582699760
1005	Nkiras1	0.5449079603872790	0.5576676255317640
1006	Nlrc3	-1.86803290133361	-1.08849141096573
1007	Nlrx1	0.739785142829932	-1.5079703461327700
1008	Nme4	-0.514571809853527	0.213506791061058
1009	Nmt2	-0.8634808408166740	0.38539946513635500
1010	Nod2	2.66370927095815	-1.4811737664501600
1011	Nos1ap	-1.3496614577256400	-0.372384420152437
1012	Nos3	-1.11156526070046	-1.5324604824553300
1013	Notch1	-0.782344723836068	-2.03745617824974
1014	Notch2	-0.778301020305593	-0.49545732678364400
1015	Nprl2	0.8250768280158360	0.31755286805419000
1016	Nr2c2	-0.720753117596605	0.0767022479974929
1017	Nr2f2	-1.00428399591924	-1.28712027525319
1018	Nr3c1	-0.533567393453483	0.328752329505766
1019	Nrgn	1.52558138470404	0.0648761220421352
1020	Nrip1	-1.52557370793647	0.677873090361123
1021	Nrp2	-0.916086503850725	-0.7218108885804160
1022	Nrtn	1.54275215309381	0.726331570948295
1023	Nsa2	0.7989236180550740	0.0709782248785749
1024	Nsg2	-2.3073421349695900	-1.99931864777514
1025	Nt5dc2	0.738734638311922	0.103038091784776
1026	Ntn3	-1.7655948765553900	5.4951543655297
1027	Ntn4	1.02854551545385	1.19608724895727
1028	Nub1	0.5183922087871870	-0.542930170567055
1029	Nudt18	1.00390335706017	-0.234123543061596
1030	Nudt22	0.914526704696526	-0.10445137490770500
1031	Nudt4	-0.787254489900782	1.79210078996602
1032	Nufip2	-0.54656479006345	-0.0625914783909917
1033	Nup153	-0.6825694041853530	0.39048325672827500
1034	Nup160	-0.796752796855769	0.26406162320117800
1035	Nup188	-0.496997334576866	-0.223101027038696
1036	Nup205	-0.550001333865811	-0.202896710738489
1037	Nup210	-1.14693195753842	0.125874443953454
1038	Nup98	-0.8136284792651490	0.9988311179104940
1039	Nupl1	-0.7659441523205040	0.34083703436355600
1040	Nynrin	-0.7219832013774300	-1.57085786516239
1041	Oaf	0.509647966900433	0.474695867799308
1042	Ocel1	1.11368821995187	-0.6585022276739700
1043	Ogfod2	0.7972079553934030	0.318921521258127
1044	Ogfrl1	0.6275344526974230	-0.8427459376776170
1045	Ogn	-1.51830308370548	-0.8378886523192230
1046	Olfr67	4.3559810060086800	2.4417740577688100
1047	Olr1	0.6604260724987470	-1.7932666717166500
1048	Oma1	0.5649605465227890	-0.38365050456918700
1049	Omp	-1.31034695368379	1.21286280414984
1050	Orai3	0.5592631175883500	-0.466296140006615
1051	Orc1	-0.7973964798691390	0.9216174553645700
1052	Orc5	-0.8103009109563700	1.0300015954562100
1053	Osbpl1a	-1.55896663584016	0.893907883737355
1054	Osbpl8	-0.903581724777604	-0.183641117974199
1055	Oscp1	0.992223698337812	-0.49953206746378200
1056	Osgin1	1.2887913214776500	-1.35504797185186
1057	Osm	-1.04875533842504	0.16839270392985
1058	Ostf1	0.800223687266094	-0.9820003779095700
1059	Otud4	-0.6138491444448920	-0.0124302606256263
1060	P4ha1	0.83093698903891	-0.7337164679146510
1061	Pabpc4	-1.22401180110357	0.8577449308855460
1062	Pabpc4l	-1.75619473413557	-3.84859437575362
1063	Pacs2	-0.9047360635157160	0.204907165110972
1064	Pacsin2	-0.696891444791051	0.8560304155147010
1065	Pag1	-0.723066969368629	-0.444713079552787
1066	Pak4	-0.935190805148746	0.312263447591875
1067	Pak6	1.1759850005203900	1.61876728767577
1068	Paqr6	-7.375032275912430	1.44852303260422
1069	Paqr9	-0.9458748818294160	1.15144157042058
1070	Pard3b	-1.23127091561877	-0.212358412548047
1071	Parm1	-3.4340166844962700	-0.0974644003323702
1072	Parvb	-0.5474136790462540	1.3617044120226
1073	Paxip1	-0.504771825480616	0.426615094706856
1074	Pbx3	-0.58895346158147	0.962691683570043
1075	Pcf11	-0.7063283895399280	0.281627555442857
1076	Pcx	-1.8216207355087700	-0.0106815553691102
1077	Pcyt1a	-0.669121144026386	0.459614510561911
1078	Pcyt2	0.62513250843874	0.434915745354287
1079	Pdcd10	0.63554960394015	0.21962169118144700
1080	Pdcd4	0.507215067877219	-1.1127710501696000
1081	Pdcl3	0.790672383867241	-0.666889503818407
1082	Pde3b	-0.742875186476796	-0.49180232584813800
1083	Pde4d	-0.889586029800628	0.8059693108770100
1084	Pde5a	-0.8681523821058250	0.818154042842879
1085	Pde6d	0.7725257341168150	-0.435135456276289
1086	Pde7a	-0.6344787196141470	-0.16718705480898400
1087	Pdgfrb	-1.12750380211347	-1.7352880167041700
1088	Pdia2	0.7608251097152830	1.80196707455552
1089	Pdk2	0.979039917190938	1.5030856808373300
1090	Pdlim1	-0.87988282569884	1.00752247756517
1091	Pdrg1	0.585037942704091	-0.239441571667266
1092	Pds5b	-0.500404376853481	-0.108739428905519
1093	Pdzd11	0.665597606272044	0.402450767397176
1094	Pdzd4	-1.07039415718423	-0.794589629612443
1095	Pdzk1ip1	-2.25668833296759	3.0447612019348000
1096	Pear1	-0.990896255450217	-1.2804841652616000
1097	Peg10	-0.7865965834726	-0.35241637239156
1098	Peg3	-2.06196142601953	0.807838372158249
1099	Pfkfb4	0.7165555577691070	-2.38600513533529
1100	Pfkl	0.48610714943313800	0.371943080126698
1101	Pfkm	1.04061965972165	0.599725666608173
1102	Pfkp	0.6609699674842440	-1.58989129536391
1103	Pgd	0.7645371934321810	-0.935938429730341
1104	Pgk1	1.04337537212226	-0.374221281634524
1105	Pgm2	0.742357948743692	-1.4565060788971700
1106	Phf13	-0.820626334779285	-0.00103530626173995
1107	Phf20	-0.528387125087419	-0.47968665564187700
1108	Phip	-0.7048353377182480	0.0629011912983512
1109	Phlda1	2.32126615307769	-0.472555062418041
1110	Phldb2	-0.841390007531937	-1.27004139562649
1111	Phlpp1	-0.9262460475735260	0.0829828304847892
1112	Phlpp2	-1.60177704806799	0.909244716386211
1113	Phospho1	-3.60180310581967	1.38030370664175
1114	Phyhip	-inf	1.9785888158964
1115	Pi4k2b	-0.624064277751444	0.312489984292886
1116	Pign	-0.796195450385681	-0.45167387994811600
1117	Pigq	-1.60848494500069	1.32368680411348
1118	Pigw	-0.7388704419213850	0.717841735415061
1119	Pih1d1	0.649466153414192	-0.0907956176885462
1120	Pik3c2b	-0.811283053089482	-1.69933276667703
1121	Pip4k2c	-0.836428163952746	1.01130595940854
1122	Pir	-1.9858862570554300	1.78024529360573
1123	Pitpnc1	-0.645589065216766	0.390363647155848
1124	Pitpnm2	-0.997422260305098	0.166889778042681
1125	Pitrm1	-0.652011036801368	0.812367616529781
1126	Pja1	0.728836499157412	0.0025495685118261
1127	Pkdrej	-2.06703540827211	0.6853027462758260
1128	Pklr	-3.72312206588331	1.3629957584490700
1129	Pkn2	-0.82118864551886	0.757026602382198
1130	Pkp4	-0.657034333649193	0.174002669350063
1131	Pla2g12a	-0.972309914026213	1.26642044717853
1132	Pla2g4c	-2.05091616299098	1.0709283821872800
1133	Plag1	-1.0600356550564	0.0576969336670825
1134	Plagl2	-0.814035741354115	0.42563128784435200
1135	Plcb1	1.7171558553051	-1.6601570939369500
1136	Plcg1	-0.7142752681046950	-1.4527214217456000
1137	Pld4	0.828411436019572	-3.04590575064237
1138	Plek2	-0.8850617158802190	1.71824781733989
1139	Plekhg5	-1.7383244876033900	0.645962258259748
1140	Plin2	1.22353021613762	0.527345368025286
1141	Plin3	0.621146259067854	-0.515108240587854
1142	Plod3	0.48446029010866000	-1.3618215272568900
1143	Plp2	0.718577426730312	-1.1701884334711200
1144	Plscr3	0.536217059714499	-0.9865488503407050
1145	Plxna1	-1.05408478370071	0.6310183435564710
1146	Plxna3	-0.8756483990763400	-0.269787342408573
1147	Pml	-0.792147062440267	0.8747171414778290
1148	Pmm1	0.748201227824028	0.914707210292221
1149	Pmvk	0.8102733649221010	0.451234275948122
1150	Pnkp	0.634306881093349	-0.0930251925040024
1151	Pnpla2	0.597938366672405	-0.7072813320930560
1152	Pnpla7	-0.832805273630252	0.614833254747033
1153	Pnpo	-0.4781625979854580	1.40431599333197
1154	Podn	-3.32956083950486	2.69222907135231
1155	Podxl	0.577605731548033	1.40413163844437
1156	Pogk	-0.750052820995527	-0.703780517051063
1157	Pola1	-0.726429645188834	0.494387630455337
1158	Pole	-0.756645848509635	0.5636086950312100
1159	Polq	-0.788762199801649	0.7404481937282390
1160	Polr1a	-0.561440433554687	0.45034335581062700
1161	Polr3d	-0.531139832294062	0.533889223658129
1162	Pom121	-0.48531775857648	0.079016634557914
1163	Pomt2	0.6063929101480950	0.0965089371576
1164	Pon2	0.7484466174063490	0.797033053849207
1165	Pon3	0.902102977707302	0.33112866892951800
1166	Pop1	-0.5245350336059950	0.406115575375232
1167	Pop5	0.6957658465873890	0.369607886337245
1168	Ppap2a	-1.63832644935823	0.740270817395429
1169	Ppapdc1b	0.6222807597660290	-0.6185638567235
1170	Pparg	0.797821470392867	-2.5957116292021500
1171	Ppat	-0.5949820107739830	0.303193952767869
1172	Ppfia4	0.6826299682178780	-3.3323617443248300
1173	Ppm1l	-1.42201599908189	1.53099456437299
1174	Ppp1r11	0.7003758010163720	-0.515865746202667
1175	Ppp1r12b	-1.13809436372884	0.6705272900617220
1176	Ppp1r15a	-0.863471621045534	1.56688089545435
1177	Ppp1r16a	0.598089491856316	0.485860160766883
1178	Ppp1r35	0.894442033163503	0.5971712909319670
1179	Ppp1r9a	-0.6680228285851680	-0.52471419703543
1180	Ppp1r9b	-0.59506661762035	0.482090404666265
1181	Ppp2r3a	-0.968570063298223	-0.320151548353803
1182	Ppp2r5b	0.698204108330975	-0.42674065466905600
1183	Ppp4c	0.49673949852580400	-0.00541532183226329
1184	Pprc1	-0.8578863004048000	0.471030082075551
1185	Pqbp1	0.5590329266512790	-0.11968583436089500
1186	Pqlc1	-1.11446306573424	1.24052851801745
1187	Prdm10	-1.08782096340507	0.5084078245135930
1188	Prdm11	0.834042359153336	1.04114497823722
1189	Prdx2	-0.50764910961316	1.16448743156194
1190	Prelid1	0.942829496519212	-0.278542012323016
1191	Prex1	-0.49576114659031700	-0.36960470613203500
1192	Prex2	-1.1886205230926600	-2.3970527884695
1193	Prg2	1.22732690425319	1.1238417610771700
1194	Prg3	1.35610263944942	0.8605465646129660
1195	Prickle1	-0.7149095972298060	0.539543285173306
1196	Prkag2	0.9464695276692110	-1.01964475536358
1197	Prkd3	-0.632864926113366	-0.7435504335694590
1198	Prkdc	-0.7178550758337960	0.458225634800885
1199	Prkra	0.7162411765511750	-0.281006404413425
1200	Prkrir	-0.641823797083644	-0.0681891717435014
1201	Prnp	-1.03398837899577	-0.6963778878844010
1202	Prom1	0.9903229263455350	-3.48696759389111
1203	Prorsd1	0.650958263871254	0.171387621643747
1204	Prpf4b	-0.5508417507459570	1.00568544833665
1205	Prrc2c	-0.8922006858108940	-0.0527098858780769
1206	Prrg2	0.823077031441617	1.21651643784825
1207	Prss34	1.7186171147953300	0.229718021512576
1208	Prss57	1.6671847240016000	-2.48325053221639
1209	Prune	0.5736536394783390	-0.0527502975332847
1210	Prx	-1.0906653154672400	0.686952917294202
1211	Psd3	-1.24275601440584	0.9195681288811020
1212	Psen2	0.5427712800210190	0.604557523005148
1213	Psip1	-0.698677935691637	0.212963044820797
1214	Psmf1	0.617087058089718	0.742660328297573
1215	Psrc1	0.6155708632657680	0.697185911683756
1216	Ptar1	-1.14435148693793	0.990178494046912
1217	Ptch1	-1.0127693915399600	0.592770924235588
1218	Ptger3	0.95507988319444	-0.0964915703648596
1219	Ptp4a3	-1.8471974255879	0.679886495728139
1220	Ptpn14	-0.9909316726856830	-0.19799241294812200
1221	Ptprb	-1.7982271129224200	-2.3557809034110900
1222	Ptprf	-0.706546315957423	-0.420775048505349
1223	Ptprm	-1.69283751985982	-1.9155848169064100
1224	Ptprr	2.1471243647539400	-3.54529272943866
1225	Ptprs	-0.5343638051790530	-1.32321253484403
1226	Purb	-0.5190555707168630	0.268915962080497
1227	Pxdn	-1.3652671610966600	-1.2833754352334500
1228	Qk	-0.503497084597416	0.17954319702083
1229	Qser1	-0.961443294475967	-0.0372142956971904
1230	Qsox1	0.9523260928893990	0.210147353602738
1231	Rab11fip1	0.71173206531966	0.174664301492781
1232	Rab11fip2	-1.3168919145011100	0.445889775137067
1233	Rab13	1.13311623304628	-0.24741329590746800
1234	Rab23	-0.6753513793428670	0.428228363596055
1235	Rab32	0.980843524214353	-1.61448645215681
1236	Rab35	-0.643877856012925	0.36253833125971300
1237	Rab3il1	-0.48920272679117200	1.33925802508021
1238	Rab43	-0.8917180967832940	1.8472908827454000
1239	Rab8b	-1.13715405421241	0.26785718283651
1240	Rad23a	-0.8898982241806860	0.9467825554761090
1241	Rag1	-1.4823437706092100	-3.88704985965192
1242	Rai14	-0.822226334724832	-0.8792668917834280
1243	Ralb	1.15716736269568	-1.3448661966910900
1244	Ranbp10	-1.10275474866885	1.31969175423345
1245	Ranbp17	-1.1007711439312700	1.18463032097867
1246	Rbfox2	-0.8380603021297730	-0.15514653310441200
1247	Rbl1	-0.531670761609235	0.237382366887638
1248	Rbm15	-0.683253973889679	0.39339113950720000
1249	Rbm26	-0.517955233842709	0.13834074400007200
1250	Rbm3	-0.570960959628095	0.21614887376707000
1251	Rbm33	-0.813205652701037	0.272557464337836
1252	Rbm42	0.5486913922759580	0.0959685810218339
1253	Rbms1	-0.713640257890548	-0.7061352072205210
1254	Rc3h1	-0.7487970582301820	0.0964839050152935
1255	Rc3h2	-0.791277047105342	0.21066465375858200
1256	Rcbtb1	-0.8763286794490590	0.208036679067845
1257	Relb	1.55180809409903	-0.49295495469339000
1258	Reln	-1.0336167946736100	1.25879547876603
1259	Relt	-0.9591637226202320	0.0529412594003721
1260	Rev3l	-0.761986395377381	0.291806744331177
1261	Rfc2	0.48367003762739600	-0.130917197466928
1262	Rfx2	-1.0067993371953300	1.5438649193513
1263	Rfx7	-0.6595296662662100	-0.6973612441038840
1264	Rgag4	-1.20541463981502	-2.82660652479504
1265	Rgs1	-0.812644015341768	-0.484467859220403
1266	Rgs10	1.10418515109899	0.669947580916918
1267	Rgs11	2.14052278975594	1.9365330870156900
1268	Rgs19	0.55076597344812	-2.0766668087781
1269	Rgs7bp	-1.15452303356568	-1.64864522548017
1270	Rhd	-0.9619639830382780	1.71650805743376
1271	Rhobtb3	-1.1997346367591000	0.10527255125346900
1272	Rif1	-1.02068503078853	0.35321116064576100
1273	Rimbp3	1.70335698878288	0.0787167490731278
1274	Rint1	0.545987244315293	0.5608753951823530
1275	Rit1	0.707192318798765	0.241743259717362
1276	Rnasek	0.9575729249871690	0.19443851567388
1277	Rnd1	1.1397435082941500	-1.4517539539870100
1278	Rnf11	-1.03363067815202	0.6724871510918220
1279	Rnf123	-1.52897527219668	1.5133473366122300
1280	Rnf128	1.20873163723481	1.03635093280943
1281	Rnf139	-0.661074882183088	0.797278620338083
1282	Rnf144b	0.5964943508449930	-1.8908273051359200
1283	Rnf150	-1.9049903428783100	-1.14265137160187
1284	Rnf157	-0.8691406377975630	-1.73803644172229
1285	Rnf167	0.531361455859109	0.587976431581994
1286	Rnf19a	-0.6622659320014	0.9709367327267920
1287	Rnf26	0.5579319509383250	0.264177123341291
1288	Rnf38	-0.6991800100129350	0.11038919933851
1289	Rnf43	1.00271243948671	0.187962386022785
1290	Rnf5	0.6456089334528260	0.037352419172044
1291	Rnh1	0.791707861667169	-0.5664782292484400
1292	Rnpep	0.5803789002217160	-1.50995430457728
1293	Rnpepl1	0.550726016976512	0.28855867649964100
1294	Rock2	-0.950163261572378	-0.00922251872557181
1295	Rpia	0.48162180032509600	0.29498986783724300
1296	Rpl29	-1.0794607484704200	0.0314504029497787
1297	Rpl3	0.7806002743564900	0.180715979589823
1298	Rps18	0.65523280018122	0.26406281832774500
1299	Rps6ka1	0.503641561398771	-1.03957339356619
1300	Rragd	-5.58498542861256	1.99068743786492
1301	Rrm1	-0.463654324099003	0.560700187150503
1302	Rrm2	-0.695451780579924	0.33594809373792100
1303	Rrp1b	-0.520611267551044	-0.216911527931808
1304	Rtn2	1.9413743704878300	1.2765079527669200
1305	Rundc3a	-1.12179364868712	3.0290424072823300
1306	Runx1t1	-2.2255949687649500	1.57235782338132
1307	Runx2	-0.7252837586206560	-3.3562904456534
1308	Rxra	-0.7112598113529210	0.45805915083058100
1309	Ryk	0.8156719128623700	1.30661688051602
1310	Ryr1	-0.935325830803692	-3.62508817256421
1311	Sacs	-2.20067100043875	0.696962067448736
1312	Samd14	0.464082472408351	1.47551992540919
1313	Sash1	-0.828762290332899	-0.7211705887579200
1314	Satb1	-0.8579167307634740	-2.4012289998552
1315	Scd2	0.6510807782959130	-0.229396858543274
1316	Scel	1.7152753637806400	-2.3583343788952400
1317	Scmh1	0.689392861528676	0.14960953638721300
1318	Scml2	-0.9305696854973470	0.37099141429772600
1319	Scnm1	0.714225652852645	0.25568419733138600
1320	Scoc	-1.28695410441941	0.9909352745831840
1321	Sdpr	-0.609554212019126	0.0284909592210569
1322	Sdr39u1	0.606494169598442	-0.7212243079886130
1323	Sec14l1	-0.617456717793631	0.6361770311195490
1324	Sec22a	0.692283728770785	-0.18507185734597700
1325	Sec24a	-0.6949436213638330	-0.11430340388362100
1326	Selenbp1	1.16867398423077	0.537294216703498
1327	Sema4a	0.7522114392099560	-2.39949733483813
1328	Sema4b	-0.8785552380114940	0.549162225742919
1329	Sema4d	-0.603637413798357	-0.35468135960070800
1330	Sema6d	-1.18584173651477	0.416015521231271
1331	Sept4	0.9827416793593470	1.1522217214900300
1332	Sept8	-1.77256103465355	1.1883606421873900
1333	Serinc5	-0.764363081342452	1.24520426589887
1334	Serpinb6b	-0.920738590565407	0.796253184495053
1335	Serpini1	1.5220632868687	0.42733104946137900
1336	Sertad2	-1.33633589569613	0.9548421336808410
1337	Sesn1	-0.708101707928405	0.19858710640265800
1338	Sesn2	-0.868925477559766	0.47567374143555300
1339	Sesn3	-1.28824246169695	-1.4716589397811000
1340	Sestd1	-1.25932991686949	-2.2043640981331300
1341	Setx	-0.7163508146385620	0.0141033247001554
1342	Sgms2	0.7334259693243020	-3.0837928802604700
1343	Sgpl1	-0.718925820202271	-0.18926673125494200
1344	Sgsh	1.03144102565644	-1.01988647810039
1345	Sgsm3	1.34360601198186	0.8610033036802530
1346	Sh3glb1	-0.749343075589572	0.820367061160153
1347	Sh3pxd2a	-1.45859715632745	0.0947971947112661
1348	Sh3tc2	-5.926109869239170	1.6692364500144900
1349	Shank3	-1.7005361205893000	0.00618620165729034
1350	Shb	-2.6759418821185100	1.6016322222758400
1351	Shmt2	-0.457898344707818	0.137131472335339
1352	Sipa1l3	-0.540214407251338	-0.30562094969341700
1353	Sirt2	0.928082856047271	0.12220920698803400
1354	Sirt4	0.939775060047413	0.426504001274173
1355	Sirt7	0.516991613213159	0.18542106507970500
1356	Skp2	-0.546940882441065	-0.0902511271040186
1357	Slc12a2	-1.05197315290147	0.39284718296378100
1358	Slc12a4	-1.23807354602777	0.9998290811112470
1359	Slc16a1	-0.776411299961944	0.678975503349073
1360	Slc16a10	-0.7390212474980260	1.0196825280625000
1361	Slc16a13	0.5759916597321640	0.4161973833302460
1362	Slc16a6	-0.598054178817804	1.06878235047259
1363	Slc1a3	-2.05929502265594	1.34485491528846
1364	Slc1a5	-1.5227329275113400	0.7806941146994550
1365	Slc20a1	-0.9585743984584870	1.17821806109678
1366	Slc20a2	-0.6404945231194	0.23183060462757400
1367	Slc22a21	-1.3622545540202	0.7236519242284600
1368	Slc22a3	-0.816930060904325	-0.692184559058075
1369	Slc22a4	-3.08582848738523	1.58576571083574
1370	Slc23a1	1.8787622525603800	4.12876075712083
1371	Slc25a11	0.7630282885448050	-0.200840688175422
1372	Slc25a21	-1.59686795401267	1.83678486599017
1373	Slc25a32	-0.620578224593433	0.71170804858477
1374	Slc25a37	-2.8393954107679500	1.2562995701448
1375	Slc25a38	-0.708661466597772	1.42189410279033
1376	Slc25a39	-0.6448237791194040	0.691707631847491
1377	Slc25a40	-0.84136346144941	0.620601475292746
1378	Slc25a42	0.614228955572887	1.00092018898396
1379	Slc26a1	-4.95032910853372	1.68912171325576
1380	Slc26a11	1.24606810138426	-1.2870596726566100
1381	Slc26a2	-0.7918029109757490	-0.0191843248616453
1382	Slc27a4	0.6031374876405710	-1.04208084613444
1383	Slc29a1	-0.490902849684494	1.0999787019401100
1384	Slc2a1	-1.59495265374241	1.0369138931611500
1385	Slc2a4	-7.93183289075078	2.0345141875511600
1386	Slc30a1	1.25957181214559	0.6622943722151890
1387	Slc35c1	0.7370300262471960	-0.700647198672353
1388	Slc35c2	0.501390156609974	-0.94872413667417
1389	Slc38a1	-0.605450667255859	-0.24055687191608800
1390	Slc39a10	-0.9008518953543120	-0.7786559847954670
1391	Slc39a13	0.889204707159745	0.181832971651619
1392	Slc39a8	0.7383171176750940	1.43706787338141
1393	Slc43a1	-3.51786619562052	1.43480220264158
1394	Slc43a3	-0.53790315220368	1.0623239644768200
1395	Slc44a5	2.3871356256650700	1.42724042099303
1396	Slc45a3	-0.782331048822282	-0.9041542855943380
1397	Slc46a3	0.770641012063628	1.1752134573366200
1398	Slc4a1	-1.49041889313453	1.21124802089623
1399	Slc4a5	-3.3369610790304900	1.5132994400855800
1400	Slc52a3	-2.17822969767767	1.53752773768803
1401	Slc5a2	-0.992756175834912	2.24076590651262
1402	Slc5a3	-1.1463098486063800	0.0383944517211156
1403	Slc6a20a	-6.54252887451004	1.91401674177951
1404	Slc6a3	3.10043086538917	1.61674080513569
1405	Slc6a6	-0.47395772074595500	-0.268565547266857
1406	Slc6a9	-0.8515690815085960	1.6910414245411
1407	Slc7a1	-1.1875384769305300	0.449597734739545
1408	Slc7a2	-0.896559246862748	-1.3735017061981900
1409	Slc7a5	-0.7973975823171600	0.559453421278919
1410	Slco2a1	-1.40412097235881	-1.06425554123763
1411	Slfn3	-0.818364385501337	-0.451812619586191
1412	Slfn9	-1.2271957419555	-0.102785750652206
1413	Slit2	-2.0503023464889400	-1.49588431714747
1414	Slk	-0.475533424227803	-0.40269249760077000
1415	Smarcc1	-0.603695153030197	-0.0798630315323542
1416	Smc6	-0.526866985374013	0.0941724360019951
1417	Smchd1	-0.6018164953520550	0.14178175377847100
1418	Smg1	-0.9747748397003160	-0.13661659794879300
1419	Smg5	-0.48354530907532400	0.47516753063888800
1420	Smpd1	0.7742924006036640	0.5616316118015770
1421	Smpd4	-0.497755949274883	1.09102023893202
1422	Smtnl2	1.7264023992014600	0.509469130929089
1423	Snap47	0.9783699278267660	0.298805860503714
1424	Snca	-0.8733149750841130	1.5657584703506000
1425	Sntb1	-1.23154431780334	-0.57284246687533
1426	Snx15	0.49172603735824700	0.9544234060014240
1427	Snx17	0.4792457549949540	-0.232170132199964
1428	Snx29	-0.8888500606973560	0.395567991161461
1429	Snx3	0.468903496755402	0.267927563120061
1430	Snx9	0.8524144289037760	-0.38120016272425200
1431	Socs3	-1.4559941059142000	0.979239821131324
1432	Sorbs1	-1.55641072678144	1.73024966475274
1433	Sorcs2	-1.6477163228359600	-5.252549842501140
1434	Sowaha	-5.09762418526837	1.54694179772735
1435	Sox11	-1.42945803567305	-3.3864551209746800
1436	Sox4	-1.8789388532277100	-2.2895687577443800
1437	Sox6	-3.50893844931718	2.31075245326162
1438	Sp140	0.636758562250954	-2.4751238452612
1439	Sp3	-0.645709284720685	0.20214363186293500
1440	Sp4	-0.9659212976981770	1.09767292878168
1441	Spa17	1.46405226255147	0.917731156951984
1442	Spag7	0.5430395860307130	-0.33419522086775600
1443	Spag9	-0.596820275692553	-0.35402117736412
1444	Spata13	-0.81423020424263	0.728332376715231
1445	Spats2	0.542311719236511	-0.0588791206835071
1446	Spc24	0.493346249962419	0.236881884262307
1447	Specc1	-0.655695743895119	1.25763121762314
1448	Spef1	0.785750332875573	1.0366199881309800
1449	Spen	-0.8762695661432960	0.364627198016805
1450	Spg21	0.547791150610226	-0.592085588297126
1451	Sphk1	-0.775414063927381	1.97312200972402
1452	Spire1	-0.7323586484089510	1.2973094341698500
1453	Spon2	-1.60304634300026	-0.31515416668244
1454	Spred1	-0.700402094491813	-0.18262046464536
1455	Spry1	1.8332263776838000	0.508501254774131
1456	Sqstm1	0.5443048410371480	0.9738752503301230
1457	Sra1	0.668184472516947	-0.260769952878342
1458	Srd5a3	0.5899578704724470	-0.81085520666908
1459	Srebf1	0.53336674092975	0.169963326856443
1460	Srgn	1.0033525019243600	-1.8108322378485100
1461	Sri	0.5929129848556460	0.486118461886937
1462	Srl	-0.786923666479152	-0.38879457401045700
1463	Srrm2	-0.7102418451369920	0.347146644169222
1464	Srxn1	2.42788431293704	1.20124323972495
1465	Ssbp2	0.520662907064092	0.36705741267563900
1466	Ssbp3	-0.470125771040387	0.9605251148197540
1467	Ssh1	-0.8123707454076910	1.00618735631963
1468	Sstr5	4.35407594201792	3.3257010883288000
1469	Ssu72	0.6856852939973400	-0.436156164635552
1470	St3gal5	-0.4903143486773210	0.8966803679466850
1471	St3gal6	0.9439592937596430	1.37108024801168
1472	St5	1.4472468093806300	0.88310069353918
1473	St6galnac2	-1.87954629388579	0.9673942991078820
1474	St6galnac3	-1.40271957078475	0.754509548528229
1475	St8sia1	-1.7026094438115700	-1.68934607864263
1476	Stab2	-1.3971109013859900	-1.90883041595617
1477	Stag2	-0.529377076152368	-0.0798736792905271
1478	Stam	-0.555661206175295	0.277701944643853
1479	Stc1	-2.32222482443742	-2.47408943884115
1480	Steap3	-1.11965419825795	1.34466797474141
1481	Stk10	-0.514899226526904	-0.7378981909369140
1482	Stk11	0.592968612547793	0.34141244011738800
1483	Stk25	0.949830392585852	0.3899181301148
1484	Stk3	-0.9864092125119730	0.914290160248178
1485	Stk35	-0.7140494745812560	0.0916389297229047
1486	Ston2	0.8807982069680120	1.0006689386351400
1487	Stox2	-1.46236668120635	-4.83906089679941
1488	Stub1	0.473642261514882	-0.31086633466067100
1489	Stx2	-1.06278806584246	0.9093662264762590
1490	Stxbp2	0.579780683681579	-0.476350014811381
1491	Sufu	-0.6504996635942830	-0.5394607127066970
1492	Sugt1	0.678439257157564	-0.32515595573172200
1493	Sun1	-1.27977812866731	0.707346189576215
1494	Sun2	0.6737523377684140	-1.25381414282637
1495	Suox	1.3331907709841	0.258471177730022
1496	Suv420h2	0.6426757672635390	0.534514438565934
1497	Sv2a	-1.64295339502302	-2.4964753090799700
1498	Syngr2	0.490306549094949	-0.0543145025263342
1499	Synj1	-0.628348047911326	0.399234207502769
1500	Syt14	-2.57056130313894	1.61309292927375
1501	Syt2	-5.2101570485033100	0.49024441758109500
1502	Szt2	-0.841685238131054	0.5866359312107770
1503	Tab3	-0.822353044500812	0.957472929111045
1504	Tac2	-1.7388647026206000	1.43325682942769
1505	Tacc1	-0.6614294233423300	-0.0413869516139239
1506	Tacstd2	1.4459841529249500	-1.72260086611036
1507	Taldo1	0.834805577562908	0.369901383643177
1508	Taok3	-0.538538173960456	0.19576837081134
1509	Tatdn3	1.04341792435215	0.368036192672435
1510	Tbc1d13	0.75562847095451	-0.657057646223369
1511	Tbc1d9	-1.1542296131891400	-0.6299565136652500
1512	Tbck	-0.849820205453027	-0.21269078726121000
1513	Tbl1x	-0.8855307300287140	0.108027147047642
1514	Tbxa2r	-1.23269964823755	0.40080782073384800
1515	Tcf19	-0.6336735720981230	0.6616328368100230
1516	Tcf20	-0.561410140662545	0.021755887956453000
1517	Tcf3	-0.665016896616301	0.7006542966479930
1518	Tcp11l1	1.0516762686061100	-1.13559563859629
1519	Tcp11l2	-1.28936117441339	1.23964209362622
1520	Tcta	0.9201640965798240	-0.0385430946099139
1521	Tead3	-2.0462307810056	2.08412373171134
1522	Tecpr2	-0.5818178455994120	0.958575266092875
1523	Tecta	-5.662155211735880	3.32257179503013
1524	Tek	-1.2464578654285000	-1.94866260077423
1525	Tespa1	-0.7988716712013290	-2.3286212558219700
1526	Tet1	-0.9348731874336160	-1.58193464128714
1527	Tfdp2	-0.991641756216419	0.9924643561683930
1528	Tfrc	-2.2578634034788900	1.1116965631276500
1529	Tgfbr2	-0.626351111042328	-1.18363738297173
1530	Tgm1	0.838019272161405	-0.652748809404641
1531	Thada	-0.9153167638754820	0.152429115195118
1532	Thap3	0.712637549607909	-0.6639095201234590
1533	Thoc2	-0.885599532257256	0.204602924416782
1534	Thsd1	-1.08976669526957	-2.70232234112557
1535	Tifa	1.0332176651497000	-0.0295001291185432
1536	Timd4	-1.8954177544333700	0.9657988907756760
1537	Tinagl1	-1.97079221028457	0.692716432173167
1538	Tjp1	-1.06186971771109	0.46300231558612700
1539	Tjp2	-0.606293213752316	-0.451393400225463
1540	Tkt	0.6637149015724210	-0.454801529706507
1541	Tlcd1	-1.09950098710384	1.4199504634407000
1542	Tmbim4	0.631373282185769	-0.238063692320772
1543	Tmc6	-1.6611437942505000	0.9411940450670230
1544	Tmc8	-2.08765729554547	1.2005600483489100
1545	Tmcc2	-1.7961816116824500	1.53955036049861
1546	Tmem101	0.6884847756498570	0.305734188623331
1547	Tmem123	-0.7062027054944460	-0.5400775280632070
1548	Tmem143	0.651043192217655	5.00428925399203
1549	Tmem184a	-2.36664557669961	1.37993414427632
1550	Tmem19	0.5811663956443000	0.11054820794169500
1551	Tmem194	-0.619755230548186	0.6467903703879030
1552	Tmem198b	0.6926503887682310	-1.11184125050287
1553	Tmem216	0.7944517941310510	-0.630386831817401
1554	Tmem220	2.23620923547952	-0.670668929765231
1555	Tmem26	-2.2844477081654700	0.7113680158823980
1556	Tmem38b	0.7779604689172310	-1.69789207268383
1557	Tmem50b	0.570788997406584	-2.15341733349218
1558	Tmem55a	1.0430631129780400	0.25134009017728300
1559	Tmem64	-0.66027488594469	0.940665736494321
1560	Tmem65	-0.9418028095196790	0.6051583365509820
1561	Tmem80	0.779033588500683	0.396325249344647
1562	Tmem86b	1.8110959995889	1.24392768597863
1563	Tmem9	0.6390770690022180	1.13858731123247
1564	Tmem9b	0.604504357009688	-0.22668964372810900
1565	Tmod1	-0.53075440468701	1.71664640286632
1566	Tmtc3	-0.8680320930448880	0.372282408524367
1567	Tmub1	0.7685736220714330	-0.763153992927015
1568	Tnc	-1.4889369163133900	-0.0786359355855711
1569	Tnfaip8	0.57583277905928	-1.9444810384532700
1570	Tnfaip8l1	1.01851280216491	-1.64107467022231
1571	Tnfrsf13c	-2.77552053082953	-0.0482030228467508
1572	Tnfrsf14	-1.6864150665059800	1.32128866895179
1573	Tnfrsf1a	0.5765181600653	-2.5970704110365800
1574	Tnfrsf21	-0.6445277245134950	0.107651471405388
1575	Tnfsf10	-1.4876935245299100	-2.8868768781066700
1576	Tnip1	0.672586280714015	-1.22603495528722
1577	Tnk1	0.877668597273852	2.46914686159167
1578	Tnni3	3.0085395314873400	0.116449161380146
1579	Tnpo1	-0.7417791823627000	-0.32369900400106
1580	Tnpo2	-0.6110839839233830	0.813106621110914
1581	Tns1	-3.2651590382295100	1.28470846227998
1582	Tom1	0.974493721819695	-0.8368665643541700
1583	Top2b	-0.46594079470986	0.23322650503759200
1584	Tpcn1	-1.19307700103432	0.5131878429096360
1585	Tpi1	0.972185930154468	-0.100182348000491
1586	Tpra1	0.6589791324740590	0.45845383088133400
1587	Tprgl	-0.6976552755508450	0.809820501390165
1588	Tpst1	-0.6933058973115500	0.771506146327379
1589	Trabd	0.587290423230446	-0.674602334849886
1590	Traf3	-0.6658777660229880	-1.30773927201123
1591	Traf4	-1.20956010530368	1.10359880555043
1592	Trak2	-1.6801927909751900	1.28694265127892
1593	Trappc10	-0.7334679255850480	0.693278312959741
1594	Trappc4	0.517694795231774	0.487461230071548
1595	Trappc6a	1.2577136507376600	-0.352194157160453
1596	Trem2	1.4416755167649900	-1.8513452413939
1597	Trem3	0.95831421632653	-3.4666173080007200
1598	Treml1	1.3908002981127400	1.0136170676444
1599	Treml4	1.67857011598576	0.19755035539612200
1600	Trib2	-1.7789356019273200	1.37537391971526
1601	Trim2	-2.2093302172771	1.6535032396328200
1602	Trim45	0.8946211468330440	-1.23434825572576
1603	Trim56	-0.7212148552859110	0.550401985116004
1604	Trim58	-1.0479650851128800	1.41061246205555
1605	Trim59	-1.0548743566962800	0.825875872250221
1606	Trim71	-1.95089602400399	-0.748116190583737
1607	Trip11	-0.8463912293243880	-0.20849017054083000
1608	Trmt112	0.5446173544847130	0.0120581422402774
1609	Trp53bp1	-0.4939287479998570	-0.0042887406650099800
1610	Trpv2	1.1121047095698500	0.0104580424728523
1611	Tsc22d2	-0.627527879183593	0.41398525414535200
1612	Tspan32	0.622182235195322	0.564640096005962
1613	Tspan8	-2.48258662577617	1.59391224030581
1614	Tspo2	-2.7267243983409400	1.6125459909125300
1615	Ttc28	-1.61552632774198	0.18000664580890900
1616	Ttc3	-0.561083469928913	-0.164666204839202
1617	Ttc37	-0.75999542905095	-0.0785535972150782
1618	Ttc39a	0.806981254256756	1.5822380929509900
1619	Ttll12	-1.6128736052447300	0.986550001395169
1620	Ttll4	-0.8465616741508140	0.125235726331085
1621	Ttll7	-2.00810080187316	-0.0536097907644773
1622	Tubb2a	0.597273515965606	0.529565361412086
1623	Tubgcp3	-0.5286949634678680	0.47499944891060600
1624	Tuft1	0.966311563422682	1.3278123118365500
1625	Txnip	0.848601678994594	-0.741770255323
1626	Txnrd3	-0.774956359566626	0.29146446049212900
1627	Ubac1	-2.24443504857504	1.35625619081321
1628	Ubap2	-0.5037595611282780	0.24284043310253000
1629	Ube2e1	0.547174214344997	-0.45562190749016600
1630	Ube2e3	-0.61038034238795	0.374076545708512
1631	Ube2h	-0.545231971069838	0.9584597622214540
1632	Ube2j2	-0.720808835404384	0.0568830772527161
1633	Ube3c	-0.599089807516235	0.5372737212740060
1634	Ubr1	-0.8866752741488160	0.42477143615742500
1635	Ubr4	-0.8158882196345350	0.467282089669339
1636	Ubr5	-0.710604666499245	0.00320093294698097
1637	Ubtd2	-0.8311594122726220	-0.665353020738896
1638	Ubxn6	0.613553703262492	-0.506910893910613
1639	Uhrf1	-0.554654095728572	0.154477817481241
1640	Ulk1	-0.6890870874125750	0.698631135117656
1641	Unc119	0.682877033032655	-0.6041998296872420
1642	Unc13d	-0.47925334263161700	0.7087095272054440
1643	Unc45a	0.555063176178719	0.278644797011877
1644	Unc5cl	-3.02333720520229	2.18573310363276
1645	Ung	0.543429524793924	0.12277642641097700
1646	Uprt	-1.09650242328699	-0.8000722441011430
1647	Urb1	-0.712268476816193	0.6068742463726230
1648	Urb2	-0.617539426451355	0.162928698641744
1649	Uros	0.9679874916604780	1.40032930369724
1650	Usf1	0.562521942725216	-0.8876293465211580
1651	Usp11	0.6998323860134350	-0.5689214332671510
1652	Usp2	0.9815842693320690	-0.77357604373151
1653	Usp24	-1.1321096407021	0.38675175712838900
1654	Usp31	-1.11979631175329	0.5293315031042780
1655	Usp32	-0.7124055110127760	1.09064027165275
1656	Usp49	-1.7506129001914000	0.965276676346457
1657	Usp6nl	-0.757968338198836	0.9125532993765560
1658	Usp7	-1.08648598733483	0.651647657506657
1659	Utp20	-0.737758887121655	0.025105578219176000
1660	Utrn	-1.1136542217290900	-0.33641280056418
1661	Vamp4	0.679536595509707	-1.0827619658683
1662	Vangl1	0.7434202548785750	1.6353982689362500
1663	Vangl2	-1.0410635116773700	-1.3017912307640800
1664	Vav2	-0.571748560736459	-0.90483341981485
1665	Vegfa	0.708705207975208	-0.5975617227411520
1666	Vipr2	-1.21505415720155	-3.93961341897665
1667	Vopp1	-0.954976367211059	0.466418764316
1668	Vprbp	-0.5886514397905860	0.608355837155755
1669	Vps13a	-0.983696311296331	0.95279236757498
1670	Vps13b	-0.937014008560638	0.20077970014714000
1671	Vps25	0.509141832240656	0.19475044358767300
1672	Vps72	0.6159659091907690	-0.356573454629616
1673	Vti1b	0.553868720196579	-0.0769575392673618
1674	Wbp1	1.00890200396851	0.35193905545853700
1675	Wbp5	0.666455488835389	0.53757361520517
1676	Wbscr27	0.915699820135339	1.30012369110424
1677	Wdr1	0.473659593584126	-0.517445209654502
1678	Wdr26	-0.832681038888212	0.7975220301169930
1679	Wdr59	-0.627560463198668	0.0348990292332513
1680	Wdr60	0.776610525838284	0.00838044006348689
1681	Wdr76	-0.602817833123818	0.297542449366931
1682	Wdr81	-1.4041199286181200	0.9506105992646960
1683	Wdr83	0.537991247325442	0.623786484416869
1684	Wdr91	-1.0871697966150600	1.04488454195586
1685	Whamm	0.628918041159466	0.49832848636835200
1686	Whsc1	-0.763655586764573	0.165641243045173
1687	Whsc1l1	-0.4953583007025870	0.330463876659069
1688	Wipf1	0.5050639568233580	-1.16707234944468
1689	Wipi1	0.50358346205229	1.31416605556149
1690	Wipi2	-0.5568431541484760	0.7788743173043670
1691	Wnk1	-0.811823385274564	0.189788834004852
1692	Wnk4	1.0306054580429500	1.91116269220828
1693	Xiap	-0.6091252762075030	-0.32657980099992
1694	Xk	-0.6215682942059190	1.20621509612202
1695	Xkr6	-4.530741672827980	-0.6671914447838060
1696	Xpo1	-0.526457265392002	0.27444295600264
1697	Xpo4	-1.46524322542076	0.49536396452483300
1698	Xpo5	-0.5738928131058930	-0.13745338859663600
1699	Xpo7	-1.1009678885060400	-2.5337522075930400
1700	Xylt1	-1.07327323579339	-1.12141348655267
1701	Yif1b	0.6780218987040200	-0.46697241749591100
1702	Yod1	-0.994288155114145	1.04916514220205
1703	Ypel5	0.920197938248432	0.6589349458003630
1704	Ythdc2	-0.7912242774661390	0.275471206310888
1705	Zbed6	-1.3384894993262700	-0.0441251359393314
1706	Zbed6	-1.3384894993262700	0.0160784691152929
1707	Zbtb37	-1.3841332954716800	-0.10344122634633800
1708	Zbtb4	0.7912967407389340	-0.285515807532138
1709	Zbtb7a	-0.9424795061551750	0.690212900730066
1710	Zbtb7b	0.861879145640886	-2.40861099756504
1711	Zcchc11	-0.663352225981153	-0.0126360963825143
1712	Zcchc6	-0.6498155881601740	0.9220787475339750
1713	Zdhhc14	-1.96512756102269	1.3530573926023100
1714	Zdhhc15	-2.08158538398468	0.7935128699596710
1715	Zdhhc24	-0.8250074724611800	0.762396948672717
1716	Zeb2	-0.566073745745937	-1.32881609131303
1717	Zfhx2	-1.27448295482917	-1.0689938262944
1718	Zfhx3	-1.49599873310212	-1.8587234460189
1719	Zfp106	-0.6249076805389	-0.110896238841019
1720	Zfp275	-0.6337313017772310	-0.6463531171849970
1721	Zfp318	-0.775572623706394	0.23043931372213100
1722	Zfp341	-0.8871727377632520	0.418543902832077
1723	Zfp367	-0.6249590216338820	0.712426001450595
1724	Zfp369	-1.43676363586565	0.156316083888543
1725	Zfp414	0.6432903536911740	-0.19656170352794900
1726	Zfp503	-1.1671878290798800	-3.79431500044772
1727	Zfp644	-0.8085062153640660	0.41116220553959100
1728	Zfp707	0.7613627569302960	-0.291305580192555
1729	Zfp711	-1.2018978209467500	-2.19075903234177
1730	Zfp750	-2.14823356662547	1.09391115341307
1731	Zfp790	0.678681479614626	0.10505137676266600
1732	Zfp800	-0.576120985273239	0.387160746959433
1733	Zfp868	0.750154178068525	0.6354484492647620
1734	Zim1	-1.6926454034171500	-3.8546140781889500
1735	Znrd1	0.6607238893038700	-0.19767257373057300
1736	Znrf3	-1.4473087103836	0.523522199337105
1737	Zswim7	1.0115815035589	0.11503700240178500
