# Supplementary material for: EKLF/KLF1 expression defines a unique macrophage subset during mouse erythropoiesis
Source: eLife. 2021 Feb 11;10:e61070. doi: 10.7554/eLife.61070 (PMC7932694; doi:10.7554/eLife.61070)
Supplement: Figure 5—source data 2. [file elife-61070-fig5-data2.fa.zip › Fig5data2.fa]

>NM_010081
GCTGGATGACTCTTGGTGAAAATATTTGGCATATCTTTCCCAGTGACGCCCAATCGTCCTGCTCTGCCCGTACTTGCAGGGCTTTAATGCTGGCTACAAA
AGGCAAACCTCAGCAAGCAAATGAATGGCTGTAGGCAGGATTCTTTAGAATAGTTATCAGCATAGTATTTGCAGTGCATTGCATATGCACGCCACAGCAT
ATTTAAGGATCCGTTAAAGCCCTGCCCCTCCTTTTAGACTGCCTTTCACCTGGTAGAAGTTCTCCTCGCATGGTCCTAGGACAGCATTTCAGGACCGAAA
ATGCAGAGTAGTAGCTACAGTTACCGTAGCAGTGACTCTGTGTTTAGTAA
>NM_015818
GCTCGGGACAACCCAGTCGCCACCCACAGGTCTGCGAGCTGGATCCAATGCCCTTTCCGTAGCGACCGGCGTTGACAGTGTGAGAGACACGCGACCCGTC
GCCCAGCTCTGGCCTGTGCCTGGGCCTCCTCCGGCCCCGCCCCTCCCCCAGGGCGCTCCANNNNNNNNNNNNNNNNNNNNNNNNNNNNNNNNNNNNNNNN
NNNNNNNNNNNNNNNNNNNNNNNNNNNNNNNNNNNNNNNNNNNNNNNNNNNNNNNNNNNNNNNNNNNNNNNNNNNNNNNNNNNNNNNTTCTCGGCGCTGA
GCTTTNNNNNNNNNNNNNNNNNNNNNNNNNNNNNNNNNNNNNNNNNNNNN
>NM_175439
AGTTTGGAAAATACCTCAATATAAAAATCTTGCCAACAAGTTCAGTCCAGAACCGATCAGTTCAGTTCAGATCCAGAACAGATCTCAAAGAGTAAAACTG
CACAACACCCGGGATACGCTCTTCTTTCCCCAACTGCCCTGACACGGAACCCACTAGCCGACTACTCAAAAACTCCCGCCGGCCACCCGCCCCTGCGCGC
TGCAGGAAACCGGTGGAGGCGGGGGAGTTGCGGGCGGGGCCGCAGGAGTCAACGCTTGCCGTTCATTGGCTTCCGCGCCGGAAGCGGCGGTACCGTCCAG
CTGCGCACGCGCCCTTTCCCGTGCTCGGGAACACCGCCTCCAGTGCTGGG
>NM_172406
CCGGGACCTGCCTCGCGAAGGGGCGAGGCGAAAACACTAGGCCGGCTTCCAGGGTGAGCCTCAAGGCACAGAAGTGCAGCACGGCCTGGAGAAGGCCGGT
CGGCCTGGACTTCTGCCCTAGCCCGGGGCAACCGGCCGGGACGGGATTCGCCCCACCCCAGCGGGGTCGGGGCCCGCCGCTCCGCCCCACCGCGCCTCCA
GCTTCTAGCTCTGGAGTGAGGAGGCGGGGCCCTCGAGCTGTAGGCGGGACGGAAAGCAAACTACAGTTCCCAGAAGGCTTTGCGCTAGGGCCGCAAAGCC
TGTTGGGAGAGTGGGTCTCCTTTTTAGCTTCCCTAGCTGGGTGGGGGCTG
>NM_022721
GAGAACTCCAGAAGGACTTGGGGCCAGGTTTCCCGCCCGGGTTCTCTGGGAGGACTCATTAGCATTGACCCCGCCCTCGTAACTTCCCGGTCCACTATTG
GCCGACGCTCTTCCGCTGCCCGCTNNNNNNNNNNNNNNNNNNNNNTCGCGGAGAGGCCAGGACAGCGGGGCGGTGGGCGGGGACCCGGAGAGCGATTCNN
NNNNNNNNNNNNNNNNNNNNNNNNNNNNNNNNNNNNNNNNNNNNNNNNNNNNNNNNNNNNCTCCCGGCGGGCATTAGAGGCAGGTGACCCGGGCGGGGCG
GGAGAGGGCAGTCAGCCTGCGGCCGCGACTTGTCCTCTGCCGTCGCGCAC
>NM_027884
CCAGTTCAGCCTGTCCCGGGGATCCCGCCGCCGCCCCTCCCGCCTTCCCGCGCCCTCGGGTCCCCTCCCCGCCTTCTGCCTCCAGCGTCCGTGTCGCCGC
CCCTCGCCAGGCCCCGCACTCCCACTGCCTGGCAGAGCGGTGGCGGAGGCGGAGGCGGACTCCGACGGGGCGGGCCGGGGGCGTCGCCCTTCTTCCCCAC
GTCGCAGACGCCTGGGGCCGAGAGGTCGCTGGGGCTGGGGGGCGGGCCGGCTCGCGGGTAGTCCGCGTNNNNNNNNNNNNNNNNNNNNNNNNNNNNNNNN
ATGGGCTGCACCGTGAGCCTGGTGTGCTGCGAGGCGCTCGAGCCTCTGCC
>NM_133186
CCCGTCTTCCCGCTCCCTGTTCCTCCTCGTCCATGGTGGTGGGTTCTGCTGACTGTGGGCAGATCAGGAAGTGACAAGACAGGCTCTGAGACTCCCTAGG
GGAACGGCTGGTGGAGGGTTGGTGGCTGGTGGCTTCCTCCACTTGTAGTGCAGGGCGGAGACAGCGATTGAGACTAGAAGGGGTGGCACTGCTGGATAAA
CGGCTACAAGCTGGCGGGCAGCCACTACCCCGCCAGGTCCGGCCCCACGGGCGGGCGGGACTCAAGGAGAGGAGGAGCCTGAGGCCGAGCCACCGCCTCC
TCCCGCGACCTGCAGCTGCCAAGGCTCCTCCAAGCGGCCGGCTGCCGAGG
>NM_010016
AGCTCCCTCTGGCTCAGGAATTCCACCGCGCCTACCCTTCCCTTTGCAAGCACTCAGCACACCAGAGTTGGGAGTGTGGGTAGCTTTCTGCTGGAGCAGA
GTGCTGACACAGAGTACTGGGGGAGTGAAGCGCCCTCCTTTAGAAGGTACTCCCCCAGACCCCAGACCCCACTCCCGCCGGACAACTAGGTCCCCTGGGT
GAAGCTAGAGGCCAGGCACCCGCCCTCATTAATGAGGGAACGCCCTCTTGCACGCAGGCTGCCCCACCCAGGGTGACGAGGGCCCTGCCCCGCCCCGCCA
CAGCTGCTCAATTAACTGCGGCTCAAAACAGCTCCAGCCGCAGCCGGGCA
>NM_178691
ATGGACGCTTTCAAGTTCGTCTCACGGGACTCCCCGCTCGTCCCGTCCACTTGGCCTCAATGAATCAGTTCGGCGCAGCCACGAACCCCGCCAGCGGCGT
GACTGTTTGGTGGGTCCTTCTGACCTCTCTTGGCATTTGTTTACCTTCCCGACGATGAGTCGGCTCTGCCTGGTGTTTGGGAGGCTGCTTTCATCATTGG
CGACCTCCCTGCAAGGTGACATTCTGCTCTGCTAGACTCGGGAACTCCTTCCCCGCCCTCCTCCCTGGAGCATAAATGCTGCCGACGCGAAGCTCGCCTC
ACCGGAGCGCTCGGGAGAGCCGGCCGACCCCCAACCCTCACCCGCGGCCG
>NM_007799
TCAACAAAAAACAATCTTGTGTTTATGGAAATAATGTCCTCTACTGCCTCTGCACATCCTTTANNNNNNNNNNNNNNNNNNNNNNNNNNNNNNNNNNNNN
NNNNNNNNNNNNNNNNNNNNNNNNNNNNNNNNNNNNNNNNNNNNNNNNNNNNNNNNNNNNNNNNNNNNNNNNNNNNNNNNNNNNNNNNNNNNNNNNNNNN
NNNNNNNNNNNNNNNNNNNNNNNNNTAAAGTCTGTTTCCTGTTTATTTGAAAGAGCAGGCACACTTCCTGTAAGTGCCAAAAAACTGTATGCCCGTCTCA
CANNNNNNNNNNNNNNNNNNNNNNNNNNNNNNNNNNNNNNNNNNNNNNNN
>NM_178874
GCGTGCCCTGCCTGGCCCAGCAGTCCGGCCTGCGGGCGGGGATGCGCGGTGTGGTCCAGCTCCCCGCCGCCCTGCGGGGCCCTGAGGCAGAAAGTTTGGG
GGTCGGGAGCGGCCCCCCTCCCGCGCCAGTGACTGCCTAAGGACCGCTGCAGCCCGGCTTCGCCCGCGACCTGCCTCCGCTCCCCAGGTCGGAATGAACT
ATCCTAAGGCTCCCCCTCTTCGCCCCTCCCTCATCCTCCTTTAAAAAGATAATTTCTTAAATTCAAGAACTCGTGATCTGCCTACTCCCCTCGTCCATAA
TTTAAACCCCAGGTCTTTTGAGTGCAAGAGGGGGGTGCGGTCTCTCCCCA
>NM_213616
AGCATTAGAGGTTATAACCTTTTATATGCGAGTTCCTTGAGTTATTTTGTGTGCCTTGATTTGGAAGAAATAAGGCTTAAAGATGATGTTTCTGAGATAA
ATCCTCTACATTCCCAGCCAGCAGGCCTACCCAGGGCTTCCCATGAGCCTGGATACTGAGCTCAGGCCTCAGTTCTCAGTTCCGTTCAGCCACCAACTGT
CATTTAAACCCTTCTTCTCGAGAGTACCTTGCAGATCCTGGATCCTCATGGCTGTTCTAATTGTTCCTTTTTGTCTTTTTTTTGCATCTCTATTCCAGAG
GCCTAGCCCTCATCGTTATCCAGGGAGCCCTCCTCTTTTTCCTGACGCCA
>NM_001081307
AGTGACTATTAGGGAGGGAGTTCAGCTTAGTGATCGCAGCAATAAAAAAAACTACGATTCCCAAAATGCTTAGAGAAAGAGGATGCCACCGGTCTGGGAG
ACAGTTGCAGCTTCTTCCAGGCATAGGTGCTAGATTCCCCCTCGGAGGAGGGTGCAGCTTGTCCTTGACTGGTTTGTAATGCATCCAGGGATGTGTAGTT
CCCGTAGGGCTCCAGTGCGCCCTCAGGGCAGGTCTCCTACTACAAGTCCCGTACTGACGCGGGGTTGGGCAGCGCGTGCGTGCTGAAGCTAAGGGAGCAT
GTGGGCGGTGCTACTAGCGGGAGGAGTAAAGATGGCGGCGCGGGGGCCTC
>NM_001081360
TTTGAAACAAATATCAATTCTCTTGGCTGAACCACGTGTAGCGGGAGGAGAAAAGCCTCTCCTCTCCCTTTCTTTCCTTCCCTCGTCCAGCAGTGTCGGC
GGCAGCAGCCCAAAGCTGCGGATGTACAGAACGTCCAATCCAGCGGGCACTGTGCTGATTAATGGATAGGGGCGCGGAGCCCATCGCGGGCGGCAGCGAG
GCTGGGCATGCTCAGTGCGCATGGCGGCGCAAGACANNNNNNNNNNNNNNNNNNNNNNNNNNAGGCGCATGCTCAGTGTTCCCATCTGCTCTTTCCATCC
AGTGCCGCAGCCGGAAAACCGCAGCGACGGCGGCGGCGGCGGCTGAAGGG
>NM_025569
GACAAATTACTAACGCGTTACTGTCGCTTCTGTTCCAACCAAGCAGAACAAATCTCTAGGAGCAATTTAATACTGTAGTCACGAAAAGATACTTGGAGAG
TAGAGCAAATATATACACTGGGGAGCCGGAAAAGTAGATATGCGGGCTACCCGACACAGGGAAAAAATGCAGTCTAGTTTAAGAAACAGCTAGAACCGCC
AAAGTCAGAGGCGGTCTCGGGGGCGGTCCCGANNNNNNNNNNNNNNNNNNNNNNNNNNNNNNNNNNNNNTCCTGCGGGACAGCTAGAGCCGCACCTAGGC
ACTGCTGTGCTTCTCAGGTCTGTACCAGGCGCACGAAGGTGAGCCAGGTA
>NM_026375
TTGTCTACTAAGGGTCTGCCCAACTCCTCGTCTCTCAATACTAACAAATCGAAAAGAAAACATAGGTTTGGCATAATGGAACCTACAGCTTCGTGCATGC
CAAGCACGAAGCTCTGCCAGCAGAATTACCCAGCGTCAGATATATGACAAAAGATTAGGCTAGGCGACCTGAACTCTCTGCTTTTTGAGAAAAAAAAAAA
AATGAGAGTAAGAGTTTCTCAGTAAGTCTGGGTTTTGTGTGTGTGTGTGCGTTTCCTTGAAGAGTTGGAGCACAGAACGGAAAAAACGGAGGCAAGAGCA
GCAGTCATAGACGGAAAGATTATCGCTTGGCTGCCAGCAGGAACCGCCAC
>NM_008210
GCACCCCAAAGCTGGGCTTCGGGGGCTCACTTAACGCCTGCGTCCGACGGGGAGGGAGTGTGGGCCGGGGACGGACTAGGGCAGACGGCCCCTCGGCGGG
CCCCTCGGCGTGTCTTTTGTGTTTGTACACACCGCGAGAGGCNNNNNNNNNNNNNNNNNNNNNNNNNNNNNNNNNNNNNNNNNNNNNNNNNNNNNNNNNN
NNNNNNNNNNNNNNNNNNNNNNNNNNNNNNNNNNNGGCCCTGGGCGGGGCCGAGCCTTCCCTCCATTGTGTGTGATTGGCTGGANNNNNNNNNNNNNNNN
NNNNNNNTGTGTAGGGGAAAGCCTCGGTGTCAGCCATCTTTCAATTGTGT
>NM_145514
CTCCCACCCTGCAGGGCCCCGGAGCGAGGCTGCGAACTTACTGCAGGCCGAGCTCGCACGCCTGACCCGGGGAGCCAGGGCGGCCTCGCACAGGCGGGCC
AGGTCGTGCTGAGTCGCGCCTNNNNNNNNNNNNNNNNNNNNNNNNNNNNNNNNNNNTCGCCTTCACCCCACGGCCTCACCCCGGCCGCCGGACACACACG
TGCCGGGTGACAGCCCCCTATAGGTTCCATACCTGCTGCCGGAAGTGAGCGAGGAGGGCAGTATAGGCATTTCCTGTGACGCCAGCGCCCGGACTCCATT
AGACAGCAGCTGGGGGAAGAATCAACACACCAGGGAGCGGAGCGGCGCGG
>NM_133815
GCGCGGCCCGCTGGCTCCCGAGGTTACACACGGACCGAGAGCCGGGTGACAGCAGCGGACGCTTTTGCCTGGCGTCGCGCGAGCTTCACCCTCCTCCCAG
ACCGCCGGCCTAGATCGCTCCGCAGGAGGGCGCGAGCCAAAGCGCGGCTTGGTGCCTGGGCTGCGGAGATAAACCGGGTGGGGACGCCGGACGCTCACGA
GCGGGCGGGCTGGACGCGCCACTGGCCCTCGACCAATCGCCAGCGCCGGCGATGATTCAAAAGGTCGAGGGACCAATGGGGAGCTCAGGGCAGCCTCGCT
AGGGGCGGGACCTCGGGGGCGCGAGAGCGCGGCCGGCTGTGTCGCGCGCG
>NM_029766
CCCAGTCACAAAGATTGCAAACTCTACCCCAGCACCGCCATCTTCTCCCGCCGCGGTCTCGCGGATTTTTCCCTCCGCGCGCTGTCAGGCAGTGTACGCA
TGCGCCTCGGTCGCCCCGCGGTTCGCCAGTTCCTCTCTGGGCCCCCCCGCGCAGGCGCTCAGGGAGCCTGTGAACCTTGGGTTCCCGCGGCTGAGCGAGA
GGGAGGCGGAGCTTAGGATGGGGGCGAGCCTTCGAGGCGCCAGGACGCTGCGACGAGAGCCAATCAGAAAGCGTGACGTCAGTTTGGCGCGGAGTTTGGC
GGCCGGGGCTCTTAGTGGCGGGAGTTGGAGGCGAAACCGCGCCGCGTTGT
>NM_181546
GCCCGCCTGAGACCCTGCACTGGCTGGGGGAGAGGGGGTTGGGGGAGGTGAGGGCGTGGCCAGCAAGAGGCGGGCGTGGCGGGTCAGGGTGGTAGGCGGG
GTTGTGGATATTTCGGGGGCGGGGCCTGGGAAGGTAGATGGGAATGGGTTAAGTCGAGGTTGTGGGCCAAACTATAGTTGTTGCGAGGGGCGGGGCCTAG
AGGGGCCGGGGGCGGGGCGGTGTCACGTGCCGACGGTGCGCGACCGTGGAAGGTTCCGCTTCCTGCGCCGCCTGCTCCGGAGCTTCGACCCCACCCCGCC
GCCCCGCCCCAGCTCCTGGAGGCCCAGCTGCCTGGCCCCGGGGCGTTCCC
>NM_008708
AGCCTCGCTAGCCCAGGCGGAAACGGGACCACGAGAGGAGCCGGTCTTCACCCGCTAAAATAGGCGGAAGTGGGAAGGCGAGGTAGGCGGGGCCTCGACT
GCCTAAGTGGGAGAACTGATGAAGTGGGCGGGTGTAGGCACGCAATGTGGGCGGGGCCCGCCCTGACTGAGGCGGGCGGGACTGCATAGACAGGCGGGAG
CCTCAAGGGAGTGGGCGGGGCCGGGCCGGCTGTGATGGGCGTGACCGGGGGGTGGGCGGGGCCGCAGACTCGAGACTCGGTGCCCGAGGGTGGGCGGCAC
TAGAGGGAGCTGCGGCCGCGCCCGCCCTGTCGCGCCTTGCTTGCTGCTCG
>NM_172475
AATGAAAGACGAATAGATGGATGGATCTACTCTCTCACTCCTGAGAGAGCACGCTGCCTAGTGAAGCCGAGAGGCTGGGAGCGCCAGGCAGCAGCAGTTC
TGTTTGCCTCTTCTGTTTTGGGTGAGCTGCCCTGTAGTTTGTTCAGACCACTTTTCTTGGCTCAAATACAATACCTAAGACAGAGATCATTTGTCAAGTG
AGCACGGTACACTGAGAGCTGTAGGCAGATTATNNNNNNNNNNNNNNNNNNNNNNNNNNNNNNNNNNNNNNNNNNNNNNNNNNNNNNNNNNNNNNNNNNN
NNNNAGTGGAGCAGACTTCTCCCCGTACATCCTTTCTCGGGCACCTCAGG
>NM_181399
TTGTGCTGCGGTTTGAGAATTCATAGCTTAGACCTGGTTTTTCTTGTGGCTTTTGCGAGAGAGTGCTGTTTGCTGTGCTTAGTGATTTACAGATTCCTCA
GTTTGGTGTGTAAGTGGTTTGGTTTTGGGGATGGCATTCTCACATACGCTGAAGTCTCAGGAAGCCGAGCTTTGCGTTGTTTTCTGTTAGCTGCCCCCAG
GCTTCTTCATAGCTAGCTAGGCAAAGCGTCCTTTGCCCTGAAGTTGAACTGTGCTTGTGCTGGGCGGCAGACAGCAGAAATGCCTTAAGCTCCTGATGAT
GAAACCTGTTGCATCGCTAGTGGGAGCAGCTGGAGCCTCTGGCTTGCTAA
>NM_011484
CCAAACTGAACCCTCTCCCTCTCCCAGTCTCTTATTCACTCTAGAGGCTCTTAGTCGGCCTCGGTGCGCCTGAAGGACCTCGTCCTCCCGAGACGCCCGG
GGACATGGAAAAGCCGAGAACCTAGCCGCTAACCCCACGGGCACGCGGGAACTCAGCAGAGGAAGAGACAGCGGCGGCTCATCGCGTGGGCCTCGGCGGA
GGCGGCGGGCTCTGGCCAGACCCGGAGCGGGCAGTGTTCAGGCAGCGCTCAAGTCGCCTACATTCCCGACACGCCCCGCGCGGGGGCCTGTTCCGCTTCT
CGGCTGTTGCCGCCGCCGCCGCCTCTGTTGCTGGGGTGGGTGAGAGGAGG
>NM_001081364
GGCGTTGCCCAGGAAATGCAGCACTTGAATCGGGATTTTTTCTCCCCCCTTCTCGAAGGCTTCATAGCAGCCAGGCGTGTTTGACATAGCCACCGGGGCA
GTTCTGAGGTCTCGTTCTCTTTCTCTAACCGACCTTCAGGCGTTTTCCTTCTTTTTTAATTGTTGCATGAGAGGATTCACCTTAGTAGACTTTACTTCTT
CGTATTGTGGGAGAGGGGGAGCTTGGTCCGGGCTTGTGGCAAGGCTAAAGATCGGCGCCTGGGGAAAGTTCATGTCCTTCATTAACTTCTCCCTGTTCCA
GGAAGGCTCTCCGAAAGCTGATTTTTCTCTGGCCTCCGAGTAACACCGCC
>NM_146251
ACACCGCGTTCTTTATCTTACCCCCTTGCCTACATCACTCCGCTCGGGTGAGGCCCACCCTCTAGCTGGTCACATTTCCCTGTCGCTTGCCTCCTTCTTC
TCTGTTCTGCTTTGCTCTTGTGCCACTTTCTTAGCTGTCCCACCAGTCTCAGCTGTCCCACCTCCCTGAACTGTCAGCCACTTTACACTTCTGGTCTCCT
CCCCTAACTCCACCTCCCAACCCCAGACGGCCGTCCCCACGTGGCCGCTTGATCCCTGACTGTGCTGCTCAACTCCCCACCCCCCACCCCAACCCCGGGC
AGCAGTTGTGGGTTCCCCTTAGACCACGTGAGGGCTGTTTACAGGAGACG
>NM_007995
CATGGATGGGAGGCTGAGAGGTTCAGCATTTGGCTCTGGGAGCTCAGTAGGCGCCTTTGGCCAGCCTTGCCTTTCTGAGCTAGTTCTTTGGGAATCTATT
CTTTGGANNNNNNNNNNNNNNNNNNNNNNNNNNNNNNNNNNNNNNNNNNNNNNNNNNNNNNNNNNNNNNTGTCCTCATGCCCCGAATCCCCAGTGCTGAC
TGGGAAAGTGTGCTGAGTGTGTGAGTACTGTACTCATGTGCTACAGGGAACTGCTGGGTGTGGCGCTGGCCATCTGGTGACACACAGGAAGTGTGCCTGG
TTTTAACTTGCACTCCTTCTCAGGAGAAAAAGCTGAGCCGTGAGGAATCC
>NM_133835
TTCAATTCCAACAGACCAGCAAATCAGGTAACAAGGCTGGGAGGTGCTGAAGGAATGAGGTATATGGAGAACTACAACTCCCGGTATGCATCTGACCCAC
CTCACACATTAATTTTTGGTAAGGGGGCCGTGAGCCTGCCTGGGAACGACAACTCCCGGCGTGCCTTGGTGCACTTTACCTATTTCCGGCGCGGTGCGGG
CGGGGGGTGCGGGGGGTGGGGTGGGCAACAGCAGAATGCCTGCCAAAAAAAAACCACATTTCCCGGCATACCCACGGGCGCTCATTACGCACTTCCGGCG
CGGCTGCGACCGCGCGCTCCGGGCGGCTACGGCGACACGGGCAGTGGCAG
>NM_207298
GAGAGCCGGGAATCCCGGGTGTCAGTATTCCAGGAGTGAGATGAACGCCCATGGTACAAGCGGTCCACCATGGCCCACGGATCCTTCCTTCCGTGCCAAC
GCCTTCCGAGGTCCACACGGAGAAGGCGGACCCCAGGACGCGTCTGGAGCAGGTGCCTAACCCTGGACCTCTAGGGCCTGGGCGGAGAAGAGGACAGCGG
AGCGTACAGGCGCCTAAGAGGGGCGCAGGGGCCCCAAGGCAGTAACCACGCCCCTCTAAGACCCCGCCTCCATGCCCCGCCCATCCCGCCCCCTCCCTAC
TGTGGTGGGAAACCCGGGGCCCTCCACAGCCACCGAGTCCCGCCATGCAC
>NM_133346
ACACAGTGGAGAAACTGAGGTGGTTGCAGCCTTTCCTTAGAGAGTGGCCAAAGTCAAGTAGGCTGCAGAAAGTAGTGTTCAGGCTCCGAATAGGGCCTGT
GTCACCTCGGATTGGAGCCAGTCAGTAGCGGGGCCGCATGCCCCGTCGGAGCTCAGACGCCCTTCAGCGGCCTCGCGGGGAATTTCAGTGCGGGGCGGAG
CCGGACAGTGATGATCGCCGCGAGGTCCTCCCCGGCGGCAGGGGGCAGTGTGACTCACATGCTCCCTCAAAGGCCCGCACGGACCGGAAGTAGGAGTGGT
AGGATAACTTCCGGTGCGGAACTGGGGCCTGGGAGGATTGCTCACCGGCG
>NM_016768
NNNNNNNNNNNNNNNNNNNNNNNNNNNNNNNNNNNNNNNTCCCGGCAACTCGGCTGGCGCTGAGGACCAAGTTGTNNNNNNNNNNNNNNNNNNNNNNNNN
NNNNTGAGGAGGCAGCGCGGCGGCCGCGTGAGGGCAGCGGGCACCACCGCCTCCGCCTCCGCCGGCGAGCGCGCCGCTTCCGCCCGCCGCTGTCCTCAGT
CTCCTCCGCGGCGGAAGCCGGAGCCGGACGCCGGTCCGCGTCCCCTCAGTNNNNNNNNNNNNNNNNNNNNNNNNNNNNNNNNNNNNNNNNNNNNNNNNNN
NNNNNNNNNNNNNNNNNNNNNNNNNNNNNNNNNNNNNNNNNNNTNNNNNN
>NM_175238
TCACTCTCAATCAAATGGTTTTGTGGGCTCCTTTGGGAAGCACTGGAGTTTTGCAAACTTGGTCGGCTGAGCAAGTAGCTGGAGTCAGGTGGAGTGGGGC
ACTAATTTACATCACCCATCTCTAGCCCCGGGCTGGAGGCGATACACACCCCCCGAGGTGCTCNNNNNNNNNNNNNNNNNNNNNNNNNNNNCAGCAGGCC
ATCGAGCAGCCCGGCGCGCCACCGCCCGTTGGATTGGCTCGAGCCTCTCCCGCCAGGCCTNNNNNNNNNNNNNNNNNNNNNNNNNNNNNNNNNNNNNNNN
ATCTTGGTCGTGGAGGAGCGGGCTGCACGCGTGAGTAAATAAGCGCGAGC
>NM_182994
AAAGAGACTTAAAGCTTACCATCGTCGGGGTCCAAACCTGGCACTTTTGGAGTTGAGTATGGTTACATATTTGCATTGTGACTTAGAAACAACCTCAAAT
CCCCGACATTGGCGCGCCTAAAGCGCCGCAGCCTTCCTTCCACTGACCCTCCGCGCCGCAGAGGCCTNNNNNNNNNNNNNNNNNNNNNNNNNNNNNNNNN
NNNNNNNNNNNNNNNNNNNNNNNNNNNNNNNNNNNNNNNNNNNNNNNNNNNNNNNNNNNNNNNNNNNNNNNNNNNNNNNNNNNNNNGGAGAGGAGCTGGG
GGAGGACGGTGGCCCGCGAGGTTCGAGCAGACAACGCGGCGGCGATGTCC
>NM_001025576
GTTTCGATGGCAAAACTAATTTGGGTTGTCAGGATGTAGTTTTTTTTTGTTTTTTTTTTTTCCATTAGCTATCAGACATCAGCTGATAGGCAAAGAGCTC
AAAGCTGTCCCTCGAGTTTCAGATAATGGTTCAAATAACTGGCACTTTCTGTTACCATACTAGGGGGGTGGTGCTCTGTCTCTGTGTCTCTCTCTCCATC
TNNNNNNNNNNNNNNNNNNNNNNNNNNGCGAGTGTAACTCTCTCTCCCCTTTCCCCCTCCCTCTCGATAAGCTCAATGGGGCTGTCTATTTTTAACTTCC
TGTTCTTTCCTTTTGGCCGGGCAATCAGTGTGAACAGAGGCGCGTTCCCT
>NM_009454
CAGTACGAGCTCGGCGGCCAAGGGCGCAGGGGCCAGCCCGCCGGTCCCCGCCGCGCTCTTTGTCCCGGCCGCGCGCGGGCGGACGCGTGCGCATCTGNNN
NNNNNNNNNNNNNNNNNNNNNNNNNNNNNNNNNNNNNNNNNNNNNNNNNNNNNNGGCGGAAAAAAAAAAAAAAAGAAGGCGCAGCGGGAGCGCGCTCGCG
CGGGGGCGCGCGGGAGCCGCTCGCGCCCCCTCCGCCAGGCAAGCAGCGAGCACGCGCGNNNNNNNNNNNNNNNNNNNNNNNNNNNNNNNNNNNNNNNGAA
CTTGCTGACTGCGCGACCGGGAGNNNNNNNNNNNNNNNNNNNNNNNNGCA
>NM_024497
TGGCTACCGCGGCCCTGGAGGGCTCGGGTTTCTTCGTTCCCTCTGGTAAACACACCCGCCCGCCGGCCACCCCATCTGCCTCCTTATAAAGTATGTCCTT
ATAAAGTCTGCAGGCACCGGACTTCCTGCCGGAGCCCAAGCCCCCTCCCAGGGACAGAGGGGCTGGCGCGTTCCCAGGCGCGCGGCGGAATGAGGGGCGC
GCGGAGGCGCCACGGGGCCCGCCCAGGGTCTCCCTCCACGTGGCAGCCGTGGGATTGGCCCAGGAGACAGGACGAGCGCCGCCGGCTGTGTCAGGCGGGA
GGAAGTTTTCTACCCGGGCTCTGGAGAGGAGGAGTAGAATGAAAGGCGTA
>NM_021398
NNNNNNNNNNNNNNNNNNNNNNNNNNNNNNNNNNNNNNNNNNNNNNNNNNNNNNNNNNNNNNNNNNNNNNNNNNNNNNNNNNNNNNNNNNNNNNNNNNNN
NNNNNNNNNNNNNNNNNNNNNNNNNNNNNNNNNNNNNNNNNNNNNNNNNNNNNNNNNNNNNNNNNNNNNNNNNNNAAGAAGGAAGTGGTGGAGACAGGGG
AGGGTCCCAAGCTCTTACTGGAGGAGACAAGCAGGAGGCGGCCAACCTGAGGCAGAGGACTAGGAGGGGCCATGAGAGCGGGAAACCGGCCCATCGCGGG
TAGGACTGGAAGGATACTNNNNNNNNNNNNNNNNNNNNNNNNNNNNNNNN
>NM_017368
NNNNNGATATTTATTATGTGTATTTTTCATTGCCAAGCTGCGTTGCTTGCCCGCCAGAGGTGCAGCTAGTGCGGTGCGCAGAGGCAAGAACTTCAGATTC
CCAGGCCGGGGTCTTCCCTCCAGTGCAGCTCTGAGACAAAGAGATGCACCCCTACAGCTCCCAGGGCTGAGGGCTCCGCCCGCGGCCCCCAGGGTTTCAG
AGCGACTGCTCCTTCACTNNNNNNNNNNNNNNNNNNNNNNNNNNNNNNNNNNNNNNNNNNNNNNNNNNNNNNNNNNNNNNNNNNNNNNNNNNNNNNNNNN
NNNNNNNNTGGTACGTTCCCCTTNNNNNNNNNNNNNNNNNNNNNNNNNNN
>NM_007656
GTGAGACTCCGCAAGGCTGGAAGAGACTGGAGCGGCAGACTTGGGGTCCCAGGTCGGCCTTATCCCCTGGAGGCCCAAAGCAGGCGGAGCAAGGCGCGTA
CGTGGCCTCGCCTCTAATCTGGAGCTGGAACCAGGCTGCAGGGCTGGGCAGAGCTGGAGGGTTGGCAAAGGGTAGCCAGCTCAGTGTTGTGCTAAGGGGT
GTGGCCGTTTGATTGAACCGGGAGGCTGTGGTGGGCGGAGCCTGGTGCTACCTCCCGCAGGGCCCAGAGGGGAACTGTATAGGGGGCGTGTCAAGGGCGT
GGTCTTGGGGGGCGTGGCGTGGCCTGACAAGGCCGTTGAGCTTCTGGACT
>NM_008505
GATTGCTAATCCCCAGGAGCCCCGTTTNNNNNNNNNNNNNNNNNNNNNNNNNNNNNGGGGGGAGGGGGCGGGCAGCTGTCTCTTTAAATGTGATTTCCTT
CTATTGTATTTGAATCGTGATCAGGAAAAAGGAAATGAAACCAGAGACAGAGGGAAGCTGAGCGAAAATAGACCTTCGCGAGAGAGGAGGGAGCCTGGGG
AGAGCCGCGCGGTCAGCTCCCCGCCCCCAGGCCGCCGCCCCCTCACTGCCCCCGGCGCCCCGACCCCGGCGAAGGTGCGAGGGGCTCGGGGCGACCGGGC
GGAGCCGGCTACTGCGCGCGATCGGGACCGNNNNNNNNNNNNNNNNNNNN
>NM_139303
ATCCTTGGGAACTTGACTAATCAGAAAGGGAAAAAGGACAAAATAACCCAGGCCCTTTTACAGGCCCGCAGACTCCGCCTCTCCCCCTAAGAGAAACATC
ACCCAAAGCCCAGGGCACCCCAGACCCTAGGACTGTGGCAATACTAAATATCCCAGGTGGCTGCTTCCCACCTGCACCGCCGCCCGAGCTCCGCCCACCT
CCGTCACGGCTGCCGGAAACGACCGCGCGCGTTGCCACGGCGACGCCCAGGAAAGTAACTTCTCCTCCGGCATCTGAGGCCCAGCCTCTGGCGCCAAACT
GCGAGTCGCTCAGGAAAACGTCTGACGTGCTGACGTCATCCGAACGGCAG
>NM_026891
CTTATGACAGGTGTCTGGTCTCATAGGCTGGTCTCTTAGAGTTGGTCACTTTTCCTGTCTGGTCCCTCTTTCAGACCCGGGTCTCCTCAGGCAGTTCATC
TTATCACATTGCTCCAGGGGCCAGGAAATCAGAGAAAGGCGCCTCGCCGCCCTGCAGGCCTGGCTGGCTGGGCAGATCTTCCCGGGCCGCCAGAGCCCCA
CCCCTCAAGGACCCGCCCCGTCGTCCAACGGTCGATCCCGGTCGCCGGCTCCGCCCCTCCCGGCTGCCCGTGGCGCGAGTGCGCCTGCTCAGTAGCCTCA
GAGCGCCTGCACAGGGATGGCGGCCGTTTTAGAGTCGCTGCTGCGCGAAG
>NM_009461
ACAGTTTCCCCTCGATGTTTCCGTACATCTACCTTGTTCTTTTCATGGGGTATTCCATAACGGGGATGTATTCAGTTTGTCTTCCCTTACCGACGGATGG
ACTAGGTTTCTCGGTTTTGTCATCTCACCACCCCTGCCCCGGGGTTAAGGGATGGCGACAAAGCTGTGAGGTCTTCCCTCGGGGATCAGCCCTGGTGGAG
CAGGGCTAACTAACCATCAGGGGCGGAAACCTCCGGCTTGGCAGGTCGGCAGCCTGCTTCCGGGAAGCCGACCGGAAGCCGCTCCGGGTGCTGCGACAAA
CCTGACTTCAGGGGCCGTCGTAAAAGTGTCGTCCCTGTCGCGTCGGGCCG
>NM_030234
AAAGAGGTCAGAGCCAACCGGAGGGGAGGGGAGCCCGTACCTTTCTCGTTTCGAACTGGGACGGCCCCAGCCGTAGACTGGATGGGCGGCTGCTTCATGA
GTGCGCTTGGGACCGACATGGTGACGGCTGCCGCGGGGACTCTCCAAAACGGACTCAATCCCAACAACGAAAAGCAAGGAGCCGAAAGCCCTGTCCCACA
GGCTGTGCCCCACACAGCTGCGCAACTGACAGAAACAACTTCCGGTAGGGGGTAGAGGAACCAGAAGTACATAACAGAGGATTGTGGGTAATCGGAGGGC
GGCTGAGCGCGGATCGCTTAAAGGGCTAGGGTGAGATTTGCGCGCCTTTC
>NM_001081091
GGAAAAAAAGGAATGTCCTAGCTAACCTCTGGGAGGGCAAACAGTCCGCCGTATCTAAGCAACCGTAGTCCTCTAGGAGGCTTTTGTGATTGGCTCACTA
TTTCCCCAATGGAGGCTCCGGGAAGCTTCCCGCCGCCACTGGCGCCCTCTTCGAACAGCCGCGCTCTTGCAACTGCGGGCGACTTCTCAACCGACCTTGT
GGGAGGCGGGTTTTCCGCCCCATAGCTCCGCCCAGCCGTCAGGCCCATCGAGCAGCGGCGGCGATTGGAGGAGGCGGCTGCTCGTCGAGTGGCGGGGTTC
GCGGGCTAGGGTGTAACCGGGAAGGTGCTCGCGGCTGGAAGTCAGGGCAG
>NM_001163527
CAATAAGCACACATTGCCCTGGTAAAAGAAACTTGGTGGGAGTGGCAGCAGGCACTTCAGCCTTGTGCCACGGAATGAAGCAGAATAGCTGTGAGCGCGT
GGCCACAGATGCTCTGCTGTCCCTTCAAACCCTAGGGGGGACGACTAGAAACAAAAAGGTGTGAGGCCTTAGGGAGGGAGGGCCCCATAGGGAGGAAGGG
CCCCATAGGGAGGGAGGGCCCCAGCTCTGGAAGAGTCCCTGCCTTGGGCCCCGCCTCTTGGCTTCGAGCAAGGGGTGGGGTTTGTCGGGGCGGAACCCCT
GAGGCGGGAACCGCTGTGGATTGCTGGAGTCCGCCGGGACCAGCACCGCG
>NM_009633
GCTCTCTAGACTCGGCCGCGCAGCGGCGGGAAGGAGAAAGATGTTGGGGCCCGGGGCGAGTAAAAGATGTGCGTCGCAGGTCCATGTCCCGCAAAGCGCA
CCTTCCACCCACCCTGGTCGGATCGCCCGCCCCGCCTCCTTCCCTCCTCCAGCTCCCGCCCCCAATCTCCTCCCTCCTCCCGCGGTGCTGGCTCTCCTCC
TCACGCCCCTGCGCGGAGGGCTGACTGCAGGCGCGGCTCCGGGAGAGAGCGCCTTTACCGAGAGCAGGGTGCGCTTCCCCAGTCGGTTCTGTGAGTCCTG
CAGCTGTGCCGCACGACGGCGCGACTTTCCTCTGGTCCCGGGACGGCAGT
>NM_015747
GTGGCGGCCTCAGTCCCCGCGTGTCTGGGCGAGACTCCCCCACAGTCCCCGCCCGCAGCCACCCGGCGTGGCCAGCGCAGACAGGATAACCCGGGCGAGG
CTGCAGGGAGGCGGCCAGCCAGTCCCACGTGGACCAGCTCCTCGTTGGGGGCGGGGCCCCGGGGACGTCCAGGCCAATCAGCGCCGCTGCCCAGCTCACC
CGGCTAGGCGCGCCCGACCAGCCTGTGGTTGCGTCACATCGGAGGCGGGACCTCGGGCGGGCGCGAGGCTCGGCAGGTCACGTGGGGCGCAGAACCGGCT
ATAAATAGGAGCCGGCGGCATGCTCTCTATATGATGGCCGCCGGCGCGCG
>NM_028306
AGGCCCAGCACCAGGGAGGGCAGCTGGGGAAATGCGAGCAGCAAAAGGTCTTTGAGGGTCTGGAATTCTCCGCACACCCTGCTCCTCCCCCTCTGCCTTC
TCCCATCCCACCCCCCTGTGCTGCTGCCCTCTGAGCAGGGGAGGCACCGCTGGCCCGCTGGCCCGCAGTGCTGCTGTGTTGTGAGGGAACTGGGAGGGGC
TCGGGCTGGGCCCCCTCGGCTGAGCCCCGCGCAGGCAGGCCCCGCCCCGGCTCGCACATCTGGGCGGCGAGTGCGGCCATCCGGCCTGGGGGAGGGTGCA
GAGACGGGCCTGGTGCACGTTGAGGTCCACTGTAAGCTCCGCTGCGGGAC
>NM_027096
AGTTTCCAGAAAACANNNNNNNNNNNNNNNNNNNNNNNNNNNNNNNNNNNNNNNNNNNNNNNNNNNNNNNNNNNNNNNNNNNNNNNNNNNNNNNNNNNNN
NNNNNNNNNNNNNNNNNNNNNNNNNNNNNNNNNNNNTTGACCTTCAGTACCTCAGCTGACCCCAGCCAGATGGGCTAAGGCTGTCGGGCCACCTCAGGTC
TCTGGGCAGCCCTTCCAGGAACACGCANNNNNNNNNNNNNNNNNNNNNNNNNNATTGGCCAGGACCGGACCGGGCGTGACGTCAGGCCCCGCCCCGCCGC
CCTTCGACCCCGCCCCGCGGGGTGGGCTGGCAGTTTAGTCTAGGGCAGCT
>NM_080575
GCGCTGCCTGTGTCCCAGGTCCGGAGGCTGGGCCAACCGTGTACTTGCAGCTTCTGTCGCCAGCCAGAAAGTTATTTGGTCTGTAAAAAGAGATCGCAGA
AACCCAGGAAACTGAAGCCGAGAGCGCGGGCTAGCCCCGGACTGGGCGCACAACAAAACCTAGTTCTACCCACCTCCCGGAGTCCCTGTCCAGGAGGGAA
GAGGTGGGAAGGGGCAGGCTCAAGGAAGCTGCTTCTCCGGGAGAGAAGTAGTGGGTGGTNNNNNNNNNNNNNNNNNNNNNNNNNNNNNNTGGAGACTCTT
AGGGGCGCTCAGGCTACCGCACCCGCGTGGGGCGTCGGGCGAGATGGCGG
>NM_018807
NNNNNNNNNNNNNNNNNNNNNNNNNNNNNNNNNNNNNNNNNNGTGTGGCGGTGCCCACGCGGCGGCGCCCATGTCGACGGCAGAGCCCCAGAGTGCCACG
GCCCGGAGGCGGGGAGGGGGTGGGAGGGAAGAAGAGGCGCGAGTGGCCGCCCCGCTCCCAGTGCTNNNNNNNNNNNNNNNNNNNNNNNNNTGGGCCTCTC
TAGCCCGCGGGCGGGCGGGACCATAGAGAGCCCGCGGCACCGCCCCCTCCACGACCCGAGCGCCCGCTCGCGCGGCTCCCACAATGCACCGCACAATGGC
CCGACCGCCGCCACTACCGGGGCCTGAGCGGGCCTGGCGGAGCCCGAGCG
>NM_007891
GTGCAGAACCGAGTACGAAGTTTGTTCGCTTCGCCAGACCCGCCACCCATCGAGTGGGCGGTGAAGGGGCGGGGCCCATTGCCCACGCCTCCTGCAGGGC
ACGGCGAGAGGCAGAGGGGAGAAGGCGCCCGGCACCGCCCGGACAAAGCCTGCGCGCGCCCCGCCCCGGGATTGGCCACCCCGCCCCTGGTCCCACCCTC
CGTCTCCTGCCCCGCACGCCGCAACCAATGCTCGCCATCGGAGCCTCCGTCGTCACAGCCGCCCCGGCCAATGGAGGAGGCGTTCGGCGGCGCGTGGCTC
TTTCGCGGCAAAAAGGATTTGGCGCGTAAAAGTGGCCCGGACTTTGCAGG
>NM_001085378
TCCTGCGTGTAGGAGACTCCCTGTGACTCAGTTTCCACTCCTGAGTGCCTCACTGCCTTGTCCCTGTCACTCTGAATCCCAGCTTCCTGACTGAGTGACT
GCCTCTCTCCGCCTTTGTGATCCCCTGACAATGGGAGGTAAAAATAGCCCAGGGGTTGAGCTAGAGGAGATAAAAGGGAATTTGCCTTTTGTGTCCTGTG
GCCAGGCTGGGGGGGCTGTGACACGTGGAGATTGCTGACATAGCTCTCCTTTGCTGACCTTGACAACAGCAATAAAAGGGGTAGCAGTGCTCCGCTCCCT
GTCCTCACCGTGGTGCCAGGTGGGTGATCAAGGCTGAGGGTGTGTGATCA
>NM_011249
ACCAGGGAACCCGCGGTGGAGAGCGCGGGGCGCGAGCTACAGTCCCGGCAGCCTCAGCACCGGCTCGGATCCTTCCGCCCCGCTCTCTCACGTCCGTCCC
CGCGGCCCGGAGCCCCGCAGCTGCCCACCCAGGGCCCGAGCTAGATCTCCGTTAGAGTCCGAGGTCCATCTTCTTATCCCATTCCGGGAGACGGGCTGCT
GCGGGCTCCAGAGGAGAAAGGGACTTTTTGAGAAGAAAAGCGGAGGCAGACGATGAAGGGAAGGCGAGCTCAAGAAGGCGATTTTCGCGCGCTTTGTCGC
GGGGGGTTGTGGGTAGCTCGCCGGGAGGGAAAAGAAAACCCCGAAGCCGG
>NM_008652
CTAAGATTCACACAGAGCCAGGCCTCGCGCCTCATTGAATCCCTAAGGTAGGTGTATCTGGACACAGTAGATTGCCAACTAACAGAGCATCTGCCCGCTT
GCACATTCGGTTTCTGCCCTCCGGTAAACCACTCCCCTCTTCCCCATGCTTGGGCTCCGCCCCTACAGTAGGCCCCTCCTAGGGTTCTGGCGCGCGGGCT
CCGCCCCTCGTGTCTTGTACGCTTCGCCCCTTCCGTATGCTCCGCCCCTGCGCTCGCGCGCCAGGGCCGGGCGGCGCCGACGCACTTGGCGGGAGATAGG
AAAGTGGTTCTGTGCGCTCCCTAGGCAGCTGCAGTTCCTGGGAACGTGCG
>NM_001085495
TTCTTCCCCTTCATAGTCATTGACCATCACTCCCCTACCTGGCCCGGTTATACTACTTAGACACGCCCGGACCAGCACCACTCGCGTAGGCCCCGCCCCA
ACCGAACAGACCACGCCCCACCACAGGTCTACTGCCCCGCCCACCCGCCCCACCCACAGAACTCCACCCCACTCTGGCTCCGCCTCCCGGCCGGCCCCCC
ACCCTTGGGGTCACAGGGTCGACCGACGCTCAGCAGACGCAGCGACACCGCCAGTCACGTGGTCACGTGACGCGCTGCAACTTGGCGGCGCCGTGGGGCC
GGGGCGTCTCTTCCTGACAGGGCGGCGCGCACGGACGCGGCCGGTGCCGG
>NM_011805
TCTGCACACGCCCTGCCATAGGCGAGAGCTGCAGGGCTTTGAGGTTTTCCTGGCTCCTTCCCACCGGAATCCGGTGCTGGTTTGTTCCGAAGCACCAGTC
CCTGCAGACACAGAGTTTAAGCTTTTGGAATGCTGGGCCGGGTGCTGTTCAAGGATAGCTGGAGGAACCTTTTAGTGGCATTGGCTCCCAGCTTAGCCCC
TTAGTTCGGGACGCGGGAATCTGTCAAGCGTGCCCGGCCAACCAGGCTGGCGCTCCGGGGAACCCGGGTGGCGCATGCGTGCAAGAAGGGCGGCACAGCC
GCTCTAGCCTCGCCGTAGCTCGGTGGCCGGTCGATTTCTTCCGCTTGCCG
>NM_026182
TTCAGCGGGCACACATTTGAGACTTCACTCGGAATGTGGGTATTCCTACACCCAAAAGGGGCGAAGTTTACCAACAAAAATAACAGGGGCAGAAGCACCC
AAGACAAAGCGCGGCACACTAGCAAGCACACGCCCCTTACTGGGCACCGCGCGTGCGCACAGAGCCCGGGACAGGTAGCCGGCGTGGCCGGCGAGCAGAC
ACGCCTTCCGCCGGCCTCTCCTGAGCCCGCCCCCGGGCCTCAGCGAGCCGTTCACTGGTCAGCCTAGGCCGGGCCAGGGGCGGGGATTGGCTGATTGGCA
TAAGGTCCTGGGACAGCCAATCTGGAAGGCTGAGCAGCTGCGAAGGTGAG
>NM_011020
CTTTCCAGCTCTTTCTCGAACCTGCCACTCCGCAGCGAGCCGTTGCCGAGCGCTGACGGGAGCGGCCGAGGGCGAGGCCGCCCAGCCTCAGCCGACCGGT
GGCTCGCGCCTCCCGGGGCCGAGCGCGCAGGCGCAGACCGCAGTAACTGCCGGTTGGGGGCGGCGAACCGCAGTGGAGACTANNNNNNNNNNNNNNNNNN
NNNNNNNNNNNTCAGGCGGGCGGCTCCACCTCCGCAGTTCCGACGCCCTGCCCTAGATTTTCCGATAGAGAGTGGGTCCTCTCCTTTGCTTCTCGCAGGA
GTCGCAGCGCCCGCAGTGGGGACCCGCAGCGGGACGCGGTCTCCGCAGCC
>NM_023502
GCAGGCGGGTTCGGGCGAAGTTGGGCGCTGAGAAGAGGGCGGGATTCGAGAGCGCAGGAGGCGGGCTGCGGGGGGCCCGAGGGCGGTGGGGAGTATAAAT
AGCCGGCCCGGTTTGACAGGCGCTGCGGTGACTGGCGGTGTCGCCTCCCCCGGCGGCGCGCGGGGAGGGAGGAGCGCGCGGAGCGGCCGGGTGGGGGAGG
CGGACTCCAGTGTCCTGGTGGCGGCGGCAGGAGGCCGAGGGGGAGGAGCCGAGGCGGGTGCGGAGGGCGGGGGCCGGCCGCAGCTTCCCCGCGCCCGGCT
GTGTCGCCGCCGTCGCCTCGGCGGTTGGGGGGGATCTGTAGGGTGGCGCG
>NM_025863
CGCCGCCAGCTCCAGAACCATCCCGTGCGGGCGTGGTCCTAAGTAATAAGCAGTCCCTCAGCCAGCCGCCTCCAGAAGCCGCCGGGTCACCCGCGCATCC
CCGCCCTCGCGAGGTCCTGGCGCCAGCCCTTCCCCCCCAAGGCGCGACCCCTGCCGCCCGTGCGCTTTCCGCGCCGCGCGCTAGTGCGCAGGCGCCTGGC
CCTCGGCCGTTGGTGTTCAAAGGCCGCCCGCGCTCTCTCATTGGCGGAGGCGGCGCGGTTGAAAGTCGCTNNNNNNNNNNNNNNNNNNNNNNNNNNNNNN
ACCTGAAGACTCGGGCGAGCGCCTCGCAGTGTCCGCACCAGGCTGCCCGG
>NM_178726
TGTCCCTGGGAGCCGGCCTCCAAGGCAGAATCGACAATCGGCTAGAGCTGGGCGGCTGGATTTGCCGCTCACCCCCCGCGGCTCTCCCCCGACCCGCCTG
CTGCCCACGTGCGTCCGCCCCGGCGAGCTCCTTCGGGCCCCCAGCCGGGTGACAGTGTTACGCATCTGGAAGCGCCACTCCNNNNNNNNNNNNNNNNNNN
NNNAGCGTGTGCGGGGAGGGGAGGGGNNNNNNNNNNNNNNNNNNNNNNNNNNNNNNNNNNNNNNNNNNNNNNNNNNNNNNNNNNNNNNNNNAGGTGCTGG
GGAGAGGCAGGCAGAGCCTGCCGGCGGCTCCGCACCCATCGTGCTGCGTT
>NM_001162999
NNNNNNNNNNNNNNNNNNNNNNNNNNNNNNNNNNNNNNNNNNNNNNNNNNNNNNNNNNNNNNNNNNNNNNNNNNNNNNNNNNNNNNNNNNNNNNNNNNNN
NNNNNNNNNNNNNNNNNNNNNNNNNNNNNNNNNNNNNNNNNNNNNNNNNNNNNNNNNNCGCGGGAGCGAGCTGTCAGCCGGGCGGGCCGGCTCCGTCATA
TGANNNNNNNNNNNNNNNNNNNNNNNACCTTCCGTCCGCTGCAGCGGTNNNNNNNNNNNNNNNNNNNNNNNNNNNNNNNNNNNNNNNNNNNNNNNNNNNN
NNNNNNNNNNNNNNNNNNNNNNNNNNNNNNNNNNNNNNNNNNNNNNNNNN
>NM_030706
AACTTTTCATCGATTCTCGAATCTGTTCTTCCTGCTTCTGCACTGGCTTATTTGACCAGCAAAGCTGCTTTCTGATTTGCAACACCCTTGGGTGGGTACC
AGTTTTGTCTGCACCGCCAGCGATGCTTGCTCCTTATGCCTCCTGGGGTTAATCCTGCAGTCGGGGATTTAGGGATGGAGCCTGGCGGCAGCCTTGCACC
GGAGCATGCGAACAGCTGACTGCTGACTCAGAGGGGAAAGCCAGCCACCCGCGAATCTCTTTGCAGCTCGCTGCTGCATCCCTATCCCACAATCCCTTGC
TGCAGTGTGGCTTGCTGCAGTCCTTTCAACAGACACTGAGAAAAAGATGT
>NM_030695
GCGCAGGGGTGGGGCGGCCTAGGGAAGCACGGAGTTCTAGGCAGCCGCCGGGCTCCCGGGGAGCGGACTAGGGAAACTTGAAGGCTGCGACCAGGTGCCT
TGACCTTTCTCTCCCCGGTCCCGTCCCGGTCCCTGTCCCCGTCCCCGCAGGCGCGTCGGGCCTGCCTTCCCGCCCCAGCACACACCTCCCTTCCTCTCCT
CAGCCGAGCTCAGGTGCCCGGGCGAGGTGCTCCACTCCTCCCCCTGGGCCGAGCGCTGAGGAGAATCACCGCCCCCTTCCCCCGCCTTTTCCTGCCCTGG
ATCTCCGCCGCCACCTCCGTCTCGCTGCGCCCCGGCGGGGGTGAGGACGA
>NM_027539
GGATTTTTTATTTAAACAATAAATCAGACGTTTATAAAAAACTAATATTGCATCCAAACCTAGTGCTATGTTTTGTATTTCTGCTCTAGGTTGGCCTCGG
TTTTTCCCCAGGAGGCAGGATAAGGATGTGCTTGCTGCCCTTGAGTCTCCTTCCTTTGTAGGCTTTTTTTTTTTTTCTTTTGCCTAGCGCGGTTGCGCTA
GCCCCCGCGCTTGTGGAGCGCGCAGCGCGGTCACGCCCGGGAGCGCGCAGCTCCGGTANNNNNNNNNNNNNNNNNNNNNTCCTTGGACCGTAGAGCCGCT
CCTCGCGCGGCGCCGCCCTCTTCCTCACCATCTCCCTCTCGGTGTGGTTT
>NM_198410
CCTCCTCTTCACTTGGGATGAAGGGTCTGGGGACCAGGTTTGTGTTGTTAAGCTGGGCAAGATCCTCAGAACCCATCTCAGAGGACAAACTGGTTGTGAA
GCCCCCTAGATCCTAGAAAGACTCCAGAATGGGCGGAGCTAGAGGCAAGAAGAGAGGGTGGAGTTGCTGGGAAGTTTTAGTCTGAGATGGGAGAAAGGGT
CCTATCGGTCCAGGTCAGTGGCCCCGCCCACTTCATTCGCTCCGCCCCTCCGCCGGTGCCAAGGAATGTGCTGGGAGAGGCGGCTGAGAGGCGGGCGGGC
AGGCGGAGCCGAGGCCACCCGGACGCGGCAAACAGGTCTGGGCTGAGGGG
>NM_019390
NNNNNNNNNNNNNNNNNNNNNNNNNNNNNNNNNNNNNNNNNNNNNNNNNNNNNNNNNNNNNNNNNNNNNNNNNNNNNNNNNNNNNNNNNNNNNNNNNNNN
NNNNNNNNNNNNNNNNNNNNNNNNNNNNNNNNNNNNNNNNNNNNNNNNNNNNNNNNNNTAATAAATAAACCAATATGGGTCTAGGTTGAGCAGCAGCTTG
GGCAGGGTAGGGCCGGAAGTTAGCCAGGTAGAGGGTTGCAGTCCCAGGAGGACCCTGGCTGGGAGCAGCACCTCAGTCCCCTGCCCAACCACAGGGGGCC
ACCGGGTCTTTCCGGAACTCCTGAGGGCGCAAGGCCTTGCTCTCTCTGGC
>NM_013631
ATTCAAGCTCTTGCTCTGAGAATATACCTAAGATTCTTGTCAATAAAATACAAAGAGAAAAGGATTGTATCACTGGCGATGAACTAGTCTCTATTGAAGC
TGATGGACTGACAGTATGAATGGACTAAAAATTGACCAGGAAAAACGGATGACCTAGGGGAAGGGAAGATGTGGGGACTGACAACCGACAGCCCTCCAGA
AGGGACTCTGTGTGGGGATGGGGCTGCCTACTGGGTGTGCCTCTTTTCTATTCTCTGGCTCCTGCAGATAAGACCAGCAGTTAGGGTACACTCTCCTCCC
AGTCTGTGGTTCTTGCAGCCCCAGTCCCACACTTTGGAAGCATGTCTGTC
>NM_013821
CTTCATTTCAAGTTAATCAAATCTATTTTCATTGTATTTTTCTGTTTAGGATGGTCTTTAGGTTGTAGGACAGGGTGTTCTCTTTAGCTCAGGAGGAGTA
TTTCCCCCGAAAGAAGCCCCCCAACCTGGTCCTGACATAGGAAACACCTAATTATGGTTGCCTTTAATGTCAGTTTGCCACAAAGAGACTAACTCAAAGT
GNNNNNNNNNNNNNNNNNNNNNNNNNNNNNNNNNNNNNNNNNNNNNNNNNNNNNNNNNNNNNNNNNNNNNNNNNNNNNNNNNNNNNNNNNNNNNNNNNNN
NNNNNNNNNNNNNNNNNNNNNNNNNNNNNNNNNNNNNNNNNNNNNNNNNN
>NM_001142952
CCACAAAGCACCTCTCTATTGCGCCTGCGCAACGCTGCCTCTTGGTCACCCCGCCCCTTTGCGCCGCCCGAGGTTTACTCGTCTCTCGGCAACCATTGAC
CCGAGGAGCCAATCAGAGGGCGGCGTTCGTCCGGCCCCCCGCCGTCAGCGCGGGGCGCAAGGATNNNNNNNNNNNNNNNNNNNNNNNNNNNNNNNNNNNN
NNNNNNNNNNNNNNNNNNNNNNNNNNNNNNNNNNNNNNNNNNNNNNNNNNNAGTGGTCAGGCCGGTTAAGATCGGAGGGGGCGGCGGCCGGACCGCTCAC
TCGCCGCAGCTGTCTAGGGGCCGCAGTCTCCGCTCCGCTCCTGCTGGGGG
>NM_010763
GCCGCGGGAGGCGCGGCTGCTCGCTCGCGCGCGACCGGCCGCCCTCCCTCCCGCCCGCCTCTCCCAGGCGGTGCGAGGAATGAGCCGGCGCCGGCCCCGG
GCTGTCGGTCTGAGGGCCGCGGCCCGGCTACCTCGCACGCCGCCACCGAGGCGCAGGGGCTCGGCCGCCGCGGCTGGGCTCGGCCGAGAAGCGGGCGGCG
GGGCTAGCTNNNNNNNNNNNNNNNNNNNNNNNNNNNNNNNNNNNNNNNNNNNNNNNNNNNCCGGGTGGGGGCGGCCGCTCGGCTGAGGAGGAAGTTCCGC
TCCTGACAGAGCGCGCGGCGGCGCGGGCGCTGTAGTGTTCGGGACGCCGT
>NM_009196
GGGTGAGGCCCACGATGGCGTCCCCGGCACGCGCCAAAAGAAGCTACCCCCTCAGAGCGCTGATAAGGATGTGCGGGGTCTCCGGGCCGCGGCGCCGGGT
CACGTGGCGGGAANNNNNNNNNNNNNNNNNNNNNNNNAGCGAGCGAGCGGGCACGCGCAGCCCGCAGCGTGTGGAGGCGCGAGATGCCGAGCTGGGAGTA
TGTATGGCAGGGAGGGGGCGGCGGCCGGGAAGGCCGACTCCACCCCCTGTGCGCATGCTCCGGCCCCCGCGGGTTATAAGGCAGCCGCGCCTGCCCCGCC
AGACAAAGTGGCGAGCTGCGACGTGACTGGTCGGTCGTGTAGGTGCAGCA
>NM_001045807
ACATCCAATCAGATTTAAACTTTCTTCAGCCGCCGGAGAAGTTGGAAGACTGGGGTCGAAAGANNNNNNNNNNNNNNNNNNNNNNNNNNNNNNNNTCTTT
GTCTCTCGCGAGATCGGAGAGAGCCAAATTCTCAGGAAAAAACGCCTGAACTGATGTCCAGACTTCCCGATAGTGATTTAAAAGACGTGGCCACAAACCA
ATGAAAGGGAAGAGAAGGTGGGATCGCTGCGTTCGCCGTGCTAGAAGTACCGTTACAGGGCAGAGTTTTTGTCCAATCAACGCTTCTAGGCTTTGGGTCA
GGTGACCATGAAGTGCGAGGGGCGGAGCTACAGCCTGGCGCGAGGAACCG
>NM_153422
TTGGTTGGGAATTGCAAATCCACCCACTGTCACCTTTGCGCATAGAGGGAAGCTGACTCGGCCCACAGCGCACCCCAGCGGCGGTCTGGAGTCCTTCTAG
CCTTGGCCACTTGGCTTCCGGAGGGCTCGCCAGTCAGCGCCGAGGCAGATGCAGAAAGCCGGTTTCCGCGGGACCCCAAGGAGGACGCCCGCCACCTGGG
AACCTCGGGGACCTGGAGGGGCGGGGCTGAGCGAGCTCCGGGGCCGGCCCGCGTCTCTGTGGCTTCGCTGAGACACTGCAGGGACGAATAAAGGCAAAAG
GGGAGGGTCTCGAACACTGTCCTGCTCCTCTGAGAGAGAGAGGTGGAAAT
>NM_027482
NNGGATATCTGTCTGTTGTGTACAGATAGTTACAGATACACAATTTCACAGATGTCATATACTTTAATAGGTGTCAGACACATACAACCTCCCTCAGGAG
CCTATGGCCTCATTCATAGTTTCATGCACTAACTGGAATAATGCTACACCTCCCTTGGTTCCGCCCCTCCCTGGCCCCGCCCCTCCCAGTACCCTGCCCA
ACCCACCAGGTCCCGCCTTCATTGGGCCGCGGTCCGCTATGGNNNNNNNNNNNNNNNNNNNNNNNNNNNNNGGGTTCCGCCCCCGAGCTGGGGGTGGGGC
GAGCGGCTGACAGGAGGGGCGGGCGGCTCCTGCACTTCTGGCCCCCAGGC
>NM_023196
NNNNNNNNNNNNNNNNNNNNNNNNNNNNNNNNNNNNNNNNNNNNNNNNNNNNNNNNNNNNNNNNNNNNNNNNNNNNNNNNNNNNNNNNNNNAACAAACAA
AACAAAACAAAACCAATTCACTGTGGTGTTGAACCAAAGCAATGACTATGTCTAGGGCATTGGCAAGGCGTTTTTAAGACTCCATAGAGGCAGGACCGTA
AGCTACGGGAGCGTTCCGGAGACCACGTGGGCAATGAGGCTCCCACGCTCGGGCGCATGCGCACTGTGGGCAGCGGCGCGCGTGCCCGGGCGGGCCCACC
GTTCGGCGCAGCTCAGTGACGGGGCGCGAGCTCGCGAGCGCGGAGGAGGC
>NM_178654
GCAGGGAGGGCCGAAGCGAGGCTCAATCTGCGGCCGGCCGGAGGCCAGACCTAGCGTTCGCGCAGAGCCGTTAAGCGCAGCCGCGGTGGGTGTGGTCTGC
TCGCTCGACTTCCCGCCTCCCGGCGACGCGAGCCCGGGGCCTTTCGCCTCCCTGTCATCCGGGCCCGCCCAGAGTCCGCCCCGCCCCGCGCGCCTGGCCC
TGGGGTCCCCGCCAACCCTCCTTGGCTTCCCAGAGCCCGCCCAGCAGGGGGCGGGGCCCCGCGGCAGTCACGTGCGCCGGCAGCCGCCAAGCGCGGCCGC
TTTTGCGACGCGGTGACAGCCAAATGGTGCGACAGGAGGAGCTGCCGCCG
>NM_026993
GAAGAGAAAGGGAAAGTTTATCCATAAACAATCGCCCTTCACCTGGTCCCCTGACCGTGAAGTCTTCTCCAGCAGGTCCAGTTCAGCACTGCCTAATTTC
CAGGTCCTCATGGGGACCATGTGAGGCGTGCACCTGCGGTGGGATACACACACCACGGAGGGAGTCATTGCTGATTAAGTCCCTGGCCTCCGCATCCCGA
TTGACCCAGGCCGGTCTGCGGCAGATGCGGAGAGCATAGGAATANNNNNNNNNNNNNNNNNNNNNNNNNNNNAGCTCTGGGCATGCTCAGTGGCGCGGGC
AGGGCTCCGGGCGCGAGCCGGGCTCCCGCAGCAGCACATTCATCGGCTGC
>NM_011372
GCTAACTTTTTGGAAAGTGGCACATCTGTGGGTTCTCTGATGGGCGAGTGCAGCTGGAAGGGCCACCTTCTGTCCTCAGGTTAAGCAGATCTGGGTCTGC
TGCAAGCCGGGCTTTACATACCTCCATCTGCAGAAGGGTTTGGAAAAAAAGGTGAAGTAGTAGCAGCGGTGGAGTAGCAAGCAGTTGCGGGCTGCACGGA
GGGCACGTGACTAGGGGCGGGGCCTCGTGTGGCGCCAGCCAGTGGCGGGGCTCGGGGGTGGGGCCTGAGCGCGCAGCTCCCGCGGCCCGGCTCGCTCTGC
GGGAATGTGGGCTGGAGTGGTCCAGCTGCGGGGCCGAGGTGCAGCGAGCC
>NM_023066
GTACTTAGGCACCGGAACCAAATTCCCAAGAAGCCAAGAGGTGGTGCGCAGCTCTCGGGCACCGCCCTCATACCCGCCCCATCCCGTTGGAGCCAGAACA
CCAACGCTCGCGAGAGTCCTGCCGGCTTCCACGTTTGCCACGTTCCAGAGGATCCAGGCAGACTAGAAAGCCACAAGCCGCTGGGGCTTTGCAGTCACTG
CGCAGCAAAAGACAAGCTTTGGCCTGAGGAGGGCAGGCGCGCGTAGCCTGCCCCGCCCCCTGCCAGCGGTCCTCGGGATTGGCTCGTGTTGGCGTCTTTC
AGATCTGGTGGGTGGGCAGAGGCTGGCGTGGGCGGGGCCGAGGCCGGGGG
>NM_009822
TGGGCGATGAACTGGCACAGCCCGGTCTTACAAGAGGTTTTTAGGTTGTTTGGGGTTTCCAGATCAATAAAAAAAGCTTTGTGGTCTGTGCCCTTGTTTG
TTTTAAACCAAACTTCCCAGTAATGCCTGTTAAAATTAGAAGATGAAGGACAGCTTTCAGTGTGAGTTGGGGTCAGGTCAACATTGCCATCTTTTGGCAA
AATAAGGGTTAACTTGGAGCTGGGAAGGGGTGGTGATAGTGAATGAATTATTCAGCATTTAGCTTATCTTTCTGCATTTCACTTTCTGCTTTTTGGTGCT
CTGGAACTGGGGCAGGAGGAAGAGTGGAGAAAGGGAGACAGGAGTTGTGA
>NM_181401
CGCGCGCGCCCGTGGAAGCTGAGAGCGCGCAGCCCCGGGTCCCCTTTCCGCTTCCCGTGGCCTCCCTCCGCCTCACTCTTCTGCCCCGGGCAGCCGAGGC
CTCCGTTGCCTGAGAGACGCGGGTACCTCGCCACTCATCCGCAGCACCAGCCGGGCGTCACGGGGGCGTGACCGACCACCCAGCTATGTCTCCGCCCCCT
CTGCGCGTGCCCCGCCCCTCGGGCCCAAGGGGGCGGGCTCTGCGGGCGCGGGGTCCAGACTCGACCGACTCCCGGCGGGACCGCGTCTCGACCGCCGCTG
CCGCCCTTCTCCGGCCGTTCCCTCCCCGCGAGAGGACGCAGGGAGCCGAG
>NM_027491
ATCATTTAGTATAGCATGTTTATATATAAATCACGAGACATGTGACTTCTCCGGAAACATGTCTACGTAGACCACAGTTTGGAGTATTCTTGCTGGGAAA
TCCTTTGAACTAAAAGGCACTTTAGGAGGCAGCTGCTATGGAAACTACCCCACCACTGTGCACTTCTCCCAGCTCCCGCAGGCTGGAGTGGCGGTGGGGG
TGGGGCCTGAGTACCGCACAGTTGAGGGGCAGCCTAGTGNNNNNNNNNNNNNNNNNNNNNNNNNNNNNNNNNNNNNNNNNNNNNNNNNNNNNNNNTGGGT
AGAAAGCCTGAAGACCGCAGCACAAGCCAGGGGCACTGCAGAAAGCAGGC
>NM_001024142
ACCCACCCATGGCCCCAAGTCCTTCCTGACTTCTAGCTGGGCTCAGGGTGACTCCAGCTCCTATGTGCTCATATGCACGGAGCCCAGGGTGCTGTTAGGC
TATAGTGGTGATGGGAAGGATCCGCCCGCTTCCAGGCCCCTAGGAGCCTCCGGCAGTTCCCGCCCACGATGCTGTTCCCACCCCTTCGGAGGCCACGCTC
GCCCTCCATCGCCGAGCCCCGCTCGCCCCGCCCTCCTTCCAGTCTCACGGCCGCGCGCGCTCGCAGGCCAGCCCTACACCCGCGTCACGTGACAGCCACC
GGGGGCGGGGCTCGCGGCGAAGTCGGACCCCGCTGTGGCCGAGCGCCGCA
>NM_153167
TCCATTTCAGTGTAAGGACAACAGTAGATAATCCGACCCAGTCTGGTAGGACTGGTCCGGCACACAGCCAGCCAGTGCTCCCTGACAGCTGAGGGCCGAC
TCTCTGCTGGTTGTAGTCGGGTTCTGTGTGCCCTACATTGCACACACAGGGCTCGTGGATCCTGACTTCACAGTCCTCCTAGGTTGTGGCGCACCCGGCG
GTGGTGTCCCTGCTTTTACGTCCCCGGCAGAGGGCAGCCTAGCGGCGGCGCGGGTTTCCCAGCCGGCGGCTTTAGGGCGCGACACCCGGAAGTGGCGGCT
GGAGCGGGAGCGCTGAGTTGTCGGGCGGCGGGACAGCGGCCCGGAATAGG
>NM_001033306
CCTACCACCTCGATGGTGGACATCCATTCCTAGAGTGCACGGCGCGTGGGCCCCCAGGGACTGTGCTGACTGCTTTGGCTTCAAAGAGCCGCAGTCCCTG
CTGGAGGGAGGCACGGCCTGCCAAGCCGCAGGACGCGGGCGCCCTAGGGCAGGACCCCGGAGCTGGCGCCCAGGCGGCCGCAGGAGGTGGCTCGTGCAGT
CGTGAGGAGGTTCCTGGCTGCACGCGGGGGCGTGGCCTAGGAGGGGCGTGGCATTGGCGGAGGGGTGGGGCCTGCGGGAAGGGGCGGGGCCGCGGCGCTG
GGCGGGTTCTGGCGGCCGAGTGTCACACACGCGGCGGCTCGGGAGGCGGC
>NM_021883
AAGGAAGCTAGGTGTAGCTGTGCTGACTTTACTGGAACATTCTAGACGAGAGTAAAGATCTGCGCGACTTTGTCCAGATACCTCCAACGTAGCATAAAAT
CAAGTTGGAGAAACCGAGAACAAGGCAGGGAACCACACATTCCCCTGCCTCCGGGGCTGGGGTGGCCCTAGATCCTAATAGCGAGTGTTGCTCCCAGGCC
GGGGACCGCGCAGCACCCTGTCGCCCCTGGTAGAGCAGGAGGGCGGGGAGGGCGGCGGGTTGGGGCGGGGCGCGGTGACAGCAGAACAGGGCCCGCCCCC
GGCTTCCCACCCGCGGCCGCCAGGGAACTCGCCAAGCCCCGCGTTCCGCT
>NM_053149
NNNNNNNNNNNNNNNNNNNNNNNNNNNNNNNNNNNNNNNNNNNNNNCTATACATGGCCACCTCCATTCATGAAAAAAGCCATCCTGGCCACAGCCTGGAA
TGGCACAGCCACTTGGTGTCCTAAAAAGGAACCCAGGCATACACTGGCACACAGACCTACATGGCTGCCGAGTGGGAGGTTACACACGCTAGACTGTGTC
ATGGGGGGGGGGGTTCCCTGTATAAACAGTGAGCTCGAAGCTTCACAGGGCCAGTGCCAGCCATTTCCCCCTCACACCTGTGCAGTGTGATAAAGAAAGT
GGAATTTGCCCACAGCTGTGGTCTAACCAGATAAAACTTTTAGGCGGGAA
>NM_008525
TCAGTCTGCTGCTGAACGTATTTACCCGCGGTGTTAGGCATTACCGAGGTGTTTTAATGCCGTTGACATCCAATTGTTCTTTTACCAGTGAGCAACGCAG
TCAATTTTTGCTCCGGGCTGAGAATAGACCGTCAAGTGAACTCTGGGATGAGTTCGGATTGCAAGCCAGGGCACCTCCCAGAGGCTCCGAATGCCCACGT
GGACCCCCTCGGGCCTTCCCACCTCAAGTGAGACCCGAGCTGGGGGGCGGGGAGACGGGCGGGCTCTCGGGCAACTCTGGATTGGCCAAGATTCCAGCCC
CGCTCAGCGTGGATCTGGCCGCGCGAGCTGACCAGTGATCCGGAGACTGC
>NM_173400
GGAGCTACAATGTAGCTTTTACTGAACAGCAATCACAACCCGAGCAACAGAAACCTAAAACGCAAAGAATCCGGAACTAAGGCCGGGAGGGCTCTAGAAA
ACACCCGGTTTCCGGACCTTGGGGCAATTGGCTGGTCACGCAATGCTTTGTGGGTCTTATAGTTTCTCTCAGGGACTTCATGTGCCCGGAGACAGGGATG
CATTGCATGGTGGGAGATTGAGTCCTCTTAGGAAGACCAGTCCCGGAAGTCGGGACTGCGCCTGCGCCTGCGCAGTGTAGTCTTCCGCAAGCGCGGGAGT
CTTGGTTTGCGTGGAGCGCTGCAGTCACTGTCTGTTTTTCTGGGCGCGTT
>NM_026082
CAGGAACCAAGCCGCAAGGCCCTTTCCATTTCCTAACCTTCCCTTTGGGGAAAGCACAGCCCCGCGCGCGTTCGGCGGCTACGGTCACGGCCCCGTCGTG
GGTCTTCCCGGTCGTGGCGGCAGGGCAGCGAGGGCTCGCGGCCCGGTTCCACACCCGGCGTCGCATCAGCTCCCGCGGGCTCCGGCGGCCTTCCAGCCCG
GCCTCCAGCCGGGATTGGCGCGCGAGGCGAAGGGGGGTGGCGGGGGCGGGGGCAGAGAGAGGTTCCTCGTGCGCGCCTCCTCGGCGCATTACGGTACCCT
GGTTCCGCGCTCCAGCGGCCGGCCCAGCCTCGCGGTGGGGTCCGGAGAGC
>NM_183225
GGGCGCCCGGGGACCTCAGCGACACCGGCAGCGAGCCGCTCGGCGCCTGCCCCTCCCGTCCCAGAGGGAACCTGTTGCCGGGGGAAGGGGTGGGCGGGAG
GCGCAGGCGGAGGACTCTCGTGCTCTCTCTGCGCTCCGCGGCCTCTCACCTCAGACACGTTCGGCGCACGCCCCTCCCTGGCCCCGGCCTGGGAGAAACA
CACACGCGTCCGCACACCCACAGCTNNNNNNNNNNNNNNNNNNNNNNNNNNNNNNNNNNNNNNNNNNNNNNTGCTTCCGGGAGCGGAGGCGCGGCCCCGC
GAAGAGGAGGAGCAGGCCAACATGGCGGCGCGCAGGGCTGGGCCGGCCGG
>NM_025590
GATGGACTCCCTGGCAAGAGAATGGGAGCTCTGGGACTTCTATTCTGTTAGGCAAGGACAGGGGTAGGGGGCTGGAGTGGGGGCTGGCATTTGCCTGAGT
CTAGAGACATAGAGTCCGGTGGTGCCAGTAGGTGGGCAACAGGCCCCACGTGGTTGTGGCCCAGTTGGCAGGTGCTAGGGAGCTTTCTGTGCTGGGGTTG
GAGGGGGGGCGCACAGAGGGCGGATCGAGGAGAGGCCAGGACAAGGGGCGGAGATATTAACAGCTGGCTCCGGAGGGCGGGGACCTTGGGAGGAGGAGCC
AGGAGAAGCCGGCTGCTTTTGGACTTGCTGGCAGTCCCAGGGCTCAGGTG
>NM_023672
CGCCGGGCCAGCCGGGGTCCGCGCCTGCTGTCGCAGCGCCCAGTCCCCGCCGCGCCGGCCGGGTGCTCCAGTCCACGCCCGAGCCCCTCGAGTCACCGCC
CCACCCCAACGCCAAGGCTCGCCCCCCGCTCCCCCGGCCGGGGCACGAGCGGGCAGCGGCTCGCGGAGGAGGCGCAGCGGGACTGGCGCGGCCGTGCTGA
CAGGCGTCCCTCTCGGCCTCCAGGCCCGCCCCCGCGCGCCGATTGGCCGCCGCGGCCGTCCGTCGCGGGGCGTGGACGCCCGCCGCGCTCCTGCCGGGGC
AGCCACGTTCGGTTGAGCTCCAAGTAGACCANNNNNNNNNNNNNNNNNNN
>NM_172874
GCCATGCTCCGGACCCTAGGGTGGGAGAGGGAACAGGGAAGGTACTTGTGCCCGGGAAGGTTGCAAACTCCTTGAGGAAGAAGCTGAGCGCGGAGGAACT
GGAAGGAAGGAGCCCTCTCGGTTCTCCTCAGGTGCGGGGGGCCTGCCTGGGTGCGGTCCCAGCCCGCAGGCTGGCAGGCGGAGGTGGTGCGCTGGAGGCA
CCCGGTGTTGGGGGCGTGGTGCTNNNNNNNNNNNNNNNNNNNNNNNNAGCTCCCGGGAAGTGGGCCCCCCGCCAAGCCCGGCGCCGTGGGCTCGGCCCTC
CCTCTCGGCGCCCAGCGGGACCCTGCGCCTGTGTCGGGAGAGGCCGGCGT
>NM_011015
ATACGTCACATTCAGTATTTATTTAAAAGAAGGGAAAAAAAAAAAAGGACTACCGGAGGCTAGGGAAACATTAAGGAATCCCTTGCGACCGCGGAAAGCC
ACCAGCTTCGTACCGGAAGCTGTGGCGTAGAACTCTTTCGCCGGAATACGCACACCCCGCACCAGAGAGGGCCCAAGCAAATTGGCGGAAGTACGTCATG
AACCCCCGGGAGGGCGTGGCGAGTGTCCGAAACGCCAATCAGAATCACACTGTGGGCGGGGTTTCGGTTAGTGGCGCGAAAAGTTTTCTCCTGTGCCTTC
AGTTCTTAGTCAGCTGAGAGCTGGGACTACGTGTTGTAGCCGTGGTCTCC
>NM_013876
AGCCACACAGCCTGGACCTTAAACTCAGAGCCCAGCCACGCAGTCCAGGAGTCGGANNNNNNNNNNNNNNNNNNNNNNNNAGCACGCACGGCGGCATGAC
GTAGGCCTGGCCAGCCTCGTTCTGGCCACCGCCGCCGCGCCGAGGCGGAGTAGGATGAGGCCCCGGGCCGCGGCTCCAGCGTCGGCAGGGGCAANNNNNN
NNNNNNNNNNNNNNNNNNNNACCGAGACGGCCGCGCCCCCCCCTCCTGACCTGGATTAGGCCCAGCAGCCCGTNNNNNNNNNNNNNNNNNNNNNNNNNNN
NTGGGGAAGCGCTCAGTCTTCCCGCCCCCGCCCCCCTCAGGTTCCAGACG
>NM_026018
GCCTGCCAGGTTATCAGGGACTGTGGGAACCAAGAGGGAATGTTGAACTGGGCTATAGGGAATCACCAGACTGGTCAGGGCTGGGGACTGTGAAGTGAGT
CTCTGTTTCACGTGAGGTGGGGTCCCAGGGTCTGGCTTGGTGGGTCGGAAACAAGAAGTGAGTGGAGGGGCTGATGTAAGGAAAGCGGGCAGCTGAGCTT
TCCCTGAGTCTTTTGTCCACAGATGTTTTCCTCTGGCTCCCTGAGCCAGCTAGAGCCTGTCTCAAGCCAACTGTCAGTCTTTCAAGAAGCCCCACCCACT
GGGCTCATTCAAGGCAGGGCTGAAAATGTCACACCTTTCCCTGGGAGCCT
>NM_008641
CCCCCTCCCGTTGGAAGTCTTTTCCCAGTCTGGACAGCGTTCAGTCCGGCAGGCAGTGTGTACCAAAGGGATGAATGGAAGAATCAAAGGGCGTCCTGCA
GCCGACGCGGGCGCGCCGGGAGCCCCGCCCCCTTCCGCTTCAGANNNNNNNNNNNNNNNNNNNNNNNNTCTTCGCGACCGTTCGCCAGCGCGTGCACGGC
TGGCCGCGCTCTNNNNNNNNNNNNNNNNNNNNNNNNNNNNNNNNNNNNNNNNNNNNNNNNNNNNNNNNNNNNNNNNNNNNNNNNNNNNNNNNNNNNNNNN
NNNNNNNNNNNNNNNNNNNNNNNNNNNNNNNNNNNNNNNNNNNNNNNNNN
>NM_008135
CAAAGCGCCCCAGGCCTTTTGGCTTCGTTCCAAGCCTAGCCCGAAGGGGAGGACATCTGCTTCCTCCAAGTGTCCCAACTGAAGGGCAGAGAGGCGAAGG
AGAAGGGGACTCCTTTGCCGAGCCCCACTCCCAGGGGTTCGTGAGGATCAATCATCAGAAAACTAGAGCCACTTGTAATCTTATTCCCTGGTAGGAGGAG
TCTGAGTAGTCGGCACGCGGGAGGGAGGAGATGGGACCAGGGCGGGGGAGGGCGGCCAGGGGAGCCGCTCAGGGAGGGGAGGGACTTGGCTAGGTTTCTC
AAGCCTTCTTCACTCTCCAAACTTTCACCAAACTCTTAGCCCCCGCCTCC
>NM_009711
CCCCAACACACACACAATCATTCACTGCCTTCACTGGATGTGCGCGAGTCCCTCTGAGGCCCCGACCCTAAAACTGAGCAAACAGGGTATCCTTGGACCG
TGGGAGCCCAACGCAGAGCCCTGTCGCTCCGAGGCAGCTGAACCTTCTGAGGGTCCCGGAGTCACCACTTGAGGATACAGAGTAGCTAGCCAGAACCCCC
ATGTCTGCGCAGCCCAAGTTGGAACTCTCCTTCAGGCTGCCCCTCCTTCGCCGCCCTCCCTCGCGCTCTCCCGCCCTCGGCCAGGCCTCCCAGTTCCCTA
CTTTGCTTGACTACCAACTTCGAATTCCCAGTTTCAGCGTCTCGCTGCAG
>NM_198170
CCCGGGCCTCCGACCTTCTCACATCAGCGGGCTCGATGCCCGCGCCTCCCGCAGCTGGCCTCGCTCTCTCTGGCTCCGCTGCCTTTCCTCTGCCCTCCGC
TCACAGCCCCAACTCCCCGGTGTCCTCAGCCCAATCACCCTCCCGCCAGCGGCTATAAGGCCCAACCCGCTTCTCACCTGCATTGCCGCGGCCCGGCGGG
CGCAACCACTTCCCTTTCCGGTTTCTCGCACGGCTTGCTGCGCTCACCAATCAGAAAACTCAAAACGGGACCATCCCAACAACTTCCGGTTCCTGCCCGG
TACAGAACTAGCCGGGTCAGAGGTCAGGAGTGGAGCAACCTCCCTGGCCC
>NM_011400
CAAAGTTATCCGGCAGCCTAGTGAGGAAGCCAGAGTCCTAGCGCTGGCTTACAGCCCCGCACCAAGCGCTACNNNNNNNNNNNNNNNNNNNNNNNNNNNN
NNNNNNNNNNNNNNNNNNNNNNNNNNNNNNNNNNNNCGCCCCCAACGGGTGCCCCGCACACCCTGGGACTGCAGGTTCTAGCATCCAGAGCCAGACTGTG
GTCAGTAGCCCTCCGTCCCTCCCCACCTCCCCACAGAACCACGCCTCTCAGAGTCCCGCCCCGGACGTGCTCCCCAGGCCCCGCCCCCTTCGGGCCCACC
TACACCCCAGAACCAATGGCGGCGGTCCTATAAAAAGGCAGCTCCGCGCG
>NM_013848
NNNNNNNNNNNNNNNNNNNNNNNNNNNNNNNNNNNNNNNNNNNNNNNNNNNAAAGCTTCTAATTTATGCTTATTGGGAAGTACAAGAGAGCAAGCCTTCA
TTTTTAAAAAGGAACAATGGAATCAAATTTTAGGAGTCATGGTTGTCACCAAGCACTGGGGGAAAAGAGAGTTGGGGTAAAGGTCCTTCTTTGCCGAGGC
AGTAGACGGGTCCCTTGCTTTTGGGGAGCCTCCTTTCTGAACGCTCGCTTTATCAGGGGTGGGCAGACAGGGCGTTGCTTGTTTGTTTATAGGGACAGTC
AGAGGCCCTCTGTGGGGTAGACAGAGAGAACCCTTGGCTTTGAGACTCTG
>NM_130881
AAGGGGACGCTGTGACACCTTGCGGGCGGCTCCAGGTCACTCTGGTGTGACTGCCCCGCCTTGGGCCCCCGGGGCAGAGTGGGCGGGCACGACTGCGCCC
AGGTCTCGAGGCGCCCTTCGACCAGCAGCGCCCGGGGCGGGAGGGTATAAATGGAGCGGTGGCGGCTCCAGCCGCCTCTCTCCGCCCCGGGTCGCAGCCA
TCAGTGTTGCGTTTGGGCTCAGCACGCCTGAAGCAGAAAAAAGAAAAAGCTTAAAAAAAACACAAAAGCCTCAAAAACCTTNNNNNNNNNNNNNNNNNNN
NNNNNNNNNNNNNNNNNNNNNNNNNNNNNNNNNNNNNNNNNNNNNNNNNN
>NM_175554
TTCTCTCCTCTAATTGCATACGGTACGACCCATCGAACGAAGACATAGGTCAAAAGTCCAAGAACATCATTCGCAAGATACCTTCTTTCTAAGCCATAGC
GCGGGATCTCTTCGCTCCCCGAGAACCCCCAGACACCCCAAAGCCACTCCTAGATCTGTTTGACAAGAGCAGCCGCAACCCGCCAAACCAACGCAAATTA
CATTTGCCGGGCAGGCAGGAGGCGCCTCCTGATTGGCAGGGCGATAGGGGTGGGGCCTCGGAGGGAAACCCTCCCTCGGATTGGTGCAAACCCTCAAGGT
TGAGCGTTGTACCGCGTCTGGGCGCGAAAGCTCGAACTTCGCTGCCGAGC
>NM_133889
GGCGGTCTAACGAGCCTGCCGAAATTGGCCCGGAGAGGCCACTGTAGTCAGGGACTACCGGGAAAGCTAGCGGCTGGTTGGTGGGACCCGAGGACAATCT
TACACACCATTGGATCGAGAGTTCAGAGGCGGGACAAATCGCATTTGGGACATGGATTGGACAAAGGCCAGACACATTGATGTAGGGGGGCGGGGACTGG
GCGGAGAGTTGTCCTTGTGTTAAGATTGGGGCACGCTCATGGGGGCGGAGCCTGAGGGGGCGGTGCCGTGTCGGAAGTCAAAGGTCGGTAAATAGTGGTG
ATGTCATGCTGGCAAGATGGCGGAAGGGTGAGCTTGGCGTTCCGCTTTCT
>NM_011270
NNNNNNNNNNNNNNNNNNNNNNNNNNNNNNNNNNNNNNNNNNNNNNNNNNNNNNNNNNNNNNNNNNNNNNNNNNNNNGACCAATAGAATACAATGGNNNN
NNNNNNNNNNNNNNNNNNNNNNNNNNNNNNNNNCCAAGCCCAGTAGAAGCTCCCAACAGGAATCCAGCCAGGACGGACTGAATGAACAACCATACTGAAT
AAATGTTGCTTCTTCCTCCCATGACATCCCTCCGAGCTAGGCCAGCCCGGCAGCCTGAGATAAGACCTTTGGCGGGTGTCTCTCCCTATCGCTCCTTCAA
GTGGGCGTGGGGGACACCCGTGAAGCCTGCAGCTGGCAGAACCCGGGCAC
>NM_177733
CCAGATGCACCTCCTGCCTCAGTTTCGCCTACTGTTACAAGAGGACGCTGAAGTCAGCAGATGTCGCGGCCCCTTTAAGCCACTAAGCTCCTGTCGTAAT
CGCTGTTTCTTAGACTAAGCCTTTCCGGGGGTGGGTGGGTGGGAGGAGCCTATATATATTGTAGCAGCCAATCGAGGCGCGGCATTTTCCGCGGGAGATC
CGAATTTGGCGGCATATAGTTTGGCGCTNNNNNNNNNNNNNNNNNNNNNNNNNNNNNNNNNNNNNNNNNNNNNNNNNNNNNNNNNNNNAGGAGTCCAAGC
AAGGGACGGGAACTAGAGGGGTGAACGCAGAGCTCAGCAGGGCGCACAGG
>NM_001160319
TGGGGAACCATATTGCCGCTTATTGCGGGGCCCGCGCACGCGCGGTAGTTACTGCTTCCCGCGAGCATGCGCAGGGTTGCTCGCCGCCATGGCGCACGCG
CAGAGGGCATTGCTCCTAGCCCTCCTCTGGCATTTTCAATCGTGCGCAGGCGCACTACCCTGGGTTAAGCCCGCAGAAGTCAGAGGCCGTCCAGGTCTTT
GCGTTTTTGTTGGGCGACCCGCGGCGCGCTGTCTGACGCGCACGATTGCGTCACTTCCGCCCCCTCCCGGGAGGCGGCGCTGGGCCGGTGGCAAGCCCCC
GGAGGGAGCCGCAGTAGTACGACGAAAGATGGCGACGAGCGGCGGCGAAG
>NM_172518
TCTCCCTGGGGATATCTAAAAGGCACTTCCGTTCCCCATTGCCCTTTCTCTACGCTCAACCCGTGGGTACCTGGGGGCACAAGTGCCTTAATCTAAGTCT
GCACTATCAAACAATCGGAAAAACAGCTCAGATACCAGCGCTCAGCCGCGCCGATCCTGATAAGAGTCCTAGAAAGCTCCGCGCCCTCGGCCCTTCTCAA
TATGGCGCCGCCCAGCGGCCGCCGCGCGGAAGGCCGGTCACGCTGACGTGTGTGCGCGCGCGCGCGCTTCCTCCGCGCCCCGCCTCAGCGCATGCGCACT
GCGCGCTGTCGTCTCCCGGTCTGANNNNNNNNNNNNNNNNNNNNNNNNNN
>NM_019763
AACTAACCGGGTTCTCTTGTGTTTCCCCAGAGCAACGCCTGACCGCAGGCAGAAGCGGCCCCATCCTCCCCCACCCCGACGCCTCCGGCGGCCGGCCTCC
CGGCCTCCGGCGCGCCTGCGCACTAAGCTGACTGCGCGGGCGCCGCTTCCCGGCTCCGCATTCCTCCCCCTTCCGAGCTNNNNNNNNNNNNNNNNNNNNN
NNNNNNNNNNNNNNNNNNNNNNNNNNNNNNNNNNNNNNNNNNNNNNNNNNNNNNNNNNNNNNNNNNNNNNNNNNNNNNNNNNNNNNNNNNNNTGGGAAGC
GTCCGGCAGCCACAGCGCCGGCTCCGTCGTAGTCGNNNNNNNNNNNNNNN
>NM_026388
CCTTCCGCGCGAGTCCATGGCGTCCCTTTCCCCGTTCTCAGCCAGGAACCCCCGACCGGCATTTTTTTTTTTTTTAACTCGCCCTTCCTGTAAACAGGAA
GTGGCTCCGCGCGTGGCGGCAGCTTCCGGCCCAGGAGGGGCCGCCGTAATCATGAACGGCAGCACTTTAGACCCAATTGCAGAAGACAGCTTAGGGGAAA
GCCAATCGCGAGACGCAGTCGACGGAGCTGGAGGCGGGTCCGGAAGGCGGGCTCTGCAGGACTCAACCAATCACAAGGCGAACGAGGGANNNNNNNNNNN
NNNNNNNNNNNNNNNNNNNNNNNNNNNNTCGGTGGAGGCTGCCGGTGGCG
>NM_013783
AGCCCCCAATAACCAACCCCCTTACCCCACCCAGTGACTGCAAGGAAGAACACCCAGGGAGGAGCCACTCATACCAGCCCATAGAAACCTACCAGGGTCA
GGCTAGCAGACCCTGGGTCGCTTTGGGCTAGAGTCAAGAGACAGAAATGAGACAGAGATGGGGTTGGGGGGGGAGGGGGCAGAACACTCAGCAGGGTCCC
TATACTAGAAAGCACACCCGCCCCTCCCCCACATGAAAGCCCACGGAATGCACTGGTATATCATCATCTCCAAGGAGTTCACATCATCACAAAGGTGGGC
CGGGAGCCAGCACCGTGTGACCTCACACCCAGCTCAGCTGCTCTACTCCA
>NM_178931
TCAGTTTGTCTGTCAGAAAATTCAAGGTAAGCACCGAGGTGTTTGTAGTGACCTGGGAGACAGACATACTTCCAGAGGGTATATATACAGGCTGGGAAAA
CTTGCTAGTGTCCCTGTATGGAGTCTGAAGCTGAGGCTCTGTTTGGACTTTAGGGCCCTCCCAGCACCACGCCCCGTGTGTACTTAATGTGCTCCATCTG
CCTCTAACAGACTTCAGTCAGAGAGACTATTTTTTCTTTCATTTTCACTTTTCCTTGCCAAGGCTCATGAGAGTGTGTGAGGAGGTTCAGAGCCCATGGG
GCTCTTGGCCTGAAGTTTCTTGATCAAGAAAATGGAACCTCTCCCAGGAT
>NM_207223
GCGGACTTCCCGCGAGGCCGAGTGGAGAACGCGGGGGTAACAGCGGGAAAACGTACTTGAAGTCAGTGCCCAAGTACTGCAAGAACACAAGGTAGCGCGC
ACGCACCGAGCCCACCGCCCCGCAGGAGCCCATATTTGAGCGGGCGGGGCGCTTGCACGTGGCCCGCGGTCGACCCAGCCCAGCAGGGACGGCGCCTGCG
CACTGACTCGGTCCGCCCCGCCTGAATGGAGAGGCGGGGGCGGAGCCAAGCTTAGGGATCGGGTGCAAAGTGCGGTCCTCTAGAGCCGGCTATGTTTCCT
GTCCTCGGCCTCACAGGGGCGCGATGATGGGTCGCTTCCGCACAAGCGAC
>NM_026125
TTTGCACACAACTTCCTAAAGGAAAGGAATCACGTGGATTCGCTTCCCTGGAGGTGTGGGTATGAAAGATGCCACAGAAAGTTGACAGTTCCCACCCCCC
ACTGCCAGCTTAACTAAATAGAAACCTGCAGAGAGGAGACCAGAGACTGGGCTGGGGAGACGCAGCCCAGCTCCTCCCAACTCCTTAGGGGTGAAAGAAT
CACTGGTCATAGGGGTNNNNNNNNNNNNNNNNNNNNNNNNNNNNNNNNNNNNNNNNNNNNNNNNNNNNNNNNNNNNNNNNNNTTCCAAGTGGTGGAAGTG
CCCAATGAGTCCTCCCCTTGGAGCCTGGGAGGCCTAGGGAGAAAGTAGTT
>NM_008830
ATTTGGTGCCATATAGACTCGAGCCGAGGATGCATAAGTGGCGACCTCGCTACTTAACTTCCTATTGGGATCTCAGAGCGCCTGGTTGTTGAACTGGTGG
AAATTACTTCCCCAGTGTGTTCTAAAAGAAAACTCAGCATGGGGGAGGTGTGGCAGTCACTTTTAGGGGCCCGTAGCCTGCCAGAGGAGGCATCGAGCAG
GCTTATCGGCTGCAGCTGGTGCTGCGTTGCGGGCTGCTGGCAGCTCGCCCGGGTGGGCGGCCGCGGAGACGCGCGCCCCTGGCGGCGAGGGCGACACGCT
GGTGGCGCTGGGGCCTGCAGAGCCTGCGGGGCTTGCGGGAGCTCTCCTNN
>NM_178728
GAGGAGAGACGCGGGAGGAGGGCGTAGAGCGGCTGGGCCCGCAGAGCCGAGGCCCTCAGGCGAGGAGACGCGACGCAGCGCGCGCCTGCCTGCGCTCCGC
GCAAGGTGAGCCCGCCCCTTCGCTCCACCCTCGCAAGATGGCTCCGCCCCTCGAGCTTCCGCTCCGTCCAGCAGCCTCGCTTCATCCCGCCCTCTAACCA
ACTCCGCCCCCCGCCTTCCAGCGCCGCCCACCGGCATGGCCCCGCCCACATACAGCGCGCCGCCTTCCCGGGAACCTGAGCGCCTGCGGGTGAGCCTCCC
TGCTGTTAGCCTGGATCTTCGCGGGAGGCGGTTCGGCGACCGCGGTTCCT
>NM_011261
CTTCCCCGCGCGTCCTCGCAGAACGGGCAGCCGTGAGCCCGGGGCTCCGGTTCCCCGGGGCAGCCCGTCGGTCTCTGGCCGCTCTCGTTCGCGCAGCGGC
CGAGCAGCCCTGCCCTTCCGGGCGGAGCGGGCCGTGGGCGGGAGGCGCGCGTGTGCTCCGGGCACAGCCCGAGGTGCGGGCAAGCCCGANNNNNNNNNNN
NNNNNNNNNNNNNNNNNNNNNNNNNNNNNNNNNNNNNNNNNNNNNNNNNNNNNNNNNNNCGCCCGGGGCTTTAAGAAGGTGCGGAGGGGGCGGGCACTTT
CCCAAGCCCGGCCGAGGGGCGTCGCGTGCACACCGGCGGCGGCGGCGCTC
>NM_011959
GAATACTCGTTTCTGTCGGTACTTTTATGTGTGCGGCTTTCTGGAGGGAACTGAAGACACAGAAGGTGGGCGGTGAGGTGCCCCCAGGTCGCCCTTCAGC
TTGTGTAAGGGTTTCAGGCTGGAAAGCTCAGGCCAGAGTGGGAAGCGATAACCACTTACCAGTAACCGACCACTGAGCACCGCCGCCTGGAGACTAGAGC
GGCCCACGTTGTCGCGCGGCTCCCTGACGTCACTCGACCGCGCTGGCTCCGCCCCCAGCCCAGGCTTCCGGCCGGAAAGCTTGCGGTTGTTCTACGTGAA
CCACGCCTGAGTGGCGCAGGGCTGACCGGAGGCCAACTGCTCTGCAGTAT
>NM_026448
NNNNNNNNNNNNNNNNNNNNNNNNNNNNNNNNNNNNNNNNNNNNNNNNNNNNGCCATAGGGAGACGTCTTAGTTTGTTCTATTACACAATTATCCAAAAT
AGATCATCACGAAATCTAAACCTGGGAAGTCGGCCTTTGGTAGAAGAAAAGCACACGCGAGCTTGGATCAGGCCGAAGGGTACCCACTGTTGAGGACGCC
GCACCGCGCGACGCAGCCGGTTGCTAGGGCGTCGCGTGGCTGTGACGCACTGCCCCGCCCCCTCCTCCTTAGAGCGCACCCCCCCCGCCCGACCCAGTGC
GCATGCTTGGGACTCCCTTCGCTTGCAACCGTGGCCGAGTTGGCTTCGTC
>NM_018878
TTAGCCAGGGTCTGCCTGACTCTGGGCCGGATCGCGTGCTGTCCAACAGCAGCGCTGGCGACAGCTGAAGAGCGAACGCTGGATTGTTCAGGTCCCCTTC
CGTGCCGAGGCTCCGCCTCCTTGGCGCATGCGCTGTCAGGTGGCCGCACGGGGTGACGGGAGTCCCGCCCAGGACCCGCCCCCTGGCTAGTCCACTGCGG
CCATGTGAGGGAAATAGTCTCTCTGTGTCCTCGGTTCTCGGTCGTGAAAACTCGGCCGGGACAAGGCTGCCATGTGCCGTACGAACTATTGTAGACCATC
AGCACTGATGCCCGAAGCGGTGGTGTAAGGAGCGCTGTGCGGCGCGCAAG
>NM_028234
CTCCGGCCGCGCTTCGGCTCCACTTGCCACGGCGGCTCAGCCGTCGTAAAGCGCAGCCGCGCCTACTGCTGCAAGGCGATTTATGTCGACTTTACGGCGT
GTGGCCGTCCACACTCCTCCCGCCTGAAGCCTCGGCCTTCCAGCCCGGCCGAAACTGTGTCTGTGCGCTGCTCTTTCTAGCGCGCGCCGCCGGGCACTCG
CTGGCGTTCAGGCACCCGGGACCTTAGGCGTCCGCCCGCCGCCGCCTGGCTCTTCCGCCCGCCTTGCTCCCGGCGTGCACCGCGGCGCGGCCATGTTGCC
GTAGTGTTGTTTTCTTCCTGCGGAGGCGAGGGTCCGCTGCGGACCGCGAC
>NM_133907
GCTGGAGGGTGAAAGCGGCCTCTTATGCAGGGCTTCCGGTCTCCAGCAGTGCGCGCGACCCGGTCGGCGTCAATGGGCGGCGGGCGGCGGAAATCGTCTG
GTGGCATGACGCACGCGCGGAAGGATGTTGCACCCGCGGAGCCGCGCACGCAGGCAAGTCCAAGGGCTGCCGGGAGGAGCACCGTATTATCGATGGCGGC
CCTGGCGTCGGTGCCCGCGCTCGCGGGGGCTGCCGGGAGGAGCGCCGCGCCGTCGATGACCGCGCACGTTCACGGGACCGCGCGCGCAGTGCGGGCGGTC
ACCATCTTGGTACCTACGGCAGCGCGGTGCAGGCGCGAGTCGGGGCGTCC
>NM_023525
TGTTTAAGGCTGAAGCGGCCATTGATAATGAAAGGTGTCAAATTGCACCACCTCGGGGGTCTTGTGGACACTTGGTTCAGGAGTGGACTCGTACTAATTT
GTATTATTGACTACAATAAACACCTTTTCCCCCGTTTTAGAGAATGCTGCCGTACCTGTGCGTGTTTCTAGCTTGACCGGCTGGTTTGGGGGGGTCGGGT
TTCTCAGGCCTCCGGGGTTGCTGCTGTGGAACCATCCTATGGTCCCGCCCCTGACGTGCCCGGCCCCGCCCCTGACGTTGCCGGCTGCTTGCGCCGTCGC
AGTCGTGCTTCAGCTCACTACGCTTAGGGCTCTGGCTTGCCGCTCCCGCC
>NM_013502
GCGACTAGACTGGTAGCGCCCCACGCGGATGGGCTGCTTCACCACTCAGGCTCCGGCCCAGGTCACCGCGCCAAGGAGTGGCAGGGGCGCAGTCCGGGGT
ACGCGCAGGGGAGGGGAGGCCGGGGGCGGGTACAGCTGGGGGCGTGTCCAGGAAGGGAATCCAGCCTGGGAGGGGCGCTGGGGGTGGGGGCCGAGCGTCG
GGCCGGCGGGCAGCTGGGCCCCTGAGCCGCCCGCGTACGTCCAGCGCGCCGCCTTGCCTGCAAACAGCAGACCAACCGAGGCCANNNNNNNNNNNNNNNN
NNNNNNNNNNNNNNNNNNNNNNNNNNNNNNNNNNNNNNNNNNNNNNNNNN
>NM_013457
GCCTGAAGCGCACCTAGACCGTGTCCGTTCGCAGTCAGTTTGTGGGTCTGACCGTCTCAGTGGGAGAACTAGCGTTCCTGTGAGCAGGTGCACCAGCCCG
CCGTCCCGGACGCAGCCAAAGCGACCCCTAATCCCACTGTGACACCGCCTTCAGCCGGAGGCCGGAGTCTACCCTTCTCTCCGCCTCCCAGGGCCCCGCC
CTTCTCCGGGCCTGCCCCTTGCTTAAGATTGACCAATAACAGAGAGTAGTGCTGGACGGCGGTAGGGCGTTCAGACCAATGGGGCTGTGCATTGTTGGGC
CGCAGCGCCGCAGGCCGCACCCAGCTTNNNNNNNNNNNNNNNNNNNNNNN
>NM_008453
GGGACAGGTCGANNNNNNNNNNNNNNNNNNNNNTCCGGGGAATAATGAGTGTCTGTCAGGCTGGCCCCGGGTGACTGGGCNNNNNNNNNNNNNNNNNNNN
NNNNNNNNNNNNNNNNNNNAAGGGCAGGGCGGGGTGCGTGTTTGCCAGTGACTCGCCGACCCCTCCGGCGGCTGCCTCCACCCAAGTGGGTGGGGACCCC
TCCCAGCCCGGGCGGCTGTGGCGGCTCCCGCTGCCCCTCCCTGACCCTCCCACCCCGGCTCCCAGCCTCTACTTACCCCGCCAGCCCCGGGGAGGCTCGC
AGAGCGAGCGGCGCCGGCGTCATGTGACTGCCCAGAGTTGGTGCCAAGGA
>NM_009727
AGAGCCAGAAGGTGGCTGTAGGGGATGCCAGAGCTTTCAGAGCTAAAGAAGCTCTTCCTCTTTTATTAAGGCTTGGGACACTTGTACTGGCCTCAAGGAG
GGCCGAGGTGGGCCGAGAAGCCGAGAATGCTAGATCGAAGTCCCCTCCCCGCGGATGGTACGGTCCGAACTGGGCGGGACCTGGAGGCTCGGCGGCCCTG
TCCCCGCCCCACTCCAGGAGGCCAGCGAGTGAGCGCGCGCCCCGCAGANNNNNNNNNNNNNNNNNNNNNNNNNNNNNNNNNNNNNNNNNNNNNNTCTGCC
ACTGCGGGGAGACCTAGGCGGCTCTGCGGACGCAGCTCCTTCGCCGCCTT
>NM_028194
CAGACTTGCCTTTTCTTACCCAATCAGGTGCACAGGAAGATGTCTTTCTACCAATAAAAATAAAGTTAGCTTTCCGGAGGCGGGAGGGTGAGCCGTGACT
GCCAGTTCTCCAAAGCAACGTTGGAGGCGAGGACCGAGAGTGATTAGAGGTAGGTCCAACCCGGGGGAGGGGGCGGGGCGAAGGTGGGGAAACTCTGAGC
GGCGGGGAGGCCGGCCAGTGGAGGGCGAGGACCGCTGTTCCTGGTGTAGTATCCTTCGCCAATCAGGAAGGCGAGTGGGTGGGCGGGGCAGAGAAGGGGT
GGGCAGAGCTCGCAGCACTGCCGGGCGCCCGTCGGGCTCTGGGAGAGACA
>NM_001163793
AAGCATTGATAGTCCCTTCTTCCAAAGGCTTTGCTCTGTATATCTGCACTGCAGTCTGACTGAAAGTCAAAGACACCTGTTTAGATCTGTGCCACTTCAT
AAGTACTAGTTGGCAAGATCACTTCGTAAGTACTAGTTAGCAAGATTTTCTGGAACAAGCCTGATAGTCACAGCTCAGCTGGGCAGGTCCTCCAGTTAGA
AGCTCAGCACCATTGGTTCTACAGATAAATACCTTGCTCCAAGTTCTCCCTGTGAATGGTTCCGAGAAAGAGTGTTAGGACCACATTCTCCCGTTCCCAT
AGGAACCTTTCGTCTACCCTGCTCCTTGCCAACCCTCTGCAGGAAGGCTG
>NM_172146
CGGAGGGCTGGGGGACCCTAGGGTCCGAAAGCAAGTTACTCACCTACGGCTGTCGCCATTATCCGAGGTGAACTAGAGGAGCAGACCGCGCGGGAAAAAA
GGGCAGTGTTCTGGAAAACAAGGGCGACCACAGGATCAGAGGGCGGGAAAGGGAGGTGCAATATCAAGGACACGCCCTAGCCCCACAGCCCACCGGCGAA
CCCGAAGTACCGGGCTGGCTGTGCTTGGGGCTGGAGTCGTGTCCCCAGGCTTCCCGCCGCGCAGGCGCGCTGACGCGACCCCGCTTCCGGGCGGCCCCTC
CCCGCAGGCAGCCAAAAAGTGGCGCGCATGCTGCAAGGCCCCCGCTGGCC
>NM_007832
CCTACTGAGGCTCTTAGTTTGAAATTACTAGTTCTTACTTTTCTTCCCGGAAAAGTTCAAACCACGAAGCCTGACAGGATCCCAAAGGGCTGGTCCAGAA
AAGCCTGACCCTACTCTTCCCTAGGCGCTTCGCTCAAGCTCCGCCCCTGCCCTCGAATGAGCTCATTGCGCAAGGCCCGCCCCCCGCCCTCCCACTGCTC
ATCCCGCAGGCCCCGCCCCCTCCGGCTCACAGCTCGTCGCGCACGGTCAGTCGCCCGGCTCTCTCAGGGTTCTCCTCACAAGCCCCGCCCCCTACCCTGC
GCTCCTGGGACGCCCGGCCCGCCCGGAGGAACCACAGACATGCAGATCCC
>NM_177872
GGGTCCAGGCGGCGCTTTCGCAGCCCCTGGGACGGTGCGAGTTCTGACCCTANNNNNNNNNNNNNNNNNNNNNNNTGACGTGGGCGCGCGGCGGGAGGGG
CCGTCCGGAGGAGGGAGGGGGTGACACGGTCGCCTTTTTAGCGCCCGGCGGGTCGCGGGCAGAGAGCAGACGCCCGGGGCCCGCAAGCAACCGGAGCGGG
CGAGCGGCCCACTCCTCCCTCCTCCTAGGCGGCCGCCTCCTCCCCTCGTCCTCCCGCCCCCACTGCGTGTGCGGCGGAGGATCCAGGGCTCGCGCTGCCT
CTTTCTCCCGCTCGCTGGGCTCCGGCTCCCACTTCTCCCCGCCGCTGCGC
>NM_175473
CCCTCGGTGTGACCACTTTTGATCCCGCCTCAGACAAAGCCAATGCAACTCCTGCAGGATGAATAAGGGGATCAGGTTGCTCTCTCGCCTTCCCCCACCC
CCTCACCGCGGCTCCCCTTCCCCACGTGACTCTCTGGAATCTTTGCCAAAGCTCGTAGTCTCTGAGTCCATTTTCACACCCAGCAAAGGAGAGAGGAAGG
AGGCGAGAGAGGCTGAGGAAGGCGGAGCGTGCGTGCTTTAAATGCGAGGATCCACTCGGGGACTTATCCTGTGCGTTTCCAGGCCCCTCATCTGGGGAGC
ATTGAGTTCGGAGGGGTCTTTTCCAGCCTCTCTCTTTCCTCCTTGCATCT
>NM_026856
TTCTATACCTGATGCTTTTGCCACCTGGCCTGTTTAACATCATAAAACCTGTCTGTGCCAGTTCTCCAAGGTAGGCCTGATATATGTTGCTGGTTCTTTC
AACAGCTGGAAAAGGGAACAGGTTTTTGGCAAACTAGCGATTGCAGACACCAGAGATGGGCCTATTCCACCTTAAAGGGCCTAGGCATTCCTGGTACTTG
GGTCTTGCAGAGTTTGGTCGCCACCATATTTGGAGCGTGCCTACTTTGGGGCGGGAACCTCCTCCGGAGTGGTTAGGTCACCGCTGGGGGAGGTGACCTT
GTTTGGTTTTGGCACGGGAGAGCAGCGGTGCAGCGTTGCTGCCGCCCCCC
>NM_007964
TGACAGAATCAAATTAGACAAGCCTCTAGGCAGTGCCTCAAATTGGCACCTCAGTCAAGATCATTCTGACAGAAGTCAAAAANNNNNNNNNNNNNNNNNN
NNNNNNNNNNNNNATGGGGAGGAGAAGAAACCAACATCTATTAGTATGCCTGGATATTCAAAAGGCTTTGCTTTTAGTTTTCCTAAACCCCCCCCCCCCA
CCCTCCCCAATTCCCAGCCTCTCTTAAAGTTGCTAAACAGAGCTACCAGCTGGAACTGAAAGGGTGTTGAATGGGTGGAGCCCGGAGGCTGCATCGATGT
AAACACTCCCTATGAGTCAGCTGTAAATTCAATTCAAATCCCCAGTCTCC
>NM_174870
GGAAGGGGGATGAAGCTGAGGGCAATCTAGAATCCCTGCTGCAAGGGAGGAACACACCTATTTTGATGCCGACAGGCTGTGCACAACACAGGTGTGTGTT
CACTCACAAGTATGTACACATACAACAGTAGCCTTGCGCATGCACTGCCCTCGGGAACATGGAACAGGGCCTGAGCTTCAGCTTACTCCAGCCAGAACAG
TCTCCATGATGGTGGAAAGAAGATAACCAGCATCTGGGGAGGCGGAGTCAGCTGTATTTGACCCCAGAATCTCATGATTTCACGCAGTTCCTCTGGGGCC
TCACACTCAAGTAACCTGCCTCAGCCACTCCTGTCTCCACCTCCTCTTCC
>NM_011132
TCTAAGTCGCCCCGGGCGCCCACCCAACAGCTAGGCAGTCGGGCACCCGGCCCGGGACACAGGGCACAGGGCGGGGACGGCCTGACATTTTCTGCCCTTC
CTCCGCCCTCAGCGAGCCCGGCCGTCCCGCCACGCGCGCGGCCAGCTAGTGCACTCTTTTCCCCCGGTCCCTGCGACCCACCCTCTGCGCTCGCCGGAGG
ATTGGAGAGCCGANNNNNNNNNNNNNNNNNNNNNNNNNNNNNNNNNNNNNCCCCGGCTAGGTCCATCTGAGGCCGCGCCTTCTCATTGGCCGAAGCCGTA
GCCTCGCGAGAGCACGTGGAGAGCGCGCCAAATTCTCCCCGGAGCCTGAG
>NM_198109
GCTGGCCTTGCCTTCGGAGGCCTCAGTTTCCCTACGCTGCCCGCGAGTCTAGCGGCGGAGGAGGGGCCCAGGCCGGGCGGCTGCAGCCAGCGCGGGGGCG
CGCGCGAGTGGACGTGANNNNNNNNNNNNNNNNNNNNNAGGCCGGTCACTGGCGCATGCGCATCACTGCCCGAGCGCTGCGGGCCCGGCGGACTCCGGAG
CCNNNNNNNNNNNNNNNNNNNNNNNNNNNNNNNNNNNNNNNNNNNNNNNNNNNNNNNNNNNNNNNNNNNNNNNNNNNNNNNNNNNNNNNNNNNNNNNNNN
NNNNNNNNNNNNNNNNNNNNNNNNNATGGCCTTGGTGACCCTTCAGCGCT
>NM_007708
GATTGGAGAGGCTCTGGGCGGGGGGCAGTCCCCTTTCCCAGGTCTCCCTGGTCGACCCCGTTCATACAGAGCCCACTTTCCCACCCAAGGCCTCAGGATA
GCGGGGGGAGGGGGCTCCTGAGGGTCTGCTGCGGCTGCAGCATGGGTGTGCTGGGGGTAGCCCGGGGTCTGTGGGTGCAGCCCTGGGGGCGGGACAATGG
GTTCAACCCAGTGTCTCTGGTTCGTCCTTGGGGTGTCCTGGGGGAAGCCTGGGGTCTGGGGCAGGAGTTGTTGTTAGTGTCTCTGGGTGTGCTGCCGGAG
GACCTCAGGGCCCCTTAAAGAGGACCCATTCCCCTGTAGACCAGTCTCTG
>NM_172424
TCCGCACCCCCCCCTTCGCGGGCTCGCNNNNNNNNNNNNNNNNNNNNNNNNNNTCGGGGCGGCTGCGGGGCTCGCGTGCCTCCCGCGCCGGCGCGGCCGA
GGGCGAGTCGCCCGCCGGCTTGGAGATAAACAAGGCGGCCGACGAGGCGGCGAGGCGGAGGCGGAGGCGGCGGCCCTGCGCGACAGAGGCGGGCGGCGTT
GCCGGCCCGCGCCCCNNNNNNNNNNNNNNNNNNNNNNNNNNNNNNNNNNNNNNCTCGGGCCTNNNNNNNNNNNNNNNNNNNNNNNNNNNNNNNNNNNNNN
NNNNNNNNNNNNNNNNNNNNNNNNNNTCCGACATGCCCCGCTCTGGCGGC
>NM_145853
CCCGCCTCTCTGACGTTTCGCCAATGGAAAGACGCAGGATTCCTGTTGGTTGCGCGAGTGAGGCGGGGGTGGGGGTGGGGTGGGGAGGAAAGGGGTGTTG
CTTCCTCGCCCCGCCCTCCCTTTGGGAGGAGGGCTGTGAGAACGCTGAGTGACGTGTAGTCTACCCTGTCAAATTTCATTGCGACCCCTCTGATGGCCAG
TAGGCTGTGGCCTAGGGCCGTGGGCGGGGCTTTCGGGGCTGAGTGACAGGAGTNNNNNNNNNNNNNNNNNNNNNNNNNNNNNNNNNNNNNNNNNNNNNNN
NNNNNNNNNNNNNNNNNNNNNNNNNNNNNNNNNNNNNNNNNNNNNNNNNN
>NM_181421
TCTGAACCTATCTCATTTAAAAGATAACAGTGTTGACCCTCCATAATCCTTCCAGAATGAGCTCTGGCCTGAGCAACCGGTGCACACCGGAGTAAGGAGG
AAAGGGGACCAGGGTGGTCTTCTCCCGGAGCCTTAGACTTCCTCAGATAGCATGGGAAGCAGGGGTGCCCAAGAGGCCATGCCTCTGAGCGCCTTGCAGC
TGGGTTATAAAGCCTCGCCGGGCTGTGGGCGGGGCTAGACGGACAGGAGGGAGGAGCCTGTATTGTCCACCCCGCGGGGCATGCCGGGAACCCCGCCCCC
AAGATGGCGTCTTACTGACAGTTGGCTGCGGAGCGGCAGAGGCGGATCCT
>NM_172722
CACCATCAAGGGCCAAAACCAACTGGTTCTTCTAGCTGTTACAGTCAGTGAGATTAAACCGCACTCTCTCTCCACGCCTTCAACCACAACAACCGCCCCT
GGGGTCCCGATGACTCCGCAGGCNNNNNNNNNNNNNNNNNNNNNNNNNNTCAAACCACAGCGCCAATTAAAGGAGAGGCGAGCCACCCTTTCTACGCAGG
CGCACTCCGCCGTACCTCCCCTCCACTATCGCGATAGGTCGGCGAGCTCGACGCTGGCCCTTTAACGGCCCCTTCCCGGGGGCCTGCTCAGCGCTTGCGC
ACTGAGGTTCTGCGCTTGTCATCATGGCGACGCGGGGCCATGTGCAGGAC
>NM_001042421
AAAAAAAAAGGGGATGAGGCCGGGCCAGGCGCGCAGCTTGCTGGGAGAAAAAGTGGGTGGCGATAAGAGTTTCTATAACAACGCGGTTCGAGGCGGTGAT
TGGTTAGTCTCTCGAAGGGCGTGGCGTGAAGCCTACGAAGTGGGTGGGGCCAAGGATACCTCCCAGAATGGATGCTCGGTATCGGGAATTCAATTTAGTT
TAGGGCGGGGCGGTTTCCGCGCTCAATTTTGAGCCAAGTTTGGCCTGCTCCGGCCTCCGTAAAAGGGGTTGAGCACGGTATTCTCCCGCCAATTCAAATC
AGTGGCAGGGAAGGTAAAATGAGTAGGGGCGGTTGTGTCCGTCGGGAAGA
>NM_007941
GTGAATTTAGAATTTTGCNNNNNNNNNNNNNNNNNNNNNNNNNNNNNNNNNNNNNNNNNNNNNNNNNNNNNNNNNNNNNNNNNNNNNNNNTCGAAAGTTT
TAAGTAAACAAAACGAGCGAAAGTGCAGAAACCAGCAAGGATGGACAGTGTGTTAACTAGTCAAGCCACGCAGCGAGAGGACTTTAGGCCAGGCCCCGCC
CCTAGATGGAACCACACCCACTTCCCCACCCCTCGCGACGACCCGCCCAGGTGCCTTGGGTCCCGCGGGAGGGGGTGGGGCAGGCGCAAGCGCAGAGAGC
GCGGGCGCGGTTGCCGTGGCAGCGCCTGCCCGAGGGAGGGCGGCGGCGCG
>NM_013837
ATACATATAGAATTATTATTAACACAGAAGTAAAGTCTTTAGGTGATTTCATTATTATGCATAGTGTTATAGTTTATCCAACNNNNNNNNNNNNNNNNNN
NNNNNNNNNNNNNNNNNNNNNNNNNNNNNNNNNNNNNNNNNNNNNNNNNNNNNNNNNNNNNNNNNNNNNNNNNNNNNNNNNNNNNNNNNNNNNNNNNNNN
NNNNNNNNNNNNNNNNNNNNNNNNNNNNNNNNNNNNNNNNNNNNNNNNNNNNNNNNNNNNNNNNNNNNNNNNNNNNNNNNNNNNNNNNNNNNNNNNNNNN
NNNNNNNNNNNNNNNNNNNNNNNNNNNNNNNNNNNNNNNNNNNNNNNNNN
>NM_201373
ATCTGTCATTCCTTGCCACACATAAACATCCTGACCCGATAAACATGCTCAGAGAATAGATTCTGGGGCAGTGTCTTGTTTGCAACACACACACAAGCTG
ACAGCTTGAGCCTGGGGCTACCAGTCGCCCTAACCTGTAGCCCCCAGACCTTCCTGCTGGAGTCGGGTCTGGCCTTATTGCCCCGGCCAGAGGGGAGGGA
GGGTTCCAGGGTGGAGTGGTGAGGAAGGCGGGGCTTGCGCCCCAGAGTAGTTGTCCCGGGCCGGGGACGGAAGTTGCACCACCACAGTACGATTACTTTC
AGTTTTGTTTCTCTTGCAGGTAGTCAACTGCTGGCGGTAGCGGGATTTCG
>NM_009599
CGTCCGTGAAAGGCGACCGGTCTGTCTGTGACTTGTCACCGCAGGAGACTGTCGCCTGCGTGAACGGTGTCTGGTGTCTCCGCAGGCTGCGGTCCGTCTG
TCACGTGGGTGTCTGCCCCGCCGCTGCGGGTCTGCGGGTCTGTCGGTCTGTCTGAATCTACCACTGGAGTGTGTCTGGGCTCCCGCTCCCCGGGGTCTCG
GGGCTTGAANNNNNNNNNNNNNNNNNNNNNNNNNNNNNNNNNNNNNNNNNNNNNNNNNNNNNNNNNNNNNNNNNNNNNNNNNNNNNNNNNNNNNNNNNNN
NNNNNNNNNNNNNNNNNNNNNNNNNCTGTCACTGTCGGCTCAGCCTGCGC
>NM_024451
CTTCTGGGCCCACTGAAGCCCTGCCTGGAACTCAGCGCGCGCGTGCGCCTCTGCACAGAATCCTAATTCTAACGCCACCGGAGAGGAGCAGCCTCCCTAG
GTGCGGCCCCTCAAGTCCCAGCGCGCCCGCTCCGCCCACTGACGCCACACGTCCCGCCCTTTCCCCGCCCCCCGCAGGGCCGTGGCGGGTCAGCGGCCTC
CCCATTGGCCTGGAGCTTCAGCAGGCGCGCTTGGGATTGACGGACGTTCGCGTCGCTCCCGCCTCCGATCCCGGCGCGGCGCGCGATTGGCTGTAGATGT
GGGGAGTCTTCGGTCCCGGGCCTGGGCGGTGCGGACGAGGCCTGAGGCGG
>NM_010757
CCTGACACCCCCTACCTTGGGAAAGGAGCACAGACCCCGCCCCGGGTGTGTTGGGGATGGACAGGGCCAGGAGCTCAGCAATGAGACAACTGCACGTGGA
AGCATGTAGGAGGACCCAGGGACTGGGGCAGCGAGGGGCGTGGCCATCAGGGGCGTGGTGCCGACGCGCGGCCAGAGAGGGCGTGGTTTTGGTGAGCGAA
GAAGCGTGAGCAACAGGGGCGTGATCACTAGGGGCGTGGCCATCGCGGGGGCGGGGCGGTGACGCGCTTCGACGCGCGATCCCGGAAGCGGTGTCAGTAC
TGGGGAGCCGGCGGCGGGCGGCGGGTGGCAGGGACTTGTTGTTCTTCGCC
>NM_144914
GGGGGTTTGTCACCCCAGGATCTGAGCCCCAGGCTGGAAAGCAGCTAGGCCCCTGTTCAAGTGTGAGCCCACAGCTGCCCAGAATCAGGCGAGCTGGTGG
GAAAATCAGACCCAGACTCTCACAAAGGGGACAGGTGGCCGTGGTGGGCCCCCAGGGAAGCTTCTGTGGATGATGGTGGTAGGGGCGGTGGCCAGGCAGG
CAGAAAGTGCATTGGGCAGAACTGGCCCCGAGGTGACACCCACCCCGAGGTGACACCCACACGGCCTTGCCCACCTCTGGCCCCACCTCCTGCCCCTCAC
ACTCCCACAGAAGCCTTCCCTGGCTTCTCACTCCTCTGCTGGTTTCTGCA
>NM_178398
CGTGCGACATTCTCTTCGAGCAACGCGGTGCGCCAAAGTTCCTAGAACAATGATCAACGACTCAGGACCAACGAGGTAACTCGCCGTTCTCAGACAGCAA
GCCCCCGCCCACTCTCCGCCACGCGCAGGCGCACCCACCAGCGCACCTTTATGCATGCGCAGTCGACCGGAAACACCCGCGGATGCCTGCGGCGAAGAGG
CGGGGCCTACGCAGCGGGCCTGCGCGGAACGCCGCCGTGCGACGCGAGGGTGGGCGGGACCGCGCAAGCGCGCAGCCCGTCCCGGCTCTGGAGCATAAAC
AAGAGTGGGGACGGGATGAGGCGGCAGTTGGTCCCCGCGCAGCGAGAGGC
>NM_153599
GTGGCCGCCCCGCGTCGCACCCGCAGCAGCACGCGCGGCCAACCGCGCGCGAGCCGGCGCCCCGGGAGCGCGGGGACAAGGGCGGACGCTGCTCCCCGCC
CCCAGCGCGTCCCTCGGCTGTCGCGCGCCCGCGGGGACCGCCCGGCGCTCCCCTGGATGTNNNNNNNNNNNNNNNNNNNNNTCCTGCCGTCGCCTCGTGA
GGCGGGCTGGTGCTGCGGCCGGCGGGTGTAGCTCGGGGGCTGCGGCTGCTGCGCGGCCCGGTCCCCACCGCGGCCCTCGGCCCCCCGCCCCAGCACCCCG
GCCTTGGAGGCTGTGACAATGGACTATGACTTTAAAGTGAAGCTGAGCAG
>NM_007513
AGCTAGGGCACAGCCGTAAAGTAGTCCAATGTCAAAAGAAGATTTACAACTAAGTCCAAAAAAAAAAAAAGTCTTTAAAATGTGTCTTACATCCAGTTTG
GAGCAAGAAACCTGGTCGTCAGCTGTCCGTGGCTCCCCAGGAGGGGGCTCGCACCCCTCAGCCTGTGCCATCAGCTCTGACTCAAGCTCAGTTGCGGCTG
CGGAGGACCAAGGGCGCGCGCGGGAGGCGCCCAAACCGGCGGGGAAGCCCGGTCTCGGGTGTCCCCGCCCACAGGGGCGCGGCCGCGCGGCGCTGTCATT
GGTGCCCTGGAAGCTGACGCGCAGCACTGGCCGTGGCCGTGGGGCCCGCG
>NM_153572
ACGGCGCCCCGCCTCGCCCCTCCCCGTTCCTTGACAGCCCTGACCTGCAGGATCTAAGTGGTGAGCCCGAGGGGCCGGGCTTGACAGGGAGAGCCGGGTT
GCGGAGCCCAGGCGGGCAGCCCCAGTCCGCAAGACCTCGGCCGCCGGCAACAGGCCGCTCCCCCGGAGGAGAAGCGGGAGAGCCACGCAGAATGTAGCAC
CAGTCGCAGGGTATCATGGGTCTTGTAGTTCGGTGGCTCATCAGGCTCGCCGCCTTGGCTGGGTGATTCGGGCCGAGAACTACAAAGCCCAGCGGTCCGG
AGCGCGGCGACAGACTGATAAATTGGGAGCTACTCAGATGGTGTTAAAGT
>NM_009459
GCCTCCTCCATATCCAAACAGCCTTTGCAGCACTGTTGAGAGGGTGGTACATAAAGTATGAATGTAATCATACTGCCATTATTTACTACCGTCGTTTATG
TTGATGGTAACGACACTGGCAGTTGATCGATGAAGTGTGTGAGGAGGTTGGGGGAGGGGGCGGAGGGAATGCACGATGGCAGGAGAAAGAGGAACTACAT
CTCCCAGAACTCCCCTGACAAGCTTACACCGCGACGACGATGCTCCTCCCCTCCCACCGGCGCCCCGCCCCTCAGATGACGTCACAGAGGTGACATCACG
GCGCCTAGAGCGAGGCTAGGGTAGAGAGGCCGACCGAGCTGGAGTCGTCG
>NM_001013366
TATGTGGAAGGTTCGCAAGGTCCAGCTTTACTTTACTTGGATCGAGGCATCAGTGTTAGCAACTCAGGACACACTCTGTATCACCAGAAAACTTCAGCAA
GCCGAGACGCCCGGGAGCTGGCTGANNNNNNNNNNNNNNNNNNNNNNNNNNNNNNNNNNNNNNNNNNNNNNNNNNNNNNNNNNNNNNNCAAGGTTGGTAG
GTTGGGCGTGGCGTGACGTACGAGGCGCCCGAGATAGGCTCCGCCCCGTCGCTCCAAGCCCCGCCCCTCCGCCCTGAGCGGCTCGGGTCTTTTGCAGCGC
GCGCGCGCAGCGATGGCGGAGGCGGTGGAGCGCACAGACGAGCTGGTCCG
>NM_139294
GGCCTTCTTCCCTCTAGGATTTTAACTTCTTTAAAACACCACCCCCTGCTCTTCTAGTAAATCCCACATGACAGAACAGGCTGAGAAAAAATAGGAAGCC
GGAGCCATGGAAACTGTGCGGGTAGAAACGTGTGAGCGCGAGGGTGGTTGGAGGAGAAGGAACACTCCCCTGGCGACAGCGGCGCGAGGGTGCTCCTCGG
ATGACGTCACGCACCCAGGTGACGTCACGACCGTGACATGCGGGTGACGCCGTTGCCGCGGCGACTCCTCGTCGTCTCCGCCCCCTCCCCCCCCCAAATC
CCCTCAGGCTCGGCTGCGCCGGGGCCGCCGGCGGGTTCCAGAGGTGNNNN
>NM_032540
ACAAGCAATGAAGCATGCTTGGGAACAGTGTTTAATGGGATGCTGAGCTCTCCCTGGCAAGTGCCATTTGACTCAGGAACTAAAGAATCTGGGAGATTTC
AATCAAAAAAGAGAGGAGAGGAGAAAAGGATATTCAAGAAATAAAGAGACATTATGAACAAAGTTACAGAGCCAAACACAAGGAGCAGACGCAGGGCAAG
ATTGCTTGTTGAGTGAGCTCCTCCCTCTCTCCCCTGAGAAACTAAGATAAAAGAGGAGGTGAGGCCTGAGTGTTCCCTCACTGATAAGCAGGCTCCACCC
AGAGGCCAACAGTACACATTTGGGGACAGAGAGAGTGGAAGAGTTGCCCC
>NM_007610
TCAAGGCGAACAAGGATAACAAGGGAAGCCCAGCCCCTTTGGTCTCTTGTAGTTACTTCAGGAGGGGTCGGAGGAACCAGGGGAGGGGGCTGCGGTTTCC
GCGGGAATCGATAGCCAATCAGGTCCCCGAGTAGGAGAACCCTCGCTCTTTTCCCGCCCCTTCCCGTTCCTTCTAGCGCCTCCTCTCTTCCCATTGGGCT
GTGCGAGCCTCAGCGAGCAGTGTGCGCTTGCGCATGTCCCGGCGTGGGTGGGGCTTGCTGGCGTCGGGCGGAGCCGTGCGCAAGCGCGGCGCGGTGGGAG
GCTGGGGGAGGGATGCGGGGGCTGGCGCGGCCCAGCGTTTGTTTGTTTTG
>NM_007472
GCCACCTCCAGGGAGGGCAATGTCCGTCTGGGGAGTCCAGACAACCCCTATTCCCCACCCCTTCTAGAGTGCCAGCCTCTGCCCTCAGGCACCCTTGAGC
TTTGCAGGCTGGGCGGGGACACCTGGATTTCTCTGGCCCCCTGAGAAGAGCCAGCTTGGAAGAATTTCCCAAAGCCTATTAGAGCAACGGTTGCCTCCTG
CCTCCTTACGCTGGGCAGGGCCGAGGGCTGAGGCGGGTNNNNNNNNNNNNNNNNNNNNNNNNNNNNNNNNNNNNNNNNNNAAAGTTGGCAGGCAGACAGC
AGAGCCCTGTCTGCATCCATCGCAGCGAGGAGGCTCGTGTGGTGTGGGGC
>NM_009221
TTCTGTCACATTACTTGTACTCTGCATTTGTGGTTTTATCTGCCTCCTTCCTTTATAGCATGCCAAACAAGCTGCTTGTCCCTTGTTTCAAATGCTTTTT
TAGACTTCANNNNNNNNNNNNNNNNNNNNNNNNNNNNNNNNNNNNTTCAGGATTCAGAAGTCAACTGACTTCAAGGATCAGAGAAAGCATTCCCTCCTAC
GACCCCCCCCCCCTTTTAATACAGTAAACGCTTGATTTAGCTTCCAGTGCCCAACACAAGTTCAGAATACAAGAAAGGAAAAGCAAGGCACTCTGCTGGG
GGAGGAGCTTGGCACTCAAATCCACTCTGCTATAAAACAGTGGTATTCTG
>NM_011375
CCGGTCCAGAGCCACCTTAGGTTCTCCGGAACGCCTTCCACTATCTAATCACGCGCAAGCCTGGGGAGAGTTGAAGAGATCCCCGAGCGCGGGGCACCCT
CATCCTAGGCTGCCTGGCGCCCCACCTACTTCTCGGCTGGAGTTGTCCCGCTCCCCCTCGCACTAGCAGTCGGAGGGGGCGGGGGGACAGTCCGCTCGCA
GGCGGGGCCTCGGCGCACTCTGATTGGTCTCCCTTATCCTCGTGACGCGCGACCCCGCCCCCGCCTACCCCCACCCCCCTCAGCATCCGCGCGGGGGAGC
GGACTGTCCGGGGCTGAATTGGCGCGANNNNNNNNNNNNNNNNNNNNNNN
>NM_001166067
CCAACAACAACAACCCAACCTCCACGCCCAACTCCCAGCGGTTGGTGAGGCTGTCCTGGCCAGGGCACCAGGCCTGCCAGGCTATTACAGACTGCTCACC
TGCCACCAAAATCTCAAGATCTTAACGAGGCCCTAGGGGGGTTGTGTACAAATGCTACCTCCCAGCCCCAGCCTTTATAAGGAGCCTGAGAGGTGCCCTG
CTCTACTGGAGCCTCCAGGTCTGTCCGGAAGGGCTCTAGGGGAGGGGGAGGGGCCCGCGGGGAGCGGGCGGGGGAGGGGCAGCTCTAGGTGTTCTCACAC
AGTCCTCAGCTGCCACCACCCTGCTGCTGAGGAGCACACAGGTCCCTGTT
>NM_145223
NNNNNNNTAACTATTCACTCATCCCATTAGATTCACTACTGCTAGGTAGACTGGCACTAACCTTAAAATTTGTAACTTGCGAACGTGACTATTATTGGTT
TATTCTAGGGCAAGAGATAAAAAATCATGGGTGACTTTGTGCAGGACCCCTAGCGTCCCCAAAGCCCGGACTAGGTTTATTGTGAGCATACGGTACTGTG
AGCGAGGTCTAGTGACGCTCTTCTGCGGCTTTCCCGCGCTCCCCGCGGGGCGTCCCTAGCAACGCGCGGGCTGGTTCTCAGCTCCGCCCCGCGTGAGGCA
GTGAGGGCAGGTGCGCCTGCGCGCAGCCGCAACCGCCAGTCAANNNNNNN
>NM_013458
CCCAGAAATCAGTACTCAGGTGCATGCAAGGCGGGCAGCAGTGAAGAGCTTCCGGCCAGCAGGGTTTCAGGAAGCTGACATTGATTTTACCACCTCTTCC
ACCCCTCCTCTTTTCTTCTTTTTAAAAGTACTTTGGTCCTAAATGACCACAGTGGTTATTACGTGAGATGGAACATGGAAGAATGAAGAATCATGTGGTG
TGAGAGACTGTGATAAGTGTCCCCCACGATCCTGCCTTTATCTGAACATGGCAGACAGGGTGTGGCCGAGTCTCTTGTTTAACTGCCCACCCCTATTCTG
GGTAACAGCAGCAAGGCCATAGCCACTGCCTCTTCCATTTGTGGGAGTCT
>NM_133717
GGTCAAGTTGGTGCCTTCCGATAATGCCAGTAGTCAGCATTCAAAGCGCAGTATGAAAACAGAAACATAAAGACGATGAGTCCCCTTTGAAAAGCTGTTG
GCCTGTGCCCAGCATCCCTGTGCTGGATCCCTGTGCTGACTGGCCAGGGACGGGGCAGTATTCCTGTTTACCTGTGAAGATAACCTGTCACCTAGTGCAG
CCCTGGATGGACTGTGCACTTGAGCTTAGGTTATGCAATACACTATGGTGCAGCTAGTTAGTTCCCTTCCTGATGGTCACTGCAGCTTTTCCTCCCAGGA
GGCAGCCTCGAGGGCCTGGGAGCAGCAGAGCTGCATCTGTGTGGTGATAC
>NM_011844
TCCTTGTGGGTGTGCCTACACCTGTGCTATCTGAATGTGGGTCTCGCACGTGTGCAACTGTAAACATGTGCATGCAGTTCTAGTGAGCGTGTTTCTGCTC
CGGGGACCAGTGTGAGGGTCTGTGTTCTCGACTGTGCGCATGGGCTGGAAGGGCCCCATAATTCGGTTCAGTGCCCCGTGAAGGTCCCCCACGCGGCCAG
GAAAAGCGCGAGGCAGGTCGGCGGGCGATGCCCCGCTCCTCCCCGGGGGCCGGGCACACGTNNNNNNNNNNNNNNNNNNNNNNNNNNNNNNNNNNNNNNN
NNNNNNNNNNNNNNNNNNAGCGGCTGGGGATAAAGTGGCGGCGCAGACGC
>NM_008881
CTCCGGACTCAGTTTACCCTTCCGTGCACGAAAGCTGTACTTCCAGCCTGTGCTCCTTAAAGAGTGCATCGACTCCTGGGACCACCCGGACCACCTCACC
CACCCCCACCCCAGTCCAGAGTTTTAAGGCTGAGGTGGCCATCGCCCTTTGAAGGCAAGCGGTNNNNNNNNNNNNNNNNNNNNNNNNNNNNNNNNNNNNN
NNNNNNTGCAGGCCATCGCGGGTNNNNNNNNNNNNNNNNNNNNNNNNNNNNNNNNNNNNNNCGGCTTCGGCCGGCGCATGCGCGCGGCACGGCGCTCCGC
GGGGCGGCGAGAGCGAGGCCGGTCCGCAGCCGCGCGGAGCTCAGCGCCCC
>NM_144919
AGAACATATAGCTGGGCTGGTATGCCCAGAACAGACCACCACATAGTGCAGAGAAGCCCGTGGTCACATCACCTAACCAAGTGTCTGATTATTTCTACCC
TGGGAATGCGGGCGGAGCTGCGCATGACCACGCCCTCCAGGCGGCACTCCATTGGGTGCTTCTCCTTGGCCGGCGCCGGTCCGGTCGTCTGTGACGCAGC
TGCAGGCCAGAGCTCCACCTCCAGCTCCCAGCGCCATGGAGGCGTGTGTTCTGCGTAGGCCCTGCCTCTTGCACCCCTCCCACCCCTCCCGGTGCGGAGT
GGCGTCCAGAGCAGGCAGGGCCGGCTGCGGGATGTGAGTGTGCGGGGTCG
>NM_008377
CCTCTCCTTTTCCCCGCCCCGTCCCCGCCTTTCACACCTTGGGTGGGAAAAGCGAGCGGAGGCGGGACCTCAGGGAGCGAGCGCTCTTATGGGTTAGGAC
GCCAAAAAGGCGCTCCAGGAGCCAATGAGCAACGGGCAGGGCGGGGCGTAATGCTGTAGCCCTGCAGCCAACGTGGGCCGATCTGCGCCCCGGGGCCCCA
TCGGAGGGGTGTGTGAGGGCGAGCANNNNNNNNNNNNNNNNNNNNNNNNNNNNTGGACCGCGGAGCGGCTGGCCGCTGATTGTTCGCAGCGCTGAGGCAC
GGTGCGCTCCGGCCGCTCCGGGACGGGCAGGCGCGTGGGGTCCACGGCTA
>NM_008779
ATATTTTAGTTGTTGCAATTATCTAGCAAAAGTTTTAAAATTTAATGTGTTAATAGTTAATATTTTAGCACTGCTGAATTTTTAAATTATATAAGCTGCT
TGCATCTTCCCATCAGTTGCACATACTGTTTAAGTGTCTGCATTTCAAGTATTTTCTGATTTCAACAACAACAACAAAAAAAAAAGATTTGTTTAATCTA
AGGATGTAAATTTCTGTGAATGATACAGAGTTTAAAGAAAAGAAGAAACTCTCTCTTTAAAGGAACTGGTTTTTAAATCTAAGTTTTTTACATATATTTT
GCAGATTAAAGGATTTACTTGAAGACAAATCATTCTATTCATCAGAGACC
>NM_027920
AGTCTCTCTAGGTTAGGGAGTGAGAGAAAAAACAAAACAAAAAACCCTGCTCGTCCATACACACAAACGTTTTACCGCGTAGTTCTCGCTCCCACTTCAT
TTGCTAGCGCACCGGAAGGTTTACCTTTCTCTACACTGAGAAGGTGAAGCCGGGCGGAGTCTACCAGCAGCCTCACCCAGCGCCAGTCTACCAGGCGGCC
GCCGCCGCTACCCCGCCTTCCCAGCGCCCCAGGTCGCCAAAGCAACGCTTTTAGCCTGAGGCGCGGCGGGGCACGTGACCGGCGCGTCACGTGACCGGTC
AGTCGGCGTCCTCTCGCTGGGTGGTGTAGGCTGCGCGCTGACCCAGCGGC
>NM_009781
ACACATTCCAGCTCGAGTCGTCTGTGTCGTGGGCCCAGGCCCCCACCTTGACCAGGCCTATCACCCTTCCACACAAGAGGCTGTGCCAGACAGCCTGTGC
TGATATACAAAGACCAGAGCTCATCAAGCCTTCAGGAGGTGACGAACTGACAGGCTGACAGAAGCCATTTGGTTCACATTTCCATCCAAGGGCTCCACTG
GGGAAGGGCTTGTCTCCGCATAGGTCTGACCACAGCAGCAAAGTCAGAATGATGATGCAGCAGAGAAGAACCAAGAAAGGAGGAGTGCTTTCAGAATTCC
AAATCTGAAAGCAGAAGCTCGGATTCACAGCTGAGTGACAGGGCCACATG
>NM_001128151
NNNNNNNNNNNNNNNNNNNNNNNNNNNNNNNNNNNNNNNNNNNNNNNNNNNNNNNNNNNNNNNNNNTCGGTGCAGCTGTCCGCGCAGGGGTGGGGGCGGG
GTTGTTGTTGTGGTGCGCGCCGGCCCCGCCCCCTCCTCGTGGGCGGCCCCTCCTCCCAGGTTTCTGCCGGGCCCCCTCCCCACCCCCAGCCCCATCTGTT
TTCCTCAGCGCTGAGTGGATTATATTGTATGGGATTNNNNNNNNNNNNNNNNNNNNNNNNNNNNNNNNNNNNNNNNNNNNNNNNNNNNNNTGCCCGAGCA
GCGGCCGCTTGAGCGAGTCGGANNNNNNNNNNNNNNNNNNNNNNNNNTCC
>NM_153396
GGCTCAGGAGGTATTATCTCACAGAGGGTCGAAGTTTCCCCGGGCTGATGCGTCTGGCGCCCTTTTCCATACAACCACGGGGCAGGGGGCAGGGGGCGGG
GTGGGGGCAGCGCCTGTGAATGTGAGCTTTGCGTGGGGGATGGGGAACAAAACCCAAACATGTGGCCAAGCCAGACTCACGCCTTAGTTACCAGAGACAG
GTTGTCATCTGGTGACCTGGTGCTGCCTGTCCTGCCCTGTGTAGTGTGATGTCCTCAGTTGGCGGCTATGTCACAAATGACTACAGTCCTGGGCTGAGGG
CTGTATTGCCCACCCTGAGCAGGATGGAGACAAAAACGCCAGCTGGACAT
>NM_008108
NNNNNNNNNNNNNNNNNNNNNNNNNNNNNNNNNNNNNNNNNNNNNNNNNNNNNNNNNNNNNNNNNNNNNNTTACACATATAATAAANNNNNNNNNNNNNN
NNNNNNNNNNNNNNNNNNNNNNNNNNNNNNNNNNNNNNNNNNNNNNNNNNNNNNNNNNNNNNNNNNNTGTCTTCCTTTTCACTCACGCTGTACACTGCTG
ACCAACCCGCGGGGAGTAGAAGGAGAAANNNNNNNNNNNNNNNNNNNNNNNNNNNNCATCTGTCTTTTCACATTGAATTGCCTCTGAGGGGCTGAGAAGA
GAGCAATTCACACTTGATTAGCTCCCAGGCTCCTGAATTGAGCAGAGGAG
>NM_008817
GGCATCATTAGTAGGTATTTCTGATTCACCCCGATTTCTTTTGGGGGGGCTGCATCCCTTCACACCCACATCCCATCCCCCTTTTCCAGACTCTGCTTGG
GGGCCCCTAACACTGACTCCGTTGACGTCAACTCCGTGCCTTGGCGCCAAGCTGTTGCCTTGACAACAGCAGTCTGATTGGCAGGGTGTGGGAGGCGTGG
TGAGGGCCCAAAGCGGGGAATGGGGTCTTGGATTGGTTAGAGAGGAAGCTCCGCCTCTGCAGAGGACCCTGACAAGGAGGTGTCCCGCAGCCCTTGCTGC
AGACGCTGGGGAGTCAGGAGTCGCGGGAGGACGAGCATCGGAGGAGAAGC
>NM_001004762
NNNNNNNNNNNNNNNNNNNNNNNNNNNNNNNNNNNNNNNNNNNNNNNNNNNNNNNNNNNNNNNNNNNNNNNNNNNNNNNNNNNNNNNNNNNNNNNNNNNN
NNNNNNNNNNNNNNNNNNNNNNNNNNNNNNNNNNNNNNNNNNNNNNNNNNNNNNNNNNNNNNNNNNNNNNNNNNNNNNNNNNNNNNNNNNNNNNNNNNNN
NNNNNNNNNNNNNNNNNNNNNNNNNNNNNNNNNNNNNNNNNNNNNNNNNNNNNNNNNNNNNNNNNNNNNNNNNNNNNNNNNNNNNNNNNNNNNNNNNNNN
NNNNNNNNNNNNNNNNNNNNNNNNNNNNNNNNNNNNNNNNNNNNNNNNNN
>NM_009201
AATTAGATTCTTTTGACCAGTGGTGAGGTGCGTGTGGGTGGGTGTGGGTTGGATAGTTTCCCAACGCCCCGCCCCTTTTGGAGGCTTTGCACCCTTTCTG
GCTCGATGCCCTTGCCCCGGCCCCGCCCCTGGCTATGCATTGTTATTCACCCTAGGTTGCCCACTGTGATCTTGGCTCCGCCCCTCGCTCGCCACCTGGC
GCCGAATGTTCCATAACCAATCAGCGCTTGCGGGACGGCCTCCGCCTTTTCAAGTCCCGCCCTCCGCTTTTTCAAGTCACGCCCCTCCGCCTTTAATCCT
GGTCGCTTCCGTCTAGCAGCCTCAGAGACACGCGGCGCGGCCTGGGAGGT
>NM_016868
NTTGGAAACGTATTAAAGTGTAGAGGTGCAGGGCAGAACACAGGGGTTGGTTTGCTGTGTCACCCTTAGTGGGGCCCTGCCCCTCTTAGGCCCCTTTGGT
GTGTCGTTAGACTTTGAGATATCTCTGTCTTTGAGAATCAGCTTGTCTGAGAACGGGAAACTGGGAGGGAAGGGGGCCTGGGAGGCTGGGGCTCTCAGAG
CTCCATCTCTCCCTTGGACTCCAGCCAGCTCTACCACCCCCTCCCACCGGGAGGCCTCCCTGTCCCCCAGACGGCGTCTCTAGCTCGGGAAATGAGCTAC
AGCTAAGTCCCGGAGAGGACAGAGGGCCTTAGGCACACAACCTAGGGGAG
>NM_008433
GAGTCACTTCTGTGGAGGTTGTGTGGTGTGTGCTGGTGTGTTGGGCTCCGTCTCCGGTCTGTCATAGGGTGCTCTGTGGTGTCTGGGTGTGGTGGGGGTT
TTAGGTGTGTACCACAGAGTGCAAACGGTTGGAGAGTCACAACCTATTGTGTCAGTGTGTCTTTGCCCACGTGGATGAACTCTTCTTCCTTGCCCGGGAC
CACAAGACACACCCCAGCCCCTCCTTAGTCTTAGAAGGGAATGGGATAGCCAGCCTCCCCCTACCCAGGGACCTCCCCGTCCCTCCCCGCCCTGCCCTGC
CTGCTGCAGTTACCACTCCCCAGAGGGCACAGGGCTAGGCTGTGCCTTCC
>NM_144923
CTCAGAGCCTGTCTGTAAGGGGGCGTGAGCAAAGAGAGCACGGTGGGCGTAANNNNNNNNNNNNNNNNNNNNNNNNNNNNNNNNNNNACTAAGGGTGGCT
GTCTCTAGTAGGCAGAGCGCTAAGTGACAAACTGCTCTAGCACCGCCCACTCCCTTCCCTAGAAGGGGCGTGGCTTCTACGTCTAAGCGCCTATCGGAGA
AGGGGCTCTGGAAATGCAATTTGACTCCTCCGCCTACTCATGCTCTTTCCAGCGGGAGGCGTGGTCGCCTCGGTCCCGCCCTTTGAACCCAAATTAGGAG
GGTGAGGCGGAGGCTGGAACCTTGTCTGGTCCCGCCCCCTCCTTCTGGGT
>NM_019412
GCTAGGCCTGGGTCCAGGAGCCCAGAGATGATGGGGGTGGGGTGCTGAGTATTCGAATGGGGGTGGTATGCAAATTCTTGAACTAAGGCTGGGGTGGAGG
TCTGGGCTCTGGCAAGGGAGAGGTTCATGTTTCCACATCCCCACGCCCTTGCAGATGGATGTAGTGCACAGAAGGGGATGTTTGTTTCCCCACCACCCAC
CCTTTGGGTGACATCACAGCAGGACAGCCAATGGCCAGGGTCCCCCTTCTGCCCCCCCCTTCCCATTCCTTTTCCCTCCCAGCCCAAGGCTAGGACTAAA
CAGACAGACCAAGGAGCTCTGGAGGTGTCTGGAGGCCCACCGGTAAGAAA
>NM_172741
TCAGACTTTACAACTGCAGGCCAACCCAGTCTGGAAGCACTTTTTATTAATGTTACAAGGAAACCGCTACCTCAGCAAACAAAAGAAAGGAGAAGACACA
CAATAACAAATGCCATGTTTAAAGAAAACTTGTTCCCAGAAACCTTTACAGGAGATTTGGAAGTTTTTAGCACTGAGAAGCAGCTTTCCAGGTAAATGGA
TTTGACAGGCAGGCTCTGTCAGAATTCTGCAGAGGTGTGTTCTTCCTTCAGGACTTCTTGTGAAGTAACCCCTTCCGCCTAAATGCTGTTGACCAGCTGG
GGTCCTTTTTGGTATATAGAAGATACATTATATTACATTTTAAAAGTTAA
>NM_008654
NNNNNNNNNNNNNNNNNNNNNNNNNNNNNNNNNNNNNNNNNNNNNNNNNNNNNNNNNNNNNNNNNNNNAGAAAATAAAAGGAAAGGGAAATGGCACGGTA
CGTGACTGCCAGATAAGGTTCGCGTACTTGCTCGGAAATTACGTGAGATCGACGGCTCTCTCGATTGAGCCTAGGGCACGCCTGAGAAGCTGCGGTGACC
TCACAGAGCGCGGAGTCTCCGCGAGAAGTTCAGTGTTGTTTTCCTCTTTCCACCTTTCCCAGGGACTTCCGAGACCCCGCCTCTCCGGTGACGTCAGCAC
AGCGCCGCGTCAGGGTATAAAAGCCGCGTGGACGATGTTGGCGCAGATTG
>NM_001013368
GTTTCCCGCCTCCCGCCCCGCCGGGGCCCGTGGGGAGGAGCCGAGCTCCCGCGCAGAGGGCGGGGGAGGGGCTCGCCCGCGCTCCAGCCCCGCGCACTCG
GGGGCGGTGCCAGCTACGGTCCCGCTTTCCGCGCCAAATTTTTAAATCGAAGGCGGAAGGTCCGGCCCCGCCTTGGGGACCTCTAGCCAATCGCAGGCCT
TCACCGGGCTTACTGATTGGCTCGGAGCCGTCGCCCTGGAAACCGTGAGATGCTGTCTGGCTGCCCCCGGGGGCGGTGCAGTTGGCGGGGAGGAGGAGCC
AGTGCTTGCGCCGGGCGGGACGCGGGCTACTGCTGGGGACTGTACCTGGG
>NM_007390
TACCTTGTCTGGCTGGAGAAACTTCTGAGTTTGCGATGCAGATTCTGGTACCAGAGAGAGTCCTGGAGGACTGGGTCTGAAAACTGTTACTGGTGTGAGT
ACAGAGCACAGTTGGTAGCAGGAGCAAGTAGCTCGGGGTCAGAGGCCATCAACTAGCTGAGCAGGGATGCAGTTCCCGGGGCGGCCACGGAGCTGCGCGG
CTCAGAGAGCGCTCGCGAGGCGGGGGCGCGCTGTCACGTGTGGGGGTNNNNNNNNNNNNNNNNNNNNNNNAGCGCTTTAAAGGCGCGGAGGCGGCTGGAG
CGGCAGCTCGGCCCCGGCGGACGGCGGGACACGGCGGCTGCTCCGGCGAC
>NM_009386
GTGGGGCCCATCTGGGGTTGCTGGTTGAGGAGAAAGTAGACAAGTCTGTGTAGGGAGTCAAAAAGCTTTAGTACACAGGAGTTTGGGGTTCTCGGGGGTG
GGGGTGAATCGAATTCTGCCGGATCTGTGATAAAAACAAACAGGATGGATCGCGCGGCAGCGGAAACCGCCTAGCAAGTAACTTGGGTAGCCGAGCTTTT
CCTTNNNNNNNNNNNNNNNNNNNNNNNNNNNNNNNNNNNNNNNNNNNNNNNNNNNNNNNNNNNNTGGGCATGCTCAGTGGCCCGGTCCGGCAGGTTTTGC
GTGGCCGCCTGAGTTGCCCGCGACGGCTCTGCCCGCCGACGGCACGTCTC
>NM_029078
AGCCTCCGTCCTCTACTGGCTTCCCTGGATGGGTTGTTATGGTAACAAATGACCGAACAGTCCCTTACGAATTGGCCAATGAGAGCCGACCGTCCTTTGC
ACCGCGTCTCCGAGCCGGAGGTGTTGCGAAAGCCGAGACTCGACCGAGGAAGAAGGCGGTGCTTGGACGTATTGCGGAAGGGCCGGGGGCGGGGCCTGTG
ACACGCGCGGGCCAGCCAATCCCGCCTGGTGTTTCCAACGGCCCCGCCCCTTACCGCACATTTCCCCTCCCCTAGTTCATTTCGCACGACGCAGCGGTTG
GGAACACAGACATTTTCGGAGCTGGAGCCGCCACTGCCGCCGCCATTTTG
>NM_001010826
CTATCTTTGAGTGGCAGATGGTTTTCTTCCAATTTACTATTTTATAGTCTCTGGTCTGACATCCTACCCTCAGAGAGCCCCAGGATTCGTCTCCTAGTTC
CCCGTTTCTGAGAAATTACAGGTTACTTGAAGTTGATGGCTGCCCAAAGAACCAATGGGGTCCGTGCTGGATGTCTCAGAACATGTCCTTAAGTCTTTAA
TCCAGCTAAATGAGCACTAACTAGAAGAGTTTTACCAAAGAGGCCAAGTGGGAGGTACAGACTTAGAGTTCCTCAGGGGCGGGGTGTCAGGAACCTCTCC
GGCTGGTAAGTTATCTACACGTGGCAGGACTGTTCCCTGCCCATAAGTTA
>NM_007602
GCCCTGCCTTGGCCCTGTCTGAGCCCGGCTAAGATGCATACCCCAAGTCGGCCAACATTCTCTGCCAGCACTTAGTGGGGCACGCAGGTCCTCCAAGGCC
AATGGCGAGGTAGGCAGCCAACGTCCCGGGATGCTCTCCTATCGCGGACAGCACTGGAGTGGGGTTTGAAGGAGTGTTGGGTCAGGGCCACCCTTTCAGT
TTCGAGCCAGCACTATCGGGCGGCCTCAGGGAGGGGGGTGGGGGGGGGGAGGCACAGCCTCTCTAGTTCGCATGCGCAACAACCTCCCTTTCCCCGCCCC
GCCCCACCCCGGGAGACCACGCCTCTGGCCTCCAATGGGAGGAGGCTGAG
>NM_177231
CTCTGAGGCTGGGCCTTGAAGTCTGCGGATTTTCCGCTTGCTTCTATCCGCAGACACAAAGGCCAGTCCTGGCGTGCGCGGGAGAGAGCGCTCGCACCCA
CGACTGTGAGCACACATACACAACTGCACAAAGACGTGCTACCTCTNNNNNNNNNNNNNNNNNNNNNNNNNNNNNNNNNNNNNNNNNNNNNNNNNNNNNN
NNNNNNNNNNNNNNNNNNCACACCCCACCTCCCGACAGGCTCGCGCGCACAGCCGTGCACACGCACCAGCACTGGCACGCGCTTGCGTGCACGCGCTCCC
GTGGACCAGCCGCGGCCGGCCACGCAGCCCTCACTCTCTGGGCGCGCACA
>NM_016720
GGGTGGCCTTAAACTCATTTTGTAGTCCAGACAGATGAAATTTAACAGTCTCTACCACACTAGCAAAGTCCACAGCCCCGCACCACCAGGCCCTGATAAA
TATATACATTTTGGAACCTTTTGCAAGGAGAATGTCCAGTGCTTTGTGTGAAAACACCCCCTTCCACCTTTTATCTTTTTAGGAGTCCCCTCTGAGCCTC
GGAACCTTTGTTCGACAATTAGACTGTCTAGGGAAGTTTTAGGCGGTGATACCTTCCACAGACCAATCGTTAAGGGCGTGGAGAAGCAAGCAGGGCGGGC
ACTGCGCGGTGAAGGGGCGTGGCCTGGCCGGGGAGGTTGACACCCAGACG
>NM_009103
TGTAGGCTTTAGTGCAAACCAGAACAAAATCTTGGTGTTTCCATAATGTCCATAATGTAAAATAGCAAAAAAAAAAAAAAAAAAGTCAGAGGGGTAGGGA
AGGGGGAAGGGAGGAGGAAGAAGGAAAAAGGAAAAAGGTGTTCTGGATATCTGGTTGGTTACTTTTTTGTTATGAAATAAAAATACTCGGGAGATTTGCT
TGCCCACACCCAATATGGCGGCAGGAGAACTCGTTCCCGCCAGGTCCGCTTTCACCCAATGTGGTGGAAAGGAGCGCAGTCTCCCGGGCTTTGCCCACAC
TCAATATGGCGGCCAAGGGACTCGTGTGCTGTCTGTCTACTGCTCAGTTT
>NM_008221
AAGTGATAAGAGAAATGGGCGTTATACTGGGAGTTTACATGTGGAGAGTAGAAAATGAAAAGAGAATAAGCAAAACAAAGAGAGTTTTTGTTGAAGGAGG
AGCCAAAAAAGAAAGAATACCTCCATATCTAATGTGCATTATCATAAACACAGTGTACAGTTTTTGCTGACCCTCCCATGACCTGGCTCCACCCATGAGG
ACCACGGGTCAGGCTGACCAATAGCTTCAAAGAATAATGCAGAACAAAGGGTCAGAACATTGTCTGTGAAGCATAAAAGGCCACCACTTCTAGCAGCAGT
ACATACTTGCTTCTGACACTCCTGTGATCACCAGCAACCTCCCAGACTTG
>NM_007908
ATCCTTAAGATTTCCCTTTTTNNNNNNNNNNNNNNNNNNNNNNNNNNNNNNNNNNNNNNNNNNNNNNNNNNNNNNNNNNNNNNNNNNNNNNNNNNNNNNN
NNNNNNNNNNNNNNNNNNNNNNNNNNNNNNNNNNNNNNNNNNNNNNNNNNNNNNGACACACAGCATGAAATCTAACGTTAGACCCAGGTGTCTAGGAAGC
GTTCAACAGGCGGGGGAGCCAGAAGACAACACGGCGGCTGCATGGAGGTGATGGCCACCCGGGGACGGCCACGTGAGCCCGGGCGTGCGCCCCGTGCGTN
NNNNNNNNNNNNNNNNNNNNNNNNNNNNNNNNNNNNNNNNNNNNNNNNNN
>NM_007672
TGACCCGTGCCCAGAATTAGTAGTCCTCGGCACCCGGTGTTCGCCAAAGCCACCTCCACACTCCGGAACTGGAGTGCACTCAACTGAGGAGACGCGACGC
AGACAAAAGAGGAGGGGCTGCCGACCGCACCCTCTTCGTCTTTCCCCGCCTCCTTTGTTCCTTCCTAAGCTATTATTGGCTGATGGTCCTCGGACCCGCG
ACCTTTTTTGATATTCTATTGGCTGAAGTCGCTGTCACTCTATAGGCGGCTCATTCGTGATTGGTCAAGGTGCCTCCCGGGTTTGAATCGTCTCCCCGGC
TTTGGGAGGGTTCTGCCAAAGTGCCACGTTGGGCCGGGCAGCAGGCGTGA
>NM_001033173
GAATCAGGGTTCAGGGAGAGAGCTGTTCCCACAGTCAATATGGCGGCCTCGCAGCTTCAGTGCGGGGCGGGGCTGCGATGCCAGCGAGTCACGTGAGCTG
CCCACTTGGGCGGCCGCGCGACGCACGCGCGCCCCTCGGTCGCCGCTCTCTTGCTCGCTCTCTCCGCGGCGCTCTGAGGTGGTGTAGGGCGTGAAGCCCC
CCGGGCCGGGTGAGGCGCAGGCGGCGGGATGCGGCGGCGGCCGTGGCGGAGTCGCGGTCCGGGCGGACTGGCGCGGTGATGAGCGTCGGCAACCGCCGCC
ATGTCCAAGGTAANNNNNNNNNNNNNNNNNNNNNNNNNNNNNNNNNNNNN
>NM_028758
AACCCGAATGGAAGATACATACTCGGAGAAGACCCTAATAAAANNNNNNNNNNNNNNNNNNNNNNNNNNNNNNNNNNNNNNNNNNNNNNNNNNNNNNNNN
NNNNNNNNNNNNNNGCTTCTGAAGAAGAGGGGACAATCAATACCTAACTAGCTTGGCTTTTGACCTTTCAAGTGGTCTTGCACNNNNNNNNNNNNNNNNN
NNNNNNNNNNNGACCTCGTGAGTTGGAGGTGGCCGGGAGGAGGTGCGTGGGGGCGGGACAGGGCCCAGAAATGGGCGTGTCCAATAGGGCCCGCCCCGTC
ACGTGCCTCTCAGTGTCTNNNNNNNNNNNNNNNNNNNNNNNNNNNNNNNN
>NM_183020
GCCTGCGCGGCTCCTTTTCCGCCCCAGGGGCTAGGCCGGTCGGAGCCACGGCTCGAGCCTCTCCTCTGTTCCGGAACTAACCGCCTGGCGGCGCTCCCCG
CGCCCCTCCCCCGCCGGCGCTTCCGCCCGCGCTCCTCCCTCTCCTTCTCCAGCGACGCGCACGCGCGCCAGGCCGGCTCGCGCCCTCTCGCTGTCCACCG
GCCCGCGAGATCCCCCCTCCCCTTCCGCCTCGCGGCGCTTCCTCGCGCCGCCGTCTTCTCGATCCACCCCTGACACCGCGGGGCTCCCCCCGCCCGCCAA
CGGCGGGTCCCCTGCTTGGCGATCTCTTTCGCTTCCCGCGCTCTCCAGCA
>NM_145590
GGCCTCACAAACAAAAAAAAGCACTGCGACGGAGAGGGATACTCCAGTTACACAGCTAAAAGTTTGAGATCTGAGTGGAGTCTCCACCACAACTATTTCC
CCAGGAAGCCATCTCTCCCTCTTCCGATTGGAGTTCAGAGTCAACGGCCCCTATATTGCTCCTAGGGTCCAAAGAACGATAGGTAGGTCAGGTGCAGTCC
TGGGGTGTGCCCCAGGAAGGCAGGACACACAATAATCGGAGTTCCAAGAGAATAAAAGATTAGTGTCCTTCTGTGGCCACCGTAGCCAAACAGGAAATGT
AGTTCGCCTAGCTTTTTGCCGCGTTGGACCGACTCGCTGAACTTGAGGAT
>NM_175115
CATACGCCACAGCTGGAGCGCAGAGACCGCCATCCTCGCTTCGGGCAGGGTGGCCCTGTTAAGCTCGCAAGGCTTTCCACGAACCCTTGCGCAAGACTCC
CTCGGCCTGGCAAGCTCGGGCCCTGCCCACTCCGAGCATCCGCCCCTCACACACCCCTTTGAGTCCCCGCCCACTGCCGCCTACGGAACCCCAGGAGAGA
CATAATTCTCTCCTTGCTCCCTGCAGCACGCTCACGCGAGACTTGGGCAAGGCGTGGGGCGGGCGGGAAGGGAGCGGAGACACAACAAATATNNNNNNNN
NNNNNNNNNNNNNNNNNNNNNNNNNNNNNNNNNNNNNNNNNNNNNNNNNN
>NM_175268
NNNNNNNNNNNNNNNNNNNNNNNNNNNNNNNNNNNNNNNNNNNNNNNNNNNNNNNNNNNNNNNNNNNNNNNNNNNNNNNNNNNNNNNNNNNNNNNNNNNN
NNNNNNTCTGAATGCCTCCATTTTTAGTTTTGTCTTTAATTTTTTTTTAGCCCCTCCCCTCCCCTCTTTTGTAAATCATGGATTGATTAAATTTGGTGTA
GTAGAAATAGGTCTGCCTGATGGGCAGGTAGGTCATGATTGTCTTAGGCTAAGTGGCTTACCATTGCGGTAGCTTATCCCTAGGGCCCTGCCCTGTCACA
GTCCTGTTGTTCAGCCCATGCTGCTCTTCATCCTGGAGGAGAAGGTGCTG
>NM_001081117
CTCCAGCCAGCTTCTGGCCCGGCCCCGCCTACCGGCCTGGCCCCTCCCACCTTCCGGCTCCACCCCCCCCCCCCCCCCCAGGCTCGCAGCCTGGCCCCAC
CTCTGGACTTCCCCAATCCTCTGTCGCCCTCGCCATTGGTCTCTGGCTGGCCGCCTGGCCCAATCGCAGCACTTAGCGCCAGAATTTGAACCGCCGTTTT
GGTTTGAATCGGGCGGGCTGCGGCGGGCGAGCCTTGGCGCGGAACCGCCTAGGCGGACAGTNNNNNNNNNNNNNNNNNNNNNNNNNNNNNNNNNNNNNNN
NNNNNNNNNNNNNNNNNNNNNNNNNNNNNNNNNNNNNNNNNNNNNAAGGC
>NM_153777
AGGCAGATAACCGAGAGCTGGCCAGAAGCCTCTCACGGACGGCTCTCTGAACCACCGTGAGTGCCTTCACTGCGTTCAGCCGTCCGGCTTGTCTCTTACT
CTAGGGAGCATTTCCACCGGATCTGCCGCGTGTCCCGGCAACCGTTGCTAGGGGGCGGGGCTCATCTTACCGAAGCCCCGGATGCCCGCGGCTCACGAAT
ATTTGGGTATTCAAATGAGCCCCGCCCCCGTTGCCATGGCGCCAGGCCTGCAACCCCATCGCGGTGGNNNNNNNNNNNNNNNNNNNNNNNNGCCCTCACC
TGAGAGAGCGACCGCCGCGGTGGAGGGGCCTAGTGCTGCGCCCCAAGTCT
>NM_178642
NNNNNNNNNNNNNNNNNCACCGCTGCCCCCCCCCCCCACCACCACCTCACTGGCGTTAGTTAGCCTTTTCATCTCTTCCCACAAACTGGCAGAGTGGTCG
CCCAGGGTCCTGCGGGTTAGAGGCGGGGCTGGCCCACCCTGTGAGCCTCCCCTGTCCAAGGCTGCTCCCTGGGGCCAAGCTAGAGTTGGGGGCACCTCCC
ATGCAGTGGGGGGCGGGAACAGGGCGGGGCGAGGGCGCGGCTGCAGGTGACCCCGTGACCCCCGGGGCGGAGAACTGGGGGACCCCAGGACTAGAGCGCC
GGGGGCGGAGCAGCGCGGTGCAGGCAGCTGGGCTCAACCTTCCTCCCGCC
>NM_198031
GGTTCCAGACCTCTGAGAACTCACTTACGAGAGCCCTGCGTAGTAGTCCGGCGCCCCTGTCCCTGTGTGGCTCAAGCGCACTCGGACTCCGCATCCAGTG
CTGTTCACAAGCAGCGCCCAGACCGCAAGCTGCGGACGCGTACGGGCATCCTAGGAACGCGTTGCTGCGAGCGTCGCCCAGCAACGACTTTTCCAGCGCG
GAGAAGCTGCCAAGTGCAGAAGCCGGGAGAGCGCACGCGCGTCTCGCGCGGGAAGCGGTGCATTATGGGAGGCGCGCGCTTTTGCCGCTTCCGCGAATAT
GGCGGCGCCGTAGTTAGGGCGCGGGATCCTGGGGCGCGGGGAGGCTGCAG
>NM_007511
GTCCGGGCGGGCGACGAGCTAATCTTCCAGTACAGAGTCCGCTCTTTCAGAGGTGTCGGCGAGTCCCCAGCGGCCGCAGTAGCGGGGCGCGGGGTGGAGA
GGGGGCTGCGCTGGAGCGGGCGTCCTGAGACTGTGGTCCTCGCTGCACCCTATCTGCAGCGCACCGCGGACCTCGCTGTCCGTAGTCCGCAGCGCCGGGG
CTGGGAGATCTGAGCCCTGTGTTCCCCAGGAACCACGGATGCGCTTCTTCGCGCCTCCTCTCCCTGGCTTGTAAAGTCGCCCTTCCCTCCCCCCAACCAG
GTGACCTTTGGGCTCGGGGATGGATCCCAGGAAGAACTTGGCGTCTGTGG
>NM_031158
TGAAATGAGCCCCCACACACTCCACCCCAGGAAAAGGTGGATACCTTCCCAGAGCAGAAACCAGGGTACTTCCTCCAGGTCTACAGCCAGAAGTGGCATT
TCAACCAGGCCACCTCAGGGAGGAGAAAGGGAGGCAGTAGTAACATTAACACGCCTGCCTGTTCCTAACTCCTCAGCTTCATTCACTGGGGCTCTGGCAC
AGCCTCTGGATGTGATGGAAGAGTTGGAAATCTACAAATTATCCACGAGGCACAAACAGACTCTGCTGAGCTCACGCTGGCCTGCTGCGGGCTCCCTGGC
GGCCGAGACAGGGCGAGAACGAGAGCGCTGTGCAGCTTGGAGCTCTTCGG
>NM_001001735
CTCGCAGGCCCGACCTGGCTGCCCCTCCGCACCAGCCCTTCCTGTCCCTCTGCCTCATCGCCTGCGGTCTCGCGTCTGCTCCAGACTCTCGCGCGCCCCT
CCTCTCCGCGGCTGACGAGCCTCTTCCTCCTTCGCTCTCAGCGCCGAGCTCCGGACTGCATTTCCCGGCAGGCGCCGCGGCCAGTAGCCAATAGGAGACC
TAGGATTTGGCGGCGGCGGCGCCGAACGGGGCGGGGGGGCTTTGTGCNNNNNNNNNNNNNNNNNNNNNNNNNNNNNNNNNNNNNNNNNNNNNNCGGAGAT
CCGGACGGAGGCCGAGACCGGGGCTGGGTTGCCGGGTGTCTGCTGGGAGA
>NM_001081279
AGCCAGCTAAATCCTATGCTTAGGGATGAATAAGAAATCCTTAGAGGCCAGGACCAACAAAGAACCTGATGCAGGAGAAACCAACCCGGAGACCCCGGAG
TCCCACATCAGCTTTGAGGACCGCATCTGGTGCGCCTGGCGCAGGGCGAAGTCCACGTCGCCGGCCCCACTGTAGCTGGACCCCCCAAACCCCAAAGCCT
GCGCTTACTTGCAACTCCCGCCCCAGGGGCGGTGCCGGGAACAAGCGGCGCCTCCGCCGGTCACGTGGGGGCCGCTCCACCGGGCGGCGCTGTAGCTTCC
CGATCGCGCTCTCCAAGCGCCGGGGACGCGGCGCTCGCGCTCCCGCCCGA
>NM_027626
CATCTGTCCTCACCACACGTGGTGCCTTGCAGATTACTTGCGACTTTTATTTGTGGTATCTCTGTTTTGTTGTTGACATTAATGAGATTACTGCACAATA
TCACAAGAGAAATTGGTGTTGCTCTTTGGAATGTTAATGAACTGCTTGCTTGGCCAATTGCCATTTGTTCCCNNNNNNNNNNNNNNNNNNNNNNNNNNNN
NNNNAAAAGAGCCGAGTAGCAGGGGTGGGATTACATTTTTTTTCCTCTTTGCAGCTAGTGACGTGAGCCGTGCCTGGAACAATCAGACTCGCTGCAAACA
GGGTAGTTGAAGATGCTGGGGGAGGCAGCCTGGTGCTTCCTAAGCTAAGG
>NM_009904
TCAGAACAAAACAAGAGAAAGAAAAACAAAAAAACCCAAAACCATCCATCTATTCATCATCCATCCGGGAACCAATTAAGGTGCGACACGAAGAACTGAG
CAGTCTGCAGAGCCAGCAGCCTGAGCTCCAGAGAGGGACTGACGTTGGAAGGACCGCATCCCCCCAGGCGCGCGGCCGCTGGGTCCCGAGCGGCGGTTGA
GCGGGCCGCTTGCGCACTGGGGCTGCCTCTGCATCCTGCATCCTCCCGCGCGGCCGCTCGCGCACGCGCAGTTAGCAGTCGCTGCTGGGCGGCTGCCGGC
GGGATCGCTCTGGGGAGACGCCGGGCACCAAGTAGCGGCCAGTCGGACAC
>NM_019708
GTGCTTTTAGAATCGAGGGGGGAGGGCGCTGCACTGTTCTGCTCACTCTGTTCTTGAATGTGAACGAAATATCTCTCTCCTAGAGTCTGGTCACGGCAAT
TTCCAGAAATTCTGTCTCTGTTTCCCTCCCTCTCTCCCCGTCTCTCTTTTTTTAACCTAGAGTGACTTTCCACCCCACTTTCCAGGTTCCTGGCGAGACA
AAAGATGCTCAGCGAGGACCGCTTTCTTAGGCGCATCTTCTCTTCTGCGCCGTGATTGGTCGCTGCTTTTTTAGGACACGCCCAAAAATCCTGATTGGTC
GTCAATGCCCTTTTGTTAGGGCAAAGGTGGACCCCGGTGCTCTGCCACAG
>NM_010906
AATAGGCCCTGCGTTCCTTCGTGACATTTGTGCCCGTCCAAGCCCTGCTGCGTGTCAGCGTGTGTCGGCGCCCGAACGCCGGCCAGCACGTGTCGGGGCG
GCCGCGTCGGTGTGCGTCCCCNNNNNNNNNNNNNNNNNNNNNNNNNNNNNNNNNNNNNNNNNNNCGCGCCGGCCGNNNNNNNNNNNNNNNNNNNNNNNNN
NNNNNNNNNNNNNNNNNNNNNNNNNNNNNNNNNNNNTCCCTCTCCCCGGAGTGCGCCGCTTCCAAACTTTGTCTAAACTTTCACTTTCACAGCNNNNNNN
NNNNNNNNNNNNNNNNNNNNNNNNNNNNNNNNNNNNNNNNNNNNNNNNNN
>NM_009010
TGACCAGATCCAAATTGGGTCACTTGAAATAGGCAGAATGTATGAAAAATAACTTAGGAGCAGAAATCTACAACAAACACCTTAAAAACTTTAAAAGTCC
TTAGGAGCCATTTTGTGGGTATAATGACATCACTGTTAGCAGAAATGATGTCACCAAGACAGCGGAATGCTGGTGCACACAGCAAAAGCTCACAAAGCTA
AGATTGCGCATGTCTAAGGTAAGGTGCAGCCGCGCATGCTCTAGAGGTCGAGGAGGGTGTCACCGGCGCTGACGATCGGCGGGCGCTGCACACTTGCCCC
GGAAGTGCTTGGCGCGGCGCGGCTGGGCGCTAAGATGGCGGCGGCGTGAG
>NM_010635
GTTGGTTTTCAGGGACCAGTTTGAAAACAGGCCAGGGTGAGGTCTATTCCTTGAAANNNNNNNNNNNNNNNNNNNNNNNNNNNNNNNNNNNNNNNNNNNN
NNNNNNNNNNNNNNNNNNNNNNNNNNNNNNNNNNNNNNNNNNNNNNNNNNNNNNNNNNNNNNNNNNNNNNNNNNNNNNNNNNNNNNNNNNNNNNNNNNNN
NNNNNNNNNNNNNNGAAGCACACCACACACATATCGCACACACCCCTCCTTTGCCGTTTTGCTTTGCCTGGGTCTTATCAGGGAAGACAGCCAATCAGAT
GTGGGCAGACAGGAGCCCTCCAAGAAACTTTCCTAGCCTCATAGCCCATG
>NM_011563
TGGTAGTCTGGGTCGATCTGAGTAGGGGACACCAGACCTAGGAGCACTAGGGGAGTCAGCAACGGAGCCAAGTGGCTCCGGGCCATGCCCGGATTCCAAC
CGACCCCAACGCGCCCCGTGGCCGAGGCTCGCGAGGAGCCCACAGCACAGACAATCTTGGCGTCCGAAAGGGCACACCCCACCCAACCCTTGTGAAAGCG
TGTGGACCGGGCCACGCGGCGCCTTCCCCTCACCCCCCCGGCAGCCGCAATGGATCCGACCGCGGCGCTGTCCCGCCCACCTCCCCGCGCACTGCCTGGT
GTGGTTTGGGCCACGCATAAAAGGTTCTCCGGCCTAGGGCTCTCTCGGTT
>NM_145390
NNNNNNNNNNNNNNNNNNNNNNNNNNNNNNNNNNNNNNAGAAGAAAGCTGCAGTAAGGAAAAGGAAACGAGACGCTGGGAGGACCTAATGGCAAGAGAGG
CCTAGAGGCGGTACTTATTCTCTCACGTGACTCAACTTGGCCAGGGCCACTCTGTGCCAGATCACGTGTGAGTGCTTCGCTCTCCGATTGGCTTTGGTAG
GCCAGTTTGAACGGCGTACGGAAGCCGAAATTGTTCATTTCGGCCGCGTTTAANNNNNNNNNNNNNNNNNNNNNNNNAATTCCCTGCCTCTGGCTCCCTC
CTTCCGCGCGAGCCTCTGGAGAAGCTGCAGCACTTAGGCGCCGCCGCTGC
>NM_007406
GTCCTTCAGGTCAGTAGAGTTGTGCCTGTAGGACAGATGGATGGGTGGTTCTCGCCTCAAACGGTCCTAGGAGATTGAGGTTGGAGCATCTTTCTTTAGC
AGGAAAACATTGGTTGCAGCCTGGAGCCTTCCAGAAACAGGGGCGTGGCCAGAGGGCAGACGAGATCTGGAGGAAAGCCGCTGAGACATCACTCTCTGGT
CTCCTCGGAGGTGGGAATGGGCTGGGCGCCGTGGACCACGTGGGAGAGGTACTTTGGGAACCCGGAGATGAGGTCTGGCTGGTGACCTAAGGCTGCGGGC
GTGGCTCCCTCCTGCAGCCTCAGGGACACCGGAGATGGCCCAGTGCCGCA
>NM_197999
NNNNNNNNNNNNNNNNNNNNNNNNNNNNNNNNNNNNNNNNNNNNNNNNNNNNNNNNNNNNNNNNNNNNNNNNNNNNNNNNNNNNNNNNNNNNNNNNNNNN
NNNNNNNNNNNNNNNNNNNNNNNNNNNNNNNNNNNNNNNNNNNNNNNNNNNNNNNNNNNNNNNNNNNNNNNNNNNNNNNNGCGACTTTGCCCTGCCTCCA
GGCCATTGGCTCCAGTTACTTCTGACTAAACAGTTCTTCTACAATGAGAACTTGCTCCACCTTTATCTTTTTGGCTCAAATTCCTGCCTGGGCAAGGCTC
ACATATTCTGCTTCCTGTTTGTGAAACGTGGTCCTCCTAGCAGCACAGAC
>NM_148952
TTCCCTGGATGGAATGTTCAGGCAGTTAGTAGTCTAGAAGCAGCTTAGCAAGGAAGAGTCGGGTGGTTCTCGCTTCTCAACTGCCGGTACTGCTCACTAA
CTTCTTCCATTTCCTACCATACAATTTTTTCAGGTTTCCTAGCTGCCCTAAGGAGTTGTTTTGGTTTCCTTTGCTAATGATACATTTGCCGACGGTCCCC
CGGAGTTTTGCGTCCGGATCAGCAGACGGGAGTTGCACCAGATACCCTGGGAAGGCGCGAGACGGAAGCGGAAGCAGCCTTGATAGCTCCGGTGGCCCGG
CGACTAGGAACGGAAGCGGAAGTGGCGCCGCCGCCGGCCTCGCCTGGCCT
>NM_145824
CTCTGGAGAAAGGCCAAGCAGTAAAAGTAGACCTGGAGCTGGGGATGGGGTATTCTGAGAACCAGTCAATACAGCAAATTTGATATTAGCTACAGAACTG
AGGCAGAAGAATAAAGTGAGACCGTGGACGAGGAAGGCGAGCTTCGAGGTCTGGCCACTTGGCCAGTCGGGAATGGTAGTTCTCAGTGGTTCGGAGTCTT
CGTTGTACTGGCTTGTGAGTGAGCAGTGATGTACTACATCTTCCGAAGTTCTCCAGGAACCCTCGTTGGCCGGCTTCTACAGCGCTATGCATTGTGGGAT
ATGTAGTCTAAATCTGGCGAAGTATAGTAGTGTCCAGAGAAAGGTTGCCG
>NM_009195
NNNNNNNNNNNNNNNNNNNNNNNNNNNNNNNNNNNNNNNNNNNNNNNNNNNNNNNNNNNNNNNNNNNNNNNNNNNNNNNNNNNNNNNNNNNNNNNNNNNN
NNNNNNNNNNNNNNNNNNNNNNNNNNNNNNNNNNNNNNNNNNNNNNNNNGAACCCTACCCTCCAGCAGCTAGAGTACTTCGTTCCCGGGGTCCTCTCATC
CCCCCTCGGGGAGGAGCCGACCCGAGCCCCTCCTGCTNNNNNNNNNNNNNNNNNNNNNNNNNNNNNNNNTGGAGGAAGTGAGCGCAGCGGGGTGGAATGC
GAGCGGGCGGGGCGGGCCAGCCTGGGGCGGCGGGGACTGCCGGCTGGAGG
>NM_001122594
TTCCTCTGGCCGCTTCTTGGAGGATCCAGAAAGTACCAAATTGCTCTCCCTGCGCCCTGGTCCTAGGAGCTCAGGGTGGAGCGCAGCAGAGGCTTACTCC
GCCTGCAGTGGCGCCAGCCTCCCACAATTCTACTCCGGCCTCGCCAGGCTGACGACTACGCAGGTCCAGCGGGTCGGGGAGGGACCGAAGGGGGCGGAGC
GTCTTGGTTAGGGGCGGGGTCTAGGCGGAGGGGCGAGGCCTCCCGCTGCTCGCGCGCGCCTCCGAGGCTCGCGCTGTCGCGCCGGGCCGGGCGTCTCTGT
AAATCCTTGGCCGCCAATGGGGGAGGTGGAGCCCGTGCCCGCGGGCCCGC
>NM_198671
NNNNNNNNNNNNNNNNNNNNNNNNNNNNNNNNNNNCAATGAGTAATCCCTAAAGACCTTAACCCCCCAATTTCANNNNNNNNNNNNNNNNNNNNNNNNNN
NNNNNNNNNNNNNNNNNNNNNNNNNNNNNNNNNNNNNNNNNNNNNNNNNNNNNNNNTTTTTTTTTTTTTTTAATTTGCATCTCAAGTCCAAAAGGCAGAA
AATACACACGCGGCGAAGACGCCGGGCCGCCGTGGAGGCTCCAGCCCTTCCTTGGTCAATTACCTCACTGTGGATCTGCTCCGGCCGAGGTGGCCGAACC
TGCCCGGGCGCTGGACGGAAAGGCAGCCTTTGATCATCTCGGAGAAGGAA
>NM_011404
CTTGTGAGGAGGTGTGAGTCGACTCTCCACCCGCGTACAACATTCGGATCTTGTGAAACACGCCGCGATAAACCCATCAGTAGTCACGCCGCGTTAAACA
CATCAGTAGTCCTCAGTTTCAGGATCTTAACGCTCCACGTGCTCTAACAGACTTGGGGGCGGGGGCCCGCGAAGGAGGCGGGGTCGCGCGGGCTGAGGGG
GCGGGGGCCTTTGCGAGCTGAACCAACAGCAGCGGCGATGGGCGGAGCCTGGAGGGCGGGTAACGGTAGAGATAAAAGGCCGCGCGGGCGGGGCGGACGC
AGACGCACTTCTCAGTACGCGGAGAGCGGCTCGGCCGCGCGCACGCCGGG
>NM_170684
GCTAGTGCCTCTCTCGGAGGCTGTCTGGACGAAGCAAACCCGATGCCTAGGTTCGATCAGTGCGGAGCCTCCAGAACCGATGGACTCTATAAAGAGACCA
CAATCCCATAGCCTGCGTGCAACCCAGACCCTATCTCTCCGCTCCAGTGAGGGGATCGAAACCCCTCTTCAAGGGGCGGCTCTCCGGGCTATCTGCTCCC
TTCCAGGTCCCTGTGGTTTTCTCCGGTGGCCCCACCCAGGCCCCGCCCCTTCGCGGTCCCCTCCATCCCTTCCCCGCTGCATCGCCGCCCTACAGCCCCC
GCTCTGTGGCGGCCGCCCGAGACACGTGTGCCCGCGCCCGGCGGGCGTGC
>NM_009606
GACCAGCAGTCTGCAAAGCAGTGACCTTTGGCCCAGCACAGCCCTTCCGTGAGCCTTGGAGCCAGTTGGGAGGGGCAGACAGCTGGGGATACTCTCCATA
TACGGCCTGGTCCGGTCCTAGCTACCTGGGCCAGGGCCAGTCCTCTCCTTCTTTGGTCAGTGCAGGAGACCCGGGCGGGGACCCAGGCTGAGAACCAGCC
GAAGGAAGGGACTCTAGTGCCCGACACCCAAATATGGCTTGGGAAGGGCAGCAACATTCCTTCGGGGCGGTGTGGGGAGAGCTCCCGGGACTATATAAAA
ACCTGTGCAAGGGGACAGGCGGTCACACGGACGTGAAGCCTCACTTCCTA
>NM_019552
CTGAATTCGCTCTGGTCGAGTGAACTATCTAGGAGTCCACAAACTCTTCCCCCTTCCTCAACCTAGGCCTCCATAGGATACTCCCGGCCTGCCGTCCTTA
AGACCACTGCTCTCGGGGTCACTTCTACTCTCCGGGCCTCTGCGGCACCTCCTGCATTGCACAGTTCTCCAAGATGTGGAGACTCCTTGGTCTGCCGACC
GCACGAAGGCGAAGGCACCCAAAGGTCTCAAGCAAGAGACTCAGGTCGTAAGGGGCGACCTGAGTGCCGCGCATGCGCACTCCGCCAGTGACCGGCGAGA
GAAAGGGCTCGGACGCTCCAGGTTCACAAGTCGTGGAGGGCGCAGGAGAG
>NM_175149
GGCACGTGCAGGAGGAAGTTTCCTTTGTCATCAGTGCCACGTGGCGCCATGGCGGTCTTCGCCCTGAGTTAACCCCTGTGGTCATCTCCAATCTCGGCGG
CGCTTGTATGGGGGACTCTGTAGCAGCCCCAGAGATGCCCTAGGGTCCCGGAAAGCGTCCTATGGAGGAGAAATTGAAGGGCCATAACAGGAGGAGCTCG
GGGGCGGGGCTCCAGTGGGGGCGGGGCTCCAGATGGAGGCGGGGCTTCAAGTGCCGACCGGGCTCAGGGACGATTAGTGGTCCCGACCGGTACCAGATGG
GGCGTAGGCGGCCCGTACGAAGGGTGTCCCGGGAAGGTCTGGGGGCGGTG
>NM_029851
NNNNNNNNNNNNNNNNNNNNNNNNNNNNNNNATAAATGGTGATTTTTAAATAGTAATAATCTCTTTTAAAGGCTTACTGCAACTTTGTTGTAAACTCCTA
ACTCCCCATTTCACAGATGTCGACCCTGATACTTGATTGTGGTTTGCACGAGAAGTGGAAACAGGAGAGCTCAGCATCAGAATGGAAGATGTAGGGATAG
AAGGAGCTCGCAGCACATCCAATCGATGAGTGCAGGAATCCTCAGCCTACCTTGCAGGCCTCAGATGTCCTACTTCCGGTGCGCGCTCAGTAGGCGTGAA
GCGGTCGCCATAGCGACGGAGCTTGGCAACTGCTGAGTGTAGTGGTGAAG
>NM_028013
TGTTGGCTGTCTTGTTCCCTTCTGAGTTTCGGTTTGATATCTAATGCTCATACCAAGTAAACCACGGCCGGGCTGTGCTGTCTGCCTAAGAACTTCCTTT
ATCAGNNNNNNNNNNNNNNNNNNNNNNNNNNNNNNNNNNNNNNNNNNNNNNNNNNNNNNNNNNNNNNGCAGGGTCTTACGGATCCCCCTGCCTCTACCAA
AAACCCGGCTTTAACAGGGTTTCTTAACTGGGGTCTGATGCGGAAGGGTAGGCACCGTCTCCTCTGTGGACATCTCCCCATCCCGGAGGAACCTGGTGCA
CGCAAGGTCCGACTTCTCAGCGCCAGCCCTGGGGACAGCCCCTTGGGCTA
>NM_023892
NNNNNNNNNNNNNNNNNNNNCATGTCTAGTAAAATCTACGTTAGATNNNNNNNNNNNNNNNNNNNNNNNNNNNNNNNNNNNNNNNNNNNNNNNNNNNNNN
NNNNNNNNNNNNNNNNNNNNNNNNNNNNNNNNNNNNNNNNNNNNNNNNNNNNNTTTTTAATTTTTAAAGACTTCTTGGGGCTTACGTAAAAACTAAAGAG
CAGGTCCAGAACTGTGCAATGGCTTTTGGTTGATTGTAGGGTCTGATGGGAGGGGAGGCAGGTATCTTCATCAGGGCCGGCCGAGGCCCATTCTGGGGCG
TGGCCAGGGTGCCTTCTTATCTCCTGCGGCCAGCCTAAACTCCCTGGCGT
>NM_008319
GGTGTTTGGGCAGGGCCTCTCAGCATCCCTTCCCTCCTTCGCCAGGGATGACGCGGGAGAGCGTGGTCGCCCCCAGAAGGCTTTAGATCATTAGGCCGAC
CTCCATGTAGATCTTTCCCCCACGGGGGACCGCTCTTGCCTGGCTAGCTCGCCTGCATTAAGGCCTGGAGAAGCCCAGTGCGCGCTCGCCTCCTGTCAGC
TCGCCCCCCATCACCGCCTCTGTCACCGCCCCCTCCTTAGAAACCAAGTTACCAACGTTTAAACCAATCCCTGGGCGCAATTCTGCCACCCCCACACTCC
ACCCGCTGCGCTGCGCGGTCCTCCCAGCCCCGCTCTCCATCACTCGCGCT
>NM_153583
CCCATGTATCGCACCCAGAACATGGGACCTTCAATGCAGTGGAATTTGAGTGGCAGGGCGGGGAAATCTGCACTTTTGAGCGAGAGAAGGTCCGGCGTCC
GCAGCTTGAGATGTCATTCAGAACAAGGGTGTGCAAGGCTTGAGAAAGGGCTGTAAATGGGCGTGGCTTCTCCGGCTCTGACCCATTGGTCTGAGATAAG
GGCCCCCAGGGACGCGCTTGCGCCTGCGCGGTGAGATTAGGAGGGTGTGGTGAGTCCAAGGGAGGCGGACTGTACAGGGGCGTGGCTTGCTCGCTAGCCA
AGCCCACCGTATCCGGGTGCTCTGGGCCACCAAGATGGCGCTGGCTGTGG
>NM_009878
CCACTGGTCGCTGCACGCTGACCAATCAGGAGCCACGCCACTGCTACGGGAGAGACAAACCTCCCCAGCAACGCGTGCTGATTGGCTGTTATTCCCAGCA
GGCGGGACTAATGGAGGTCGGGCTCTGGGCAAAGTGGCTCTCGCTACTCTGTTGCGAGTTTGTAAGAAAACAAGGGCGCTCTGGGCGGGGCCTGGGGCGG
GCTTGCCTCGCCCACTAGCGGCTGACTCTGGCGGCCAGTACAGTGCCGGCTCAGAGCAGACCCCGCCCGCGCAAGGAAAGGAGGGAGGGTGAGTCTGGGG
AGACCCGGCCCAAGGGGCGGGCGCCGAAGGGCTGGGCGGGGTTCCCCGCT
>NM_007388
TACAGACAGCCAAGGGTGTGAAAACACAGACGTTCAGCCTAGAACAGCCTCAGTGCAGTGAACAGTCAAACTCGGGACCTACAGATGCCCAGTACACATT
ACCATCAGACCCTGGCTGACTGTGCTGGCTTCGAGAAACTTTTCACGGCTCAGTCTGGCCTGGGTGCCCCCGCCCCAGCCCCATTTCCAGTTCTGGGGAA
GTCCAGTGCTCACATGACCCAAGGGGAGGGCTTCTGGACAATCCTCGGAGAAAATGCATCATCTTTCCCAATGATGCACTTCTGCCCCAGAGAATAAAGA
CTCGGTGATCACCGCTTTTGGTCCAGGAGCTTAACTGCCTCTTGCAGCCT
>NM_028390
GGCAGGATCAGGCCCAAAGGCCAGAGGGCCGGACCGGGTTCGTAAGGCCCACGGAGGAAGAAGGCAGGGCGGCGGGAGCTGACAGAGTCAGGAAGGGACC
CGCTACGGCGTGCGTGGGTGCGTGCGGGATGGCAGGGCCCTCTCCCTAGGCAGTTCAACGGCAGAACCGTCTCCACCCAAGCGGAGGAGAGAGAGCAGTG
CTCGCAGCTCCGGACCAGTCCCAACTTGGCCGCATCACGTGACCTAGCTCAGGGGCGGGGGCAANNNNNNNNNNNNNNNNNNNNNNNNNNNNNNNNATGC
GTGTCGTCCGGGGCGCTGAAATTCAAATTTTGAACGGCCGTGGTAGCCTA
>NM_172920
CGCGTGCGCGCTTGGCCGCTGGANNNNNNNNNNNNNNNNNNNNNNNNNNNNNNNNNNNNNNNNNNTCGCAGTTTGTCCCCGCCTCCGCCCCGCGGCGTTC
CGTTGTCGCCCTGGCAACCCGAGAGCGGCAACGGCGGAGGCGCGGGAGTCCGGCGCCGCCTCTCGGCCGCCACGCGGTAGGCAGCGGCCACACGGCCCGC
GCTGTCCCCGCCTCCCGGCCCGCCCTCGCCGGCCAGAGTGAGCGACCGCCAGTCCGCGGATCCCGGCCGCCGTCCGGGCGCGCGCAGCTAGCGGGCGCGA
CTATGCCAAGATGGTCCTGCAGGCGCGGAGCAAGCACCGGGACGCGGCTC
>NM_009347
NNNNNNNNNNNNNNNNNNNNNNNNNNAACGGACTTCATTTAAATGTGCCGGGAGCCCCCTTTGTCGGGTTTCTCCCATGCTGGAGGATGCTAATTCTGTA
ATGCTAGACAGTTGCCTTCTTTTGGGTACAAAGACAGAAAGGGAGGGTTTCTTTTGTGTTTTTCAGAGCAAAGTGATTCTGATCAGAGAGAACCAAGGTT
TCAGCTCCAAGTACCTGACATTTCCATCTGAATCCACTTTTTTTTCTTCTCTTTTTAAAGGAGGGGGGAGGTCTAGTTTTTCAGGAAAAGAGCCTCTCCG
CGCAATCCTGAAACTGATCTTCAGATTTACCTCTCCTTAATCAATAGAGA
>NM_027144
CCACCCTGGGCGCGCTCCCGCGAGTGCCCCTGAGACCGGGCGAACGGCCCTGCGCACCGAGCCTCCACCGCCACCGCCGCCGCCGCTGCTCGGGGGCCGG
GCTTCCGGGCCGGGCCGAGACCTCCCGCTCCTCGCGGGAGCCGCCGCCTACCAGAGCGTCGGGGAGGAGCCGCCGTGCCACTGCGGAAGAAGCGCGGGGG
CCTCCGAGGGATGGGGAGCTGCCCCGGGCGCTGAGACAGGGTCCCTGTCAGCGCGGCGGCCGGAGCCGGGTGGGGGCGGCGCGGAGCAGCTCAGGGCCCT
CGGCCCGGGGACATGGGGCGGCGCGAGTCCGGCGCGGGACGGTGTGAGAC
>NM_138955
TCAAGTCTCCCTCCCTTGGTGACCTCCGGGTTGACCTCAGTCCTAGGTCCAAAAAAGGGCCCCATTCGGGCCCCAACTCTGCAGGCATAGCTTTCACCAC
CTCCATCCTTGCTACTCGCGGAGTGAGGGGCAGTACGGGCCCTTTAAGAGCAGCAGGACCAGCGAGCAGAAGCTTGGAAGAGAACACTGCCGCCCGACTA
GGTCCAGAGGACAGGCGCTGGGGACCAGACTACGAGAACCCGGCGGGTTCATCCAAGTGGGATCGCGGCGGGACCTCAACCATCTCTCCGCAACTGTGTC
ATCCTTTCTGACCCGAGCCCTGCCTTCCTCTACTGCCCGCCCTGGCCTAG
>NM_013551
CACACACAAAGTAAATANNNNNNNNNNNNNNNNNNNNNNNNNNNNNNNNNNNNNNNNNNNNNNNNNNNNNNNNNNNNNNNNNNNNNNNNNNNNNNNNNNN
NNNNNNNNNNNNNNNNNNNNNNNNNNNNNNNNNNNNNNNNNNNNNNNNNNNNNNNNNNNNNNNNNNNNNNNNNNNNNNNNNNNNNNNNNNNNNNNNNNNN
NNNTAATAAAAATTGAAAAGGAAAAAAATCTTTTTGAGTTGTTCTGTGCAGTGGACTTGAGCGAAGAGGCTGGCTATGTCGCAATCCTAATTCCCGCCCA
GAGGAAGGCACCGCCCCGTTGAGGGAGGGCAGCGGACGTGACGCAGAGCT
>NM_021422
AATCGGCAGCGAACGACTTCCACCACGAAGCCCGAAACCTCCACGCCGAAGCCCCCCACCCCCGAGCACCCCAACATGGCCCGTGGCGGCAGTCAGAACT
GGAGCTCCGGGGAGTCGGACGGCCAGCCAGAGGAGCAGACTTCAGAAGAGAACGGGTGAGCGCGCGCGCCCGGCCGGAGGACCGAGCCCCGGAGCCGCCG
GAACCTCCGCGAACGTTCTGGGCCTATGTGGCGTCACGCCTCCTGGCGGAACCTTCCGCCGGCGCCGAATAAAAGCCGGCGGCGGAGGTACCGGCGGCTC
GAGTGCGGCGGTGCCGGGAGCGCAACTGGGTCCCGGGCTCACGCTCGGGA
>NM_008884
TACCTGGCTTTTAACTAGAAAGACATATAGCTGTGGAATGAGTCCAATAGCTCACAGACAGGGAAAAGCCTGTCAGCTCTGTTTCTCTCCTGGTGTGCAT
GCTGCGTACGTGGCCGGATCTTTCCTTGTTCTGCTAATGAGCCATGCCCGCATGCCGGGCTTGTTTACTTGCTTGTTTGGTTAACCTTTCTGACTCTACC
AGAGTTACTTCCATAGCTCCCTAGTCTTTCTCTTAACTTTGGAAGGGAGATTATAGAACCAGCCTCTCCGCCCCTAGACCCGCCCAGCCCTGTCTCACTT
CCTCTCGGGAGGCGGGCTCTCCTCGGGCAATCTCTCGCTCAGTTTTCTGG
>NM_145617
TCAGCGCCCTTTGTGAAATGCCCCCAATTGATAGTTCCCTACGGGCACACGTGACTCCGCGAGGACCCAGCGGTTAAGAGACATGGGGCGGTAGAGTGTC
CCCAGTACCCTCACAGGAAGGGTCTCCCGGCCGGCGATGTACTCATCGCTTTCCCATCACTGCCTAAGCCGGCATCTTCTCTCCCTTTTCCTCTCAGGTT
GCCTCCCACCTCCCGCGCGAGGCCCGGAGGAGGCAGGACCAGCGCTTCTGATCTCGCGAGAGTTCCCTCATAAGTCCCGCGAGACTCGCNNNNNNNNNNN
NNNNNNNNNNNNNNNNNNNNNNNNNNNNNNNNNNNNTCTTACGTCTTTCC
>NM_172772
GCCACTGCCTTTAAAGTAACCGCGCGCAGCGGGGATGCCCCGGAGTTCAACTTCCGGCAGCACACACAAGATTATTTTCCTAGTGGCGCTGCGGCTCTCC
GAGCCGCGCCCCTGACCACGCCCTCAGCCACGCCCCTGGCCTCGCTCTGCCTTCCCTAGCCTGAACGCGCGGGAGGGGCGTGGCCTCGGGGGAGAAGCGC
TCCCCGAGTGGGTCCGGGCGCTTCAACGAGCGCAGTCACGCGGAGGCACGCTCCGANNNNNNNNNNNNNNNNNNNNNNNNNNNNNNNNNNNNNNNTCTAC
GGTGACGTGCCTGGCCGAGGCCGCGCTAGGGCGCTGGAGCTGCTACAGAG
>NM_007399
AGAGCGCTCCCGCCCGGGGCGGTGGGCGGAGTCTCCAGCGGCCCCGCCCTCCCAGGCCAATCCCTGCTCTCCGCCAGCGGACAGGAAGCAGCGGCGGGGC
CTAGCGGCCCGGGCGCTCGCCTCGGCACGCATGCGCATTATCCCGGGGCGCTTGGGGGAGCAGGGCGGGGCGGGAGGCAGGGGTGCGGCCTCGCGAGTGT
ATTGGGTGCCGTCGCGTCACGTGGCGAGAAAGGAGGCGGAGGGCCGCGGCTCAGGGAAGGGGCTGAGACCAGGCGAANNNNNNNNNNNNNNNNNNNNNNN
NNNNNNNNNNNNNNNNNNNNNNNNNNNNNNNNNNCCCTGTTTTGGCGGAG
>NM_198414
ACCTCCATCCCCCCGCCGCGGCGCAGACACCCTAACCCCGGGGGCNNNNNNNNNNNNNNNNNNNNNNNNNNNNNNNNNNNNNNNNNNNNNNNNNNNNNNN
NNNNNNNNNNNNNNNNNGCGCACGATGCCCAGTCANNNNNNNNNNNNNNNNNNNNNNNNNNNNNNNNNNNNNNNNNNNNNNNNNNNNNNNNNNNNNNNNN
NNNNAGCGCGGCCGGCCGCGGGCTGAGAGACCCGAGCGTGGCGAGGACGCCGCCGGCAAGCCGCGCGCGCAGCAGCAGCCTCCCGCCCGGTGCGCCGAGC
CCCCGGAGCAGCCCGCTTCCAAGCCGAGGCCGCGTAGCCAACCTNNNNNN
>NM_178667
GAGAGGGGCTGATGTGGTGGAGGGGGAAGGGCGAGCCTGGCTGCCCTCTAGGTGGCAGGGGTCCAGCGGCAGGCAGAGCCTCAGGGCGGCCCCTAGCGGA
GAGTGGCTTTGGAGGTCAAAAGACCAGGGCAGGCTCCCGCAAGCCCGCCGCCCACCTCCGCCTCTGGCCCTGGGGGCGAGCCTGGGGGCGGGTTTTGTTT
ACTCCCTACACGCACTGCGGCCCGGCCAATCCGTGGAGAGCGTCGGCGCGCGTCATGCCAGCCGAGGGCCAATCGGCGCTCACCGTGCTGCTCCGCCGCC
AAAGCGAGCGCGGGGGAAGCGGCGCCGCCGCGGCCGTGTCGCTGAGGGCG
>NM_027918
GATAGCTCCACTGGGGTCGCAGGACAGCGGGAGGACCTCAGCTTAGTCAACTTAGAGTCCTTAGTGAGAAGTGAGAATTTCCAAAAGAAAATTGTGTTAA
GGTCTTATGCATGTGCGCGCCGGCTTTCCCGGAGAAGCACCGTTTCCACCCAGGGACCGAACCGGGGACAGAGAGAGAAAAAATAGTGTCCCTAGCCGCC
TGAGTATCTGCTTGGCCAGATAAGGAAGGCATGGAGGGTGTGGCAGTGGCGACCAGCCCGGACTGGGGCTGAAGAACCTTTCCCAGTAGGCAGATTCATC
AGTCAACACTGCCTTCTGGGTAAAGTGCACCTAGGCTGGGGGAGAGCAAG
>NM_001015507
CTATTCCTTCCTTTACTTTTCACTTCCGCCTTAAAGAAAACTACGAATCCCAGAAGTCAATGCGCTGAGGTGGTGCTTAATGGTAGGTCTAGCGCCATCA
TCCCTCCCCCGCCCTTAAACGCGGAAACTTCATTTCCCAGGAGCGCTTTGATGTCCCTCGGCTCCTCCCCCTTCCCCGCTCCGGAGCCTCGCGCCAACGT
TACACACCCGCGCGCGCTGAGTGCGCGCGCGACCAGTACGTAGCCTGCGAGTGACGCATAATATGTGGGCCGCTCAGGAGCCGTGGTCGCGCNNNNNNNN
NNNNNNNNNNNNNNNNNNNNNNNNNNAGGGAGAGTGAGTGCGGGACCAGA
>NM_032543
CCTGCCCATTGGATCTGGTGTCAATGACCATCTGGAGGGGGCGTGCGCGGCTGTGACAGGTAGCAAATCTGCTGTCAGAAGTGGTCTTTCAGGCTGCATG
TGGGTCAGGCCTCCTCCAGGCAAGGTAGGAGTTAAGACAGGTGGACCTAGGGACCGATTAGAACATAGTCCCTGCTACGGCTGGGCTAGGAAAGGTGGGG
GCGAAACAGGTGGACCATCAGGCAAAACGGGTAAACACCTTGGTAGGAGACGGAGGAGGGTTTTCTGCCAGCCTGTTGCGGTCTGTGCATATGCGCGTGC
GCGGCTGGAGCAGCGCTCGAGCGGGCACGCGGTTTGGCCCTGGACGGGTG
>NM_008243
GGATAGATGGTGGCAGGAAGACAGTGGAGTGATCTTGGCAAGTCTGGGGATTGCATAGAGTAGACGGGCTCTGCCTCAGGGACACCTAACGTTTCCACAC
AGAACCCTCCTAAGTCCTGCCTACCACACAGAGAGGCCTCTCAGGATCCAGCTGCAATGAGACAGCACTCGAGGGCCTCAAACCTAGGCTCCACCTAGCA
ACTGTCACCCTATGTGTCAGTCAAGTCCAGGCAGGTTCAGAGAGGGGGTGTGGAGCCAGAGTCACCCAATCCTGAAGGGACAGATTTCACCATTTCCGGG
ATGGGGCTGTGGTGGGTCACCGTGCAGCCTCCAGCTTAGGAGAATGGGGT
>NM_146226
CTGAACACCGGCTCTGTATTCTGCTGCTATACGTCCGCCCTCACTCCTCGGAGCCTCCCCTCTCTAAAAATCCCAGGACTCGACTCCCTGATTCTGCCTC
CCACTTGCCTAGTCTTCGACTGAATTTTTGTTTCCCGCTCCTCCCCTCCGGGCGGCTCCTTCGTAGGCCCCGCCTTCTTACTATCCAGGCCCCGCCCCCT
GCCGACTGGCCGGAGCTTATACAGGGCCCTGCGGGTCCCAGGTCGCCACTGAGTGTAGCGGAAACTGGGGACCGCCTTAGGCCCCGCCCCCGGAGCTTCA
CTTCCGGGACTTAGCTGCTACCGAAAGACCGACTATGGAGCGTCAGGTGA
>NM_030075
ACCACTGTTCATCCAACTGCCAACGTTCCAGTGCAGGGGGTGGCTCATCTCCTTACCAGAGTCTATAGACAGGATACTCAGTGACCTGATTCCTAGCTCT
AGTCTTGGAGTTCAAACCCAATATAAGACACAGACCCGCCCAAAAAAAAAAGACAGTTGCAAACATCTCTAAGGCAAGCAAGAGACCAGGCAACGAGACC
AAGGAGTTCAAGGTTTGACGACAAAGGACAGGGAAAGATTCCAACTAGGAAGGTAGGCCAAGCCGTAGCGCTTAAAAGGCAACAGACCTTAGATGTTAGT
GGTCCCAACAGATGCAGCTGTCTGGGACCACTCAAATCGTCCTATGCTTC
>NM_144793
NNNNNNNNNNGGTCCTTCAGCTCTTAAATAAATTAAATACAATTAAAACTCAGCCAGTCACCCATTTCAAAAAGCGCTTTAAGNNNNNNNNNNNNNNNNN
NNNNNNNNNNNNNNNNNNNNNNNNNNNNNNNNNNNNGCGCCGAGCAGAAGGCTCTGCAACTGAGAATCACGGACCCTGCAGTTTTAAGTGCAGCCACCAG
GTGGCGATGAGATCTCGTCGCCGGATACGCTATGTCACCGGAAGCGGGATCTCACCTTTTTCCTTCTGCTTTCCCCTCCCCCGGAAACATCGAGCCGCTT
GTCTCGGGTAATGAGACCTGAGGCCGGGCGGGCAGGCGGGGAGGGATGGG
>NM_013860
GAGGGGACCCGAGGGAAGCCTGGCGCACCCTTGACTCTCCAGCAGCGGCGGGAAACTGAACAGTCCGCGGCAAAAGTACTGCGGGAATTGCAACTCTCTC
CCGGTGCCCAGAGAGGGACGCCAAAACTCGGCGTGCGCATCACTGGCCTGCAGGGGGNNNNNNNNNNNNNNNNNNNNNNNNNNNNNNNNNNNNNNNNNNN
NNNNNNNNNNNNNNNNNNNNNNNNNNNNNNNNNNNNNNNNNNNNNNNNNNNNNNNNNNNNNNNTCCGAGCCTNNNNNNNNNNNNNNNNNNNNNNNNNNNN
NNNNNNNNNNNNNNAGCGAGCTCCCGGGACTGACGACCCGCGCGCTCACT
>NM_139142
ATTTAAATGTTCCCGCCACCTGAATGTGAGCCCTGGAGGGGTGGGGTTGCTGTGTCTTCCCGCAGCACAGCAGTGCCAGGCATATAGTATTGTCATCGAT
TAATCAGTAAGAAGTTGAGGAAACATGATCCTTTCCCCGAGCTCTGAAGTCCACACGCAGGGCCAAGGAGGGGCGCCTTCCCCGCCCGCCGAGGCTAGGG
TGGGGCTCACCGTTCCCCACTCACCGGCCTCGCCCCGCGCGCGCGTTAATGAGATTAGCAATTAAAAGGCGGGCGAGCGGCGGCGGCCAGAGACCAGGCC
CTGACGGGGAGCAGCGAGCTCGGGACATGGAGAAGGCACGGCCTCAGTGG
>NM_027968
TATTTCCTGCGAGTGCGCGCTAGGAGGACGGGTCGCGCTCCTGGGCCTGCGTCCTCCACAGTGCCACAGGGGCTCGGAGAGTCCTTCCAAAAACAAACAA
AAAGCAAAGGCGCGAAAGGCGGACCCGGCAGGGAGCACCAAGGGAGAGGCTGCCCCGTGGGTTCTCTGCGCTCGGCCTGACCGGCACAGGACAGCGTGCG
CATCCTCGCCCGCTGTGCGTGCGCGTGCCCGCTCACCCGCTGCCGGGCCGGNNNNNNNNNNNNNNNNNNNNNNNNNNNNNNNCGCGAGGAGGGCGGTGGC
GGTTGGAGGCCGAGGAGAAAAGGCGGCGGTCCGGGCAGGGCGGAGGCGCA
>NM_018747
NNNNNNNNNNNNNNNNNNNNAATGTAAGGAACAAGACAAAGAAATGATACCATGAAAAACAAACCTAGAGTAGGCTTGAGTATGATAATGTAACCATGGA
AACCAAGCCTNNNNNNNNNNNNNNNNNNNNNNNNNNNNNNNNNNNNNNNNNNNAAGATAAAGTTGAAGCCCGGTGAAGTAACATGTGAACGCCTTAGTTA
TGATTGGCTAAAATAGTTTAAAAACCCCAGTCTGGCACCGCGACTCACTCACTCCCAGAGTCCTACGGAGATGCCGTCTCGCTGAGAGACCAATCCGCAG
ACCCGGATGCCCTGAGCCTGCACCTCGAACCCAACTCCAGCAGGACCTGA
>NM_011264
GAGCCTATCCATGCTATCGGCGCTCCCCGGGCCCCGCCGCAGTGACCCGGCCCACAGGCCGAATCATCGATTCCTCGGCGCGCGGCCCGGCTTCCCGCCA
GCTTCTTCCCCAGCCGCGCGCTCCGAGCGGGGGAGAANNNNNNNNNNNNNNNNNNNNNNNNNNNNNNNNNNNNNNNNNNNNNNNNNNNNNNNNNNNNNNN
NNNNNNNNNNNNNNNNNNNNNNNNNNNNNNNNNNNNNNNNNNNAGTGGTTGCGTCCGTGACATCATCATCATGGCAACAAGAGCTGCAGCCTGGGACCGA
GGAGCCCGTGTGATTCCNNNNNNNNNNNNNNNNNNNNNNNNNNNNNNNNN
>NM_028247
AGCATTACCTGATCGATTGATCACCTTCGCAGGCCACACGTAGGAGACGCTCCCCAAGAACTTCTAAGGTTAATGCTGAGAGGAGGTGACATTACTCCTG
GAGGTAGCTAATTTGGCGGCACGCCTTCAAGCGCGCGCGCGCGGGCGGTCATTGGACACCCCTCACGGGGCGGAGCCTCCGCTTGCGGATGCCCAATCAC
CTGTGGGCTCAGGGTGTAAGGCCCTCTGGTGGCCACGCCCCTAGGCGGTGCGGGAGGGCGGAGGGGCGCTTTTAAGAGGCGGCTGGAGGCCGGCGTAATC
AGGCGCGAGGGGCAGCCGGTGTGTCAAGTCCTCTGGCCGCCTTAGGCGGT
>NM_019740
AACGCAGGGCCCAAGGCTGAGAGCGCGGGGCGGCGCGCAGTGGTGTGTTGTCTGACCTGGCCTCCCGTCCCGGGCCAGCGTGGCCGCTGAGGTCCCCAGG
AGAGCGCGGGACCCCAACCGGGAGGGCTGCGGAGCCGGCCGAGTCCCGACCNNNNNNNNNNNNNNNNNNNNNNNNNNNNNNNNNNNNNNNNNNNNNNNNN
NNNNNNNNNNNNNNNNNNNNNNNNNNNNAGCAGCCCTCCCGGCCCCCGCCCCAGCCCTCCCCCTGGGCGGGGACCCGCCCCGCCGTCATCCTAGGTTGAG
GCTCCCTGTGAGTGGCTATAACTTTGTGCTGCTGCCGCGGCCGCCCTGCT
>NM_009846
CTCGCCCCAGGTCCCGTGTGGGAGTCGCCTGCGCCTGTGCATGCAGCCTGCCCGGGGAAACCCTAGCTGTGCCAGAGCCCGGGGCGCCCGCCCACCTGCC
GCGCTGGCCGCCCCGGGACATCCCAAGTCACCCCNNNNNNNNNNNNNNNNNNNNNNNNNNNNNNNNNNNNNNNNNNNNNNNNNNNNNNNNNNNNNNNNNN
NNNNNNNNNNNNNNNNNNNNNNNNNNNNNNNNNNNNNNCCGCACGTCACGGCTATTGTGGCTGTCCCGGTATATAAGGTCCCGCCGGCCGGCCGCGCTCC
CCACCTTGCCTGCGCCCGCGCGAGCTTAGCAGATCTCCACTTACCGAACA
>NM_172473
GTAAGCAGGATAGTTAAGGCATTTGTTTATAGAAAAGTACATCTGTTTTAGCTTGGTGGTGATGAATTTAGGAATAACTGAAATTCTCTAATCTGCTTTA
CTGGGGTGTGTTAGAACCGAGGGAGGATGCTCTTATACAACTTTGGAGGGAAGAACGTGAGGGCGCGTGAAAGCCCACAAAGTATTTCCACAAATTGCTC
AGTCTAACCTACAGATCACCACATAGATGCCATAGAGGCGTGGCTCCGTCGGGGAGTGCGGCCCAGCCAGCTCGAAACTACAGTTCCCAGAAGGCTTCGC
GAGCCCAGGAGGGAAGCGGGGCCGCGGCAGGAAAGGCGCGAGCGAGCGGA
>NM_198007
TGGAGAATAATGAAACTCAGGGAAATCGAAACTTGAGCCTAGAGCAGGTGGGCGGAACCATCTAGTAACCACGGGACTGTGACTCACTGGTTTCTGCCTT
CAATAGGAATTAATTACTCGGTGCCATTATCAGAACCAAGCGGGGATTAGGGAGTCGGCCGGAGGGAACCAAGAGTCGGACCACTAAAACTGAGCTGAAA
CTTGCTAGCGTGTACGCCACCCGACGCCAACCCCCGCATGGGCGGGGCCGAGGGCGGCCGGGTGCTGACGTGGCGACGTTGGCGTCGCGGTCGGTGACGT
ATNNNNNNNNNNNNNNNNNNNNNTCCGTCGCTCGGCGCGGGTGTGTGGGT
>NM_008548
CTACCATATTAGTAGTGGTCACTCGGGGATCCACTACCTTTGGGGCTTCGGCTTGAATAGGTTTTGGGCGGAATAAGCTCGGACCAACTCCGGCTCTGGT
CCTCCGGGCGAGTCTTAACACGGCTCCCGGGCGCAGTTCCAGTCCTCGGGAGCCCAGGGGAGCCGCGACCTCCCCGCCTCTGCCGGGTCCCGGAGAGGCA
GCGCTTCCCGTAAACTCCCCGCCCCGTGCGGCCCCCTCCCCGCCTCGGCTCCACCCCCGCGGGACCCTGGGAGGCGTAAGATTGGCCCGGACGCGCTGTC
ACTCTCCGGACGCGTCACCGCCCTCGTTTCCGACCGCTCGGGAGACCGGC
>NM_010438
CCTGGCTGTTCTTGTAACCTCTCCTCAGTTCTTCCTGGGTACCACATCCTCAGCTCTCTATCCCACTTCCCTCTGAGTCTGCAGCATCCTTTTGGGATAG
ATGATCTGGCTCACAGGTTTAGCCTGCTGTACCACCGTGGTCTCTCAGCATGTGTAAGCAGGTTTGAGGAGGTTATCCAACCTTCTTGCCTAGCTCTGAA
AAGGAGTCCCTAGGTATCTAGGTCCCTTTAGCCACTGTAACCAGTTGATGACATCATAGAGTTTGAGGCAGAACAGGAACTCCAGAGAGGGCAAACATCC
ATTCTGTGACTGCAGGAGTCCCTGAAACACCTGGGACCATGGAGGGCCCC
>NM_019553
AGCACCTGGGTTTATCTGTCACCACCCAGCCGTTTTCCACAGGTAGCGTACACATCGCAGCTTTTCATGGGAAAATGTTGCCANNNNNNNNNNNNNNNNN
NNNNNNNNNNNNNNNNNNNNNNNNNNNNNNNNNNNNNNNNNNNNNNNNNNNNNNNNNNNTCCCGCTGTCGTTAGACCGCGCAGAGCACCTCCACGCCGCA
CACACGGGTCTCACCCAAAGCCGCGCGAACCGCAGCCTTGCCGGTACACGCTACTTCCGCCGGATGCACTCCGCTGCGGAAGTGACGAATAGGCCCGGCT
GAGGGGCGGTCCGCTTTCTCTGTCGCCCTCTCTCCTAGCACGCGGTTGAG
>NM_177372
NNNNNNNNNNNNNNNNNNNNNNNNNNNNNNNNNNNNNNNNNNNNNNNNNNNNNNNNNNNNNNNNNNNNNCAGGTTCGTAGTGGAAATTCAGCTGCATCTC
CCGCTCTCCTGCTCTGAAAAGCCCGAGACGGGGGATTGCTATGAGACGCGTGCAGTTGCGCGGCAGCCCAGCAGGTTCATGCAGGCATCCGGTCCTGGAG
TGGAGACGGCGGAAAAGCGCCTCCGGTCCGGCGCTGTGCTTCCCGGCGCGGAGAGCGCGGGAGCCGCTGGCGCGCGGGGCGCCTGCTGCGCATGCGCAGC
GAGCTGGCGCTTCTCTAGCGCCGCGAGTTACGGCTGCCCGCTCTCCCGGC
>NM_001081055
TGCGAAGCCGAGGAGAATCCAGTTTAGACAGGTCTGATGAGACCAAGCAAGGGTCACCAAGCTTGGGCATTGAGAAGGTGGGGTCAAGGAGCTCAGGCAC
GTGCGCCGCCCTCTGTCCTCTGCAGCTGCCTGAGAACCGAGGCAGAGGCGGCTCCCGCTATTGACAGCTACAGCGGCCCCGCCCTGCACCGCCGGGCGGC
CCGGCACGCGGCCTTTTTCGTAGGAGGGCATTCGGCGGCGAGGCCCGCCCCTTTAAGTCGCGCGCCCCGGAAGTGGTCACGCGGCGGCGCCGGGGCCGGA
AGTGGANNNNNNNNNNNNNNNNNNNNNNNNNNNNNNNNNNNNNNNNNNNN
>NM_013850
AAGCTCCGCCCCCTAAGAATGCAAACAGGGTCTTCCAGACCCCAGCCTTCATCGATAGCCCTTCCAGCCAATCAGCTACGAGGACGGCTGCGCGCCGGGT
TCCCATTGGTCACTTCCCTAGTGAATTTCTTTCTATGGTGCCTTGTTTGCCGGGCTCTTTGCGGGAGATTTATTGAGGCTCAGCCCGATGTTCGGAAGGA
TGAGGATCAGAGACCCGCAGACATTTGTCTGGAGCCACACAGCTCACTCTCAGCCTTTTCTTTGTCCTGTCCTCTCCGCTGTTTCCGGTCCAGAGTCATC
ATGGCCTTAGGCACACAGCTGATGCTTCTGCTGTGGAAAAATTACACCTA
>NM_011548
GTGCGTGTATACCGCCGCGTAGGAAGATAGTTCCTAAGTCTTTCCCTCGGTTTGATAGAGACTATCTCTGCCGGAAGTACTTTAGTATTAGATACGGGTT
GATTCTTGGTGTCATGGTAATCTTTGTGGGTGTTCTGGCAGTGACTGTTGTGAGGTGGTGTATGTTACTATCGCCTCAAGAGGTAGTGGAGGGATCTGTG
TATCCGGTCGGGGCGCGGCTGCAGCGACTTAGGGGAGGTGGCTTTTGGCGACAGTGGGCGTGGTCACTTGGGGGCGTGGCTTNNNNNNNNNNNNNNNNNN
NNNNNNNNNNNNNNNAACATGTCTCCCGCCGCAGGAAGATGAGGCAGCGC
>NM_078477
ACACGAGGGGAGGGGGGGTTTGAAGTGCGGGAGGACCGGCAGCTGGCAGTGTGAGCTCCGCCCATCAGCGGTGGCGCGCGACTCTCTGGAGGACCGAGGG
CGCGGCAGGAGGGGGCGTGTCCGCGGTGGGGAGAGGGCGTGGCTACTGAGCCCCGAGGGGGCGTCCTCCAGGAGGGGCAGGCTGCGGCCGCCCCCGCGGG
CTCCGGTGCGTCAGGGAGCGTCANNNNNNNNNNNNNNNNNNNNNNNNNNNNNNNNNNNNNNNNNCCGGGGCCTCCTCCTCCCTTCCCTCCTCCGCCTCCC
GCACTCTAGCAGCCGCTGCCGGCCGGACGGGCGTAGGTCCCACCGCCTCC
>NM_199322
CTGTGCAACTGGGATTTGAACTTGACCCCGCCTGGTCTCTCTCGCTTTCCTCCGCAGGGTTTCCCCGGGTCCCCGCTTCCGGCTGGCGGCGACGTCGGAG
GGCAACCGAGGACGTGCGTGCGCCGCTGCGTGCGTAAGTGCGTGCGTCGGTCGGAGGAGGGCGAGTCCAAGGGGGCGTGGCGTGCGAGGGGTNNNNNNNN
NNNNNNNNNNNNNNNAGGCTCTGGGCGCGCACCGCCTCTTGGCTCCCGGCCTCCCCCGCGCGCGCTCGCCGAGTGGTTCCGCCCGACCCCCCGGCTCATT
GTGCCTTCTCCTCACGCCGGCCCAAGATGGCGGCGGCTCTAGACGCCCCG
>NM_010731
CGTCACTTCCTCGCCTTCATCTCAGCTCCTTGGGCCAGAGGGCCCCTTACGCCCCGGCACCCAGTCCTCCGGGTGCGCACCGCACTCCCGCCCCCATTGC
CAACCCGGTCCCGCCCCGCCCCGGGCTTCGGGGGCACAGCCCGCGCCCCCTGAACCCCGCCCTGCGCGCACAGGCCGGGGCTGTTTATCTGCGGCCCCCA
CCCCCTGAACCCGAGGGGCCCCTCTTGCCCGCCCCCAGCACCCTGGGGTGCTCCGGGCCGTAGATAAGCCAGCAGGCTGGCACGGCGCCGCGCACGGGGC
GGAGAGGTCACGGGCTTGCCAGGGGAGGGGCCGATGGGTCGGGGCTGCGC
>NM_146008
TAGGGAGCACACATTTCTCGTGTGCAAATGGCTTTCTGTCTGAGCCTTCTTCAGCCTTCACGATAGAAACGTGAGAAAGCTATGGTTTTTGTAGACAGAC
TCTTCAAGAATTTAGGGATCTTCGCCAGAACCCTGCCCTGGATTCTGGCGCCGCGGTGCTATAGTCCCCCTCCAGTTCCTTCCCGAATGGTCGCGCCCAG
GGAGTACCTCTGGGCCCTTTAAATACCGCGTGGGGCTGCGGGGGGGCTCCAGAGTTGACAGACTGCTGAGTCTCCCCTTGTCTGCGACGCTGGTTGAGGG
GGGATACGCAGAGCCCCGCGACCCCCGCCACCTAGCTTTCCTCGAGTCTC
>NM_053072
GTCATCCTTCTCCGCCATACCACCCGCCTCAGCACGATGGGAAATGAAGGCAGGAGGGCGGGCAGCACCCAGGCTTCGGCTCCTGCCCACCTCGGGGGCA
CTGAAAACTACAACTCCCGGCATGCATCGCGACCCACGCCCCTTTCCGACCTGCTTATTGGAGAAGAGGGTGAGCGTGTAGGCTGGAGGGGCGGGAGCGG
GCGGGCGTTCCAGAGCTCCTATTGGAGAGAGCTATGGCTTTTGTCTGCCTTTTACATCCCCTGACTACTAGGGGGCGCCTGGAGCGCGGATTTTTCTCTC
AAGTTGAGGTGGGGCGCGCGTCCGCGAAGCCGCTGCGATCTCCTCTCGTG
>NM_027722
CTCTATCGGACCTCTAAAACGGAGAACGAGGAGGTCTCTGCTCGCTTCCCTTCCCTGGCCTTGTACAAAGCGCACCCCCCCCCCCAAAAAAAAAAGGCCT
CTGGAGCACTCGCCCGCGGGCAGGGCAGAGCTGGCGGAGCCCTAGACTTAGGCCTCGAGCCCCGCCCCCCGGCTGGTCGAAGCCGCGCCCCCAGCTCCCC
ACCCTACCCCCGCCCGGCAACGGTCCTGGCGCGCAGGCGCACTGGCGCGCCCAAAGGAGGGANNNNNNNNNNNNNNNNNNNNNNNNNNNNNNNTTAAATG
CGGGCGAAGGGGGCGGCGCGCATCCTCGGCGTCTCTGCCCGGTCTGCACC
>NM_001033332
CAGGCTGCTCCCGCCAACTCTTCCCGACCGAGCCGAAGCGGCGCCGGCTGCTAGGCGACACCACTCCCCGCCCCCCAGCCTGCCAAGACCGGAACTAGGC
CCCGGGATACCTGGGAAGACTACATTTCACGACCCTGGAAAAAGCTTTACGGCTCTATTTCCCCTCCAAGCCCTCCTTACTGTGGATGAGGGAGAGCCGT
GAGATGAGGACTCTACGTCCCAGAGTGCAGTTCGGCGTCGCGGCTGTGCATCCTGGGATTGGAAGTTTTTGGGAAGAGCGGCGCGTTCCCGGCGTGCAAT
GCGGGAGTCTGCGGCCGCCCTGGAAGAGCTGGGGGAAGGCTCGGGAGGCG
>NM_146010
GGAGAAGAAGTTATGGTAACTTAAGTCCGGATGCTTTGCAGGTTTCCAAATACCTATTGCTGAAAGGAACTTTGTGCTCCTATCAATTAAAAAAAGGGGG
GGGGGATGCAAATCGAAGTGAGACACAAGGCCCATTTACTTGAGAGCCTGGCAGCCGATTTCCGCAGGGTTAGAAGAGAGGGNNNNNNNNNNNNNNNNNN
NNNNNNNNNNNNNNNNTATCCACCTACTATCTCGCTGTGCCATTCTCCACCTCTGCCCCAGCCACTCCCATAACTTGATATCTGTTTACTCTAGAGGGAG
CGGGCTTTGAGAAGCCATCATAAATATCCTGACCTAATGCCTTAGCAGCC
>NM_054097
ACTTCATGGAGGACCAATCCNNNNNNNNNNNNNNNNNNNNNNNNNNNNNNNNNNNNNNNNNNNNNNNNNNNNNNNNNNNNNNNNNNNNNNNNNNNNNNNN
NNNNNNNNNNNNNNNNNNNNGTTCGCCTACGGACAGAGCTCATCCACTAGAAACTGGACAGAACCGGAAGCGACAGAAGCGCCGCCCTGCACAGCGCCAA
CCCCGCATCCTTGTGAGTGCAACCCGAGCCAGGTGACCGCCCGGCAGCCGAGGGGGTGGAGCCATNNNNNNNNNNNNNNNNNNNNNNNNNNNNNNNNNNT
GAGGGCGGGCCTCCGGTCACATGACGGCTGCGCAGGTGAGCACCGCTTCC
>NM_009312
TCACAGGTTACAGCATTTCTTAGAGTGCCTGCCTTGGCTGCCTCTGGAAAGTGGGCTGCTGGACAACCTCAGCTTACTGCTGGGCCTGNNNNNNNNNNNN
NNNNNNNNNNNNNNNNNNNNNNNNNNNNNNNNNNNNNNNNNNNNNNNNNACTGCAGCCTGCATTTTCTCCCCTACCAGCCTTCCTCCTCCCCTCCAGCCA
CCCTGGGATTGGTGACTCTCAGCCCCTCCCCTTGACTCCCCCAAACCCTCCCAGAACCTTTATCAGGGAGCTGGGACTGGTTTCTGCCACCTTCCAGAGC
CCCTGCACTCTTGTCTCTGTCTCTGCAGCAGCATCAGCCAGCTCCCTGAT
>NM_022879
GGACGGTCAGATGCAGGCATCACAGGGAATCACACCACCATGACCTGGACTAGCACACGTTTGGAGCGTCTCTGACCAGGGAAGACATGGAGCCTGGTCA
CAAGAGATGGATGGGTGGATCCTAGGATGTTACACTTGGGGGCCTGAAGGTTACCAGGAGTGTGAATAGGATCTATGTGGAGCCCTGTCTTTCTCCACCA
GCGGGGGCTTCCAAGTTTAGCCCAATCATCCATTCCTCTCCTTATTTGGGCCTCTGGGTGATAAGGCTGAGACATAAAGAGCTGGGTGGCACGATCACTC
AGTCAGACCGCCACAGATCATGGTGAGTGCTGGGTGGGGAACAAGAGACC
>NM_011221
TGAATAATTCATGTGCTTCTCGGCAAAACGTTCTGCCTTCCCACAGCCCCAAAGCAACAGAGTCATCTAGTCACACACTAAACCCTCTGAAACCGGGAGC
GTCAGTAAAGCATCAAGAAAGAGGACCCCAAAACCAGCGGACAGAAACATAGGCTCGCCCGGGGTAGCCGCAGAACGCCTTGCCGGCGCGGCCAGCGACG
TCACCTCTGCGCCCCGCCGGCGTGGTGTGTGTGGGTCTTCCGGCCGNNNNNNNNNNNNNNNNNNNNNNNNNNNNNNNNNNNNNNNNNNNNNNNNNNNNNN
NNNNNNNNNNNNNNNNNNNNNNNNNNNNNNNNNNNNNNNNNNNNNNNNNN
>NM_009622
CTCATAGAGGGGTGGGNNNNNNNNNNNNNNNNNNNNNNNNNNNNNNNNNNNNNNNNNNNNNNNNNNNNNNNNNNNNNNNNNNNCCCTTGGGCGTGCGGGA
TCCCGGGCGCTGAGTTGGGCGCGGACTCTGTCCGCCCAGGATCGGGGCTCTTGGGGCTCGCCTGTCGCAGCACGGTCGCCGCAGAGGACCACTNNNNNNN
NNNNNNNNNNNNNNNNNNNNNNNNNNNNNNNNNNNNNNNNNNNNNNNNNNNNNNNNNNNNNNNNNNNNNNNNNNNNNNNNNNNNNNNNNNNNNNNNNNNN
NNNNNNNNNNNNNNNNNNNNNNNNNNNNNNNNNNNNNNNNNNNNNNNNNN
>NM_009578
TGCGCTGGAATGAGGAAGCTTGGCGCCAAGGGGANNNNNNNNNNNNNNNNNNNNNNNNNNNNNNNNNNNNNNNNNNNNNNNNNNNNNNNNNNNNNNNNNN
NNNNNNNNNNNNNNNNNNNNNAGCAGGTACGGCCGGTGCCCGCCGCCGCCCGGCTACCCTCGGCGGCCGGGCCCGAGCCCCGTGCGGCTGCAAACTTTGT
GTGCGCGGCCCGGCGGGTCGCGGAGTTGCCGTCTGAAGGCGGGACCCGAGGGCGGGCGCGGGACGGGAGGGTGCCTCCCTCTGACCCGCTCAGTGTCCCC
GTCAGGGTCCCGAAGCCGCGTGCCGTGCGCGCAGGCCGGGTGGGCTGTGG
>NM_176982
TAGCTACCAAAGCACTTTGGGAGTCCCGCCCTTTGCAAGTCCCGCCCTTTGTAAGTCCCGCCCTTTGTAAGTCCCGCTCTTTTAAGTCCCGCCCATGTGC
CCGCTGTCACTCAGCGGGGACGCTGGACCTTGCAGTGACTTGGGCCTCCTTTCTTTCCTTCCCTTACGGTGATGAAACGCAGGGTAAACTACCAATCCCA
GAAGGCACCGCGCATGCAAATGGGTGGAGCGAGGCTTGAGAGGGCGGGACATGAAGGCCTTCCGGAAAAGATTCAAATCCGGAGGACTGAAATCGCGGGA
GGAGCCGGCACCGCGCCTTTAGGTAGGAGAGGCAGCTCTGCCCTTCCCTG
>NM_021372
CCACCTCTCCCCACCCCCATCACTTCCCCCGCCCGGTGCTCTACAGTGTCCTTAGAAGACTCATTGGGCCAGGGGCGAAGCCAGCCACCTAGCGAGCCTC
ACTGCCATTGGTCTATGATCACGCCCGTCACGGCGGTACGCCCTGCCACTGGGCAGCCTCGCTGCGCTCCCGCCCCGCCCGCCGCCTCCCTCGCGGCTCT
CCCCAGCCCCCTACCCCGCCCGCCTCGCCGCTCCTTCCCGGTCCAGCTGGGCGGGGACTGCCCTAGGACTCTTTAAAGTCTGTGAGTCACTGCACAACCT
ATCAATCCAATTAAATGTCTTGAGCGAGCCGAGCGGGCGGTGCTCCCCGC
>NM_134014
NNNNNNNNNNNNNNNNNNNNNNNNNNNACTCTGCGGGCAAATCACTGCTGGAAAGAGGCGGGGGCCTAAGCGGCAGGCTCGTGTGGAGCCTTGAGGTGGG
ATTGACGGGCGCTCCGACCAATAAGAGGTAGGCTGATGGCGCGGCTGTGGCCGGGGCCGACCAATGGGCGCGCGGCCTGGGGGCGGAGGCCCAGGTTCCA
AACGCTCCGCGGCGCCATGGGCTGAAAACTCAACCGAGATGGAATCTCCCAGTCTGAACCGGTTTCAACCGGTTCCGAGTTTGAGGCACTAGGAGGAGGG
GGNNNNNNNNNNNNNNNNNNNNNNNNNNNNNNNNNNNNNNNNNNNNNNNN
>NM_016707
CCCCTTTCTTCTCTCCGGGCCACGCCACAGCCGCGGCGCTCGCTGCGGCCACTGGTGAGCTAGCCGCCCCAGAGCCCCCTCCCCTCTGCCCGCCCCTCCC
CCCAGGGGCCGCGTCTGGCGCCTGCGGAGCCCCCCGCCCCGCACCTCCCCCGCCCCGCACTGGCCATTGGCTTGTCCTGGTCTCTTTTTCATGTCCAGCC
CCTGATGTGTGTCCATTGGTGTGAGCTTCCCCTTCCCTCCTCCCCTTCTCTCCTGCTCGCCCTGCCCATGTTTTGTGTGTCTCTGTCCATCCAGACTCCT
GACGTTCAAGTTCGCAGGGACGTCACGTCCGCACTTGAACTTGCAGCTCA
>NM_010405
ATTCTGAAATGAGAAAGGACAGTGCAGGTCTGGATACAAGAATGACCTCCTGACATGGCTGGGCCCCTATCTCTCCTGGATTCTGTGTGGGACTAAGGCC
AACACCCCTCCTAAGGCCATGGGCAGTGGGCAAGAGCGATAGCACTTGCCCTTACAGTCCCACCAAGCCCTAATTCCCATTGTTGCTGGCTCTGATAACA
GGCTCCACCCTGCAAGCCCCCTCCCCTCTCCTAACCAGTGGCCACAGCCTGACAGGTCCCTGACCATGTGTATATAAAGGAGACACTGGGGACAAGCACC
ATCAGGCCAGTCTTGAGTGCACTCAACTCCAGCGCAGCCTCCAACCCTCA
>NM_175000
GGCTCCTGACAAGAGAATTACACTCAGTCCTTTTCAATAATGAATAAGAAAGGAAAATCTGTGAAGTTTCCGAAGGACTCGGGAAGCAGGACGAGCTGAC
AGTGCCATATGGACACTAAAATCCATTGTAATCGATAGTACATATTAGATGCCAATGTGCATGTAGTAAACACTTTAAAATGAAAGGCTTGGAGAGGGAG
CCCAGGGAAACAGAGGGCTCAAAGCTGAACCAGAATCTGTGAACACCTAGGCATCCTGGAACGATGCAGCGCCCCCTGGCGGCCTCTTGTGTTTCAGGAC
ATCTTTGAGCTCAGCCAGGGGGCAGAGCGCAAGGCTCAGTTCATTGAAGA
>NM_023146
TATGCCTGCACTCAGGCCGCATGCAGATGACTGTGACTTCAAGTTCGAGACCAGCCTGGTTCACGTATTACAGTATTCATAGTGAGACCGACGACCCAGT
CTCCAAAACTAAGTGGGCAGCTGAGGCGGGCAGTTGGGTCGTGGTGGTGAGTTAAAAGTTAAAGGTCAGAGGTCAGAGGCTCACTCTGAGGATGCAGCGG
TTGTAAAAGGAGCGCACCGGCGGTTGGGCGGAGGAGCCCGAAGGACACGCCCCCTCCTCCCCGCGCTCCGCCGGCCCCGCCCAGTCCCGCTGCGGGCTCC
GAGCGGAGCGCGCCGAGCACTGGGAGCGAGCGGCTTGGGGGGATNNNNNN
>NM_183173
CAGGGAACTGTTCTTGCTATGAATTTTGTAAATCTGGTTGGTTTTTTTCCCCCTATATAAAAAGCATCAGACATTGGAGAGGTATTGATGCAATATATGC
AGTGCAAGGACATATATATGTAAAATATTGCTTTTATTTTGTGGTAAATAGTGCTGAAGGTAATAAATACCCACGCCTCGCCCATACGCTGCAACATCCC
CAGGGAACACACCCACCTAGCAACCGGGAGTGGAGCTGAAGAGCAACGCTGCGCCTTTAATTCCGCCTTTAATTGGTGGGGGCAGTGCAGAGAGGTTCCG
CTTTCCCATTCCCTCCGCACCTCCAGTGGCAGCTGTCACCTGTAAGCCGA
>NM_033144
CAGCTTAGAGCATCAGGTGGGACCTATGGCACAGGCAGAAGAGGCTGAGGGATCTCTCTCGGACCTGCAGCGCATGAACCATCCGATCGGTGGTCCCAGT
GCGTTTGCAGGTTCCTGTAGAGACAGTCAGCTTGGAGGCAGAACTCCCAGGGCACACGTAGCACCCCTCTGTGCTATGCACTAATCTGGCTTCCAAGGGA
CACTCAGCAGGCCTCGGAGAGGCCCGGGTCCCCCAGACGTGGCAGTCCGGGCCCCCCACCTCACAGACTACAAGTCCCAGCAGCACCCGCAGCTAGTACC
TCCTGCCAAGCCGCGGAGACCCCCGTCGGTCCCAGCCGCGGGGAGTGCGC
>NM_019723
TCCTCAGCGAACAGCTCAGAGTAGTAGGCAAGGGACTCCTAGGCTCCCTCACACCCGCGCAGTTCTGAAGCCAGGCTCCATCCCGCTTCCGCACTGTCCA
GCCAGCTCGGAGACCGGGACCAGACCCGCCTCACGTACAGGCGCGTCCAGTGCCCACTACGGATCACTCAGACTCCTGCCGCGCCCACCCCACGGTTCGC
CTCAGGACTGCACGGCCGGCCTTGCAGTCTAGGCCAGACTCCGCGCGGAGTCCATCATGGCCTCACGTCCTCGGTGTCTCTGGCGCTGGCGGGGTCTGAG
GCGGCGGGAGGAACTCACGAGCTTCTCCGTGTGGAAAACGTCTCCCGACG
>NM_019687
ACTCCTGCTCCGGGCTAGGCCTGGCTTTCGGGACGCTCCTCCCTGTCGCTCTCCCTCCCACGTGGGGCCGAGAAAGCCGGAGCTCCTAGCTGCACGCGCG
TTGTCCGGCCGATTCCGGGCGGGAGGCCTGCGTGGAAGGCCGCTGGGTGCAAGGAACGGAGCAGGAGGCTGAGCCGGCCCGAGAGCTCCGCCCAGATCGG
TGGAGTGCAGTGGCCTTTCGCTGCCTAGCCGCACGGGGGTGTGGTCCAGAGGACTCGGCTTCCCGGCGCTCCGCGCCAACCCCTGGGAGTTTTGCAGCAC
CCACGGCGTGTTTGCACGCAGCCACCTAGGAAGATCCCCTCAGCGCGCCG
>NM_134189
TGGCAAAGCTGCAGCGGGCGGGGAGCAGTGGAGAAGCAGGACGCACCATTGGAGCCCACGGGGGGTGTAGCAATCAGGAGCCGGGGCCCTCTTGCATCCT
GGAGGACGGAGATGCTCTATGAGTAGATGAAGAATTGAAGGATGGAGGCGAATAGGACTCAACCGTGCATCTGTTGGCGGAAGGCGAGGTGCAGGACGTG
GAATGAGATGCCGAGGGATGATGGGGTTGGAGCGCACCCCCACGGCGGTGACACGGTGGAGGCGCCCGGCTCCCCCGCCGGCGAGCAGCGGAAGTGCCGC
GGAGTTGGAGCGGGGCCGGCGTCGCGGCCGCTACTGCTGGCCGAACTGCT
>NM_001039047
CTAAATGTGAGTTAGGGTGGCGTAAAAGCTGCATTATATTAGACTCAAAATAAAGATAGGGAAGGAAAGAATAGGNNNNNNNNNNNNNNNNNNNNNNNNN
NNNNCCAGAAGAGGAGCTGCTGGGTTTCTGAAGAGGTGACAGTCATTGGACTTGTTGCTGTCACCAGGAGTGGCTCTTTTTGGCTGCTGGATCCGGGCCA
GCCCAGGCGATAAAACCCTCAGGGCCTGTTCCCCTGCTTTTGGGTTTCCTTCCTTCTATGCAGACCGCTAGGGTAATAGGAGCTGCTGCCACAAGCTAAG
GCCATGGCCACGGCACCCGGGGAGCGACTGCAGGAGGAGGCGCGGTGCTC
>NM_008502
TGGTGTGGAATACACACCGGAGGAATAGGCAAAGTAGTGATCCGTGAAAACTGGCCACACAAACTAGATAACAACGGCAAAGATGGGGGAAGTGGGACCG
GGAGGGGCTAGAGAATTGTCCCTGGAATTATTAGAATGTTGTTAGCTCAGTCGTGAGTGGAAAACAACCTTTAGCAAACCACAGCCCAGCTTCCCACGGT
TGGGACCCACCTTCGGACTACAAGTCCCAGCAGGCCCCGCACCATTGCGCATGCGTGACTNNNNNNNNNNNNNNNNNNNNNNNNNNNNNNNNNNNNNNNN
NTCCTCGCCCATTGTCTGGCGAGCAAGGGGCGGCACGGCACGGCGGGCAC
>NM_001029936
AAAGGGCCTGGAGAGGCTCTTTGGACACTTGGAACGGTATGCAGATAAGGGGGCGGGTCTCTCTTGACAGACAGCAGGAGTTGAGGTGGGAGGGCGGCAG
GATGCAGATGAGAGGGGCGGGCCAGAACAGGCAGGCATTGAGGAGCCCGGAGGGGGTGGGGCCCGAGCCTGGTCTGACAGACCACTGGAGCTGAGGGGGG
CGGGGCGAGTCATTCAGGCGGGATGTAGATAAAGGGGGCGGGTATTGAGGATTTCCCAGGGGGCGTGGTGCATGAAGATGAGGGGGCGGGGCTCGCCTGC
GGGCGCGAGGAGCGGCTCTCTAGCCGCCGGGAACTGGAAAGCGCTCGGCT
>NM_146019
NNNNNNNNNNNNNNNNNNNNNNNNNCGATCTCCCTTTCTTGTTCTCTTGGGAGGAAAGACAGAAGGGGGAAAAAGTCCTTAAATTTTTCCAAGAACATTT
TTGGGGGTGGTGCGGCCCCCCTCCTCAGACGCCGGCCCCGGGGGTGGGTGTTCTGGAGGGGGGTGGCCCGGGGGTTTGGGGGGCTGGGGGAGGCGGTNNN
NNNNNNNNNNNNNNNNNNNNNNNNNNNNNNNNNNNNNNNNNNNNNNNNNNNNNNNNNNNNNNNNTNNNNNNNNNNNNNNNNNNNNNNNNNNNNNNNNNNN
NNNNNNNNNNNNNNNNNNNNNNCCAGAGCCACAGGATGGCTTCCCCTCTG
>NM_009204
CTGGCAAGTACATGTAGCCCATACCCTCCTCTTCGACCTTTCAGGGGGACCAGCTGCACTCAATTCTTTCAGAAATTTCGCAGTCCAAGATTTTGGATGG
CGGGAAGAGCCTTTTGTTCCAAGGACCCTACTTTGAAAACTCAGAAGCAGGCGGGAACCTTAGGGGCGTGTCTCCCCAGCCAGCACTAGGGCTAGGGGTG
GGGGCGTGGCCTTTTGGGGTGTGCGGGCTCCTGGCCAATGGGTGTTGTGAAGGGCGTGTCCTATGGCGGGGCGGGAGTGGGGAGGTGGCTTCAGCTCTCC
GCATCTTTCCCCCTCAAGCGGGTCTCACTAGATCCCGGAGAGCCTTGGTG
>NM_138950
CTGACACTTGGCTAAAGGGCTGGCATTTCTGAGATGAGCCTCACTAGATCCGCGTCTCAGAGTCTGCAGGAGAAATCAGAGAGGGGAGAAGGTCCAGTGG
CCTGTTCAGGATGATCTTCCTCTGCATTTAAGGGCGGCTGGTTTGCCCACGTAGCCCCAGAACCAAACGAGCCTCGGACGAAGCCCCCTAAAGGCAGTAG
GAGAGACTGAGCCTTGGCTCTTCAGCAGGGGTGGGGACAAGAGCAAGAGGCGGGATCTCGCCCGGCCCTTTAGAGACACGTGCGGTTGTTTCCGTGTCTG
GGAGATCACATGACCCGCATCAGCTGACCCGTCACGGTGGAGCTCAGCGC
>NM_011586
CCCATCGCTTCAGTGGACTGCCTGTGGGGAGGTGATGCTGCAGAGCCCCTTCCGTTTCCTTTTGTGTTCCATTTCCGTTTATGTTCCAGGTTGCAATTTG
TGTTTTCTGTAAGTCAAGTCTCTCCAGGCACACCTATGCTTTGGTCTAAAGGGTGAAGTGAAATTAGAAAAAATTATGTAAATCAGGTTGCCTGGTACAT
CAGTAGCACTCCACAAGGGGTGACTGGTTTATCAGTATCCGCTGCCTCTGTCTGAACTGGAAAAAAACCCTGAATTTCTTTTCTCTGTTTCTACTTGCAG
CTACAAGGTGGGGTCCAAAGACCCTGTGTTAAGCACTCATAGTCAGCTGG
>NM_183286
ATGGGCACAGACACCTACGCAGTGCTCTCACCGCCGGCGCCCGCCCAGAATCCAGAAGCACGCCCAAAGCCTGAGCGGAGATCTCAGGGCCCTAGGCATG
CACACACCCACCCGTCCCTCAGGCAGATGTTTCCGGGTACTTACCGAGCACGCGTTCCCGGGAGTTCGCAAGCCTAGAGGGCGCTCCCAGGACTCCAAGG
TGTTTCTCCTAGGCACGCCGCCAGGGCACGCAGGCGCACGCCTAGGGGGCGCTCGCAGGGGCCACGCGTGCGCGCACACCCCTGCCCAGCCTGCCGCCGC
CCTCGCGAGGCCGAGGCGGGAGCGACGAGGCCCGGGCGGGAATCGGGAGC
>NM_009423
CGCGTGGCGCAGGAGACCTTAAGGTGGCCTCTAAAGTGTCAAGTCTTTGTGGTGCGACCTGATAGGCACCATCGTAACGCAAGGGGACCCGCTTCTGGAA
GACTCTCGGCCACACTCGGAGTTCCAGCGGGAAAGAGAAGCCTAATTTAACTTTCAAAGCCAGGGCAGAGTTCGGAGTGCGACAGCATTCGGAGTGAGGG
GTTGTGGAGTGGGCGGGGCACGAGGGCGGGCTCTAGGACCATGGGGACGCGGCTCCGCCCCCTCTTCCGGCGGGCGGGGTTGCGGACCCGGGCCGGTCTC
GGCCGCCAGTCGGCGCCGCCCGCAGCCGGGAAACGCGGCCCGAGCGAGGC
>NM_080849
GCATTAGACCTCTGAAAGAACAATCTTGTTTTTTTGCCGGGCAACATAAGTGGGCGCCTTATCGCTCCAGTCTAACTACCTATGCCCAAGTCACGCGTGT
GCGATGTGGCTGGTACGGTTCTGAGCACTGAGGGACTCGTCAAGAAACCCAGAACGACTATTCTCTGATCCCTCGTTGGGGAAACACGACTTAGCCTCTA
GGTTGAGTTCAAAGTCAGAGAAAGACGCCGGACTCGACAGACGCCCCCGTTTCGCCGGCTCCGCCCTGCAAAAGTTTTACAGCAAGGAGGAGGAGCTCCC
AGATGGGAGGGTCCGCGCACGCGCCGCACCGGGATTCCAGAAGCGTAACT
>NM_026708
CAGCTCTGCCCTGAAAGAGTTGAGAGAGGAGCGTTCTCGCAGAACCTGCCCAGGGTGTAGGAGCTGGTGGCGGCAGAGAAAGTCGGGAAGTGGGCTAGTG
GGGCCGTACGCACGAGGGCGGCCGAGGACGCCTTCGGATGTCGGGAGGCGCCAGACAGGGTGCCTCGGCAACGATGGCGAGGACAGCCCCTTCGCGCTCG
AAGTCGGCCGATTCCGGGCGGGGCCCTGGGGGACACCGGCCTCGCGCCCTCCTCGCGGCAGAGGCGCCCGANNNNNNNNNNNNNNNNNNNNNNNNNNNNN
NNNNNNNNNNNNNCAGGGGCGGGCAGAGGCCTCACTGGGAACGCGGGGAG
>NM_010897
GCTTCCCCCTCCCCTTTCCCAGCCGCGCTCTCAATCTCAAGCTCGCTCGCTCTCCCTCTCCCCGAGCCGTGGAAAGGATCCCACTTCCGGTGGGGTGTCA
TGGCGGCGTCTCGGACTGTGATGGCTGAGGGGAGACGGCGCTAGTGGGGAGAGCCACCCACAGGCGNNNNNNNNNNNNNNNNNNNNNNNNNNNNNNNNNN
NNNNNNNNNNNNNNNNNNNNNNNNNNNNNNNNNNNNNNNNNNNNNNNNNNNNNNNNNNNNNNNNNNNNNNNNNNNNNNNNNNNNNNNNNNNNNNNNNNNN
NNNNNNNNNNNNNNNNNNNNNNNNNNNNNNNNNNNNNNNNNNNNNNNNNN
>NM_001029856
NNNNNNNNNNNNNNNNNNNNNNNNNNNNNNNNNNNNNNNNNNNNNNNNNNNNNNNNNNNNNNNNNNNNNNNCAAACAAAAAGAACGGCTAAAGTCTAAGT
TAATTCGGCCACCAAATGATTAGGTAATCTTAGACAAAACACGTCTTCAATAAGTCAAACTTTAACATGGAAGTGCGAATCTCTGAAATTCAACTAGATT
CCTAATCTAAAATTGCTACAATCGCGCGCAGATTCGCCAAAGGAAGTAGTTTGTCCTTCGCGGCTCACCGTCTGCGCAGCCTCCGACAGCGGTCGTAGGC
TCCGCCCCCTGCGCTCCGGACGGCGGGAAAACCCAATTGACAGAACTCCC
>NM_177390
TTATAAGTTTGTAAATTTGTAAGTTTGTTGGCATCTACTAGGCAGGGGTTGAAGAAGGCAACAAGGCCTATTCTACCCAGAGTCAGGTCCACACGGCTCC
CCGCCACGCTAGATGCCCGTGCCTGTCTTTAGGGGGCGCTGCCGCTTAGCCGCCGCGGCTGGCCCAGAGCGCGTCCCCGCCCCACGCGTGCGCGCCGCCC
AGGTGAGGAGGCGGCTGGGCCGGGGTTGGGCGGGCTCATCNNNNNNNNNNNNNNNNNNNNNNNNNNNNNNNNNNNNNNNNNNNCCAGCGGGACCCAGGCT
AGAGGCGGGACCAGCCGCCGCCGTCTCCGTCTCGCCACCACGGCCCCCAC
>NM_177564
TGCGAGCGTGCGTCCTCTTCCTCGCAGATGGAGGCTCTCCACCGCAAAGGGAAGCGCTCACGGTAAAAGCAACTCCACCGGCTGTCAGGCCCCACTTCCG
CGGTGGGCCCCTATCCTCAAGGCTGTGCGGTTTCCGCCTGTCGCGGGAAGGACGGGCTCGTGCGCGGGCGTGGGCGTGTCCGGAAAAGGTGGCCACTCGG
ACGCCATGTGGCCCAATGCGGAGGTCCCGAGGGCGGAGCCCGGGCCGGAGGCCGGGCCAATAGTGGGTGGGTCTAGGCGCAACTCCAAGTTGCCGGCGTC
CCCCACTGCAGTGACCAGGGAGCCACCGATCTTCAGTAACCCCAGACTAA
>NM_027388
GCGCCCAGCGTGGTAGTCCCAGCCCAGGCCGATTGGAAGGGCGGGTGGGCAGGGTGAGGCAGCGGGAAGAGCCCGTGGAGGAGAGAGAGCGCGGGAGCGG
CCGGGAGAGAAAGCCGGGAGCTCCAGGCCGCCTGGCGGAGCACTGCAACCGCGGCTCGATGGCCCGGAGCCCGCCGGCTCCTCCCCAGGGGCGGGGCGTG
CACACGCGGCGCGGGACGCACGTGGCCCGTCCCAGGCCGCCGGCTCCGGCTAGCGGGCTGTTCGCGAGGTGAGGTCTATTGAGTCCGGGGTGTGAGGTGT
GGCGTTTCCGTGGCCTCCCGAGTTCTGGGTGGGAAAGTGCGGTTCCCGAG
>NM_025414
GCGCGCCCCCGCCGGGGATGGCAACAGTCCGCACCCCGCCGAACTCCCCACGCCCTTCAGGGTCTTGAGCTGGGTTGGGCCGGGTGCTCTCCAGACCTAG
CCGCGCGGCGGGTCCGTGGGAGGGGCGTCTCCCCTCCGCCCCAGGGCGAGGCGGGTTAGGTAGAGGGTCCCCGGAGCCCGCGTCAGCCTCGGGCACCGCG
ACCTGCAGCAGAGCAGCGCAAGGGCTCTCGGGAACCGCACTTTCCCACCCAGAACTCGGGAGGCCACGGAAACGCCACACCTCACACCCCGGACTCAATA
GACCTCACCTCGCGAACAGCCCGCTAGCCGGAGCCGGCGGCCTGGGACGG
>NM_001029934
GCGGCGGGATTCGAGGCCTAGGATTGGCAGGAAGATAGGGATGACGTGCTACGTGTGGCGAGGCCGCCCCGCCCCCCCTGCGCGCTCTTAGCGTGGGGTG
GGGCGGAGCGTGGCCCCCCGGCGGCCATTACCCGGAACCGTCCCGGGCCTTGGGTCAGGTGACCCNNNNNNNNNNNNNNNNNNNNNNNNNNNNNNNNNNN
NNNNNNNNNNNNNNNNNNNNNNNNNNNNNNNNNNNNNNNNNNNNNNNNNNNNNNNNNNNNNNNNNNNNNNNNNNNNNNNNNNNNNNNNNNNNNNNNNNNN
NNNNNNNNNNNNNNNNNNNNNNNNNNNNNNNNNNAGGAGTCGCTGGGGCA
>NM_172261
CCGATCCCTTTAGGACCCAGTGGTACCAGTCCCCCAGCGGCGGCGGCGAGAAGGGCAGCCGCTCGGTCTCCGGCAGCCGCGGTTCGGGCAGAGCTAGAGA
AAGACCGAGGCTCGGGGCGCNNNNNNNNNNNNNNNNNNNNNNNNNNCGCGGCGGAGCGGCCCGGGTCAGCGGAGCAGCCACGGGCGCGGGGATGCCGGGC
ACCCCGAGAGCCAAGGCCCCCGGCCGGAGTAGGGGGCGCCTGCGCCGCCAGCGCCGCTGACACCGCCTCGGAGGATGTGAGCCGGTGCCGTGGCCGCTGC
TTCGCGGGCTGGGCGCGCGGTCCCAGCAGCTCCAGCCAGCCTCCGCTTCT
>NM_153104
GAGGGAAGCCGGGCGGTGGAAGGGCTGCCTGCAGAGTCCTGGCGCCGAGCCCAGCAGGAGGCGGGCAGTGTGACACTGACTCACGCACGTGCCCACGCGC
ACGCAGAGGGTGCCCCGCACCCACGCTCCTCGGACGGGACGCGCCACGCTCCACCCGTCCCGCCCGCCCAGTCTCACGGCCGCTCGCGCGGCCTCCGGGA
CAGCCCGGAGGCGTGGCTCCCGGGCAGCCCGCCCCTTTGATGTGCGCCGGCGCCACGGTGATTGGCTGGGCGCTTGTGACGTGCGGGGACTGCGGTGGGC
CCGGGTGCTGCGGCTGCCGCAGCGCCCGCCGCGGCTCGGGCTCTGGCTCC
>NM_134021
ACGTTCTTCTTCAGTAGCCCGCCACTGGCCGGCCACTTACTGCGGACCTCTCCTCTCCAGCCCCGAGACTTCGCCCCGCCCTCGCCTTGGCTGCTGTCCC
TATACCTTTAACAAACCTCCACGTGCTTCTTAAACGGCGGTGACAGCATTTCCTTGTCTCTCTGCTCCCGCCCCTGGAGGCGCTGCCCATTGGCTGCTGG
GTTCCTTCATTCCCGCTCTAATTGGTCTCGCTCCAGGTAACTCAAACCAATAAGCTCTCCAGGTATGGATCCCTGCTCTGGTCCTGGACAGCTATTGGTT
GATCCTAGGCACCTTGGTTCCGAGAACTTAGGACTTACTAGCTTGTCTGG
>NM_016920
TTTCTCCAAGAAAAAGTTGTGAATTGGTTCTCTGGAAAGTAGAGATGGCAGGTAACCTTGCTCCGAGGATAATAGAGAGAAAGGATTCTGATGGGCTCAA
AAGGCAAACACTTCAAAAGTCACACGCCCAGCCCAGATGACTTCCAAACTGGGATAGAAATCACAACGCCGGAACAAAGATGGCGACTGCACACCAGGAC
TCGCCCGAGCCCCATAGACTCTGCACTGCGGCAGCAGGGGAGAGGCAGCATCCTATTGGTCAACTGAGATGAAATCATCTCGGGGGCGGGACTCGACGGT
GGCGTGGGGGCGGAGCCTTGCTTGCGTACGCTGGTCGGCGACTCTGCTCA
>NM_016695
GACTGGTACGCTGGACTAAGCGGTCCCGTTAAGGGGGGTGATCCCATCGCGCTCAGTTTCCCCCCCTTTCTTTTATTAAACATCATCGCCCTTTTAAAGA
ATTCCTACGCGCCAAGTAACACACGTTGGTCCTGCTCAGAGTTGGGGGTCGTGGGCTTTGCGGTGCCTGTTAACCACCACTTCCCCGCCCACCCGCCTGC
TCCTGGGAGATTACTTTACAGTGGACCGTAGGTTGCCGCGTCCCTTCCGTGTCCCAGCCCTCTCCTTTCTGTCTCCGCCCCTTCGCTCCTAGGAGACCTT
GCCGCTTTAAGAGCGCGGCTAGCGATTGACAAGCAATAACCGCGGAGCGC
>NM_145829
GACTCCTTCCAACTCAAATCACTTGCATGACCCTGCAAATTCGCACGCACACCTAGGACATCTGAGCGCTTTCTAAATCCAGCATTTTGGTAGCAGATCA
AAGAGCTCCACCACTCTAAATCTGACCTTCGTGACCCTCACTAACGGTTCCGTACCCCCATACACAAGGGGCGGAGAAGTCTAGAGGCGCCACCCTCTGG
TCTGTGACTTGCCACACCTCAAACGCACCCAGAAGCCACTCCGGGCCTCCTATCCCATCCCGCCCCGAGTCTGATCCAGCCCAGATCAGCGGCAAGTTAA
GAACCCCTAGTGCTGTGCGCTCCAGAGCGACCGTCACCTGTGGGTGGGGG
>NM_011403
GGAAAAGACAGTCTTGAGGGAAGACAATGGTAGGAGAGAGAAGATGTCTTGAGACTTGGGGCCAGAGAAGACCTGGCCATAGTGAAGAGTGGTGACAGAG
GCCAGGCAGACATGTCCAGGGGTCAGTGCCCTCCTACCAGAGACCTGGAAGTTCTGAGAACTGAGCAGTCAAGCCTTAGTTCACAAAGGCAGATCGGAGA
AATCCCCAGGGGCCTGAAGGGCCCAAAGACCTTAGGGACTGGACAGGGTGGGTGGGGTGGGCCTGATGCACAGCTGTCCAGATGTGGGTGAGAGATAACT
CTGTTTATGGGGCACCCGGTCGGAGCAGGGCAAGGGGGTGGGGTGGGAAG
>NM_016759
GGATGCAGGAGGTAAGGGTCTCCATTCTTTAGGGTACAATGAGAAATCTGAGACAGATAGCACCGACTTCAGGCCAGAAACAAGGGAAAGAAGCGTCAAA
GCTGAGACACCAGACGAGGATCCCCAGCCTTGAGTGTGGGGGTGGAGAAAGGGCCCTTCTCTACACAGTCTCCGTTGTTTCTCCGGGGGACCCCCTCCGC
TCTCTCAAGGGCCTCGGTCCTTCCCCTCCCCCAAAACTCTGCGCCCTTTGCGGATTGGTCCCGGGCTGCCGGAGGCGGGGCTTATGGCCCTGACGTCACC
GGCCGAGGAGGGGGGACGGGCGACTGGGGGAGGGGGTGACGAGCTCCGGC
>NM_026542
AGCAATACCCAAGCGGTCAGGAAAGTTCCAGCGATCGCAGGTCTGGACTCCCCGGACAACACTCCTGCAGGGCGTGGGCAGAGGAGAGCTACTGGAGCCG
GGTGCAAGCGCCGTCCAGTCGGCGACCTTGACCTGCCGGCCGCAAGGANNNNNNNNNNNNNNNNNNNNNNNNNNNNNNNNNNNNNNNAAGGGCGGAACTG
GGGGGGTGGGAGGAGGGCCGCGAGTGGGCGGAGCTCGTTGCACTCCGTGCGCGCGGCCGGTCGGCCACGGGGCGGGGCTTCGCCTTCTGGGGGCGGAGCC
GGTCTCACCGCTCTCCCGGGCGGCCGCTGTGCGAAGCGGGCACGCGCGGA
>NM_010277
NNNNNNNNNNNNNNNNNNNNNNNNNNNNNNNNNNNNNNNNNNNNNNNNNNNNNNNNNNNNNNNNNNNNNNNNNNNNNNNNNNNNNNNNNNNNNNNNNNNN
NNNNNNNNNNNNNNNNNNNNNNNNNNTCTCTTGACCCATTTACCAGAAAGGGGGTTCCTTGATCAATGGCGAAGCCAGGCTGGTGTTCCCAAGAAAGCCT
TGACTCTGGGTACAGTGACCTCAGTGGGGTGAGAGGAGTTCTCCCCCTAGCTGGGCTGGGGCCCAGCTCCACCCCCTCAGGCTATTCAATGGGGGTGCTT
CCAGGAAGTCAGGGGCAGATTTAGTCCAACCCGTTCCTCCATAAAGGCCC
>NM_134038
TCGGGCCGGGATCACACGGGCACGCGCGGATGAGGGGATGAGGGCGTCGGGCCAAGGACCCCAGAGGCGTCGGCGGGGATGGGCGACCCGCGATGACAGC
GCGGTTACCTTCCGTGACCCCCAGCCCCGGCAGCCGGCAGGCGGGGCGCGTGCCTTGCGCGGCCCCGATCCACGTGGGCCCGCGCGCGCGCACCAGGCCG
GCCCCCTCCTTGCAGGCGCTCGGCGCTCCCAGCACATGGTCGGCGGCGCGCCCCCGAGGCCGGCGGAGACCGGCTGCAGCCGGTATAGGATAAGAGATAG
GCAGAGAGAANNNNNNNNNNNNNNNNNNNNNNNNNACGCACGGCCCGGGA
>NM_080643
TCCCCGGACAGGACACAGCAGCACGAAACCTCATCCACCCCGCCTCTCACCCGCCACTTTGCACCCCTAAGCAGCTTCACCTGCGCGCATGCGCTGATCC
AACCAGTGGCTCGGCTCTGGACTGGCTGGCGGGGGCGGGGCCTAGTGAAGATGGGGCGGGGACCAGGGTGTTGATTGACAATCCAACTGTGCGGCCAGGA
CGGTCCCCGGCTCCCGATCCGGCGGGAGGGAGGGGGGAGGGGCGGGATTTCCTGCGGGAGGCGCCGAGCCGGCCTTGGAAAGGAGGAGAAAGGGGTTGCG
GGGGACAGTGAGAACCAGAGTCCAGAGTGCCTGAGACTGAGCACAGCCAG
>NM_001009573
CCCAGGAAAGAAGACGGTGGAATATGGCAGTCCTTAAGCCGGACCTGCACCCCACTCACAGTGAGCCAGAGAGCTGTGGGAGATCCCAGATCAAAATGCT
CCCACGCACAGAGACTGCTCCGAGGCCTCATCTCCTCTCCTCCCCATCTCTGGCTAACACAAAGTAGTTCTGTCCCTTGCCTGGAATGTCACCTGTGGGG
TGGAGCAGGCTGAGCAATTGGCTGAGGAACGCCTCTTGCCTCTAGCCTCTCTGGAGCCACCGCCCTGAGCCTGCCCCACCCTGCCCCAGATCTGGGGCCC
ATTCAGAAAACCTTAGGGTGAGAACACCACAGGTCTCCGGTGGGCGGGTG
>NM_011451
GGTTGTGGACATTACCATTCTGTNNNNNNNNNNNNNNNNNNNNNNNNNNNNNNNNNNNNNNNNNNNNNNNNNNNNNNNNNNNNNNNNNNNNNNNNNNNNN
NNNNNNNNNNNNNNNNNNNNNNNNNNNNNNNNNNNNNNNNNNNNNNNNNNNNNNNNNNNNNNNNNNNNCNNNNNNNNNNNNNNNNNNNNNNNNNNNNNNN
NNNNNNNNNNNNNNNNNNNNNNNNNNNNNNNNNNNNNNNNNNNNNNNNNNNNNNNNNNNNNNNNNNNNNNNNNNNNNNNNNNNNNNNNNNNNNNNNNNNN
NNNNNNNNNNNNNNNNNNNNNNNNNNNNNNNNNNNNNNNNNNNNNNNNNN
>NM_028777
TTCTGGGGTCTGTGGCTGCTAACTGCGAAGCCTCGCCCGCCGCCACGGCCCTTCCCCCTTCCCACTGACGCCAAGAGAAGGAGCCTCTGGGGCTCGCTCC
GAGTCCTGGCAGACCAAGTCCTGAGCCCCTCCTACGCACGCGCAGATCTGTAACTCGCGCCGGCGCAGTACGGCCCTTAGCCAGCCCGGCGGCCGCCCCT
CCCCCTCCCTAGCAACCGCCTCCTGCTCCTTCCCCCGCCCCCTCGGCCTGGTGTGCGCACGCGCGCCTCTTCCGGGCTGGCCCCTCCCTCCCCGTCACCC
GTAACAACCACTCGAGCCCTCGCCGCGCCCCTCGGCCCTCCCGCCCCGGC
>NM_145439
GCCTCTGATAAAGAACAGTTAACCAGGCTGGGAGGAGGCGATTACTCAATCCCGCGTGGGAAGGCTAGGGACTGGTAAGTGACCCCGGGACGTGGAAATG
CCGTCCCTCTTTAGAAACTCAAGAGGAATATTAGTGACTCCACCTAGGGGTTGTATACATCCAAATAGTGGGTGGGACACGCCTACTTTACTCAGACTTG
AGGGTGGAGTGCTGGGGTGGAGTCTGAGGCTGGCTTGCACAGGGCACTGTTTTGGATGGGCGGGTCCTACCGGTAGGCAGGAACGAGTCACGTGACCTTT
GGGGCCCGGTGCCACGTGGGCGGGCGGTGAGGCTACCTCCAGCTGCCAGT
>NM_181856
GAGACCATCCACCCATCACTAGCCTGCTCTCTGGGGCGACTGCGGACCGCAGATAAGGGTCCCCGCACCAGGACACGCCTAAGGGCTGGCGGCCAGGAAG
GGGGCTTGCAGGAGTGGGAGCACAGAAAAGCAGGTCGGCCTGGTGCCACCCGCGCCTCTCACCTGTGCCCGTGACCCTCCAGGTCGGGAAGTGCACGCAG
AGGCAGAGGAAACTGTGAGGAAGGAAGGCGGGAGTGGGTGGAGGGGAGGAGACGCGGTGGGCCCCCACCCCCGGGGTTCCTGTCACGTGACCCCCACCCC
ACTCCCTCACCACCCTGCCTGGTGTGTCAAGAGCTGGTCTTAGGAGGGGG
>NM_007707
GTGGCCTGGGTGCAGAGGGAGGGGAGCGTCCCCGCGGGGATCAAAAGAAAGGGAAGGGGTGCCAGGAGGGAGCCTCTCCCGGCTGGCCTCCTAGAACTGC
CCGCGCGCTCCCATCGCGACGCCCCCGCCTCTGCCAGAAACCAGCCTTCTTAGAAGGGAGGGGGGGGAAAGTGTGAATGAGAAGTTGGGGGCGGAGCGCG
CGGGGGAGGGGCCGCTGCCAGGAACGCTCGGCCAAGGCTGGCGCCGCGCCCGCCGGTCGGGCAGCCTCGCGCCGCGCTTTGTCTCCCTCTCGGTGAGTCT
CGGCGGGTCCTGGAGGCCCCAGCTCCAAGCCCGCCCTCCGCGGCCCCTCC
>NM_181420
TCTGCAAAACCCTAAGGGCTCAGCTTCACCTCGCTGGCGGTTTCAGACAGAACCCGGAGCGGAGGGAGCAACCTCCGTCCTTCTACACAGCTGTCTGGGA
ATTGTTTTAAACAGGTTTGAATTGAGAGAGTTCAGCACACCAGAGCGGGGAGGCTGGGCGCTCCACCCACTTACCACCCGGCTCCTGCGCTCCAGCAGCC
AGAGAAAACTTGGCAGCGGTCTCTCTGCCTCTCAACCAATCCTAACCAGTCAGGCCACGCCCCTCCCAAAGGTTTCCCCGCCCCTTCCTTCTTGTCACCC
AATCCCGTCACTGGTCTGTGTCTACCCCGCCCCGCCCCTGTACCCGCTTC
>NM_022014
AGGGTGTGTTGTTGGAGGAGAAATTCTGAAATGAGCTTAGTAATGAGGGTATCGAGAGCTTTTGCATCCCTCCTTCTCCCACAGCAGCCCCGGGTGGAAA
TCGCCTTGGAGAGAGAAATTCCTCGCTCTCTTCCCCCTCCCACCCTAGCTCTGGTGCCCAAGAGCATGCAGGGATAGCATGCACCGGAGGTAGCTAGGAG
CCAGCAAGCCTGTGTCAGACAATGTTGTGACAGCGCTACGCCCCGCCCCCTGATCCGCCCTCCGCGCGTGTTCCCTTCTGGTCCCCGACTCCCCCTCCTC
TGCGTCACCTGACCGCATTCTGCACCTCAACTCTCCATGGAGCAGCTGCT
>NM_144551
CGAGCCATCCGGGGGCGAGGCTGGCGCCCCCAGTGGGGGCACTGCAGGAGTGGCGGCAGCAGCCCTGGCCGCCGGCGGGCGCAGGGGAGCCGCGCGCGCA
CTGGCAGCGGCGCCGCTGATTGATGGGCTCCGGGCTCAATNNNNNNNNNNNNNNNNNNNNNNNNNNNNNNNNNNNNNNNNNNNNNNNNNNTCTGTGGAAA
TGTGTCGGTGACATTGAATGGGGAGACCGAGCGCGAGCAAGCGAGGCGCGCGCGCACACATACGCGCACACACAGCCGGGCTCGCTCCGAGATCCCCGGC
CACGTAAGTAACTATTAATACCGCCTCGCCCGGGGATGCGGGCGTGCTTG
>NM_178357
TACTGCGGTCGACTGCCGCCGCGCCGCCGCCGGGACCTTTCCCCTACTTTCCAGGCCTCACGCCCCGCCTCTAGCCCGGACCAAAACACGTGCCGCCGCC
CGCCCCGCCGGATCACGCCGCAGCCAGGCTCCGATCACGCGCCCCCCCGCGGCGCCCATTGGCCCGCTTCTTGCCGGCCTGGCGCTGATTGGCTGGCGGC
AGAGGCCATGCCCCCAGCAGGGAGCGGTGTATTTTGGTTTNNNNNNNNNNNNNNNNNNNNNNNNNNNNNNNNNNNNNNNNNNNNNNNNNNNNNNNNNNNN
NNNNNNNNNNNAGGCAGAGCCGCGCGGCAAGGAAGGCGGAGGTGCGCGCC
>NM_009104
GAAGACAGTCAAGGCGACGTGTCCCAGAGGCCAGCAGCGTCACTCCACCCTTGGCACCAACCTCAGCGGCAACGCCCGCCCGGCGACCCCCTGCGCGCTC
AATCCCCAAGGCTCTCGCAATCCTAACCGGTTNNNNNNNNNNNNNNNNNNNNNNNNNNNNNNNNNNNAGGCTCCTTAAAGGTCTTTGTGCGGAAGGCCTG
CGGCGCAACTCAAATCTCCCGCGCTGGGCGGCGAGCGGGGTCAGCGGCGTCCAATGGGAGGCGAGGCCACGCCCCCTCGGAGCGCGCGGTTGGGTGGCTC
TTTAAAGGGCGCGGGCGCTGGCAGTCGGCGGTGCACCGGATTCCAGCTGT
>NM_172577
AAAGAGCTAGTGTGAGTTAATTCCACATTTTGTAGAAAGAAATAAGCAGGTTATTGGTGCTCCTCTTTCATGTCTACCTACTGTTCCTAACAGAGAACTG
CTTAAAACAGGTTTCTAGGCCCTAAGCCCAAAGAACTCGGCTTTCTGACAAGTCTGTCATATTGTGCGCAGCGTGGTGACCCTGTGAACTGGGCACAGGA
CACTTGAATAACAAGTCCTTTATGGTTTTCAGTAAGTAAAACTCAGTTTATTATGCATGAAATAAAAGTCCAAAACCACTTCCCCCGCACAGTTACTGCA
CTTTGTAAGTCAGATCTGCTCTGATCTAGTTGCTGTGGCCTTCAATTTCT
>NM_178912
TCTGGACGTCAAGGATGACCTAGACCTGATTCTCCAGACTCCTCCTCAGGCCAGAGCCACCGCTCCAGGTTTGAGATTGCCTTCAAGCCCGCTCGAGGGA
TGGGAAGGGTAACAAAACGAAAACAAACAAAACACAGCAAAACTTGCAAAGATGCTAAATCCAGACACCCGCCCCCAGCCCGTCACACACTTCGCGCAAT
ACGCATGCGCTTCTTCTGATTTCCGGAATGGCAACCAATCATCTTCCCGCCGCAAAATCGGCGGCGGGTTCTTTAACCCGCCAGTCCCGCCCCCGGGACC
CACTGTGTCGCTGGCGGGAGACTAATGGGCGTCCGAGTCGCGGCGGTTGC
>NM_027117
CCAGACCAGCCTTATTTTATGGGCGAGGAATTGGGTTTAAATAATTCGTAATTTTCATTTGGCCTCTTAGAAGCCCAGATTGTGAGTCTGGGATTCGCAT
TCTTTCCCCAAGGGTGGGTTGTTATGGTTTAGGAACTATCCAGGCCAGAGCACCCTGAGGCGGGAGGACGGATGTTGGGAGGACTCAGATGCCCAAGGGC
CCGACTGGGAGGACTACACAGCAGTAGGACAGCACTGCGGTGGGACCGGACGACGGGAGGCTCAGCAGCGCAGGGGGCGAGAGCGCTTCCGGAGCGTGGG
GACAGTGTCCGCTGCGGACGACTTCCGGCGGCGGCATAAACAANNNNNNN
>NM_145443
GTGGCCGAAGGAGAGGCCGCAGGAGCCAGGGGTCACCCCGACATGCCCAGCCTTCTCTGGCGGAACAGCGCCGGCGTCCAGTCAAGCCTGTGCGGGCGGA
GGTCCCGGAGAGTGGAACCACCACCCGGTCCCCGCCTTCGCCCTAGCTCCTCTTACTCACGGCGTGCTGCGTCCCTGCGCCTGGCCGGCCCTTCGCCCTC
GGTCTTTTCCTTCCACGGCGCTCGCTCATTGGCCAGCGGAGACCACGCCCACGTCAGGCAAACGCGCGTGTTTCATTGGCTCTCGTCTGGGGGCGGGGCT
GGAGAGCGGCGCGCTTCACCCTTAGAGTCCGTTCAGGTTGCGGGTGCTGG
>NM_183294
CTCATTCATTTTTCGAAGCTGCAGCACCGAGCAATTGCTGTCCTCCGGGGTTCACAGGCGAGGAACGGACACCAAGGAGTGGACGTAATAAGGTATGGAC
CTGGTCACCCTAGCCCGAGCAGGCTGCTAGGACAGCCTGGGAGCAGGCGTTCTCCCTGCAAACTCTCCATGCTGTGATTTCCACGATTTAAACCCTCTGG
ACCTGCAGCGCGGGGTCAGGGACCCGGCCAAGTGGCTGCGGGTACAGCAGGGCGGAGGGCGGCCCCGCCCAACCGGCGCGGTTCCCATGGGGATCGCAGC
AGTCACCCAGCCGAGCTGCAGGCTGCTGTGCTAGAGCTGGGCCGAGAGGC
>NM_201519
CCAGCCTCGGAACTGGTACCACCGGGAACAGTGTGTGGAACAGGACGGTGCAGTCGGGTGTGCCGGCATTTAGTTAACCCGGCACTCCCCCACCTCCTGC
CCGGGCGGCCTCAGTTTACCTGTACCGAAAGGAAGCAGAAGGCAGCGCTCCGGAGGCCTGCGGACAGACCCTCCTCCTCTAGTCCGCCGGCCACTGGGCG
AATCCTGGCCGAGGCTGGGCGGGTCAGACGCCGCACGAACGCCTCCGGCGCCCCGCAAGCAGCTGGGAGGCGGGGCGCGGCGGCGTCCAGGGTGTTGTGC
ACTCGGCGGGCCTCAGGGCGGCAGTCTGGGCCCGCGGCCTGCGTTCTCGG
>NM_013738
CTTGAGATTCTCGTACTTGCTCTATACACTCCTCTGCCTCTCAGGAAAGGCTCAGAACTATAGACAGAGGTCCAGGGTCGTGTTCTTGGGCGATCACCGC
GGGCCGTGCGGGGTAGGGTTGGCACACTGGGCACCTGGCGTGGGAAGGTCGGAGCAGAAGTCCCGACCGGGCCAGACTTCCTGCCCGCAGGGCGGGAGGC
TCTGGCACTGGATGTGCGCCAGGGGGCGTCTCCGGGAGGGAGTGGCTTCCTGGGCGCGGGCGGCGTCGGCGGTGGAGCGCGGGGACAGCTCACCTGGACT
GGCGACATGGAGGACGGCGTGCTCAAGGAAGGCTTCCTCGTCAAGAGGGT
>NM_026681
ACACGCGTGGGGCGGCCACACCGCCAGCATCCATCCTGAAGGAACTTCAGGAAGGGAGAAGCCGGGGAGTCGGCAAAGCAGATGCACTGATGCGCAACCC
TGCAGTCTGAGGCTTACACCAAGCCTCTTCCTCTCGGGCCCAGGTCTGCGCGCGCAGGCTGCACCTGCCCGCGCACTCGGGCCGCCACGTGCTGAGGCCC
CGCCCCACTCCCGTCCCCGCTCCCCCAACGCGCACCCGGCCCGGTGCGGCTCCTCTCCGCTAGGCTGCGCAGGGCACCGGGCGACCGAGGAGGGACCGCG
TCGCCCCTCCCTCCCCCTCCTCGCCCCCACCTCTCGCTCTNNNNNNNNNN
>NM_029654
AGTCCGGGCGTCCGCCGGCGCCCACCACCCGGCCGCGACTGCAAGGTGAGGCTCCACGGGCCGCAGCCAGCCCGCCCACTCACCTGCGAGCGCCCATGTT
CTTATCCTTCCTCGTCCGGAGACTGCTGGGGCCAGGATCGCGGCGCCGGCACCACCCCCGCCCCCGCAGTTGCCCCGCCCATTCACCACCGGAAATGCTC
CGGCCCGGACTCTTTTTTTCCTGCCTTTCCAGCCCCGCAATATGGCGTCACTTCCGCTTGTGCCCGTTGCTCGAGTACGTGCCGGGAGTCTGGGTCTCGC
GAACGCGCCAGGAGCGTGTCTCAGGCGGGAGCGCGCCCAGTAGATGACAA
>NM_175207
GCAGTCTAGGACCGCACAGATCCAGCTCCAGGAGCCTGCCGGGACTCGCCCCGCCTCCATCACGTCCCGCCCTCCAAGCTCTGCCCGGTGCCCGGCATCT
CTCACCACCCCTCCCCACCCCGCCACCTCGGGGCCCTCAAGTTTCTCCGAAGTTTTCCGCGGGTCCCTCTGAGAGTCCCGCCCCCTGGCCCGTGACGCAA
CAATGGTGCAGCGCGACGACCAATGGGTAGCGGCGGGGGCCGGCGGCGTGAGCCAATNNNNNNNNNNNNNNNNNNNNNNNNNNNNNNNNNNNNNNNNNNN
NNNNNNNNNNNNNNNNNNNTCCCCTCGGCGGCACCAGCACCGGCATCGGG
>NM_133762
AGCGTGACGTCTCACCGAGCAGCTGGCAAGGAACACAGAAGCAACAGCAGCGCTCCCAAGGAAGGTGGGTGTGTGTGGGCGGAGGGCGGGAAACACAGCC
AGCAGCTCTGCGCCTGCGCATCCCGTGAGCGCGCTAAAGAGACTCCCGCCAGAGGCTCTGAGTCACGCCCAGGAGGCGGTGCTTGGGCCTTGGGGGCGGA
GCCTGGCTGCAGAGCTGTGGGGGATATGGGCGTGGCCGGGACGGCGTCAGATCTCGTGAGAGCGGCGACTGGTGACGGGGTGGAGGGCGGGAGCGTCCGG
GGTATACGCGGGTGTGTTTGAATCTGGTCCGAGCGCGGGAAACTATGGGT
>NM_009239
GAGGGCCTGCCGGCAGCAAACCGCAGCTAGCTCACCGAGAGGGCACGCTCCGCGGGCCGGGAAGGCAGAAGCCGAACAGCAGCGAGCACCAGCCGGGCAA
AGGGGAGGAGAAAGGGCGGCCCCAGCGCCCCGGCCCCGGCAGGTCGGCGGCCAATCCGCTGGGGGAAGGGGTGGAGAGTCGGCGGCGCCGGCGGAGGCAG
GCCGAGGGGGGTGGGGAGTNNNNNNNNNNNNNNNNNNNNNNNNNNNNNNNNNNNNNNNNNNNNNNNNNNNNNNNNNNNNNNNNNNNTGTCAATCAAGGGC
GAGTCAGCCGGGCTCGGGCGGAGAGAGGAGCTGCTACGCCACAGCCCAGC
>NM_019671
ACGTCCAACTGCCTCTTGCTTTGGGGTCAATACCTTCATCCTGTCTAACGCTAAACAACAACAAATGATAAACAGCTTCCGATCCATTTTCCTGCCCTGC
AAGTGAAAGTTCTAGTGAATAGAGACTGCCTTTCAGGAGTAAGGTGTGTAGTTAAAATAAATCCCCAAATTCCTAACTTTCACCTTACCACTTTCCCTTT
GTCACTGGAGCTCCTAAAAGTTTGGTATGAAGTCTTCTGATTAGGGCGGGACTCCACGTAGCCTAGCAACCGCTTCCCACTCTCTGATTGGCCGATCTCT
GGGCAGCCGCCATTTTCAAATCCCCGGATGACGGCGGTAGCCGCTCTCTG
>NM_145131
GTTTCTTTTTGCTCGGGATTGGTTCCTTCCAGCAAAGCCCCCCTATCACTTGCCATCCCACTCCCTCCCTCCCTGCTACCACAGTCGGCTTTCTATTCGT
TCTCCCGCCCGTTTTCCTGGACCGCCCATCACTTATCACTCGCTCTCCACCCTCCCAGCACCTCGCTCCTCCCCACGGCGGAGGATCCTCCCTCCAGCCT
ATTAGAGACGTCGTCTCCATTCCACCTGTCCAATGAGAGTCTCGAGACCGTTCCCCGCCCCGCGTCGTGCGTCAGGTTAAAGGCAGTCCCACACTGGCCC
CACGCTGGTCACATGCCATGTGGCGCTTCAGCGGTCGGCGGGGACTCTGC
>NM_134065
ATTGGAAACTGCACAACGAACACCACAGAAATTTAGTGTCATTTCTTCAGGAAGGGACCATTGTAACACTTTTAATTTGTNNNNNNNNNNNNNNNNNNNN
NNNNGTCACGATTTTACCAAGAAACAAATTACAGCAGCCAGAGAATGTGCCACACCTCTGCTCTGCTCCTGTCCTCCTTGAGGGGGGTTGCAGTTCTTGG
AGAAAGGAGTCCCTTCTCAGAGAATTACCCCTTCCATCCCAAACCCTTTAAGTGCGATGCCCTTTAGGATGCTAGTGGCATCACTGCCGCTGCGTTTCCT
GTTGGCAGCAGAGAGCAGGAAAAACAAGCTTTGGTAAGCCTCCGCCAGAG
>NM_178211
CACCAAAGCGCCTTAGCAGCCGCCTGCAGTGTCCTCTCTGGACGGGGTTACGGGTTGTTAAGGGGCCGCTTGGCTTTCTGTATTTTGTACAGTCAGTGTA
CTGATTGTGCGCTCGATTCTCCAAACTCTTAAAAGGGCGTGAGGAGCTAGTTCCCTCAGAAAGCTCGGACAGGGAAACAAAAGGCGCCCTTTTTCTTTTT
GGTAAGTCTTCCCCTCCCCCACAGCTGCGGGCGCAACTTCCCGCCTCTTCCCTGCAGGTTCTCATTTCGGTCCGCCCGCCGCAGTATAAAAAGGCGGCGC
TCAGGCTCCCTGTCAGCATCTCTGTTCTGAGCTGTCCTGAGTGCAGTCAT
>NM_178183
GCGCTTCTTGCCGTCCTTCTTCTGGGCCTTGGTGACGGCCTTCTTGGACCCCTTCTTCGGGGCGGGAGCGGACTTAGCGGGTTCAGGCATGGTAGGAACT
GACCAAAAGCCTAAAGATACAGAAAGAAAAGAAATGTAAAGTGTGTCTGCACAGGCTGCCTTTTAAACAAACTTGTGGCTATAGCTATCGCGAATTAGCA
GTCGTCATCCACCAAATACCCAATCATAGCAAGGGCTTTTCAATGCAACTCTGTTATTGGTCTAGGTGCAATGCTTCTATGTAACCAATGAAATTCCTAC
TTTTTCATGCCCTGCATTGACTATAAATACTGTCAGCTTTGCCTTCAAAC
>NM_020034
CTCTGCTTGGTGGATTTTTTTGTAAACACTGGAAGGATTTTTAAAAATATTTTTAGTCAGTTGCGCGTGATTCAAAAAAGCACACACAGGTACGTGAAAC
CGAAGGCTGTTCTCCCTTGGAACTCCAAACTGCCAATTTCTGTGTTATTATTTTCGGCAGTAAGTAAAAATTTGGGGACTAACAAACACAATTTGGGATT
GTAACCTTGAGTCGCCGCGGGCAGAGGGCGGTGGATTGGCCGCTCCACCAATCACAGCCCAGCACCGGCTTATATAAACCAGGAGCCTGAGCAAAGGAGC
ATCGCAAAATTTGCTCTTCGCGTTAGATTTCTTTTAGTTTTCTCGCAACT
>NM_145713
TCGTCAAGTTTGAAAGAGAGTTGGGGCAATCAGAGAAGTTTCAGGGTGCCGATTTTGAACATAGGTGCACAAATTAAGGCAAGAATGTAGCCTACAGGCT
CTCGGATCAGTTTCCCCCAAGTCCCTAATTATTTCGTGCCCATATTTTTTATATTTTTATACTTTTTTGAGGGGCAACAAACACAGCCACAAGGCAAAGC
TGAAGATCCTTTCTCTGGCAACGCGGCGCACGGCGCACGGCGCAGGGAACCAATCACCACGCAGCTTCTCTCTATATAAACCCAGAGCCTGCAGCACTGG
GAACAACCTTCTCTGACTGTTTGTGCTTACTTTTTGCTTTACTAGTAAAG
>NM_015787
TTTCTCTGAGTTGAAATTTGCTGAACACCGCAGGAAATATTGCAAGTTTTTGGCAGAAGGCTTAATGCTTTGCTCACTTTTTGAGATGTGCATGAAGCCC
GAGACTTCGGGGAACATTATTTTTTAAAAATCGGGCAATTCGATGTAGGGAATTTTGACATTTTTGGCTTTTTTTGAGGTGTAACAAACACAACTCCGCA
TCTGAGAGGACACTCCGCGGCTGCCAGCGAGGCGGGCTGGACAGCGCACCAATCACGGCGCAGCTCCGCCCTATATAAACGGGCGGGCGCAGCGCCGCGG
CCCGAGTCCTGGCCAGTCCCTCTGCTTCCGGCTCGAGTTCTCTCTCCTCA
>NM_175653
AGGAATGGAGCAACGTCTAGGCACTCAGACTTGCAATCACCGCATCTCGAAAACAAGATTGTGATTCCATCTGGAGATAAAAACTCCATTAAAATACCAA
TTTTAATTTTTTCTTTTTTTTGTAAGAACAAAACGTAACTAGAGTGTCAGAACAAGGTAGCCAATCAGATACTCTTAAAACTACCAATCACACGGGCTAT
TTCCCAGCCAATGAATTTGTAGCGCGCGACTTTCAAAAAGTTGCAAGGCCAATCAAAATGTTTCTTAGTATATTTAAGGGCAAGATTTCTTTCGTCCTGC
ACTTTTGTGTATCTCCTCCCAAGAATGGCTCGTACTAAGCAGACCGCTCG
>NM_178193
TTTTAAGAAACAATAATCACATGGTCTTTTGGCACCTGTTGAATTTTTTAAAAAGATGTTTTAAACCTAAATACTTTACAGGGGTATTTGTTTTAATCCT
CCAGGTACTGGTCCATAAAAATGTAACTCCTTGCTAAAATCCTTATAGAACAATATAACATATAATAAAAGCAGTATACTCAAATCTGGGGAAACCTGAG
AGACTCCATGTCTGCATGTGCCCTATACAGTACTCCAGAGTCACCGCCCTGAAATGGGCTGAGCAAAAGAAGCCTTTGGTCCCCGCCCACTTGAAGTTCT
CAACCAGGTCCGATAAGAGCCTATAATAACACAGCGAATTCTTAGTTCAC
>NM_013550
TTGTTACATTTCAATAATGAAGATAACAAGATTGTTCTCTATTCTTCAATGCCACTAAGTCCAAGCTGCAATGTGTTTGGAAGCAGATGTGCTGTAGAAG
ATAACAGTCACTGGAATTTTATTCCATTTACTTTAAAACACACACATACAAAAATAAGTACCGCGGCAGACTACCTTAGCCTCAACTGCAGTTCTTAAAC
ATAAACCAATCAGAGTCTTAAACGTCACAGATAACCAGTATTTTCATCCAATCACTATCCTTTGCATACTATAAATAGTAGTTCTGAACTCACCATCTCC
AAGTGCTCACCAGCTTGCTTTCTAGTTTTTGCTATGGCTCGTACTAAGCA
>NM_030609
CTCCTTTTTGATAGGCATCTACCACTTTCTGATGATAAAACAGGAGAGTACAAGGAGAATCTGCTGTGGTTGAAATTCCACCTCAAGCAGCCAGCCGGAG
AAGTTTTGAGGCCGCCTCCTCTACCTGCAAAAACACGAAGCTAGGTCGGTGGAATCGCAAAGGAGTTAGTTTCTGAAATCTTGCAGGCAGACAGGCGCAC
GGGAGGCGGGGCCTTAGGGTCCAGGGGGCGGGCGTTAGCATTCACCAATCACAGCACAGCACTGCTCTATAAATACTCCGTGCAGGGGCCTTGTCTTTCT
ACTTCTTTTCTTCGTCTTGGGTATAGCTGTTGTTTATTCATCAGCAACCA
>NM_011454
GCTTCATCCAAGCGGTTTGGTTAAATCCCTTGGTTTTCTGAAGTAGGTAGTCATAGCAAACAAACAGTGCTAGCGAGGATTCCTGATTTAACTAGACCAG
TCTGCAGCTAGCTGCTGAACCCGACTGCAGGCAATGGTCAAAGTGCAGCGATCCTGCTTTTCCGTTTCTTTTCCTTTTCACCCGGACAGCCCACAGCCCC
TCTGACACCTCCCCTGGGACTTCCTGACTCTGGGACCTCCCCACGCTGCGCCCTGCAGCTATTTGAGGCCAGAGCACAGGCTCTTCCTTCTCTAGATTCT
GCTTGCTGACAGCCTGAACCTGGGGTTCCAGGTAAGCTCTGCTACGAGCT
>NM_013830
GACCTGGCAGATATTCTGGCTGTTTAAATTAGGCCAGGTCTACGAGCTCTCCGCTAGCCAATCAGCAACAAGGAGAGACACAGCAGGTTTCACCCACTAC
TGGATCACATGGAGAATCAGCTCTCAGCAATGCACCCGACCCCTTTCTTTGCTGCTGTCTCCAGCAGGTCCCTNNNNNNNNNNNNNNNNNNNNNNNNNNN
NNNNNNNATAACCAGCGCTCTAAGTGAATCAGGCCTTCTTCTCCCCACGGCCCGCCCCCTAGCCCCGGAAGTTACGTTCCGCGCCCCGCCCCCGGACGCC
GAGTTTTTCTATCCGGATTCTTAGCGCGGACTCCCGAGTGCCGCTTTTCT
>NM_009881
NNNNNNNNNNNNNNNNNNNNNNNNNNNNNNNNNNNNNNAGTGTCTGGATCACTACTTTTTATGTGACATTTCCCAGATGAAATCAGCCCACGGCCATGCT
TGTCCCCCATAAACTTGGTTCTGATTTGTTGTCGTGCCCTGGGCTTCTGGAAGAATCTTACAAGAAGCCATATGACTCAGAACTGCTGTTTTTACTTGCT
ACTCAAGTGTGGCTGTGTTAACATTACATCACAAAGGGGACCTTTTATGAGGCAGTCTCTGCCTGTGAGGAGAAAGCCAGGGCAGAGGCTGTTTCCAGGC
ATGATGGAGGCGATCTTGCTTTGAGGTGGTTTAGCATCCCACTTGTTCCT
>NM_175749
CTGCCTTTCCGAGAATCCGCGTTCTGGCCAGAAAAACTACATTTCCCAGAGGCTCCCACGACAGGGAGCGCGGGCTCGGCCAACCCTTCCTTCCTTCACC
CATCCCCCCCCGCATTGTCGCAGCGTGATGACGCAAAGCGTCGGTCGCGGAGGAGTGACGGTGTTCTGGCTCGCGACCGGGGCGGCCGCCTCAACAGCGG
TAATAGGCGCAAGANNNNNNNNNNNNNNNNNNNNNNNNNNNNNNNNNNNNNNNNNNNNNNNNNNNNNNNNNGCGCAGCGCGCACAGGGGGAGGGGTTGGC
GGGCGGCGCCAGCGGCCTGGACTGCGGCAGCGACGGCCAGGGCGACTGAA
>NM_025900
CTCCCCGGCTCCGCGGCCCAGGACGGCCGGTCATTTTTCTCCCGGGATCGGGAGGCTGGAAGCTCGCAGGCCCCCTAGCGTCCAACCGTTCAGCGCGGAG
GCCCCGGCTCGCGCCCGCCCGCCACCCCGTGCACCCACCCAGCCACCCGCCGGACGCCGCGACCCGGGTCCTCCCGCGGACCGCAGACCCCCCGAGACCC
CGCCCGGGCAGCCCGCGAGAGANNNNNNNNNNNNNNNNNNNNNNNNNNNNNNNNNNNNNNNNAACTCCCAGCGCCGCGCGCTGATTGGCCGGCGCCTTCC
CGCTCTGCTTCCCGAACCGCCATTTTGAAAATCTTGTTGATTCTGAGGAG
>NM_028870
GGAAGAGTACTCTTGTATCACGCAGCTCACAAAATCAGCTCTGGGAGAAACTTTTCGGTTCAATGCACCCGGTGCCAGCCCAGTGCTGCTGGCACGCTCT
GGAGCCGAAGGTGGGCTTCGGGGGCTCGAACCGAGGGCGGGGCGACCACCCAGCCCCGCGGGCCCCGCCCTCGGCCGCTGACGTCACCGCATTCCCGCCG
CGACTCCTCCCGCCGCCGCTGCAGCCGCAGTGACAGGCAAGCCGGGCGGGTGACGGGAAGTNNNNNNNNNNNNNNNNNNNNNNAGGTGACAGCAGCCACG
CGGGGAAGATGGCTGAGGACTTCGGCTTCTTCTCATCGTCGGAGAGCGGG
>NM_027307
TAACCAATGATTGGTAAATATCGTCAGAGTTANNNNNNNNNNNNNNNNNNNNNNNNNNNNNNNNNNNNNNNNNNNNNNNNNNNNNNNNNNNNNNNNNNNN
NNNNNNNNNNNNNNNNNNNNNNNNNNNNNNNNNNNNNNNNNNNNNNTCCTGCTTCTCCGCAAGTAACCTCAGGGGTCACCATTGGCAGTGTGGCGGACAG
GGAAGACTGCGGGGCGGAGAGCTGGAGGAGGAGGGCGGCGCCGAGGGGCCGGGGCCAGGGCTGCGGCTCCGCCGGAAGTGCCCGCCCGCCCGCTCGCCTG
AGACGTCCTCGGCAGAGACCGCGCGGACGAGCGGACGGAGCGCCTCGCTG
>NM_026921
TCAATAACTGGAAACCTGTCGTATGGTGTCTACCCGCTTGCTTTACTATCGAAGCAGCTCCAGAGTCACAGAGCCGTGTCCCCACTTCCGGGGGGTCTGT
CGTTAGTGTACGCCATACGGAAGGAGCCATCCCACTTCCGCTAGCGCAGTGACCGCGAAGCCCGCAAGGTCACAGGTCACCTCCCTTGCCTCGTCAGTGA
TGACGGCCAATCGGCCCGGCCCGTCACTCACCCGGACTGTCCAATGGTGGAGCGGGACGGGCGACGGGAGGCGGGGCCTGTGGCGCCTGCGCAGGAGCTT
GTGGCGTCAAAGTGCCCGCCGTGTCCATGGAGAGAAGTTGAGTCCCCACG
>NM_153538
TCGTTCACAAGGCCCTCACTGAAACTTGGAGCCACTCGGAATTATAAAAAGACCCAGCTTCCCGAGCAGCCACAGAGGGGCGTCGGGGGAACCCGAAAGC
ACTGGGCGACGGATCTCGCAGGTAGCTAGGGAGCAACCCCGGACCTCTNNNNNNNNNNNNNNNNNNNNNNNNNNNNNNTGGGAGGAACCTGGGCGGCGCG
CGCTTCCGGTGCGCGCTTCCGGCCAGCCGCGGAGCGCGGGGCGGGGACACCGCAGTCTTCCAATCGCGCACAATGAGACGGCGCTGAGCGCCGGAAGTGG
GGCTGAAGGAAAACACGGTGAGGAGCCGGGCCCGGACAGGAAGCGGCGGG
>NM_008957
GGACGTCTGGGGGGGACTTGGGGACCGCGAGGCGCGCCCTGGAAGCGCCGGCTCTCGCCTTCCCGCGAGCTGGATGTGGGCAGCGGCGGCCGCAAAGACC
TCGGGACTCACGCGCAATGTGGCAATGGAAGGCGCAGGGTCTGAGTCCCCGGCAGCGGCCACGGCCGCAGCACCCGCAGCGCCCGCCGTGTGAGCGGCAG
CAGCGGGTCTGTCACCCGGAGCCGGAGTCCCCGGCGGCCAGCAGCGTCCTCGCGAGCCGAGCGCCCANNNNNNNNNNNNNNNNNNNNNNNNNNNNNNAAC
ATGGCCTCGGCTGGTAACGCCGCCGGGGCCCTGGGCAGGCAGGCCGGCGG
>NM_175494
TCCCCCTCCCCACCTTCGCAGGAGTCATCCGGCCAGGGTGGGGCTCCCGACGGGTGTGTCAGGACAAGACGCGCGCTCCTACAGACTTTCGAACGCAGTT
GGCCCTCCAGACAAAAAAGTATGAGAGCGGCGGCCAATGACGTGGCAGTAAGGACCCGCGCTCGAATTGGTTCCGCCCCCTCCGGACGGAACACAGCCTG
GACCCGGCTATTGGCTCTCGCGACCTGTCACTCGTCGCGGTGGCCAGCCGCAGGGTCCTCGCGGTGACTGGTTCCGCCCAGGCGCGAAATGTAACGCGGG
AAAAGCCGAAGCGGGGACCGCGGCGGCAGGTTGTTATTCTCGGGGACTCG
>NM_172480
CCGCGCGACCGGACCGGAGCCCACGGAGCACGAGTGGGGAAGCCCGGGGGTCCTAATCCCGAGACACTTACCGAGCGGCTCCAAGCCGCACCCGGGACAG
GACAGACACGGAGCTTCCGAGCCCTGGGAGCGTCCGTACACGGACGCTGCCCCTTACCTGGAGAACATTCCGGCGCGTGCGCGGCACTAAGGCCACCCAC
CCACCCACATCCGGCGATCAGCGATTGGCCCAGGTCCGCCCGCATGTCTGTTGGCGGTCGTGCGGAGCATGCGTGCTGTGCCGCGCGCGTGCGCAGTGCT
CCCGGACTGTGCCTGTCGGAGGAGAACGGGGTTCCGCGCGGGAATTCGCG
>NM_145376
ACCCAAAATTTAAGGTCTCCCTACACATGCAAATTCGCAGGATTCCCCTAAGTCCAGGAGCCTTAAGACGCGCAGGCGCATTCATAGCCCAGAGCGGTCT
GGGCGGGGCACCCCGTTGGCCCCACCCACGTCACGCCGCCCCTCCCGCGCCTGCGCCTCCGGGCGGCCGCGCATCCTAGGCCCTCTCCCGCGCNNNNNNN
NNNNNNNNNNNNNNNNNNNNNNNNNNNNNNNNNNNNNNNNNNNNNNNNNNNNNNNNNNNNNNNNNCATCTGCTCTACTCCTTGCTCAGGCGCGGGCAGCC
ATGAGGCTNNNNNNNNNNNNNNNNNNNNNNNNNNNNTCCTCCAGCTCTGG
>NM_172588
ATCTAGTTTACTGGATCCGGGGCGGAGGAGCGCCGCGAAACCCGGCGGGTCAGTAAAACCCGAGAGCTTGTAAAGACTGCATTCCCTTGGTCTAACTCCG
GCGGAAGTGCCAGAGAGGAAGAAGCCCACTGTGCTGCCCGGAAAGGGGCGGGGCCATAGCCATCCGCCGGGCCGCTCAAGGGGCGGGGCCTAGGATATGG
GGCGGAACCTACACTCGGGGCGGTCTTAGGGCGGAGCCTGTGGGGCGGGGCTTGGCGGCGGTTGTTTTCGGGCCAGGGTACGGGGCTCTCAGCTGGGCTG
CTGGGCTCGGGGATAGGAAGCAAGACGAGCTTCTTCAGTCGCGCGCTCGC
>NM_011982
CGCCAGGCCGCCCGGGCCGACGGAGTCAGCCGCTGAGGGGAGTGTAAGGAGGCAGCGGCAGCCCCGGGAATGTGAGGCGGCGCGGAGCGGGAGAGACGAG
CCGGGGTGGGGGCACGAGCCGCGGCTGCCGTGCCTCGGACGAGCCGCCAGCCTCTCGCCTCAGCGCGCGGCCGCCGGGAGCTTGGGGGCTGGGTGCAGGG
GACCGCGCGGGGTTGGGTTCTCTGATTCATTCATTCTCCGCCGTCGGGAGCCCGAGGCCGCGGGTGCTGCGAGGAGAGGCGGGAAGAGGGGGCGGCCGCG
AGCGGGGCTCCATTGTGCTCGGCGGGGGCCGGGAAGCCAAAGGAGGTGGG
>NM_021310
GCGATCCAGATTCACTTAGGGTGAAGGAGGGCTACATCAAGGTCCTTGAACAAAGTCTCAGAGTCCCTCTGCCTTTGCTCCTCTTGCCGGGGGTTCAAAG
CAACCTGTGCGGCCGGGCACACCAGTCTCTCATCTTGCAGAAAAGCGTCATCCCGCAGCCACAGACTCCGGGCCGGGAAAAAGNNNNNNNNNNNNNNNNN
NNNNNNNNNNNNNNNNNNNNNNNNNNNNNNNNNNNNNNNNNNNNNNNNNNNNNNNNNNNNNNNNNNNNNNNNNCGNNNNNNNNNNNNNNNNNNNNNNNNN
NNNNNNNNNNNGTCAGCAGCGTGCCGCACGTGCCCGTGTTTACGTCCCTC
>NM_011056
CACAAAGCTTATTCAGGGTGATTCTACCCTGCTCAAATCTGAATTTGGGGCTTTTGGTTCCTCAGGGTTTCCATGGCTTTGTTTATGAAGAAAAAAAAAT
GAGATGGGCANNNNNNNNNNNNNNNNNNNNNNNNAGTACTTGGCTTCAAAGACAGCCAACTCTTCTTCATTTGGTTTTCATGTGAACATTCTCAGCTGTT
TCTTACACTGTTTTCTTCTTGCTCTCAGGTCCCAGATAAAACCTCCAGTGAGAGGAGACCTGTCCCCTAGCAACAAATCACACACACGTTTGCTGGCAAC
AACAGTCCGCTCACCACCTGCCCTCAAATGAACTAAAGGAATTTACCAAA
>NM_172593
TTTGCCCATCAGCGGCTCGCTCACTTGCCATCGCGTACTCTTCTCACTTCGGGAAAGTCCGTCGAGTCCTCCTCCGAGTCTCCCGCCACCCTCCTTCCTC
CCCCGCCCCGGGCTCGNNNNNNNNNNNNNNNNNNNNNNNNNNGGCCCCCCCACCGCACCCACCGGCCGGTCCCCGCGCTCGCCCGCAGTTCAGCTGGAAC
TTTACTCCAGCCGGGGCAGAGCGCCGTNNNNNNNNNNNNNNNNNNNNNNNNNNNNNNNNNNNNNNNNNNNNNNNNNNNNNNNNNNNNNNNNNNNNNNNNN
NNNNNNNNNNNNNNNNNNNNTGCCCTATAAGGGGCCGAGCCGCCTCTGCC
>NM_021542
GGCAATGTATTTCTGACCTCAGCAGTAAGGTGCATGACCGTTTTAGCGAATTATATCGATTTCTAATACGCAACTGGAGTCCCGCAGACCGCAAATCCCG
CGACTGTGTGGCTCCTGGAAGTCTGGTGGGGCCATGAAGCCTTGGCCTGGAGCTTGGAGAACCCGGTGTTTGGTGTAATGACTTCAGGCGCGCTGGGCGG
GGCCAGGGGCGGGTTCCGAATGGACTCCACCCCTTTCAGGGTCTGGCGCGAGCGGGCGGGCTGAGAGCTGCTTAAAGAGCCCTGCGGAGGCGCGCTGGGC
GTACTGTCGCGCGCGCAGAGGCGGCACACGTGTCTGCTGGTGTGGGTCCT
>NM_008125
AAGACACAGGTCTACCAGCTCTGTTCAGGCTGCGCTCGGGACAGGACACTGGAAGAGCCTTGAGCTCAAAGAGAGCTGNNNNNNNNNNNNNNNNNNNNNN
NNNNNNNAGTGACCTAGGCTCCAGGAGAGCTCGCGACTCGGCGGGCCCTGACGGCTCTGGGTGCCCGGAGAGCCCCGCCCGTGGCGCTGGGGGTGGCGGG
CTACTGGGAGCCGCCTCCTCCGCAACTTTCTCAATCGCTCCAGGGTGAGAGAGGCGGGGTGAGGGCTTTGGTTAAAAGGCGCCGCGGCCAACAGGTGTCC
AGGATCGCAGCGCGCGGCGCGCTCCGCTCTCCCAACTCGCAGCCAGTCGG
>NM_020506
CACGCATGCGCAGGCCCCAGACCCGCGCGGGATGCCCGGCCGCGGCTGACAGAGCCAACCGCTCGGCCTCGCCCGGTGCCGGCTGCCGCCGCCCTCCTCC
CAGCGCCGCGACCGGGCTCACGCTTGTCTCCTTCCAGCTGCTCAGGAATCGGCGGTCCCGTCAGGCCGCTGGGGGCGCGACGCCGACGGCTGCTGCGACA
GCCCGGGAGGCGCGAGAGGCGCCGGGGTCGCGGCGGCGATTGGCCGGCCGCGGCGCCTGCTCCCAGAATGCAGCGCATGGCGCGTCATTGAAGAGAGACC
ATGATGGCGGCGGCGCTGGGGCCCCCAGAAGTGATCGCTCAGCTGGAGAA
>NM_170591
GGAGGCCGGACCGAAGCCGCACTCCAGGGCCTTCATTCAGGAAGTAAAGCACGAAATCCCGCGAGACTCTCCGGGCACTTCAGGGGCTTAGCGCTTTAAG
CGAGTAGGCGGGGCGCCCACCTTACCTCATCCGCCCGGCCTCACACGAGTACCGCTTCCACTCCGATCCCAGGGTTCCCTGCGCGGCGGGCGCGCTTCTA
GTGCGTTCGGCGCGCGGGCGGTGTCGCGCATGCGTTCGCCTGTGGCTCCGCCCACTCCGCCCTCGCCTTGCCGCACCGCCGCTTGGGGTTGTTTCCCACC
CGGTACCCGCTGGGCACCAGCTATGTGGCACGTCCCTCTTCGGCAGTGAA
>NM_001033272
GAAGTGAGGTAGGTTGAGAGAGTCCTCTGAGACCAAGGGCGTGGTCTGGCCTGGGGACTTGAACCGAACGGTTTGGGGTTGGTCGAAGGAAAAAAAATTC
TCTAGCGGGTAGAGGCAAGGAAGATGAGCTGGGGGCGTGGCTCCTTGAAGAGGAGGCTGGACCAGCAAGGAGGGCTGCGAGGACCCCAGGAGCGGGTTCG
GGGGCGTGGCTTCAGGGGAGCGGTGTGGAGGCGTGGCTTCGGGAGCGGGCTGGGGGCGTGGCCCGTGGGAGGAGGCGGCTGAGCGCGGGAGGGCGGAATC
AGCGCTGCTCTTTCTTGGAGGCCACGGCGCGCAGAGCCTGGCGAGCTCGC
>NM_008466
AGAGTTTCCCCGCCCACCACCCCGCCCAGAGGTGGGGCTTCGAGCCCGCGCTCAGAGAGCGCCGAGCCGAAAGCGCGCGCACAGCCCTCCCGGCATGCTT
CTCGTCCTCTCACGGCGTGGCTCAGACCCGCGCCTGGCATGCTGGGAACTGTAGTTTCCGCCCTCCGCCCCGCTTCAGCGGTGGCGGTAAAAGCGACTAG
GTCGGGCTCCATTTCTAGCACATGACTAGCGGCTGTGGGGAGGCCCTACGAAGGGGTGAGGGCAGGGTCACCGCGACAGCCGGCAGGCCAGCGCCCTGGC
CTTCTCCGGCGCGCGCCTCTCCTCANNNNNNNNNNNNNNNNNNNNNNACC
>NM_007798
ATTTCTACGCCATTATAGTCTGAGCTTCAGAATATAAGGCCAGGAGGCTCCTCCAGACATTTCCAGGTCCCCGAGCCAGCGGGGCCTTCCCGAGGAATGC
ATGTCACGAAGATGTTGTATCTTCCCAGTGCAGGGTACCTGCAGAGGTCCCTGGAGAGCATCTCTGTGCGAAATGGAAAGAGAGCAGACAAACCACCAGT
TTCTTTTGGGTTTAACACAGCTTGCAGAGTCCCGGGATGAAGGGGGAGGGGCCGGCAGGGGCGGGGGCGCGGTCAAGCATCACGTGACGAATCAGCCCCC
AGCGGAGGGCGGAGCTGCGCGGGTACTTAGGAGTGCACGGGAGAGGCCAG
>NM_009761
GGTTCCATTCAGGCCCCGCGCGCTTCCGGGCTGCACACTCCTCCCTAATCTCAATCCAATGCCAACTTCCTAGCTCAGCCCTTCCGGCTATTGCGACTGA
CTCGCAGGAATTCTTTCCTGGCGCCCGTATCAGCTCGACTTCCGCACCCGCACGTCCCGAGCAGCTCGCGAATGCCCCGCCCAGCCCGGCCTGGTCACGC
CCCCTATCCTGGGCTCCGACCCCGCCGTCCAGCTGCCTGTGTTGTCATCACATGGTCCGGGAGGGCCCTGACGTCACGAAGGGAGGGACTGCGCAGACGC
AGAAAAGGGGGCGGGGGAACTCGACTTGTTGTGTTGCTGCTCGAGAGCCG
>NM_026331
CCTTCGGAATGCTAAAGCTGGTTGATTAGTGTCTGCAAAACTACCGATTCTGGGGACAGCCCCTTCTCCTGCTCTTGCAGCTCTGAGCATATCCCTTCTG
CTGACTCTCCCCAGGGACCTGACTGTCCCTTGCAGATGGTCACCACCCTCTAGGTAGTACAACTTCCCGGGACACCCCAATGTCTGCTCTCGCCCCCGTC
CGGTTGCTTGGAAATGTGCAGCGGGCAGCGACGTCACACAGAGAGGTGGGTGCCCTCTGCCCGGCGCACCAATAGCGCGGCCACGGCCGGCCTCTTCTTC
TCCAGCTATTGGTGCTTCTGGCCGCTCGGCTCCACCCCAGCCCGCCATGG
>NM_145981
AAAGTTTGGGGGCTGAATTCCAAGTAGGAGGTGTGTTGAACGGACTTCAGGAGGCATCTTGCCCTGGAAGAATGGGGGAAAGGTGGCAGAAGCTACAGCT
GCTGCCTCCAAGGACATCTGTATAGCTCCCAGGGGACCCTCTGCCCTTTCCCCCTCCCACAAGCCTGGGCGAGCAGGGACCAAGCTTGCTTGTTATCACC
TGACGCTGAGCAGCCACTGATCCCATTGGTGGAGCCAGATTCGGTCTGGCTCTCCTGTTCCTTCTCGATTTCTCTGCCTCTCTCTCCTCCACGCTGCTTT
GATTTCGCTCTTGCCTCTCTTCTTGCGCGCTTACTCGCTGGGTTCCCAGC
>NM_001164503
CCAGCATCCTGGGCTCGGGCGCTTGCCAGAGGAAAGGGTTAAGCCGTTCCCAAGGCAACGCACCAGGAAGCGCGCAAGACGTCAGCCGAGAGTTCGTAGG
TCAGCTCGAGGTTTAAAGCTCCCACGGGCCGAGGGCCGCCTGGCCAATGGAGAGGGCGCCTCCGCGTCACGTGACGGGCGACCCGCAGCTTTGCCCTCCA
GAGCACGTGGGAAGATATTTTCCCCCCACCCCTTGTTCCTTTTGCGCGGGCTCGGCCACGGGGTCGTTCTCGCGAGAGGTGCGACGGCTCTCGCGAGAGT
GAGTGGGCGGCGTGGGGAGGCGGCGGCGGTGGCGTCGCGGGCTGGGGCGG
>NM_148938
TTTGGCAGCGATCCTGATTTTTTTGTGTTTCTTACCTTTTTCTGTCCGCAGAGCAGGCAGCCAGAGCCCAATCAGATTCCTTATATTGGAGTTTTAAACT
GTAAAACAGGGGCATGTCTCACCTTGTGTTTTGAGTAACTTTATACAAGTTGAGAGGGCGGCAGTAAGCATTCTCCTCTCTATACTTAATTGTATTCAGG
ATCCTTCCAAGAAATTTCAGTTATGTCCCCAATGCTAAAGGGGTGGGGTGCTACAACAGTTGTGTGAGCAGGCAAAAGAACACCCTCTGACGTCCCCTGA
AGGGGAGGCAACCTGAAATGAGGTAATTAAACGTGGCCTTGGAGAAGTCT
>NM_026340
TGCACCTACCTGGTCCTTCAGAGCTACAGTAAAAAACATTACCTGTAGGGACCAATGGCCGCCGGGGCTTTTGTGGTGCTGATCACCTTTCTGATTATGG
ACGACATGCTAATCCTTCCCTCTTGAAGACCCTCCAGAAGAAGAAACGATGGTAAGTAACTACACCCACTCTTGTCCACTGACCAGACAGCCCTAGGCAA
AAGAGTTTTAGTTCAGGGACAGCCCCGTGCGAATTCGCACGGCCCGATGGGAATTGTAGTTTACAAGCGACTCCGGGACACGTGGAGGAAGAAGCCGTGC
TGCGCACGCGCCCTCAGCCCGCTCGCTCACCCTCTGTGGTGGGAGCTTCT
>NM_019635
CTCCACCAGCACAGTAGCTTTTGGGTTGCCAAAGTCTCACTCTGGTAGCAAGACATCTTCTTTCTGAGCTGGGCACTCCTTTTGGTGGCCTTTCTCCACT
ACTCTCACCAGCGCTTGGACCCGCCCACCCTTCCCGGGCTGCGCTCCGCCCACCCTCCCTAGCCCTGCTAAGGCCCGCCCGCCTTCCAGGGCGCATCCTG
TTCACTATCCCTGGCTGAGCTAGGGCCCGCCCACTCTTCTGGACCGCGCTAGGTTCCGCCCACTTTCCCGGGACACGCTCCGCCCACCCTCCCTGTCCGC
GCTCCGTCCCGCCCACCCTCGCTGCGCCGGCCTCTTCCCACCAGCTCGGA
>NM_013923
GCTCCCGCCGTCCCTTCCTATCACCTCACGGAGACGGGGTCGGGGTTACAAGAAGGGCGTCTCCCGCCCCACTGCCCGGCGCGTTCCGAGTAAGTCGCCG
CCCGCGGGAGGGCCGGCGGCGAGAGCGCGCAGTGCGAGGCGAACGTGCTGGAGCCAAGGAACCACCGCGTCCCAGAGATAACNNNNNNNNNNNNNNNNNN
NNNNNNNNNNNNNNNNNNNNNNNNNNNNNNNNNNNNNNNNNNNNNNNNNNNNNNNNNNNNNNNNNNNNNNNNNNNNNNNNNNNNNNNNNNNNNNNNNNNN
NNNNGAGAATGGCAGTTGCTGTGTTGGTTCCCGGCTGCGACGGTCCGACT
>NM_172402
TTGTCAGGGTTTCGGCTCAGCATTTTCACCTTCATCTTGGCGGCTCTGGGTGTCGGACTCCACGAGCCTTTAAACCGGGCTCGACTTACCGGGGCCAGCA
CGCAGACACACTACTTCCGCCTTCCGCGGGCTTCCTGTCACGTGGCTCCGCAGAGTGGCAGCCGGATGGCTCAGCTGGACCTCGCGGCGTTCCGTAGTCT
CTCCGGCTAGGAGCTGGAGGGGGCGGTCCTTCAGCTGTCGCTCGCGTCTTGACCCGAGGGCGAGCGCGCGCAGCTGTGGGCGGGGCCAGGCCTGCTGGGC
GGGGCTAAGCAAGCTCCGCTCTGAGGTTTCTCCTACTCCCCGCTTTGCCG
>NM_175212
GAGACTCCAGGATGAGCTCCCTCCCAAGCGGCTATGCGCCTGCGTGGNNNNNNNNNNNNNNNNNNNNNNNNNTGCCGCCCCGCCCTCCTATCCCGGGCTC
CGCCGCTAGGGGTGGCGGCTGCGGCTCGGGCCTGATTGTCACGGCGCGGTTGCTTTGAGGGCGCAGCAGCCCTACCGAGTGAGGCCGGCGTGAGGCCAGA
GGGTGGGAAAGCGGTCGGCGGCGGAGGGCGGCGCCGGAGGAGGGCGGCGCGCGGTGACTCATCCCTCTGGAAGATCAGACACGCTCGCCGAGCTCGCCCG
CGCCGCCGCTCCTCATCCGGGAGGNNNNNNNNNNNNNNNNNNNNNNNNNN
>NM_175226
TGTGACGCAGGGCCGCGGCGCCGGCTCCGCGTTCTCGAGTGACCGCGGGCGCCGCCTCGGGGGCCTCGCAACGGCAGCAACGGCCGAGGCAGGCGGGGTC
AAGATGGTGGCTCCGCTGGCGGGGGAGGCGCTGGAGGGAGGAGGAGCCAGACCCTAGCCGGCCGGAAACACCGACGCCCCGAGGCCTCCCGGCAGCCGCT
GCCGCCGCCCCCTGCTCCACCGAGGGACGCGANNNNNNNNNNNNNNNNNNNNNNNNNNNACACAGGACAGGAGGCGGCCGGGGGCGGAGCCACTTTCGTC
GGCNNNNNNNNNNNNNNNNNNNNNNNNNNNNNNNNNNNNNNNNNNNNNNN
>NM_001143686
AAAAGGAGGTCCCTCTTTTTAAGACGAAGTATCTGTTGCCATCTCAGTAATGAATGTGTTTCTTGGAAATTGAAGCTTAGCTCAAGCTTCATAATTGACC
TTCATTCTTGGCTCTGTTTCTATCTATCCAGACCAGAGAAGCTCTTGACACATCAGCTCCTGTCCAGAGCTGATGAGCAGGGTGGTACCTGGCAGGCATC
ATGACTGGTGGGTGGTTTTATCATAAGGAGACACAAACCAGAATTTTTACTTTCACTTTCATGCACTGGGTATATCAGGCCCAGAGCTTGTGTCTGGTGT
GTCTCAGATGTGCAGCTGGTGACTGGAACCACACAGCTAAGGACAGCTGG
>NM_001081970
CTTAGAAGGAGCAAGGTGTCTNNNNNNNNNNNNNNNNNNNNNNNNNNNNNNNNNNNNNNNNNGCTCTGAGGATGCCCTGAAACCATCAGAAGGGATGGGG
TTGGAGGGTTGCTTTGCGCAACTCTGCTCGGGTTCCAGCTGGGAAGAAGAGGGCTCCTATCAGGGCTGCACAGCCAGCNNNNNNNNNNNNNNNNNNNNNN
NNNNNNNNNNNNNNNNNNNNNNNNNNNNNNNNNNNNNNNNNNNNNNNTCCTTCCCAGAACAGCCTTTCTGTAAACTGAGTCACAGCCCCCATCAAGAGGT
CTACCATGCCCACATCAGCACCCAGCTGCAGCACAGGACCAGGTCAGTGC
>NM_138670
GGGAAACGGGGAGCGCAAATCCCTGGTATCTGCTACCCAACGCGTCCTACTTGCTTTTCTGTGAGAGAGGGTGCTTCTCCGGGGGTGCATAGCGTGGTAT
CACGCGGGAGTGGAGGAGGGGATGCAGTCTATGAGAGAAGAGTTTCCAGGGCGCCTCTAATTTGCCTTAGGAAGACTGTCCGTGGCTGCTTGTGGCCGTC
TGTGGGTTGGTGTGGGATAAGAGACAGGTGGGTAGCAGTGAGTGGATGGGGTTTGGAAAGACCTGATGCCTCCTGAGAAAGTTGGGGGGGGGGAGCAAGA
GAATAAACAAAGCAATTCAGAGGAGCTGTGGTGAGGAGATCTAGCATGCC
>NM_177391
GGAGATACTGGATGGGCTGTAAGGGGAAACTTTTGGGGGAAAAAGAGCACTCCTTATTCTTCTTCGGTGTAGAGCTGGAGGCCTGTGGGTAGCCTGAGGT
TGGGCTTGGGGTTCGAGACGACCCCTCACCGACGAGTCCTGTGGCGCAGGCAGGTCCCCACCTTCCAGGGCCTCAGTTTCCCTCCAATATGCGAGCCGAG
GCGACTTTGCGGATCTGGAGGCCTGGTGGGTACTGGGCGGGGAGCGGCCGGGGCGGTACCCCGAGCCTCCCGGGCGGGGTCTCCCGGCTCCTGCGGCCAC
GTTTGCGACCTGGGCGGAGGCCGGGGTTCAGAGCGAGAAAGCCCAGGGGG
>NM_011862
CTGTCCTAAGTAGAAAGATCCTAAAGACAAGGCTGAGTCTGTCATGTAAGCTGGTGAGCACACCCTGGTTTGAGAGGAGCACTTGAATGTGTTACCAGAC
CTCTTTGGCTTTCCATGGGAATACTCAGATTGATTCCTGGGTCACTTTCTGAAAGGAAAGCTGTTGTGTCATGGGCCAGGCACGCCGGAGCCAGCAGCAG
TCAGAACCTGGAGCTTGGTACTGTGAATGCAGCAGTGTAAGGAGTGACCTTATCTCAGCAGCCAACAGGAAATGATGAAATGTGCTGGGAGACTTCAGCT
GGGAGAGGGAGGTCAGACCTACCAGCAGGGTCGGAAGGAGGCAGGTGCTC
>NM_183017
NNNNNNNNNNNNNNNNNNNNNNNNNNNNNNNNNNNNNNNNNNNNNNNNNNNNNNNNNCAGGCGAAACAAGATTGCAACCAGCGCAAGGGGGAGCACCTTC
TGCCTCTTCCCGACCCCCTCCCCATCTCAGCTTCACCGGCTCCTTGAGGACAATCTCTCCTGATTCTGACTCTCTGGGGCTTCTAAGCAGCGTTCCCAGA
ATCCCTCGCGGCAGTCCTGGGATGAATGGAGAAGACACGCCCCCAGCGCGCGTGCGCACTCTTGGAACCTCGCAACCCAGGACGCAGGCGCGTGCGCGCC
GTCCGCTTAAATCCTGCGGTGGGCGGCGCCGTGCTCTTCCGAGCACTATG
>NM_133167
TGTATGAGGCTACTGTCCCACAAAGGCACCCACTACACCCAAAGCATCGACTCAAGGGATGCCCTAGTCCTGCGCCAGGATTCTGGCAGAGACTCAACAT
CTGACCGTACATGTTTGTGGGACTAATTGATTCTGGGCTTCCAGCACGGTGAGGCTGCACAAAAGGGGGCCGGTCGTGCCTGGCACTACGCGCAGGGTCC
TGCTGTATTGCGGGCGGGGGAGCTCAGCTGCAGCACCGGGACCTCGGGGTCAGTAGGCAGGGGCGGGGAAGCCGGGGCCGCGCCCTCCTGGCCACTCCCC
GGCCGGCGGTGGGTGGCGCGCACTCGCTTATGTCCTCCGCGCCACCACGG
>NM_172611
CTCCCCCCTCCTCCGCGCCCCAGGGAGGATATGGTCTAGGCAATCCTGGAGGCAGGAAAGTAGCACTTGTGCTTGCAGGGGGCGGTGGGGGTGGGGCGAC
GACCAGAGTCCGGTTTTGCTGTAGGACAGAGAGGAAGCAGGGAAAGCCAGGGGTAGGAGGAACCAGCGAGATTGGTGTGGCATTGGGCTGGGATGCCGCA
CAAAGGTGACTCAGAGGAGGTTCCTGCCCAAAGTAGCTCTCATCTTGCCAAGACCAAGCCCTGCAGGCAGCTTAGCCTGGCATCTCACACTGCCAGCCAA
GAGCCATTGGACAGACCTCATGTTGTGCTACACATGGGCATTGCTTCTCA
>NM_016705
TGCACGCCTCCATGGAAAGCAGTTGTGGAAATGCTTGGCAGTACCAGGGCCCGGAGCACTTTGCATGTGCATAGGACCGAACAGTAATGCACTGAAGAGG
CAGAGGGGTGGAAAATCGTTCCACGTCCCAAGAGATCGGGCAGAGGACAGGGCCAGGTTTGGGAAAGGGGTCAAGGTCCGTGCCACAGAGGGGGCAGGTG
GCTGCGGGGACGCGCCTCCGGTGGATGGGAGGGGGAGGGGGGGTCGGCTCGCCTNNNNNNNNNNNNNNNNNNNNNNNNNNNNNNNNNNNNNNNNNNNNNN
ACCGGACCGGCCACGGCTGACGCAGGGCAGCGCGGAGCCTGGCGAGTGGG
>NM_001033217
CCTCTCCTTCACCTTTCCTATCTGGCAATCAATCCATCTGGATTATTGGCTGAACCTGGGCAACAGCATTAAAAAGGGCACAGAATCGGAGGCGGGGCGG
GGCGGAGACTGGCGGGCCTGCAGACCGCAGCCCGGCCGGTGCTGCCTCGCGGGAGGGATCGCGGCCCCGCACTGTGCGCGTGGGCGCGCAGAGCCGCCTG
GATCCCCTGCGTCCGCGCTCCGGGATTTCGCTGGCGCCGGCGCGACGGCCGGGGGCGGGTGCTCTGCAGCGGCCGGGACTGGAGCGCGCACTCCGCCTGC
AGCCGAGCAGCGGCCCGGGAGCCGCCACCACCTTGCAAGCCCCGCGCCGC
>NM_010601
AGAAACAGGAGCCGCGGGCGGACCAAAGGTGCAGAGTGCGCGGTGGCCGCGGGGCCTGCAGCCCGGAATCCGTGGGCGGCGAGGGGTCGCGCGCGCGCCA
TGCGCCCAGCCCCGACGGTGCGGACGCCCCCTTGTGCGCCGGCAGCTGCTGGGGCCTGCGAGCCTGGGCCGGGCATAGCCCCCCGACGGCTACTCTANNN
NNNNNNNNNNNNNNNNNNNNNNNNNNNNNNNNNNNNNNNNNNNNNNNNNNNNNNNNNNNNNNNNNNNNNNNNNNNNNNNNNNNNNNNNNNNNNNNNTAAG
ATGCCGGCCATGCGGGGGCTCCTGGCGCCGCAGAACACCTTCCTGGACAC
>NM_025821
GGAGTGGCAGGCACAGCACGCCGAGACCCGATTGTGCCACTTTCCCGGGCACCGGGCCGGCACTGGGCGCCCGCAGACCCGCGAGTGGCGGGGAGAACAC
CTCCAGCCGCTGCCGAGTCCCCGGCTCCCGCCCGCGGGGCATCAACACAAAGGTCCTGCGGCAGCAGCTGTGCCGCGCTCCTCCTCCCCGACCAGTCCAA
GGTCCGGGCCGCGCGTCCATTGGCCCGGAGCTCCAAGGGGCGTGGTCTCACACTCCGCCCTGCCCCGCGGCCACGCCCCAAGTCCCCGATCTTTTCTTGC
AGTCGAAGAGCAGCAGCTGGAGGAGTAGGACGTGTCGCCAGGTAAGTGGC
>NM_001003918
NNNNNNNNNNNNNNNNNNNGCGGCGGGAGGCGGGCCCTNNNNNNNNNNNNNNNNNNNNNNNNNNNNNNNNNNNNNNNAGCGAGGANNNNNNNNNNNNNNN
NNNNNNNNNNNNNNNNNNNNNNNNNNNNNAGATTGGGCGAATCGCGAGCAAGTACGTGCGCGTCTCCCTNNNNNNNNNNNNNNNNNNNNNNNNNNNNNNN
NNNNNNNNNNNNNNNNNNNNNNNNNACGACGCGCGGGTAGGAAGAGGAGGAGNNNNNNNNNNNNNNNNNNNNNNNNNNNNNTCTGCTAGCANNNNNNNNN
NNNNNNNNNNNNNNNNNNNNNNNNNNNNNNNNNNNNNNNNNNNNNNNNNN
>NM_011159
TTGCACGCCCCTCGCCTTGGATGGGCCAGCCTGCAGCGGGATTGCGTTTTGGCGGGAAACCCGGGGCCGGCACAACTCCCTTGTGTGTTTACATTTGCGT
TGTCCCGAGTGCAAACACCAATCTGTGATATCTCCGCATGGTTAGACTGGTTCTGTCCCTTTGCATTCCGATGTGTACATGTTAAACGCTACAGATCTGC
AGGCCGGTGCGCGTCTTCACCCCCCCACCCCCGCGAGAGTATAAGGGAGCAGTTCCGGCTGGGCCTTCAGGGAAGAGCTGGCTAGAGTGCTGAGACGCGC
ATGCGCGAAGCGGTGCCGGCGTGATGGCGGAGGAGGGAACCGGCGTACGG
>NM_001128094
GCGCGGGAGTCCTGAGCTCGCGGGGCGCTCCCCGTGTGCCCGCCGGCCCTCCCCGCAGCGTGACCGGGCGCCGTGGCCGCGGGGAGGGGGTCCGCTTCGT
CGCCGACGGCGGGAGACCGCTTCGCAGCACAGACCGTCCTCCTCCCCTGCCGGTCTTCCGCGCCGCGCTCCCTTGTTCTCGCCCTGCCCGGCTGCANNNN
NNNNNNNNNNNNNNNNNNNNNNNNNNNNNNNNNNNNNNNNNNNNNNNNNNNNNNNNNNNNNNNNNNNNNNNNNNNNNNNNNTCTGTTCCCACAGCCGGAG
CCGCGACGCGTGGCGGCGGACCCTCGAGCCCGAGCGANNNNNNNNNNNNN
>NM_009981
GCTCGCCTGACCGAGCCGGCGGGCTCGAAGTCCTCGGGGAGGTCGGACATCGGAGCCCCAGCCCTGCGGAGAAGGCGAGGGGCAGCGGGCGCAGGGGACG
CCGGGAGACCGGCGGCAGGAGGCGCCACACATCCGGAATTCCGAGCCCGCCGACCCCGCGCCTGCCTCCAGCGCTTCGGCTCAGTCACCCCACGCGCCCG
GCCCCTCTGGAAGCGGAACTACTCTGTCAGGTTGTGGTTTTCAGGAATGCGGAGGTGGCATTGACAAGAGGGCGGGCGGGAGGCGGGACTTCCGGTCCGC
AGTCCGGTCAGATGTTTCCCGGGCGTCTCCCCGCAACCCATTTGACTTCG
>NM_011638
AGGATATGGTTTTGGCGGAGACCTAAGCCTGCAAGTAGGAATATTTTAAAGAGTAAAGGCTGATACTTTCGAACTTGCACCGCAGGGTTGGGTGTCGGTC
AAGGTTAGGCGGAGGGCGACAGGCCAACTCCAAAGACACGGCGGGGGAGGGGTGCGGTGGAGAAAGCGAGCCGCAGCCAATCGCACGCGCTCTCCCGACA
CCTGCCGCCTTGGCGCCTTTTCTAGGCTACTCCGCGCACGCACTGGCTGCGCGCGCAGTTCGCCTCCAGCGGTCTTGGGGGAGCACCTCGGTAGGTGTAC
GTGCGGAAGGAAGTGACGTAGATCCAGAGGGCCGGCCGGGGGGTGGGGCC
>NM_029977
AGTAAAGAAGAGATACTTTCCTAATCTATTCACATAAGGGCAACTCATTAGCTTCCGATTCAAACCAGAAATAAGTAAAAACAGGAGGAATGTTTTTAGA
ACAATCTACGAATGCAGTCAGATGCTCCGTTCCTTTTAATGTCTCCAGCACTCTATCCCCTTTTCTATCCCCAGCCGCCAGCGGAGGCCGGAAGCCAGAT
ATCAGCGCGGGCTGTTCCGTCCCTCACCACTCTATGGTAGTCGGGTTATTCTAGCCAGGAGAACTCTGTGGTTCCGGGGCGTGCTGGGAGGCCTGCATTT
GAAGATGGAGGCGGGAAGATGGAGGCGGTAGCTGTCACTAGGTTGGGGTT
>NM_174876
TTCCTTCACTGCGCACAGGATGAAGAGTGAGTAGTTAAAAAGGAAGGATTTTCTTCTACCCAGGGAACCGGGCACTTTAGGCTCTGCCTCTTAGTCCTAG
GAGAACACAGAGGACATGTAAATCTACCACATTTGACCCACTGAGTCAGAACATCTGGAGGAAAACCACATGTGAGGCACACTGCTTGTAAATAAACTGC
TGGTTAAAGAGAGGCGACGGTTAGTAAGGCGCTTAGCTAGCTAGATTAGAATAGAATTCTCTCTGCCCATCTGTCCTAATTAGCTTACCTCCCTGCTTCC
ATAGTGTCCCTATTAAGTCAGAAAAGAAACCAGAGCTTCTCGGAAAGGAT
>NM_173440
GTCCAACCGCGTCCTCTCTCTGCCTTCAAGGCCGATCAGTCCCGGACCCCCACCCGGAGCACCGGCGAGGAGGCCTGCAGACGCCCGGTGGGCTCCCCGG
CTCCGCCGAGCCTCCGGGTGCGCGCTCGGCCCGGGTGACAATGGGAGGGAGGGGCAGAAAAGGGTTAAGAAACTTGGCTGAAGAGCTGAATGGCGTGGAG
CAGCGAGGGGAGGGACCCGGCCGCCGCGAAGTCGGCGGCGGAGGGAGGAGCGCGGCTGCGGCGGGCGGGCGGCGAGCGAGGCGCTCAAAGTCAGCCTCGC
AGACATTGCAGCAGAGCCCCGAACTCGGGAGGCGACGGCGACCGCGGCGC
>NM_029497
AGCATTTTGATCCATCTGCCCCAGATTGTTGCAGCTAAGGGCGGGTATGTGATTTTTCTTTGCAGGCAGAGCACAGCCAGAGAACCCTTGGGGAAATCCC
AGGCCCTACAGGCCCCACCCAAGCACCAAGCCACGCCCACACCACCCAGAGACACGCCCCAGAAGGCCCCGCCCCCAGGTGTTCTACCTTCTCCACGCCC
CCTTCAGCAGGCCCCGCCCCTTCCGCCCTTTCTCACCCGAAGACCGGCTCTTTTACCGGCTTCCCCTCATAGGCTCCGCCTTTCCTTCCAGTCCCGCCCC
TTCCTTGCCGCCGGTGCTTCCGGTCGCGTGGGTTTTCCGAGGGTGCCGTT
>NM_001045515
CGGACCCTCCCTCTGCCGGCTCCCCTGGCCGTGCCACCTTCCCACTCCCGGGGCGACGGAGGCTCGCTTCACGGACCCAGGACGCGGCGGCCGCAGGAAC
CCGGTGACCAGTAAGCGCCCTGCTCGGCAGCACGGTCCCGCGTGGGCGGAAACGGCTCCGCCCTTTCACCCTAAGGGGCGGGCCTTCCGCCTGGGCAGCG
GCGCAATGCGGAAGAGCTGGACCTGCTGGAGCGGAAGTGACGCTTCGGGCGGCTGTAGCGGCGGAGGCTGCGNNNNNNNNNNNNNNNNNNNNNNNNNNNN
NNNNTGAGGCANNNNNNNNNNNNNNNNNNNNNNNNNNNNNNNNNNNNNTC
>NM_021720
ACACTACGCCCGCTGCCGAGTTGGTACTGTTAATCCCTTTTCCGAGCCCTACCGGGTGCCGCGCGCCGCCGTCGCGTTCTCAGCGACGCCGACCTCGCAG
CAGGAGAGCCGCGAGCTGCGCGCGCCCGGCCGGAAGCGGCCACCGGGAAATCTGTTGGGCGGGGCGGCACGGCCTGGCACGCATGCTCCGTNNNNNNNNN
NNNNNNNNNNNNNNNNNNNTCAGGAGCCTCCAGTCCGTGAGCAGCGCGGGGTCTNNNNNNNNNNNNNNNNNNNNNNAAGCCCCGGCAGGGCTGCGGAGCT
GCCTCGGTGCTGCGCAATGGCTGTCTCGGTGCCCGGCTACTCGCCTAGCT
>NM_146073
CCCCGTAGAGGAACTAAGTCCGCGGGGAGCGCATGGCGCCTCAGCACCGAGGGCAACGACCTGATTTCTCCTAGGGTGAAGGATGTCACCCGGGAGCCAG
GAGCCTTCCTCCGGGCGCGCCAGGCCCGCACAGTCCCCGAGCCTTGCGCTCTGGCCCGGGGATACTGGGGCAGGGACCCAAGGGAGCGGGTGCCCAGGCT
TCACTGGCAAGGAGGAGGAGCAGGAGGAGGAGCCCGGCTGTGAGGCGCGGGCGTCACCGCCCACCCGGCGGCGAGGAGGCGGACCTGCTCGGAGCGCCGC
GCGCGCCGGGGCTGAGCCTTGCAAACAAGTGTCTCTGGCAGTGTCCCCGC
>NM_026644
TTTGCACGGGGATGCAACAGGGCTCTTGAGCTGGGCGAGTGGCGGCAGGCCACTGGGATGGCTTTGTTATCCACGCGGGTGACTACTCGATCCCAATCCC
CATCTGGCTCCAACAGGAGGCCGAGCTGGACACTTCTTTACACTCATTGGAAGGAGAGGGTGACTCATGTTACACGGGGTCCGAGCTTCCCTCCCAGTAG
CTGCTAAGTCGTAGCTTTAAAAGGAAGTGACATGGGTGGGGAGAGACGTCAGCCGAGGACCACCTTTTTTTCCCTTCCCGAAGGGTCCACCCCTTTGGGT
GGAGTCTCGCTTTTTCTTTCCAGTGTTGGCTGACTTACAGCTTCTCTAAA
>NM_175229
CAGCTCCCAGAACTCTGTGCGCGGAAGGCGTGCGTCTGAGCTACTCCCGGGTGTTGTGGGTTGCGGCCCCCGCGCCCCTCCCCCCTCCTACAGAAGTTTT
TTTTCAGCCGACCTTGCAGCTTCGGTACGGAGCCACGCCTTTCCCCGCAGTGCCCGACGGGACTCGGGGTTTTTCGACTTTTCAGTAGCACGTCCCTTCG
CCTAAGGTCCTCCTTGTGGCTTCAACGCCTGCGCACGACGCACTACGGTTCCCAGAGGGCCCAGCGGCTCTCATGATTGCGTGCTGACGCACTAGGTCGT
GCTGACGCGCAACGCTGCCCAGGCGGGGTGCGAGTGGCGCAGTCGAAGCC
>NM_023480
CCAGCACCATGACCCACGGGGTGCACAGCCGGGTCGCGGAGTCCGCAACACCAGCGTCGTGGGCATCAACACTGGCGTTGGCGACTGCAACCAATCAGTG
TCGTCCTCCTACTGCTCCCAACCAACCAACTCCTGCTCTTTACCAAAATGCCACGCCCTCAATCCATCAGTGACCGCCCATAGAGTTCACAGCCAACCAG
TGCCTGTCTCGCACCGCCGCGCCGCCCCTAGCCAATCAGTAGTAGCTCCTGCCCCCCCCCCCCAAAATGTTCCCTAGCTGCCCTAGCAGCCTTGGCCTGT
AGACTCGGTCTGCAAGTGGGTGTTGGAGGAGGCTGAGCGTGAGCCTCCTC
>NM_024284
GCAGCAGCGGGACGCTGAGGTCAGCGAAAGGTCTCTGCGTGCAGGCGACTGCCCCAGAGAGACGAGGAGGCTCACGCTCAGCCTCCTCCAACACCCACTT
GCAGACCGAGTCTACAGGCCAAGGCTGCTAGGGCAGCTAGGGAACATTTTGGGGGGGGGGGGCAGGAGCTACTACTGATTGGCTAGGGGCGGCGCGGCGG
TGCGAGACAGGCACTGGTTGGCTGTGAACTCTATGGGCGGTCACTGATGGATTGAGGGCGTGGCATTTTGGTAAAGAGCAGGAGTTGGTTGGTTGGGAGC
AGTAGGAGGACGACACTGATTGGTTGCAGTCGCCAACGCCAGTGTTGATG
>NM_134126
TACGGCGGCCGCCGGGGACCTGAAGTCGGCGCCGGAGCGGGGAGGGGCGAACGTCCCGCAAAAAAGACGAGCACGTCCAGCTTTTCTGCGGGCGCGCCCA
ACCAGCTAGGCTGCCATTGGTCAGCAGGCGTTACGTGCGCGCGCCCGCACGATGTACAGGGGCGGGCCCGCAACGTGGGGCGTGTTGTGACGGCAACCTC
GCGCCCTTGCGGATCATGCGTCTTTTCCGATTGGCCAACCGACAGCCAATAGGATCAGCGTGCTGGCTGTGATTGGCTGAGACTATGTTGACGGATGCGT
GAGAAGAAATCACCGCCTCAGCGGGGCGTCTTGAAGCGCGCGGGAACTCG
>NM_011822
GGACAATGAAAGAAACTTTGCTTGTAAGTAGATGCTCAATAAACACTAGTTACTGCGTTGTTAGGGGTATTGCTTTCAGACTATGCGGCCCACACGGGTC
TGCATGCACCCTACTCGCAATGGATAGAAACAGATGGAAGGGCCTGGGTTTAGGAGGCCAGGCGGTAAGAACAAAGCGGCTACCATGGTCCTCAAAGGCT
GGATCCACCGGACCTTTCAGGATATTTACAGCGAGGGTAGCTTTGATGACAGGAGCCGCGCGCGCGGAACTCTCGGGCTCAGGCGATGGACAGCCCGGGC
ATGTTTGGGGACCGGACCGTCGCGCGACAACGCCGCGGAGCCGGCGGAAA
>NM_001039038
NNNNNNNNNNNNNNNNNNNNNNNNNNNNNNNNNNNNNNNNNCAAAACAAACAAACAAACAAAAATGATGTGGTCCTGACACAAATGTCCTACTTGGAGGG
GTGGCCTATAGTTGTAGAGGACTGAGGTGCCTCCTGTCTTGCCCGATGGAGCTATGTCAAAGCAGTAGACCCAAGCCAGAGGGTGCAGGCCTGGAGACTG
GGGACTCAGCCCAAACAGCTCAATTTGTCCCTGCAGGAAACTTGTCTGATGACTCCTCCCCTAGCCGTCCTCCCCATTCCCGCCCCTCCCCAAACACCCA
GGCTGTCTCCAACAACAGAGGCCTGACCTAAAGCCCTGAGGCCAGTTAGC
>NM_025674
CATTTCTCCCTACCGGAAATAGGAAGAAGAAAGGTGCAAGCAGGCACCCTGACGCCCCAAACTTTCTCCGCGCCCTGACGGCCCCTCCTCTCCCCGGGAA
CCCGGGAAAACGTGCCGGCCAATCAGAAGTGGCGGAGAGCGGGAGATGAGCAACTCCCCCCTGCGCATCGGCCAATAGAGCAAATGGGTGCAACTCAGAT
GGCCAATCAGAAGCANNNNNNNNNNNNNNNNNNNNNNNNNNNNNAAGTCGGACCCGGGAATTCCGAAGGAGGAGTCTGCGCAGCGCGCGCGCGCGCCTTC
ACCCAAGCCCCGCCTTCGGGGCGGCTTCCTTGGCTGTCAAACCTCGGCGG
>NM_022880
NNNNNNNNNNNNNNNNNNNNNNNNNNNNNNNNNNNNNNNNNNNNNNNNNNNNNNNNNNNNNNNNNNNNNNNNNNNNNNNNNNNNNNNNNNNNNNNNNNNN
NNNNNNNNNNNNNNNNAATCATCCGTCCTCCTCCTCCTCCTCGATTGCTCCCCACCCTTCGGTTTCCAAGCTTATAAACTGCTTCTGCTGCTGGATAAAA
ATAGCGGTGGCAGCGGCCAGGCTGGCAGCCAGGTGCAGCCCAATCAGGCAGAGAGACGACAGGAAGGCCTTCCTGGGGCCAAAGGCCAGATGGGGCTGAG
TTGAGTGGTCCTGAGTCTGCAGAGGCTTCCCTTGCCTACTCTGTGTCCAG
>NM_198421
GTGTGGGTCAGTAGCTGGTGAGGGGTGTAAATTCTGTAAAGTGAGGGAGACAGGAGACCTGGATCACAACCAGGTGGAATCAAGAATCGGACGTTAGTGG
AAGGGCTAACGGGAAGCGAGCTGAGAGCTGGGCGTTAATAGGACAGTTCTGGGAGAAAAAGAAACAACGCTGAAAGGACGCTAGAAGCGGGGTGGAAGGA
ATGATGGTGAGCTGGGAAACTGGAGAATTGCTTGTCGAGGAGGTTCAGCAAGGTAAAGATAGTGGAGTCAAAAGATTGGCCGAAAGGCAACCCGAGGAGA
TGGGCCCTGGGAATTAAAGGATGGAATGGGGAGTGGGGAAAGAGAAAGGA
>NM_027292
TCTATGCATCAGGAAGGAGCTGAAGTNNNNNNNNNNNNNNNNNNNNNNNNNNNNNNNNNNNNNNNNNNTTCCATGGTGGAATGCTTGACAATATAGACAT
AAACCCTGGGCTCATTTAATTCCTCGTATCTCGGGCTCTCACGCATTTCTAACAGACCAGGGAGGAGCTTGTGGACAGGAGCCCTCTTGCAAACAGCAAC
AGAGACTCCCCCACAAATGTCCCCTCCCCTCCCTTTTCATAAGAGAAAGGCAGGTCGGTCACGAGCCTGGCTCCACCCCTTTCCAGTCCCTCGCCATCTT
CTACCTTATACACATCCTATATCATCAGGCTGGGAGGCGTGTGCCTGAGG
>NM_152823
ATAAGCAGAGGGCACTGTGACAAGAGGGTTTCTAGACGCAAGATCTGCACCGAAGCTGCCTGCCTTCCTTCTTCCTCCCAGACCTGCTCTGGAAGAGAAC
TGACTTCTGGCATCTTCTGCTACTCCCGAGCTTCACCTGGAATTGGCCAATAGACAAAGACACTCTACGCTTCTCCGCTTCCCCGCCCCACCCCCTCCAG
CGTGACTGTAAGCCCCGACTCTGTGGGGAAATGGCAGGCCACACCTACCTGGATTCCCCGCCCAAGTGTACTTGTCTACTGGCCTGGAGACTGGTCTGGC
AGACCTCTCTGTTTCTTAGAGAGGGAACTATTGCTTCTGGACGGGCCTAG
>NM_020005
TGTGATNNNNNNNNNNNNNNNNNNNNNNNNNNNNNNNNNNNNNNNNNNNNNNNNNNNCATTGAGTCATCTCCCTCCCTCTCTGGTCATATTCGGTTCAGA
AACTACCAGGAGAAGACGATGGGGAAGAATTGTTTAAAAAAAAAAAGTTTAACTCAAAGTCNNNNNNNNNNNNNNNNNNNNNNGGAACCCTTCACGCCAT
GATTTTGGTGAATTAGCAACAAAGAGGAGGATTGGCCGCTGACGGGTACTTCTGGAAAACATTTTTTTTTCCTCTGGCTCCCGCTAGGGTGGAGGAAGTT
GGGTCTCGGCGCGGGAGGGTGTCAGGCCCAGGGACGCCAGCAGCGCAGGG
>NM_009056
CGCGCCTCCCGCCAGGCCCCGCCCTCCTTCTCAGCGATTGGCTGGTATTCTACCCAAGGACCTGCCCCTTCACCTCTGACGGGCACTATGAAAGCCAATG
GGGAGATCGCCCGCCCTCCCCGAGGCCGTTGGAGGCGGGCATGGGCGGGCCGTTGGAGGGGGCGGGGCGTGCAGCTTGGTAACCGTTGCCGGGCGCAACG
CCCCGCCCCGTGAGGGCAGCGCGAGGCTGAGGCGGGCGGGCGCCTGCTNNNNNNNNNNNNNNNNNNNNNNNNNNNNNNNNNCGGGAGCCGGAGGAGGAGC
GGCCGGCGCCGCCACCGCCGCCGCCATAGAGACTGTAGCCGTGGAGACTG
>NM_008173
ACCTTTGCAATAATCACAAATAACAAATTACAACCTCCATGCTTACCAAATGTGTACATTTAGCGAGTGGCAGGATAAACAGCCAAGTTTAAATCGGTCG
ACCGGGCAGATGAGCTGCTTTGTGGATGGGAGCAGGGAGGATATAGCTTTATTTTAGAAGATAGGAACTATTCTTCTGATAATGAAGACTTTGGTTTGGG
AGTTACCTAAAGGGTTTATTTAATAGGCTGTCTCTTACTAATCGGATCAGAGATAATGTGGTTTTATAGCTTATTATGTCCTTTTTTTTTTTTTTTGTAG
TTAATATTTGCCAATGGACTCCAAAGAATCCTTAGCTCCCCCTGGTAGAG
>NM_001163013
CACAGCACCCCTCCAAGGACCGCATTCCCCAGCGCAGCACCCGCACAGCCAGCGCTCCCGCGTTCTGGGGTCGCGCGCGGCGCGCCCTCGTGACGTCATC
ANNNNNNNNNNNNNNNNNNNNNNNNNAGCTTCTCTGGGTTAGAGTGGTGCCGGCGCTTTCGCTTCCACCGCTGCCGTGAGCGGCGCTTTCCCGCCGGTCG
CCCCCGGCGCTGTCTTCCGAGCGTTCAGTCCGCCGCGTCCTCACCGGCTCTCTTGTCTCTGTCACTGCTCGCTGGCAGCAGGCCTGGCCGCTCCCACGCG
GAGCGAGCTTCTCCTCAGGGCCATGTCCAGGCCGAGCAGCGTCTCGCCGC
>NM_001081371
GGCTGGGCTGGGGCCGCTCTGGTGAGGAGCAGCGCGGACTGCCGCGCTTCTCGGGCTGTGCGGCCCACCGACCCGGCTCGGGAGGATCGTGTGGACAGCT
CGGTCCCCGCGGGCCGCGCCCCGGTGAGCGGACGCCCGCCGGCTTTTACCTGGGCGGCCGTGACAGGTGCAGAGCGAGCGCGGCGCCGCACTCGCTCCCC
GGCCCGCCCCCCTCAGGCCTCGGCCGCCCGGCTCGGGATGAGCCGCGGGCCCCGACCGAACGTCTGCGGCTTCGGGCGCCTGGCACCGCCGCGGAGGAGC
GGCCGCCGCCCCTAGGGGGAAGGCGCAGGGAGACGGCTGAGCACGGGCAT
>NM_177115
AGACCATGCAGGAGCCTCCCCAGACGACGCCGTCGCCACCACCACTACACTTACCACCACCACCGCACTTCACAACTGCCAACTTGCGGGCAGCTAGAGC
GTCTCCGGGCCAACGCTCAGCCGCAAGCGATTGGACATTGAGTGAGGGGCGGGACTACGCTCTAGGCACCTCCTACGGCCTCCAAGGATCCTGGTGCCCT
GACGATTGGCTATGGCCTCCGCCAGTCAAACACTAGTAGACGCCCCGCCTTACAGGGGCTGGCCCGAGGCTGGCCCCGCCCCAGGGCTCCGCCCCCTTCG
GAGCCTAGTCAGCGCTGCGCTGTGTTCCGCCTCATTCGCTGAGCGGGTCC
>NM_009194
GACNNNNNNNNNNNNNNNNNNNNNNNNNNNNNNNNNNNNNNNNNNNNNNNNNNNNNNNNNCGCAGGTCGGCGCGGAGGCGCGTGCGGCCGCGCCTGCTCG
CTGCGGTGCGGAGGAGGCCGGCGCTCTCCAGGGTCGGCGCCGGGCTCNNNNNNNNNNNNNNNNNNNNNNNNNCGGCCCCGCCTCCCGCGTGCTGCACCGA
NNNNNNNNNNNNNNNNNNNNNTTTAAANNNNNNNNNNNNNNNNNNNNNNNNNNNNNNNNNNNNNNNNNNNNAGCGGCGAGCGTGCCGCGGCTGTGTAGTG
GCGCTGTGACTCTTTCTCTCTCTATCACTCTCCCCCGGCTCCTTAGCGGG
>NM_172628
CAAGAACCGGCCTGTGTCTGGATCCTAGAATGAGAGGAATGTGCCACAGCCTGATAGGCATGAAGCAATCTGTAGCAAGGCAGGGAGGAGCCGCTCCCCA
GGCCAAGGCCTGACAGTGCGAGGACTATCTGGCCTGCAGGCTGAGTGGCCCCTCCCACCCTCCCTGGCCTCCCCACTGCAGGCCGGATATCAAAGGCTGC
ATTGTGCATTGAACAGCCTCGGTCCCCCCTCCTCGTGTGCCAGGGAGGAGGCGGGGAGGAGGGACACCACCGATGGGAGGCTCCCAAGGTTCCTCTGACT
GGCGCTCCCAGGGGCCTTGGCCCAGGGAGGATGGTGCACACATGGGTGGC
>NM_007420
CCCGCACAGGTGACCTGAACGGACAGGTAGCACCTCCAGACAGCGCCTGGTTGGCGGGTTGCACAGCAGCCCTAGATTTCTCTCTCTGGTGCCCCAGCTA
GGGTAGCTGGAAGGGAGCGGTGGCCTGGCCTCCGGGGAGCCGCTGGGCCCCGCCCGGGCTAACCCCAGGAGGAGGCGGGCTAGGCTGGGAGGGTTGGCCC
TTGGTGCCTCGCCCCTCCGGGCATCCGGCCGTGCCATTGGCCCAAAGTTGTTGCACGTCACTGGGCAATTCCCCTAAAGTCTGGTGCACATAACGGGCAG
GGCGCACTGCAAGGCTGCTTCTCAGGCATTCAGGCTGCGGCTGCAGGCAC
>NM_172630
CTTAAGGAGTCCCGGGCATTTTGTTCTGATTTGTCACCCTGTCGCTCACTCTACAAACTGTATTCAGCTTTGCAGGACCTGACCGGCAATTTTCTGGCTG
GAAGCCAGTACACAGTTTCTCAAGCCTGCACTGAATGTGCTGTTTGAAGAATGGGTTAATGACCCCGGTGCATTTTTTTTTTCCTTTTTCTTCTTGTAGG
CTTATTGAATAATTACTTCAAATAGCGGAAGTGCGAATACCCAAAGTTAAACATGCTACGTTTTGCTCATTGAAAAGAAAACGAAACCTCCACAATAAGC
CCCCACAATAAGCCTCTGACCGGCTCATTGACACAAGACGCCTTCCTTGA
>NM_176832
GAAAAAAAAAAAAAAATTAAGGAAATAATTTTGAGTTTGAGTGGGAAATGTTAAATTTGGATATGACATAACTGCACCGAAGGCTCTTGTTAAAGGCCTG
GTCTAAATAGACCTGTGGTGCTATTTAGAGGTGATTGAGTCATAAAGGTGCTGTGATGACTTCATCAATGGTTTCGTCCTCTGATGAGATCATAGTTGGA
TTGGGCTGGAACCAGCAGAGCTGAGCGAGCATGGACTGAAATCCATGAAGCCGGGCCTCGGTGTTTATCCTTGCTCCGTTGTTTTTCTCTGTACTCTGTC
ACAGCAAAAAGAGTAACACAGGAACCTTCTGCTGAGAAACATGAGAAACG
>NM_025861
AGCTGCTAGTGGCTCCGTAAGGCATCTACCCTGTGCCCAGCGCGCGGCGCTAGCTAGAGACCGTTCACGTGGTCACTTGGCCTGAAAGCGCCTCCCCGTA
GGTTTTTCCTAATCTGGGACACGCAGCAGAGCAGAGTGCCCGCCACCTCTTCTGTCCCACCCGGTCGCGAGCGCGCGTGCGCGCGCGCGTTAGGACCCAG
CGGGGTAGCCGCGGGACCCTGGAGTGGGCGTGACCTCCATTGTGACGCCACGGGGCGGGGCTTCCTCTGGCTGGGACTGAGGGACAGAAAGACCGACTGG
CGCGGCGTGGCTGGTAAGGGACGCGGATTCAGCTCACTTTGGTTGCTCTT
>NM_053252
TTCCTTTCTAGGTCTCTACTTTACAAGCTTGGGAAATGGGGTACCAACCAGTACCAAGGTTGCAGATATAAGGGAGACAGCAGAGGCAGCTCTTTTGGAG
GGTGGCACCAAGTTGAGGGCTGCCACCTCTTGGAGCTCACACGTCACCCTAACCCCATTTGACTCGCGGGCGCCCATCAAACCGGCTTTGCGATCGGTAC
TCATTCCTTCCACCCCCGAACCGGGTACCCGGGTGTCCAAGTCCGGACGCTAGATCCCGGAAGCAGGGTCGCCCCGCCCCGCGCTGCAGCCCCGCCCGCC
TTCGGACGCGGGGCGAGGGGGGGGGGTGCGGCTCCAGGAAACGGCGCGCT
>NM_007600
AAAAATACCCCTTGCCCTACCCTCTCTCTGGCCGGCGGTGCCCTTCTGTCCCAGTCCAACCCTTCTCACCCGGACCGGCGACCGGCTCCTCCCGGGAGAC
AACTCTGCCATTTACCAATTTGTCCTCTCGCAGAGCTGGCTTAGAGTCTGCAGAGGAAGGGGGCGGGGGGAGGGGACTGAAAGACACCCTAAGTAAGAGA
TAGTAAAAAAGTGTTGCGGGGGAGATAAGGGAGAGCCTAGANNNNNNNNNNNNNNNNNNNNNNNNNNNNNNNNNNNNNNNNNNNNNNNNNNNNNNNNNNN
NNNNNNNNNNNNNNNNNNNNNNNNNNNNNNNNNNNNNNNNNNNNNNNNNN
>NM_144538
TTTGAGTGACAATCTGAGCGAGAAACAGAGCTGAGACCACCCCCGAGAGCCATTGTAGGTTCTCAAACAAGGGTGGACCAAAAGTGCAAGGCAGAAAGTG
ATAGGGAAAGGCGGAGGCCAGCTCTGGATGCAAGATGATGGAACCAGTCCCGTTCACTCTGGCGGGTCATTGTCCCCAGGCAGCAAGAGGGACAGGGCTG
GGCCGGCAAAGGGGCGGGACCGGGCACGTGGCCTGGGGCCCGCCTCTCAGACACGTGACCCGCCCAGGGCAGGGGAAGGGCTCCGGTGGGGCGGAGCCGC
AAACCCAGGGCGGCCAGCGGGACAGACTGGCGGTGGAGCGATTGACAGGC
>NM_010638
GCGCGCGCGGTCTGGGCGGCATCTGCGGGGATGCGCAGCCGCTGGTTGCCGGGCTCCGAGCAGTTTCCCTTTTAAATGTCAGCGTTCGGGGCTGGAGGGG
CAGCACGCGGCGGCGGAACGGAACGGTCGGATTGGCCGCGCGCCGTAGTTCTAGACGCACCTCTCCACCGAAGGGCCCTTCTGACTGGCAGGGGGAGAAA
GTAAACAGAGTTGAATCACCCTCCCCACTGGCCAATTGGAGGGGGCCTGGATTGTGACGTGATGGGATTCTGCGAAATTGTTACTGAGCTGGAGAATGCC
GGAGAGGCGCGGCGCGGCAGGACCAGGGGCTCAGCGGCCGTCGGCGGACG
>NM_028208
AAAGTAGCACAGGCGTGCAAAAGGAGGTCAGCAACCCGCCTCCTCCCCGGGTGGGCCGGTGAAGCGGGCCTGGTGCAGCCATCCGGAGGTCCCTGGGTAA
AGGCCACTCTGGGACACGGCTGCTCGGAGAAGTGCGGGGGAAGCCTCCTTCCTCCACGCCTAGTGAACCAAAACTCCACCAAAAGCCACCGAGCTCGAAG
AGCCGGCCCAACCCAGCGGTGCTGCGGCCCTCCCTGACCCGGAAGTGCTCGGCGGCCTCGGCGAGAACGCGCCTGAGCCANNNNNNNNNNNNNNNNNNNN
NNAACTCCCGCCGGCGGCTGGGCTCTGCCGGAGGCGCGCCCGATCGCGGC
>NM_001080706
GGAGTCTCCTTTCTCCAGTTTGTTCCTGTTTGGAAGCCGCCTAGCTGGGTAGTAGGGTCAGGATGGAGAGAGCACTTAGAGACCGAGGTTTGGAACTTTC
GGAACTTTAGCTAGGTGATCTTTATCGCTCTCTGGAAGATCAAGACCTCTTTCCGTTTCTCCCATTAATCTTAAAGACTGGGAGCCGGGCTCCCGATCCA
CGCTGCCAACCCGCTCCCACTGCCGCGGGGCGCTGCTACATTCCGCTCGCCGGCAGGGAGTGGGGATGGGGGGGGGGGGAAAACGTGCCGGTGACGTCAC
TTCCGGCGTGCAGACGCTAAGTCCGGCGTGCCGGCGTCTGCGTCAGCAGA
>NM_198300
CCGCGGCGGCCGCGGACCCGCCACACAGCCTCCCGGCGTGGCTCCCAGAGGCCCGCGGTGGCGCTGCGCGGCCGGCGGGCGACCGCAGAGGGCGGCGGGG
AGTGAGGAGGAGGAGCCTGGGGCCGGGAGGCGGCGGTCGCGGCCCGGGTTCCTGCCGGTCCGCCCAGGGTTCCGGTCCATGGACCGCCGGGGCGCCGAGC
TGCTGCCGGCGGAGGAGCTACCTCTGTGAGGTAAGAGTCGCCGCCTCCGTGCGCGCCGGGGTCACGACGCAGGGGCGGCTCGGAGCAGCCTGGGAGATGT
AGTCCTCGGACCGTCCCCGCTAGAGGCTGCACANNNNNNNNNNNNNNNNN
>NM_016861
GCGCCTCTTAAACGGCTCTGCGGTTTCCAAAAGTGTAAACCGCTCTGACCTCGCTCAATCCTTTTCGACTTTTTGCAAAGCACAACGCGTGGGTTTGTAA
GGTCTGCTGTAGGTGGGGACAAGGCTTAGGTCTCACCTAGCTTTCATGCCGGGTTGGGAGCAGCAAGAAGGCTGTGGGTAGGGCGGGAGGAGGTGCGGGC
GGAGGTTCGGGGCTGCTGGGCGGAGTTGAAGAGCCTAACTCCCGGATTAGAGTCTGGCGAGGTCCTGCGGGCCCGCTGGGAGTGGAGGCGCGGGCCGGGC
GGGGCTGCAGCGACGCGGCCGGGGCGGATCTGTCCCCGCCCTCGCTCGCG
>NM_009166
NNNNNNNNNNNNNTTTTACGCTTACTGTTCTTTTCAAGCTCTCTGTGGGCAAACCCTTATAGAGACCACAGGGCCAGCGTCTGGAGTCACTCGCGGGCAG
CCCAGGGTAGAAAGGGTTAGCGGGTGCGCGCGCGACATCCGCGGGAACCCGCGGGCGCGCGCCCCGCTCACAGGGACGCAGGCTTGGCGGCGGGCTCTTC
CTCGCCTCCCCATTGGCGCACACGCCCCTTCCTGTCACGGCCGGCCAGGCCCCGCCCCCTGGGCGCTGCCGGAGTGGACGGTTCCAGGCCATGCTAATGA
GGGGCTGGTCGCCGCCGCCCATTGGCCGGCCCCAGTGTCGGTGAAGTCAG
>NM_001033172
AGCCCCACTCAACATGGAGACGGCCAACCCGGAAGTNNNNNNNNNNNNNNNNNNNNNNNNNTAGGAGCCGCGGGTTGCTGGCCAGGCCTCACCCGGTGAC
ACCGCCCGGCCTCGGTTTGCCACCCGCGCTCCGCGTCCCTCCGACACCGGTCCAGGTCGGCCGCTTCCGCCCCGCTCGCCCAGGCCTGCGCCACTCTTGG
GGGGGAGGAGCCGAGGCGAGGCCGCGCGGGCGGGCGGAGGGAGCCAGGCCCCACGGCCGTCGACGGTTCGTATCAGCCGGGTCGGAGGAGGANNNNNNNN
NNNNNNNNNNNNNNNNNNNNNNTAGGGGCGCAGGTTTCAGGATAGCGGCG
>NM_178421
TGCCATTGGCATCCTCAATACCCCGCAGTGAAAAAAACAAAAACAAAAACCCAAGCTGGGTTACCGGCTGAGGTCTCCACGCTCGTGCAAAAGCAAGCCC
CAGCCACCGCCTCATTCAGTCGCTTTCTGCACAGCCATTCCCTCCCAGCAAGCGCCGCCCGCCCCTTCCCCGATCGCCACCAATCAGCGTCCCGACCGGC
GCCCGCGGAGTCAGGTCCGCAGCCATTGAGCGCCAGGGCCCGAGGCGGCGCCTCACCCGCCCCCTCGCAGGATGCCAGGCGCCCCGCAGCTGGTGAGGTG
GGCGCAGCGCACGGGGCGCAGGAAACGCGCGGGGCTGGAGAAGAGCGCGC
>NM_010123
GCGACCCTAACGCGGCCTGCTTCCGCGCACGTCATTTTGGCTATGACTGTGTAGACACTGCCTTTTCTCGTCGCAGATCAGACCGCAAATTTCCCTTTCC
CACTCTGTGTCCGCGGGGGGCAGAGGTGGTCGGAGAAAACGGTCCCGAAGGTTCCCTCCCGCAACCAAAGAACACCACAGCTCGCGCTGCTCGGCACCCA
GCGCCACGTCAGCCCGCGCTCGAGACGCCAGCGCGCCTGCGCGCGGAGAAAGGCGGAACATGCGCAAAGGCCTGCCTCCTACATCCGGGGCTCGGGCGGC
GGCGCTGCCGCCGCGAGGGAATCACGTGGTTCCTTCCTTTCCGTCTCTGG
>NM_023500
GTTGTTTATTGAATTGACTGCCACAGGGCTCCCAGCACTGCCCAGAACAAACGGACTCTAGGACCCAGCGGCTGCAGGCGGGCCAGATCGGTTGATGGCT
TCCTGGGGGGGGGGGGGGGGGACTTTGCCCCCAGCGCGGGGGCGGGACGGCCGTGGCCCGGGCTGTCAGGGGCTACGGGTTCGCGGCCCGCCCGGAACAG
TCTGTGACGAGCGGCCAGCGAGCAGTGTGGCGCGCGCCGGCGGCTGCGCACGGGGCGCGTGGGCGTGTCCCAGCGGGGCCACGCTACCTGCCCCACCCCC
GCTGTTTCGGTTGCCCCCAGGCCGGGTGGCAGCGCGCGCCGGGGCCCGCG
>NM_027409
ACAAGCCTTGGGTATTCATTGTATGGAATGCATTCTGAGTTGGGGAGAGGAGTGAATGAGGCAGACGTCAAAGGTCACCACCAAATGAGTGCAAAGAGAT
TGCACTCAGAGAAAGCCTCTAATCCTCTGGGGGCGGGTGAGGGGGGCGGAGGAAAAGGAGGGGCGGCCAGAGGACAAAGGAAGTAGTTTGAAGCATAGAG
AAGGAAGAAACCCCAGAAGCCAGGTGGCAACACAGAAGCCCCGCCCCCGGCTAGACCCCGCCCCGGGCCCGCCTTTCCTTCCTCTTCTCACCCACCCCCC
AGTTGCGACTCATCCTCCTGGGCGGGGAGAGGTGGCAGTCGAGTCCTCCC
>NM_010200
CTGTGCTGCGACGGTGCCGCGCCCAGAGCAGCAGCCACAGCGACGATGCCAGGCCATTACCTGTTTGATCCCTGCGGGAAAGCTGGCACCGGCCAACTTT
TGCCGGTCTTCAGGCGGCGAAGTTGCAAGGACTAGTGGAAGCGCCGGAGGGGCCAGGGCGAGGGCGCGCTNNNNNNNNNNNNNNNNNNNNNNNNNNNNNN
NNNNNNNNNNNNNNNNNNNNNNNNNNNNNNNNNNNNNNNNNNNNNNNNNNNNNNNNNNNNNNNNNNNNNNNNNNNNNNNNGACACAGGGCGGGGGTGCCG
CGAAACTCCGACCCGAGCCGCTTGGACTTGCACCGTGTCCTCGGGGCTCA
>NM_010547
GGGGCGAGTGTNNNNNNNNNNNNNNNNNNNNNNNNNNNNNNNNNNNNNNNNNNNNNNNNNNNNNNNNNNNNNNNNNNNNNNNNNNNNNNNNNNNNNNNNN
NNNNNNNNNNNNNNAAGTGTGTGTATAAGTGTGTGATGTTTATCAGTGAGGAGAGCTCTGGTGTTCTGCTGGCCGACGCAGGCTGGCGATCTAAGACTTT
TCTTTGGAACAGAGTATGGCACTTTGGGGTTTTGATTCACTGGTTAATCTCCAAGCCTTTGAGTCTGTGTTTTACTTCCGGATCCCGCACTTACGACACC
GGAAGCCGGAAGTGGAGTTTTCCACTGCAGAGAAGGGAAGGGTGACCGCC
>NM_008621
GCAGTAGTTGGACATTTTGGGATCCGCTTCGGTAGTTCACAGGTCGTGCGAGTAAGAGAGAGAATGGAAGCTCCTGTCTCGGAATTTTATCTTTTCAGGG
ATGCTGGCTGCGCATCTCGACAGGGCCCGCAGAGGCGTGGTTAGAGCGGAGCTTTCAAGCAACGCTAAACTGCGCCTTCTCCAATCGCTAAGCACAAGGA
AGGCCAAGGCGTGGGTGGGCTTAGGGGCGGGCCAGGGTGGAGAGTAGGCGGAGCGTGGGTACTGCTCTGCTTGGCCCTCCTGGCTCTCAGCGCAGCTCTT
GATCCCTGCCTCCTCCGCCGCCTTAGTCTAGCTCGTCTCTGAACAGGCCG
>NM_025729
TCGGACCTGGGCGAGCCCTCGCGGCGGGGAGGAGGGAGGGAGATTCATTTATCACCTTTCCTGTGGGGACCCCGCCCTCTGGTTCCCGTGGGGAAAGCCT
CGCGAGATCGCTTACAGCAGGCCCGGGCGGTGCCATCTTTGTGTCTGGCGAGCGAAGGCGCCCGACGGAAGCCCTGAAGCCGGCAGCTCTTTGGCCCAAC
CTCTCCCAGAGACCGGATCCAGGAAATACGAGGCGGGCTTCAGTGGGAGGGACGCCGCGAGGGAGGAGGAGGAGGCAAGGGNNNNNNNNNNNNNNNNNNN
NNNNNTCACACCGGATCTGCCCTCGGCACGGCGCGCAGTCAAGGGGGTTC
>NM_008892
AGAGAACCCCTTTTCCCATGCGTCCTACGGATTGTTAAAATAGCGTGCATGCGCTTGCGCAGTGCCTTTAGGAGGTTTCTTTTCAGCTCCCGACCGCCTC
CTTCTCCAGGTCTCCCCGGTCCTCGCCGAGGTTCCCGCTTTTCGCTCAGGGGTCATCACAGGGCGCCAAATGCACTCCCGCGGGAAGGCCGGGGGCGGGG
CGCGGCTCAGCGCCGCACGTCAGTGGCCTTCCGGGCGGAAGTCCGCAGTCTTCCAGGCCGCTGATTGGCTTTCGTACTGGCGCCTATCTTGGCCTCCGCG
CCAGTTTCAGGCTGGTTGGCGCGGAATAGAGAGACTATCGGACCATGGCG
>NM_175358
NNNNNNNNNNNNNNNNNNTTCATGAGGTACTACTGTGCTGTGTGCATCTTTTGCACAGTGCCTTTTTGTACTTGTGTGTCTGGGGGTTGGGACAGCAAAG
AAAAGGAGATACAGGGGAAGGAAGAGGGGAGAAACCAGAACTGAAGAGAAGGTGGATGCAGTGCAGTAAAGGCAGATGGGCGGACCCACATTTCTTGGGT
TTTACATTTGGCGGAGGCCCAGCCCAGCAGGCTCAGAGGAAGTNNNNNNNNNNNNNNNNNNNNNNNNNNNNNNCGAGAGGTGGAAAGGGGGAGGGGCTGC
AGTCCCTGTGAGTCCTGCGGCCTGGACTGCTAGGCAACCACCTTCTGCCC
>NM_019496
NNNNNNNNNGCCTTTCCCTTCGCTTTTCCGCCTTCCATCCTCCGCCAGGAACCCGGCTCCCAGGAGGCGCGAGTCGGGCGGGACCCACCGTAGGCGCCAA
GCCACCAAAGCTCGTGGCGCGCGCCGCAGGCGGGGGCGCGAGCACGCCCGAGAGCCTTGGCGGGGCTGGGCAGCCCGGGCCGCCGAGCCGCGTGTGCGCG
CAGACCGCGANNNNNNNNNNNNNNNNNNNNNNNNNNNNNNNNAGCGTGCTCGCCCCCGCCGCCAGCTCGCCTCACTTATGGGTCGGAAGCGCTGCGTGGG
GGAGACTGTTCCAAGATGGCGGCGGGTTGCTGTGGGGTGAAGAAGCAGAA
>NM_009653
GTCCTCTCCACGTGGACTTGCCTTTAGTGGCCTCCTTCATGGCTGAGGGAACTGAAGGTCAGAGGGATGGTTCTACAGAAGGTGCCCTGGATTTATAAGG
ATGGTCTGATCTCAAAATCGAATGAGTTAGTTTCACTACCCCAGAGGGAGTAGAGGAAGAAAACAGAAAGAGAAGGCACAGAACAAGGGGAGTGAAAGGA
GACTACTTTGCTTTTTATCTTTAGCAGAGGCCTGAGATACCTTAAGGCCGAGGCGGAAGGGGGTGGGGTGGGGTGGGCGGGGCTGAGCAGGAGGCTGGGA
TGAAAGCTGCTTCCCAGCCCAGCCCACAGCACTCACCGTCTTTGGTTCGT
>NM_027153
NNNNNNNNNNNNNNNNNNNNNNNNNNNNNNNNNNNNNNNNNNNNNNNNNNNNNNNNNNNNNNNNNNNNNNNNNNNNNNNNNNNNNNNNNNNNNNNNNNNN
NNNNACGGGACAAGTGGTTAGAAAACATTCTTGCTCATACGAAGCGTTGGGTGACAAGATGACTTGAGTGAGGACAGGTTTTCCAAGAGATTCTAAGGGG
CTGCAGAGCACTTGAGTGTCCCATACATTCCTGGGAGGCGGGCAGCGCGCCCCCAAGAGGCCGGGGTGCGCATCACTCTTTGGACCGACTTTCAAAAGGC
AGATCCAGAGAGCCATGGGGCGGAGTCAGAGAATCCAAACCCAGGGTAAA
