# Supplementary material for: EKLF/KLF1 expression defines a unique macrophage subset during mouse erythropoiesis
Source: eLife. 2021 Feb 11;10:e61070. doi: 10.7554/eLife.61070 (PMC7932694; doi:10.7554/eLife.61070)
Supplement: Figure 5—source data 3. [file elife-61070-fig5-data3.fa.zip › Fig5data3.fa]

>NM_001011874
GGTCATCCTCTCCCTCGGAGTCAGCTGGTGGAGGAGAGGCTGCGGGAGGAGGGAGCGCGCGCGAGGGGAGGAGAGGAATGTGCAGGTCCGAGGAGCTCCG
CGGCGGCCGCTGCTGCTCCTGCTGCTGGCGGCGGCGGCGGCTCGTGCTNNNNNNNNNNNNNNNNNNNNNNNNNNNNNNNNNNNNNNNNNNNNNNNNNNNN
NNNNNNNNNNNNNNNNNNNNNNNNNNNNNNNNNNNNNNNNNNNNNNNNNNNNNNNNNNNNNNNNNNNNNNNNNNNNNNNNNNNNNNNNNNNNNNNNNNNN
NNNNNNNNNNNNNNNNNNNNNNNNNNNNNNNNNNNNNNNNNNNNNNNNNN
>NM_011283
NNNNNNNNNNNNNNNNNNNNNNNNNNNNNNNNNNNNNNNNNNNNNNNNNNNNNNNNNNNNNNNNNNNNNNNNNNNNNNNNNNNNNCTGGAAAAAAATAAC
TGAGGTAATTAGAAGAGAGGTATCTGTGAGTTGAGTACTTTCTGCAGAAAATGATGCCCACAAAAGAGACAATCTAATAAGGACTCTTAATAGAGAGACT
TCAGGGCTGTGGCACCCTTGAGGTGAGCTACTTCTGGAGATTAACATCACCTTGGATTAAATTAATTGGCTGTACTTAATCTGTGAGCACACATGCTAGT
AATAAATCCAAAGACATTTGTTTACGTGAAACAAGCAGGTTGCATATCCA
>NM_001195662
GAATAAAATGCTTCTTTGATTCCATGCCACACTATATGACATGCCACAAAAGATGGATTGAGTGGAAAAATATCAAAGTGGGTTATTTAATCTGCTGTCT
AATTTATCTGCTGTAGCCTCAACATTCCTTTCTTAGAAGGAGAGGGCTGTACTTATAACAACGGTCATGTATCCCAGCTAGGATCATTCTGTGCCAGTGC
TTGCCTTGGGGTCATGTGAGGTGTTTGCTGTTGCTGTAGGGAACACTGTTGACAATGCAAACACCACCTCTTACCCCAACAGACAGGACAGACTCATAGC
AAGCTCAGCCTTTGCTCAGATTCTCCTCTTGATGAAACAAAGGGATTTCT
>NM_011441
TTCGTCTGGGGAACACAGATGGGGTATGGGTTCTAAGAAACATTCCCGACCGGTTACTGAGCTGGGAAGTGGAGCGGGAGCAGTTTACTTCCTGCTTCGC
CGCGGAAAAACTCAGCTAGGGCCGAGCGGGAAGGAGGACGTGGTCTCCGAGTCGCCAGCTGCTAGGGTGGGGTTTCGGGGCACGATTAGACAGAGATTCG
GACAGTTACGTGAGACCCCGCCCACCCAGGATGCACGCTCCCAACGGTGTGCGGAATGAGCCCCCGAAGTTAATCTTGGGGTCAGACGTTCTCAGCTCTC
ACGGGAGAGGCTAGCAAAGCGAAGATTGCAGGGTCTGGCCTGAATGTTCT
>NM_001289465
TTCGTCTGGGGAACACAGATGGGGTATGGGTTCTAAGAAACATTCCCGACCGGTTACTGAGCTGGGAAGTGGAGCGGGAGCAGTTTACTTCCTGCTTCGC
CGCGGAAAAACTCAGCTAGGGCCGAGCGGGAAGGAGGACGTGGTCTCCGAGTCGCCAGCTGCTAGGGTGGGGTTTCGGGGCACGATTAGACAGAGATTCG
GACAGTTACGTGAGACCCCGCCCACCCAGGATGCACGCTCCCAACGGTGTGCGGAATGAGCCCCCGAAGTTAATCTTGGGGTCAGACGTTCTCAGCTCTC
ACGGGAGAGGCTAGCAAAGCGAAGATTGCAGGGTCTGGCCTGAATGTTCT
>NM_001289464
TTCGTCTGGGGAACACAGATGGGGTATGGGTTCTAAGAAACATTCCCGACCGGTTACTGAGCTGGGAAGTGGAGCGGGAGCAGTTTACTTCCTGCTTCGC
CGCGGAAAAACTCAGCTAGGGCCGAGCGGGAAGGAGGACGTGGTCTCCGAGTCGCCAGCTGCTAGGGTGGGGTTTCGGGGCACGATTAGACAGAGATTCG
GACAGTTACGTGAGACCCCGCCCACCCAGGATGCACGCTCCCAACGGTGTGCGGAATGAGCCCCCGAAGTTAATCTTGGGGTCAGACGTTCTCAGCTCTC
ACGGGAGAGGCTAGCAAAGCGAAGATTGCAGGGTCTGGCCTGAATGTTCT
>NM_001289467
TTCGTCTGGGGAACACAGATGGGGTATGGGTTCTAAGAAACATTCCCGACCGGTTACTGAGCTGGGAAGTGGAGCGGGAGCAGTTTACTTCCTGCTTCGC
CGCGGAAAAACTCAGCTAGGGCCGAGCGGGAAGGAGGACGTGGTCTCCGAGTCGCCAGCTGCTAGGGTGGGGTTTCGGGGCACGATTAGACAGAGATTCG
GACAGTTACGTGAGACCCCGCCCACCCAGGATGCACGCTCCCAACGGTGTGCGGAATGAGCCCCCGAAGTTAATCTTGGGGTCAGACGTTCTCAGCTCTC
ACGGGAGAGGCTAGCAAAGCGAAGATTGCAGGGTCTGGCCTGAATGTTCT
>NM_001289466
TTCGTCTGGGGAACACAGATGGGGTATGGGTTCTAAGAAACATTCCCGACCGGTTACTGAGCTGGGAAGTGGAGCGGGAGCAGTTTACTTCCTGCTTCGC
CGCGGAAAAACTCAGCTAGGGCCGAGCGGGAAGGAGGACGTGGTCTCCGAGTCGCCAGCTGCTAGGGTGGGGTTTCGGGGCACGATTAGACAGAGATTCG
GACAGTTACGTGAGACCCCGCCCACCCAGGATGCACGCTCCCAACGGTGTGCGGAATGAGCCCCCGAAGTTAATCTTGGGGTCAGACGTTCTCAGCTCTC
ACGGGAGAGGCTAGCAAAGCGAAGATTGCAGGGTCTGGCCTGAATGTTCT
>NM_025300
TTGAACCTGTTCACATCATTTTGGATTACTTTTCGCTTCATGAGGCCCCACTTTTACCGTACAGCGTGTTCAGTCATTACAGGGCAGAAGAGAACAGTTT
TCGTTCACAAAATGGTACCAAAGCCAGAGGATAAAGCATGATCTCACAAAAGTTGATGCAGTTCCCCGAAGTAAAAAGACATCAAGCCTGGAAGCTGGAA
GACATAGCCTACCGACGCGGATGCGGTCGCTCTGCAGCACGACAGGGGCGGGGCAGTACGGCCGCTGCAGCGCGACAGGGGCCGGGCGGAGCCGTAAAGC
AACGCGGAGTCTACGCCGCTTCCTGGGCGCCCTTGAAGCACCGCGGGTCA
>NM_001177658
TTGAACCTGTTCACATCATTTTGGATTACTTTTCGCTTCATGAGGCCCCACTTTTACCGTACAGCGTGTTCAGTCATTACAGGGCAGAAGAGAACAGTTT
TCGTTCACAAAATGGTACCAAAGCCAGAGGATAAAGCATGATCTCACAAAAGTTGATGCAGTTCCCCGAAGTAAAAAGACATCAAGCCTGGAAGCTGGAA
GACATAGCCTACCGACGCGGATGCGGTCGCTCTGCAGCACGACAGGGGCGGGGCAGTACGGCCGCTGCAGCGCGACAGGGGCCGGGCGGAGCCGTAAAGC
AACGCGGAGTCTACGCCGCTTCCTGGGCGCCCTTGAAGCACCGCGGGTCA
>NR_033530
TTGAACCTGTTCACATCATTTTGGATTACTTTTCGCTTCATGAGGCCCCACTTTTACCGTACAGCGTGTTCAGTCATTACAGGGCAGAAGAGAACAGTTT
TCGTTCACAAAATGGTACCAAAGCCAGAGGATAAAGCATGATCTCACAAAAGTTGATGCAGTTCCCCGAAGTAAAAAGACATCAAGCCTGGAAGCTGGAA
GACATAGCCTACCGACGCGGATGCGGTCGCTCTGCAGCACGACAGGGGCGGGGCAGTACGGCCGCTGCAGCGCGACAGGGGCCGGGCGGAGCCGTAAAGC
AACGCGGAGTCTACGCCGCTTCCTGGGCGCCCTTGAAGCACCGCGGGTCA
>NM_008866
AGCAAGAGCTCGCCCCGCCTAGCCGCGGTCCCAGCAGCGGTCCCTGCTACCTGCCGCTGGTCCAGGCACTGCGGGCGTGGATGGACAGCGAGAGGTTAGC
AGCGGCCCGCACTGCTCCAGCGCGGTGCGGGAAGGCTCACTATGACGCGCACGCGCGGCCGAATCGGGGCGCGAGCTCGGGGCCGAACGCGAGGAACAGT
GCANNNNNNNNNNNNNNNNNNNNNNNNNNNNNNNNNNNNNNNNNNNNNNNNNNNTGGGACTTTCGGCTGCCGGGAGCCCGAGTTCCCTTCCGCTTCCGAC
GCACTGTCCGCCAGCCGGTGGATGTGCGGCAACAACATGTCCGCTCCGAT
>NM_001159750
TTTTAGTCGGTTTTCATCAGCAGGCTAGATGGTTTGAATATCTGAGTCCAAGAGTGAGCCTCAGTGCTCATGCGCTTTAAGCCCTCGGCAATGCCTGTCC
TGCGTCCCAGAGAACGCTCTGCCGGAGGGGTTTCGATGGAACTCGTAGCAACCTACCGCCTACTGCCTGATCCCTCTGGCGTGAAAGCCGGACTCCGTCC
AACTCCAGCTCGCCAGCAACGCGAGTCCGGATAGGGCCGGAAGTTCCAGACTGCTGGGGGCGGGAATAGATTAAAAGAACAGCGCACGCCTGAGCGAGCC
ACTTCTACTTTCCAGTCTCCTGCGATCGATTCGTAGTGCCTGTGTGGCGC
>NM_001159751
ACGCGGAGTCAGTCANNNNNNNNNNNNNNNNNNNNNNNNNNCGCGCCCTCCGGGCTTTCAGGTCCGTGCTGCCCACGGCCGCAGTGAGCCCAGGACTGAA
GCCCTCGACGCTGGGCTGAGAGAATGTACGGTGGCCGCCGCCGGTTACCCCAGAGCGGCTTCGCTGGGTGCCGCGGTCAGTTGCAGACGGGCCGTAAAGT
GTGTTTATCCCAGCTCTGCCTTACACCCACTTGGTAATCACAAACAGAAAATACGCCGCCCCTTGGCAAGTCGGCCTGCGTGCGATGTGCCGGGCAGCCG
GCTGCTGCTGCTCCGCGGGTATGGTGCTGAGGCTGCAGCGGGACGGATGA
>NM_001290372
CTCAGCGAGGGACGAAAAATGCCATTAAGGTCTAAAGTGCACATCAGACATGCCAAGCATTTGGGAGAGCCCAAGCGAGTGGAAGAGTCTCGGCTCTCTC
TCAGTTGGGGGAAGGATGCGCCTCGGTCTGAGGACCCGGGGCGGGCAATTTGAGCGCAGGTTGAGGAGGTGACACTCCCGGAACGCACTACCTCCCTTTC
AGAGAAGCGCATCACAGGCCGGCTGGCGGAGCTGAGCTTCAAGTAGGCGCTCAGACCGCGCCCGGAGCGCTGCGGGCAGCAACACCAGACAACTGAGTAG
ACCGAACAGTCACTTAAGGGAGAGAGGGTGGGGATTGTCCTTATCGGGCC
>NM_021374
AAGCATCTCTTCATTCACAAGGCCCCAGTACTCATTCACAAACTCTGGATCGCCCCCACCCCACGGCGTCCCCCGCAAGCTAAGGCCAGGGGATAAAGAG
AAAGGGCCTTACAGGCACCCTCAAAGCTCGCTCCCGCCGCACCCATTATTTCGTTGCGATTATAAGAGAGGAGCCAGGACCGGGGCTCCGCTCGCCCGAT
TTGGGACTAGGGAGTACCCCCAGCCTCCGAGTGCTGCGTGCTGCCGCCAGAAGGAGGCGAGCCAGGGGATTGCCCTGCCCCAGGAAAGCGAGCGAGCGCC
GGGGCGGAGAGGAGTCAGAGAAGGGAAAGGAGGAGGAAGAGAGAAGAGCT
>NM_001177795
AAATCAGAAGGGTACCATGAACAGATGGGGAGCTGCCTCAAAGGTCCCCTCATATGGCTTTCACTACACATTCATTTGTCATTCCTGAAGCTTGTTCTAA
CTTGAGACACAGGGCTACAGCCGAGTGACTCACAAAGAAGAAACTTTCTTTACTCACCTTCAGAGGGCAGTCTTGGCATACTCACTCAGTAAGCAGATCT
AGCTGGAACAGACCGTTAAGATAGGTGGATAAGCCACTACTGATCCACAGAAGGGATCAGCCTTTGGCTTTGCTTTGAGTAACTTTGCAAGAAGGTCCAC
AGCAGACTCAGACATGGGCCAGCATTAGAGAGCCAAAGAAAAGAGAGGAT
>NM_133826
GCCTGGCCCGCTGAGATGTTTAATTCAAACAAACCCAAACCACTCAAAGGTCATAAACCAAGCTTCTTCAAAGATTTTTGGCTTTTTGGCACCAGTGGCC
TGCAGGGTGGCGAGCTCTGCCAGTTTGAAGTGACCAAGTTAAGTGGCCTGGGAAAGGCCATTTGGTGCGCGGTCCAGCAGTTTTGGGCGCTCTCGGCTTC
CGCCCTCAGCTGCGGTCACGTGCGGCTGCTCACGTGCCAGACGCTGCTGTCACTTCGTAGCTGTTCCGGCTTCCTCTGAGTGAGGCTCGCAACGTCTCCC
ACGGAGTCGCCTTCGTTCTGCTCTGGGTCTCCCGTGGCCACTGAGACCTC
>NM_011011
ACTCTGAAGAAAAGAAATTCCAAACACACGGAATGATCCCATGCACTCTTGTCACTGTACAGGGCCCTTTCAGTTACTGGACCTTAGCTAAGCATCAGAC
CGCCCGCCAGGAAGCTGCAGAGAGAGAAGCGGCAAGCAGCTTGGGCAGTTGGAGTTAGTGAGCCTTGGCAGAGCGGCAGACTGGCCTGGGTCAGCTCTGA
GGGGGCGTGGCTTGGAGAGGAGGGGATGGGCGGGGATAGGCTGAGATGGGGAGCAGGGCGGGGGCAACCAGCCCTGCAGCTCTCAGCTTGCCTGTCCCCG
GCGCACCTTGCTGATCCCAAACAGGCAGAGCTTCTTCCAGTCTTGGAAGG
>NM_010342
CTTAAGCTCTAAAACAGGGGATTGGGTGCATTTACGGTTTCCTAGGAGTCAAGTGGCTTCTGCATAGCACTTTGATGTATTCAGTGGACTGGAATCTGAT
TTCCACAGGTGGAGAGAAGAGCTTGGGACACTGTAGCTACTTTCTATGGACCTCATTTCTCCTTAAAGCTATACCTCCAGAAATGTAAGCTGTGTTTTCA
ATTCTGTCTCCAGCCTTGGAGTCCCGGCGTCAGCGAGCTTAGTAGCAGCGGGGAACGCCCCCTCCGGTGCGCATCCAGAGAAAAGCTGTGACACTCAGGC
AGTGCCTGGGTGCAGATCCCTGTAAACGTGGGCGCATAAACCTCGAGTTT
>NM_009826
GGCCCCAGATCTGTGCTGGTGCTCACTCGTCAGCCTCCGGTTCCCCTGTTGGGGCTGCCCCAGGTTTGGCGAGGTCGGTCTGCCGCGGCCAGAAGGTCAC
GCTCACCTTGGGGCCGTCCAAGGCAAGCACCGAAATACCTTCCAGGGTCAGGGAAGGACAGACAAGTTGCCAGCCAGGGACTACGCTCGCCGACCGAGCC
GCGCCCGTCCGGCCAGCCCAGCGACTTCCGGATCTGCGCAGACACCTGAGTCACCCCTCCCCCGGCTGGCTGTTTCCCGGCGTGCTCTGCGGCGGAAAGG
CCGAGTCGACAATAACAAACCCCACGGCGGCCGCGACCCAGCCCTGCCAA
>NM_001195732
CCCAGAGACCCACAATTAAGGCATGAGACAGAGCCGGATAGAACTTGTGACTCGCCGGTGCGACTTGGTCCTGTCTCTGCCCCACATCCTGAAGCCGAGG
AAAAGATCCCCCCGGAAGCTGCGTGAGCTCCGGAGGGTCCTGTGTCCCGACATACCCTCGTCCTGGGTTCTCTTGGTCCCCCAGCACCGCCCCGCCTCCG
GTCCCCGCCCAGCGCCCTAGAGCGTTTAGACCTAGTCACCCGCGCCTCCAAGTTCCATTGCCGCCCCAGCCTGCCGCTCCCAGCTACGGACACGGAGGCC
ATGTGGCTCACTAAGCCCAGCACCCCGGTGTCCGCACTGCTGCTGCTGGC
>NM_001244693
CTTCTTTTGTCATCTTGGTGACATCTTGTACCCTTTAGGTAGAAGGAACTTTTTGGGAAAGGGTTACTGATAACAGACACAGGGCAAATTAGCACAGAAA
CAGTGGAGAGGAGAGTAAAGAAGCCCAACTCCACCTTATTTCTTTACTTCTGGCTTTGAAGGTTTTAGGCTGTTCACAACAGACCCTTGTAGGATGCCTG
AAGGCTGTGCCACTCAGTGCCAGCTCCATAGCCATCACTGGACCACTGGGGATATGACTGTGGCTTGGGACATGAGCCCGCTTGTTCGCTTACTCACAGT
GAAAAGAGTTTTGAAATGAGTTCTGAATAGACAGCATTTTCTTTGTGCGA
>NR_045189
ATCAGAACACTCGAGCCTGCAAAATTAATAAGCACCACTTCCATTACATATATTTTAGGTTGTTGTTGCCGTGGCGATAAAGTCAGGGACATTGAATCTC
CTCTGTTGAGCCATTGTTATCATCCCTGGCCATCTGCTGCAGAGGAGTGATATTCCATCTCATTTGCATGATGACTGATATATGGGCGGTTTGGAAGGAC
ATATGCCACAGCAATCATGTGATGAAAATTAAAGTGAAAGTTTTGGGCCCAGAGCCGAAAAAAAATCTGTGTGTGCGCATGAGGCTGTTGATGTGCAAAT
GTGGATCATATTGAGAAGGTCTGAATAGGGAGGTGTGACGTAAGGAGGGC
>NR_045188
ATCAGAACACTCGAGCCTGCAAAATTAATAAGCACCACTTCCATTACATATATTTTAGGTTGTTGTTGCCGTGGCGATAAAGTCAGGGACATTGAATCTC
CTCTGTTGAGCCATTGTTATCATCCCTGGCCATCTGCTGCAGAGGAGTGATATTCCATCTCATTTGCATGATGACTGATATATGGGCGGTTTGGAAGGAC
ATATGCCACAGCAATCATGTGATGAAAATTAAAGTGAAAGTTTTGGGCCCAGAGCCGAAAAAAAATCTGTGTGTGCGCATGAGGCTGTTGATGTGCAAAT
GTGGATCATATTGAGAAGGTCTGAATAGGGAGGTGTGACGTAAGGAGGGC
>NM_173868
ATCAGAACACTCGAGCCTGCAAAATTAATAAGCACCACTTCCATTACATATATTTTAGGTTGTTGTTGCCGTGGCGATAAAGTCAGGGACATTGAATCTC
CTCTGTTGAGCCATTGTTATCATCCCTGGCCATCTGCTGCAGAGGAGTGATATTCCATCTCATTTGCATGATGACTGATATATGGGCGGTTTGGAAGGAC
ATATGCCACAGCAATCATGTGATGAAAATTAAAGTGAAAGTTTTGGGCCCAGAGCCGAAAAAAAATCTGTGTGTGCGCATGAGGCTGTTGATGTGCAAAT
GTGGATCATATTGAGAAGGTCTGAATAGGGAGGTGTGACGTAAGGAGGGC
>NM_183028
CCCGATACAGAGACCCGCGGAGAGGCTGGAGATGAAGTGGCCTCGTAGATCCAGTCGGCAAAACGCCGACCGGAGGCGGAGCTGGGGACGGACTGAGTCA
CCAGACCCTGCGCTCCCGAGCTACGCAGCACACAAACAAAACAGCGACAGAATAGGAGGAGCCCCAGCTCTCGCGGCATCCGCGGGAGCTGCCAGCCGCT
TGGGCAAGCCTCGCGTTGTTTGGTTAAGGGGCAGGGCGTTCAGCGAGAGGGCGGAGTCCAACCCAGCTGAGGGTGGGGGTGTTCCCAGGCCCCGTTGATT
GGCATCTTTCTTCGGAGGGCGCCCCGCGCACGCGCAGCTCCCAGGAGGCG
>NM_001290393
GAAACGAGGGCGACACTTACTGGGGGCCTCTTCTAGCGCGAGCCAGGGGGTGCAGCTAATGCAAGGAATGGCCCCAGACCAGGGAAAGGAGGGTTCGTGC
TGGAGGAAGGATGCTCAGTGCACTTCTCCAGAACTCCTTAGTTTCCCCCAGGGCAGTCGCCAGGCCTTTGGCGGTGCTGTCGCCTCCCGCATCCACCCTA
CAGCCCAGTGAACTGCGTAAAATGCGGGCGCCGCAGCTCCGGCCATAGGGGCGCGGAAACCCAGCGGGAGACGCTCGTGCAATCACTCCACGACTTTCCC
AGTGCAGCCGGAGGTGGATAGGAGCGAGCACCCAGCAGCACTGCGTGCCC
>NM_001290390
GAAACGAGGGCGACACTTACTGGGGGCCTCTTCTAGCGCGAGCCAGGGGGTGCAGCTAATGCAAGGAATGGCCCCAGACCAGGGAAAGGAGGGTTCGTGC
TGGAGGAAGGATGCTCAGTGCACTTCTCCAGAACTCCTTAGTTTCCCCCAGGGCAGTCGCCAGGCCTTTGGCGGTGCTGTCGCCTCCCGCATCCACCCTA
CAGCCCAGTGAACTGCGTAAAATGCGGGCGCCGCAGCTCCGGCCATAGGGGCGCGGAAACCCAGCGGGAGACGCTCGTGCAATCACTCCACGACTTTCCC
AGTGCAGCCGGAGGTGGATAGGAGCGAGCACCCAGCAGCACTGCGTGCCC
>NM_001290392
GAAACGAGGGCGACACTTACTGGGGGCCTCTTCTAGCGCGAGCCAGGGGGTGCAGCTAATGCAAGGAATGGCCCCAGACCAGGGAAAGGAGGGTTCGTGC
TGGAGGAAGGATGCTCAGTGCACTTCTCCAGAACTCCTTAGTTTCCCCCAGGGCAGTCGCCAGGCCTTTGGCGGTGCTGTCGCCTCCCGCATCCACCCTA
CAGCCCAGTGAACTGCGTAAAATGCGGGCGCCGCAGCTCCGGCCATAGGGGCGCGGAAACCCAGCGGGAGACGCTCGTGCAATCACTCCACGACTTTCCC
AGTGCAGCCGGAGGTGGATAGGAGCGAGCACCCAGCAGCACTGCGTGCCC
>NM_027671
GAAACGAGGGCGACACTTACTGGGGGCCTCTTCTAGCGCGAGCCAGGGGGTGCAGCTAATGCAAGGAATGGCCCCAGACCAGGGAAAGGAGGGTTCGTGC
TGGAGGAAGGATGCTCAGTGCACTTCTCCAGAACTCCTTAGTTTCCCCCAGGGCAGTCGCCAGGCCTTTGGCGGTGCTGTCGCCTCCCGCATCCACCCTA
CAGCCCAGTGAACTGCGTAAAATGCGGGCGCCGCAGCTCCGGCCATAGGGGCGCGGAAACCCAGCGGGAGACGCTCGTGCAATCACTCCACGACTTTCCC
AGTGCAGCCGGAGGTGGATAGGAGCGAGCACCCAGCAGCACTGCGTGCCC
>NM_021511
ATTTACCCATAGACACTGTGGTGTAGACGCTCCATTCGGAAGCTACAATGCAGGCACTTCCAAGAGTTTGAGCAGCCCGCGTCCTACTGCACTACCTCTG
CCCCACAGCATGCTGGGAAACGTAGTCCCAACCAGGTCCTGAGCTGGTTAGCCAACCCTCAGCGCCAGTCGGGCCAACATCCGGTGACGAATCCAAGTCC
CGCCTCTAAGCCCATCTGCTGTCCAATGCCGCCCTCTGCCGGTCTTTACCTCCCCGCCTAGCTGTGAGCCGCTTCCAGACAACCCGGAAGTGATCTTTCC
TCTTCCGGATTACGGGTCCGGACGTCCGCACGTGGTTGCCGGTTTAGGGT
>NR_027664
TAGTTCTAAGTATCCATGAGAACTTTATCAAAGCCAAGCTGTTGACAGCTAAAAGTAACCTCTAGCCCAATTCCCAACTGCTAACAACAGGACTTAACTT
TCAGAGATTAATTTGGGGTTTTGGTTGGTCAGTTTGGGGCCNNNNNNNNNNNNNNNNNNNNNNNNNAAGTTTACGAAAAACCCAGTGGGGTTCTTGCCAT
TGAGACATTTCAGAGTTTCCTGAGAAATGAGCTAAGACTGGGTCAGGTGACCTTGCATTGGAGGCAGAAGTTTTCCTCCTGGAGTCCAGCAGCGACCGGA
TTGGCTGTTAGTGGGGGTGGAGTAGGCGGCGAACAAGGAGAACTGCCATG
>NM_178399
ACTCTCACCTCCTGAAATGTAAGCCTTGTTGTCAAAGTGGATTGAGAAAAATATGTGGTGAAAAAACAGTCCTTTTATTTAAAATAGAAACTTTGAAGGG
AGCGGAGTTAACATATGACAAATGAAGATCCTGTTCCCCTGGAGGAGGAGAAAAAGCCCTTCCTTTCTGGAATGAGACCCGGGCACACTGATAGCAAAAC
TGACGTTTCGTCTATTCCTCTTCTGTGAAATCCTCCAGCCAAGCTGTGCGCTAACTGAGTAGGCGAATTCACTTCGTCACTTCACAAAAGACTTCCAAAT
TCACTGCGGCAGACACTGGAAAATAAAATTGTTAAGTACATCCTAGCTGA
>NR_015470
TGTCTTCACATGCAACAGTCCACTGAACCCAGAGAGGAATCCCAGAAGATCTGTAGCTTTAACCTGAGGATTCAGAGGCTAGGAATAGAGCCTTTTACAC
TCCTCCTTGGGCTGGGAGAGCAGAGAGTAAGTAGCCAGAACAGGAAGCATCTTTCCTCTTCCTACTTCCCCTGAGCTCCATCTTTAGCCCTCTCCTAAGG
AAGAGCATGACACAGATGCGGAAGCATAGTTTACAATAGCATCCAGCTGCAGAGCAGTCTGCTGGCAAGAGCCTGGACAGGCCCTAGAGAACGAAGAGGA
CGAAGATGACAAGCAGCTTTGAATTCCTTCTGGTATGTCTACAAAGTGAC
>NM_008651
NNNNNNNNNNNNNNNNNNNNNNNNNNNNNNNNNNNNNNNNNNNNNNNNNNNNNNNNNNNNNNNNNNNNNNNNNNNNNNNNAATGAGGTTCGGGGCCGCGT
GCGCAGATTCAAACGGCGGCTCTTGAGGGAGGCTGGGCGCGAGATTCGGCGGTGCGGACAAAACCCTGCAGGAGGCTGCGAGTGCTGCAGTGCTGCTCGC
TGCGGGGAGAGGGCGGGGGTCGGCGCCCGTGACGGAGCGGCGCAGGGCCGGCAGCTCTGANNNNNNNNNNNNNNNNNNNNNNNNNNNNNNNNNNNGCGGG
AGCACGCCTCCTGACATGTCCAGGGCATCCCTGGCCGGGCCCGGCCGCGG
>NR_040462
TTGATAATGTCCTCCCACTCGGCAGCATCAATAAAGTCATGAAACAGGGCTTGATATCGGGCTAGGTGCTGCTGAAAGTGCTGCTTAAGATTCTCCCTCA
GAGCATGCCAGAAGAGCTCTCGGCCTACTAGAGCCCTAGACACAGCATGCACTAGGCAGTGTCCATCCCCATCCACATGCACTGGGATGAGGCATTCTTG
ACTTTTATTAGCCCGTTTGATATCCTCGAGCGTGTCGTGCAAATACAGGAGGCTTCCGGAGCGGTCCTTGCCATAGCCCACTGTGTTGACGTGCTCTGGT
TCGATGAGGAAGGCCCGGTCACCAAGTAACGCGCAATCGAACAGTTCGCC
>NM_173443
CAAACTACAAAAGAGATCCAGTTAAAAATACAACTACCGACAAGCTCCGCGAATCATCGACTTCCTTTCTGCCCCCACCTTCCGAGTGCCTTCCTCTTCC
TCCTCCCCGCGTGCGTCGAGTCGCTTTGCATCACGGTATTTGAAGTTCTTTCTGGACGGAAGCGCCTAGCACTCCTTCGCGAGAGAGGAGCCGGAAGACT
CTGGTTCCCAGAGGGCAGAGCAGAAGCTACGCCTGCGCAGTCTCAGTGAGGGCGTGTATGTCTGTGTCTGAGGGAGAGAGCGAGAGTGAGTGAGTGTGAG
TGCGGGGTGGGGTGGTGGCCGTTACGTTCGGGGCAACGGCTAAGGCAGTG
>NM_133220
TACTTATTTGGCTTCTGCAGCGTCCAGCTTGCAGGAAGCCGCAGCCCCCAGCCCTCTGCCACCGCCCGGGTCCGCTCTGCCGCCCGGGCTCCCGAGTGGG
CCAAGGTCACCCTCGCCGCGGACCTCGCGCATCCCGTCAGCTGAGCGCAGGAGTCCGGCGGCGTCTCCTCCTGAACTTTGCACCCCGCGTGACGGGCGAG
CGCGGGTAGCCGAGCGGTCCCGCCATCCGCGCGGGTCCCGGCCGACCCCGCCGTCCCCTCGCGNNNNNNNNNNNNNNNNNNNNNNNNNNGCGCTTCGCGG
GAGGAGCCGCCGTGACGCGTCAGGGAGGAAANNNNNNNNNNNNNNNNNNN
>NM_001037759
CTGAAGTAGCGGAATGTGCCTTGTCAAAGCTCTCCTTAGCTGGATCTGGGAGAGAGTGCTGGTGTTTGCCATCCCAAGCCTTTTTCTTCACTTTCTTCTT
TTCCCCTCTCCCTGTGTCCTCCCCCCCCCCCCTTCCCAGGTTCAACCCCCACTCAGGCTTTATTTACATAGGACCTCCCTGGATGCGGTCTGCGGAAACC
TTTGTCAGGCGCCAGGTGACTGGCGCGGGGAGGGTGGGGGTGGGGGGTGGGGAGGCGGCCACGGATGTGGGCGGGACGCCGATGCGGGCGGGGCGCCCTC
AGGCAGGCGCCCTAGGGGCAGGTGGGTGGAGAAGCCCGCTGAGATCGGGT
>NM_177722
NNNNNNNNNNNNNNNNNNNNNNNNNNNNNNNNNNNNNNNNNNNNNNNNNNNNNNNNNNAATTAGCCGTTTGAGAGGCTACCACAGTTTCCGAAGTTTACG
ACGCTATTTCGCATTTCCACCAGCAGAAATTGAAATTTTTTTCATACAGATATTGTCTTGGATTAGATAACAGCAAAAGCAAAAGAATCTCCATCTCTTT
GCCTTGCGGGAGCAAACAGCACTATATAGGTGAGACTGGTTGCCCTGGTGACAGAAGGGCTGCGGTCCCGGCAGACCCCGCGCGCGCCCGACAGTTGGGA
GAGTGCGCGTGCGCAGGAGGCCCTCTGTAGCCCACGCGGGTCCTGCAGTG
>NR_004410
NNNNNNNNNNNNNNNNNNNNNNNNNNNNNNNNNNNNNNNNNNNNNNNNNNNNNNNNNNNNNNNCACTCATGCAAGGTATTAAAACATGGAAGTAAAATGA
GAGTTCACAAATATTTTAATTTTTAGGTGCAACAAAACCTGCTCATTTGAAGGTGCTTGAACAAATATTTTCTAAACACTTGTCATGGAGAGTGATTGAA
ACAAGCTGCCAGGACTACATTTGCCAATAACAAGGTACAAATTGTGTGTGTGGTTTTTTTTTTTCTTTGAGGTTTGATTAACAGGGCCTTAATAGCTGGC
ACAATGATGACTTAAGTTTTTGCCGTTTACCCAGCTGAGTGTTTCTTTGA
>NR_024067
ATAGTTTCTAATACCAACGGTTTTTAAACACTGAAGTAGGTGAGGATGTAGAAGACCCAGCAAACATAAGGACCTGGACTGGGAGACTGTCCTATTTTAA
GGCATTATTCATTACTTGAAAAATCAATTAAAAAGCTCTAGCGGAAGTATTCGCACTAATTCCCACAACCTGCTCCCTCCGCCCCACTAGAAACACAGAG
CCGGAAGAGGAGGGGGTGAAGGCGAGCACGCAGAAGAGGGCTGGCCGGAAGAGGCGGGGCCTACAGGAGCGCCTTAGGGTCGCGCACGCTGGGCCACTTC
CTTTCTCGGCAGCGCCGTAGAGCGCGAGCAGACGGTGCAGCATGGCGCAC
>NM_001285425
CCTTGGCCGCCTAGCCCTGCTCAGCCGAACCCCGCACGGCCGCTGCGGTGGGGGGAGGAAAGGTGAGGTGACGCCAAGTCCGAGGTGAGGCCGAGTCCTG
CAGCCCCGTTTCCCNNNNNNNNNNNNNNNNNNNNNNNNNNNNNNNNGTGTGTCAGCGGGGACCGGAGCCTGAGCCCTGGGCGCCTTCAGGAGCAGCTCAG
CACCTGGGGACTCGAGGGCGAGGGCGAGGCCGCGAGGCCGGGGCTCACGGCCGCCCGCTCCTTTGCAGTGCACGCCGGGGAAATCGGAGCCGGAGTCGCC
ATGGAGCGCGGCCGTCCCGCTAGCAGCCCACGCAGCGCGGAGTNNNNNNN
>NM_145692
AGCAATGAATGTGGAGTTCTGGCTGTACCTACAGGCTATTCCTTTGGGTCTATACAGGGGCAGGTGTGGTTACCGGACACTAAAATAATCAAAGGTGATG
GAGAGGGAAACGATAGCCTGCAAATCTTATTCTGCCCAAACTAACTGGTCTTTTTCGGGACCACCAGTGCACAACACCAACTCTCTGGCGTCCCTGTCAC
AAAGAGCCAGACTCAAGGCGGGCCCTGCGGGCTTCCCTGACGTCACGAGACTTAATCTGCCTGGGCGTTTGGAGCATTTGGTCGCCTGGCAACCGCCGCT
GGCTTTGGAGGAGCCTGGCACAAGGACACTGACCAAACCAGTTACAGACC
>NM_001277101
AAAACACAAAAGCGGAACGCCAACCACAAACCCCGGAGGCTTAACACACCGCAAATTATCTTAAAAGAGTCACGCGATCTTCCCCCTCCAAAACCAATAA
TCCGGAGATACTTACACCTCTGTTTCTCTAGAGATATTTAGTATTCCAAACAATTTATTTCGTTTGAAGCACCTACACTCACATAAACATAATTCCCCAA
ACTCAAGTTTCCTCCTACACACAATATGGTGGCATCTGAGTCTGCGCAGTACGAGCCGAGCCGGCCGACTCCTTCCTGGCAGGCCAATAGTCCCGCCTTC
CGGCGCGAAAGGCTGTACCATTCCCACACCGAGGCTTTGCGTCCCTCGCA
>NM_013715
AAAACACAAAAGCGGAACGCCAACCACAAACCCCGGAGGCTTAACACACCGCAAATTATCTTAAAAGAGTCACGCGATCTTCCCCCTCCAAAACCAATAA
TCCGGAGATACTTACACCTCTGTTTCTCTAGAGATATTTAGTATTCCAAACAATTTATTTCGTTTGAAGCACCTACACTCACATAAACATAATTCCCCAA
ACTCAAGTTTCCTCCTACACACAATATGGTGGCATCTGAGTCTGCGCAGTACGAGCCGAGCCGGCCGACTCCTTCCTGGCAGGCCAATAGTCCCGCCTTC
CGGCGCGAAAGGCTGTACCATTCCCACACCGAGGCTTTGCGTCCCTCGCA
>NR_102282
AAAACACAAAAGCGGAACGCCAACCACAAACCCCGGAGGCTTAACACACCGCAAATTATCTTAAAAGAGTCACGCGATCTTCCCCCTCCAAAACCAATAA
TCCGGAGATACTTACACCTCTGTTTCTCTAGAGATATTTAGTATTCCAAACAATTTATTTCGTTTGAAGCACCTACACTCACATAAACATAATTCCCCAA
ACTCAAGTTTCCTCCTACACACAATATGGTGGCATCTGAGTCTGCGCAGTACGAGCCGAGCCGGCCGACTCCTTCCTGGCAGGCCAATAGTCCCGCCTTC
CGGCGCGAAAGGCTGTACCATTCCCACACCGAGGCTTTGCGTCCCTCGCA
>NM_026493
CTAGACTCTCAAGGCAGCCATGACACTTGAGACCGGAGGTGACGTTGGTCCAGACCATTCGCGCGCTGGGGCGCGGCGGCGGCGCAGCGACATAGAAAAC
ACTTCCTTAGGGTTGGCTCGGCTCGGCTCGGCTAAGATCAGTCTTGCCGGTGAAACGAGAACATGCTGGCTCGGAAATCCGTTCGTGTGAACTGCGAGGG
ACGCAAAGCCTCGGTGTGGGAATGGTACAGCCTTTCGCGCCGGAAGGCGGGACTATTGGCCTGCCAGGAAGGAGTCGGCCGGCTCGGCTCGTACTGCGCA
GACTCAGATGCCACCATATTGTGTGTAGGAGGAAACTTGAGTTTGGGGAA
>NM_001102430
TGGCGTCCGGGGCAGGTCGGCGGTGATGGAGGCCAGTCGGCGGCTGCGGCGGATGCTGGTCCCCACGGTAGCTAGGGCAGCCTCGCGCCTGCTGGCAGTG
TGAGGCGCCGCCACCTAGGCCCTCGGCCCCGGGAAGANNNNNNNNNNNNNNNNNNNNNNNNNNNNNNNNNNNNTAGGGACGAGTGAGGCGGGCGGCCGGG
AAGCGACCCCCGGGCCGACGGCGCCGAGGCCGGACGGGCGCGGCCCTCGAACGGCGGCCCCTCGAGCGTGGCGAGGCTTTCGACGCCCTTGGCGGNNNNN
NNNNNNNNNNNNNNNNNNNNNNNNNNNNNNNNNNNNNNNNNNNNNNNNNN
>NM_177834
TCAATCTGGAAAACCTGTGTGGAAATCTGTTGTGGCAGAACAAATCATTAAGCCTGGAATGTGTCTGCCAGCTTGTATGTCTCCTACATACTGTTGGCAA
TTAAGATAAGGTCCCTATGCTATCAAGGCAGCAGAGAAAGAACGGTTATACAAAAGACTTAGTGATCTTCAATAGGCAAACAGACAAACCAAAACCAGAG
AAGGGTTACCCACAGGCTATAGCACCCTGCAAAGTCTGCCTGTGAGTCAGCTCAGGGAGGCCCAGCCCCTTCAGGAGAGCCTGATTTAGGATCGGCCCCT
GCTTCCAGGCTGGGCTGGGCTGCATTTCCTCACAAGACCCAGTCTTAATA
>NM_029525
TCAGTGGTGTGGTTGTTTTGTTCCCAAGCAGTTATGTAACCGCGGGGACTTGTTTCTTTGCTTTCAGACTTGGTGCAAAACACATTAAAGCTAAACAGTG
GGCGGGATTCCCAAGAGCAGCCCTCACAAGTGTCCTTCTAGGTTTGGGAACCTCGGATTAGTTCCATCCNNNNNNNNNNNNNNNNNNNNNNNNNNNNNNN
NNNNTTAGTTAGCTGGCAGGATACACTTCCCCAGGGTTGTGTTTCCTTTTTCCTGAGATTTGGCTAAGGGTAAAGGGTCGGAGTCACATGGATTGAAAGC
ATTTGATTGATGTCCAAGTCACCGCTGTGGCTGGAGCCGCCTCCCCTCGG
>NM_001033636
NNNNNNNNNNNNNNNNNNNNNNNNNNNNNNNNNNNNNNNNNNNNNNNNNNNNNNNNNNNNNNNNNNNNNNNNNNNNNNNNNNNNNNNNNNNNNNNNNNNN
NNNNNNNNNNNNNNNNNNNNNNNNNNNNNNNNNNNNNNNNNNNNNNNNNNNNNNNNNNNNNNNNNNNNNNNNNNNNNNNNNNNNNNNNNNNNNNNNNNNN
NNNNNNNNNNNNNNNNNNNNNNNNNNNNNNNNNNNNNNNNNNNNNNNNNNNNNNNNNNNNNNNNNNNNNNNNNNNNNNNNNNNNNNNNNNNNNNNNNNNN
NNNNNNNNNNNNNNNNNNNNNNNNNNNNNNNNNNNNNNNNNNNNNNNNNN
>NM_001160371
CTCAAGGCCAAGATAGATATATCTGTTCCTTTCTTTTTTCTTTTTAACATAAGCAACTTTGTTTTCGCGGCAAAACCCAGCCATAGTTCTCATCTCCGGC
TTTTTCTCATCCCAGCCTAGTGAAGGCAGAGCGCTGGGCCAGGAGAAGATCAAGCTGAGTGGTTTGGAACTGCGGGTGTAGCTGCCAAGGAGTAGCCAAC
AAGCACCAGATTTATGTGCACTTTGAAAGAAGCACCTTTACCATTGGCTTTTTGAGCGGCTCTGTCGCTAGGGAGCGAGCACCGCCTCGGGGAGCAGCTT
GGGTGCTGGTTCCTGGCAGCCAGGAGCTGGGCGCACACCGTGGCGCGCTC
>NM_177173
CTCAAGGCCAAGATAGATATATCTGTTCCTTTCTTTTTTCTTTTTAACATAAGCAACTTTGTTTTCGCGGCAAAACCCAGCCATAGTTCTCATCTCCGGC
TTTTTCTCATCCCAGCCTAGTGAAGGCAGAGCGCTGGGCCAGGAGAAGATCAAGCTGAGTGGTTTGGAACTGCGGGTGTAGCTGCCAAGGAGTAGCCAAC
AAGCACCAGATTTATGTGCACTTTGAAAGAAGCACCTTTACCATTGGCTTTTTGAGCGGCTCTGTCGCTAGGGAGCGAGCACCGCCTCGGGGAGCAGCTT
GGGTGCTGGTTCCTGGCAGCCAGGAGCTGGGCGCACACCGTGGCGCGCTC
>NM_001160369
CTCAAGGCCAAGATAGATATATCTGTTCCTTTCTTTTTTCTTTTTAACATAAGCAACTTTGTTTTCGCGGCAAAACCCAGCCATAGTTCTCATCTCCGGC
TTTTTCTCATCCCAGCCTAGTGAAGGCAGAGCGCTGGGCCAGGAGAAGATCAAGCTGAGTGGTTTGGAACTGCGGGTGTAGCTGCCAAGGAGTAGCCAAC
AAGCACCAGATTTATGTGCACTTTGAAAGAAGCACCTTTACCATTGGCTTTTTGAGCGGCTCTGTCGCTAGGGAGCGAGCACCGCCTCGGGGAGCAGCTT
GGGTGCTGGTTCCTGGCAGCCAGGAGCTGGGCGCACACCGTGGCGCGCTC
>NM_001160370
CTCAAGGCCAAGATAGATATATCTGTTCCTTTCTTTTTTCTTTTTAACATAAGCAACTTTGTTTTCGCGGCAAAACCCAGCCATAGTTCTCATCTCCGGC
TTTTTCTCATCCCAGCCTAGTGAAGGCAGAGCGCTGGGCCAGGAGAAGATCAAGCTGAGTGGTTTGGAACTGCGGGTGTAGCTGCCAAGGAGTAGCCAAC
AAGCACCAGATTTATGTGCACTTTGAAAGAAGCACCTTTACCATTGGCTTTTTGAGCGGCTCTGTCGCTAGGGAGCGAGCACCGCCTCGGGGAGCAGCTT
GGGTGCTGGTTCCTGGCAGCCAGGAGCTGGGCGCACACCGTGGCGCGCTC
>NR_105759
NNNNNNNNNNNNNNNNNNNNNNNNNNNNNNNNNNNNNNNNNNCATGGCCATTCCTACTTTAAACTTTTGGTTTTTCATCTTGTGTAGTATACATACTGTA
AACAACAGCACAAAAATAATCACATGACAGTTGATTAATCATGTAGACTATTCTGAAAGATGGCTCCCAATCCTCACAAAATATTATCAAGTTAGTGCCT
CATTATGACAAGACCAGGCCACTTTAAAAGTCCATTTTATGTGGCAGTTTCTGTCTGGGATAAGATATGACAGTAGAACTTATACCCCCATCACTGATAA
TTTTCAACATATCCAAAAATTGAAGGAGCCCAGTGCAATGATATTGTCAC
>NR_045297
NNNNNNNNNNNNNNNNNNNNNNNNNNNNNNNNNNNNNNNNNNNNNNNNNNNNNNNNNNNNNNNNNNNNNNNNNNNNNNNNNNNNNNNNNNNNNNNNNNNN
NNNNNNNNNNNNNNNNNNNNNNNNNNNNNNNNNNNNNNNNNNNNNNNNNNNNNNNNNNNNNNNNNNNNNNNNNNNNNNNNNNNNNNNNNNNNNNNNNNNN
NNNNNNNNNNNNNNNNNNNNNNNNNNNNNNNNNNNNNNNNNNNNNNNNNNNNNNNNNNNNNNNNNNNNNNNNNNNNNNNNNNNNNNNNNNNNNNNNNNNN
NNNNNNNNNNNNNNNNNNNNNNNNNNNNNNNNNNNNNNNNNNNNNNNNNN
>NM_001198565
GTGATGGGGGGAGCGGCTTGCTGAGGACATTGCCCTCAATAGATTAGCTGTAAAAGATTTTTAGTGTTCCTGGGCATCCCACCGAGAACCCCCTCCACCC
ACCCAGGAGCACAGAGACTTGTGAAAAGTAACGCACAACTGGCCACCAGAATAATTCATTCGCTCTACCTTCCCCGCCGCACCTCCCACTCCTCCTTTTG
TAGCAGTTCTTTCTCTCCGAAAATCTCAGGTTACTTGGCTGGGGAGTTCTCCGACCTCCCCGTCCCTGCCCAGCCCTCCGCCTCCAATCCGTAAGAGACT
CTCAGCCCCAGCAATTGGATTGGGCAGCCTGTCTTGACACAGCACTGTGC
>NM_172294
GCCTCCTCCCTCCCAGCCGGCCAGCTGCAACTCAGTTTGTTTGCGGAGGTTTGCATACTCCTATTGGGTTGCCTGATGGTGGTTTTTTTTTCCCAGTCAG
TTCAGCAGTGTCCCGAAATTCACCCCCAGTGGAACTTGTGCCTCTGCTCCTCCTCTTCTTGGAACTGCCTTTTGTTTGTCTGGCAGAGCTGGGTCTATGG
GGGTGTGTGATGATAATAATACGCCGGGCTTATATAACTGCATCTTGCAAGCACTTCGCAGTCAGTCCCTAATGAATCTTGGAACTGGTGTCAGGTCGGG
CAGTTTTATCTGCAAGTTGGAAATCCGAGGCCCAGAGGCCAGGAGAGAGG
>NM_172841
CCGCTTAAAAATGTATTTTAAAATTTGAGACCAGGAATGTATTGTGTGCTTGTAAAAGGAAAAAAAAAACTTTCCTTTGTTCTTCTGGGAATCTTCTATT
TTGAGTCATGGAGTAGGAGTACCAGAAGGTTGCTATTAGTTCACTCGAATAAAAGACACTGCCTTCTGAGTCAGAGCTGCCAGGCTGATAATTATTAACA
TATAAAAGCAAACGCACTGTTTAAGGCAAAAGGGGCGGGGCGGGGGCAGGCCCGCCGCAGACAATGAGCGAGAGTCTTGGCGGACCGCCTGCTGCTCATT
GTTCCGGGACTTGAGGCTGCAGTCTCTGCAGGTCCCTCCTGCACGGTTCA
>NM_001081209
CTATGATTTCCTGACGTTGCTAGACTGAATNNNNNNNNNNNNNNNNNNNNCCTGCCTGTGCAAGATGGGCAATCGCACTTCACAGGATTCCAGGGAACGG
TCAAGAGAACTGTTAGGTTAAGTGGGTGATCTCTGGGGACCTGGGGAGGAATCCAAGCGCTCGCCAATGAGTGTGGTGGGCGGGGAGAAGACTATCAGGG
GACCTCCACAGGCCTGATCTCTTCTACTGCCTCCCTCTCCAAGTACCCTGAGGCCGGATCTGCACCCTCCCTCTTAAAGCCTGCACAGCCTTCGGGGGTT
TCAGAAGTCTAGGGTCCCGAGACCCAGCGGGTGCCGCCCTAGCCTTGGCC
>NM_001302702
AGGGCCTGTCACTGGCAGGGGAAACTTTCCCAAACCCGAGCCTGAGCTCGAGCACNNNNNNNNNNNNNNNNNNNNNNNNNNNNNNNNNNNNNNNNNNNNN
NNNNNNNNNNNNNNNNNNNCACCGACCCGAATCTGGCTGTGCCTGACTGATGGGGCAGTGAGCCAATGGAAGGCAGGAACTGACCTGCCGGGTACCGGTA
AGCCAATGGTGGGAGCCAGAGGCAGGAAGGAGGCGGGGTTTCTTCCGTCCAGTTAGGGCTGAGTTGCAGGCGGGGCGGGGGAGCCTTGGAGACGCCGCGA
GCCCTCCACTCTGGCGCGTCCCTTGGTCACCCGCACCTGGGTTTGTGGAA
>NM_001077695
CTAGACCACAGCCACCCATCTTGTCCAACTCCCCGAGCTCTGAAGTCTCGCCAGCCAGGGAGATGCTGAGGACCCCGCGGGTGGGGTAGCCCCGGTGTTC
CCGGGCCCACGCTCGGGGGCGCGGGACGCAAGTTTCCGCCCGGTCCCCTGAGCGGTGACAGCGTTCGCTCGGAGGCGGCGGGGAGGCGGAGGGCGGGCCA
GCCCCGTGCCCGAGCCCCCTCCCCTGCTCGCGAGCTCGCGCGGTCTGTGTCTCTCTCCGCAAGTGCAGAGCCGCNNNNNNNNNNNNNNNNNNNNNNNNNN
GAGCTGGGGGAGGATCTCCATTGAAATAAACAACCAGGCAGCAGTTATTA
>NM_028173
GTGGAACGTGGTAGCACCAAGGCCAGGGTGGGTCGGGAGGGCGCGAAGGCACCCAGCAGCCGTGCATGCTGCAGCAGCACGCGAAGGTATGAACCATTCC
CAGGAAGCTCGCGCCCCAAACGACTCCCAACTCCCAGCGCGAAACCTCCGCGCGCCACTCGCGTTCCGCGACCTCCAGCCCACAGGGGGCGCTGTGGGCC
ACCAGGTGCGGCCACGGCGCGAGCGCGCGGTTTCTTCCTGGTGCGCATGCTCGCCACCGCTGCAGGCTGGCCNNNNNNNNNNNNNNNNNNNNNNNNNNNN
NNNNNNNNNNNNNCTCGGGCCGCCCCGGCGGCTGCGTACTGGCTGTGGGA
>NM_145381
CAATGAAGTAACTGCATTCTTCTTTATGGATATGTAAAGCTACTTGGAAACAAGGCTCAGAGACACAAGAAGCTCAGCGACGGAGCCGGCTGAGGCCAGT
GCGGGCGGGTCAGGCCACCTCATGCCACAGTCACCGCGAACTCATCCCTCCACCCCACCCCCGTCACTTGGCTGACGGGCGTGCCAGCAAGTCGTAAGAT
AGTGGCCGCCAATCCGCTCCGGGCCACTGAGCGAAGTCCCACGTGATCCGCGCCGGGCCTGACGTCACGAGACCGCCGCCCTGCCCTCCGAGCCTGAGGT
CGCAGCACGCTGAGTGACTTGGAATTCGGGTGCCGGCGGTCACCGAGGTA
>NM_001011873
NNNNNNNNNNNNNNNNNNNNNNNNNNNNNNNNNNNNNNNNNNNNNNNNNNNNNNNNNNNNNNNNGNNNNNNNNNNNNNNNNNNNNNNNAGCTGTTATGAA
TAGGACACACTTCCTCAAGTTATATTTCCTTAACTATTAAATGGTAACTATGTTAAAGGTTGGTTATAAAGAAGGACGCATGCTTTGTCTTCTCAGTGAG
GGTTGTAAGAGTTGCACTGTCATCGAGTTAAACAGACTCCTATCAATAGATAGAGTGGCACACGTGACTAACAGGTGACTTCGGTTTCACTTTAGTATCT
GATCCTAAAGAGTTAGACAGTGAAGAAATAGAACTCATAAGCTGAAGATT
>NR_004447
TCTTTCCTCCACACCTCAGCTGAGACCAATTCAACCAAGACAGGACCAAGTCATGAAGCTGCTGGGTTCCACTTCCTCCAGTAACTGTCCCTCCCACTCT
ATCTCATTCTCTTGGCCCCTAGCAGGGATAGGCTTACTACCCTATGGCCCATTTCTTCACCTCACTACATTGTACAGTGACATCATGACCTTGACCACTG
GACAGTAATGCAGTTGTCCTCAGTCAGCCCAAGTGTTTTGAAGCAAAAATCGGAGAACNNNNNNNNNNNNNNNNNNNNNNNNNNNNNCAGAATCCTGTCC
AGAGACAGCCACATCTTCTTGTGCAGTGCCAACCTCATCCCGTAGACAAA
>NM_010164
TAGGTACTTTAGGAAAAAGTGTTAAAAGTATCCGTTCTCCTAAGTTTCAGGTCCTCAAAAAAAATTTTAAAAAAAGTATTGAAAAAGTGTAAAAGATAAC
ATGCAACTACTCCCCAAAGATCTTAATTGGGAGCTACTGGCGCGGGAGGATGTGTGTGTGTTGACAGAGGTTCCCACAAGTTCTTCCCCCACAGCTGTTT
ATTCAGATATCATGGGGCGCGTCATTTACATAATAAATTTTTTTTTAAAGCAGCGAGGTTGAGTCAGACCAAGCTCTGCTCCTCTCAATTGTTGCATTTA
AACCAATAAGGTTAGGACAAGAGACTAGCTGTGGTTTGCGTTGCAAAAAC
>NM_010827
TTTTCTTTTTGTTCCCAAATCTCACTTACCTCGCACAGATACTCTGAGGGTCAGTCGTGGGCGTAGAGGCCTAAGTCTTTGCTTTGCGCGCAAACATTCC
TTGCCCCCGCCCCGCTAACCGCAGGGTTCAGGGGGGAAAAAACGATCCCCACCCCTTCCACGCCCCTGCCCCACCTCTTGTCCCCCTTTCAAGCCCCCTC
TACTTTGCCGAGGGGGAGGGGGGTGGCTTTTCCCTAAGAGTACAGATAAATAGTCCTGTCAAAAGGCTCAGCTCGCGGCTGTACTTTTGGATCCGGAGTC
AAGTTCAGCAGAGCCCTGGGCTACAGGGTCAGCAGCAGATCGCGCCCACT
>NM_177781
ATTTGCAATTGCTCTGTGATTTCCCTAAAGGGGAGAGTCTGGGGCAGATGCCCACTAGGTTCGNNNNNNNNNNNNNNNNNNNNNNNNNNNNNNNNNNNNN
NNGTCTCCAGAGCCCCGCCTGCTACTTCCTCTACAAGTAGCCCAGGCTCGGAAAACTCTTTGCAAAAGTTCCCTCCTACCCTGCAGGCAGAATGGGGCTA
TAGCTGCAGGGATCTCTCCAGCAGAGCTTAGTTGTAGGTCCCAAGTCCGGCTGCAGCTTCCGGTGCCCTGTCCCTAGGTGCCGCCTTGTGGAGAGCTGCT
GCGCCAGCCGGCGTCCAGGTGGAGTCAATGAAGCGCGGCTTGAGGAGGAT
>NM_001098528
GATATAATTGGTCTTTTCAACTTACAGATGTATACAAATGCACACACAGCTTCCTCTATGAACTTCATTATGTTGCTTTCAATGCCTTATTACTCACAAC
ATAGGTATGCAATTACAAAATAAATGACTATTAATAACTTACCTGGTTGTGACAGGCAGTCCTGTGGGAGCAATGTGAATAACCAAACTTTCTTGTTTTT
TTTTTTTCCAGCTGATGTGGCGATGCCTATTCCAGAGGAATCCTGCTTCAGGTGACTTCCTTTCTAAGGACTCTAGCTCTGTGGCTCTGTCCAGTTCAAA
ATGGCAGAAAAGGCACCACCTGGCTTGAACAGAAAGACATCCAGGTCAAC
>NM_009352
NNNNNNNNNNNNNNNNNNNNNNNNNNNNNNNNNNNNNNNNNNNNNNNNNNNNNNNAGTCAAAATCTGCAGTCAAAAACCTCTCGGTTTTAACTACCCTGT
TTCCAGCGCAGATTGCATTTTTTAAAATGTATCTTAGCCTATCATCCAGAAGCTACACTATCCAAAACGCCTGGGCTCGGATCGACAAGGAATTTAGCAG
TTCTCAGCCAATCGGAAGCCAAGCTCCAGCCACTAGCCCACCCTAGCGATGCGATTGGCTGACTTCCACGCCCACCGCGAGCAAATCAGCGCACGGCGCC
AGCTGAGGCACGGCGAGCGCTTTCGGTTTAACATGGCGGAGACGGTCTCC
>NM_001033288
TGGGGGTCGCCCGGGTGCACAGGGGCTCCATCCATTTTCTGGCGGCTTTCCGGGTGCAAACAGGCACGGGCTACCGCGTCCCCAGACCTAAGGAGGCAGA
GTTTGGATCCTGGGGAGAGTGGCCGGTAGCGGGCTGTGAGAGCACCTGGGGTGGTCGGGGGTCGGCTGGTGGCCAGGAGGAGAAGCGCGTCCCACCTGGG
CCCCAGTGCCACCCGCCCAGAGCCCGCCGAGCGGGCGCACAGCCAGGGCAGCCGAGGGGCGGTGCGGAAGGGCGGAGGGCCGAGGGCGGGGGCTTCGGCT
GTCGGAGGAGCCGAGCTCTTGCCCGAGGCTCTAGCTGGGTCCGTTCGCAA
>NM_001243238
CGGGCGCCTAGCAACCAACGGTGTACCGGGCAAGCGGGGCCGCAGCTGCGAGCGCTCNNNNNNNNNNNNNNNNNNNNNNNNNNNNNNNNCTTGCTGAGCG
GCGGCCGAGCTCGGAACATCGCCGGGCTGCCGGCCGCCAAGCATGCTCGCCCTGAGAGTGGTGCCAGTGCGAGAAGGCTGCCGGCTGCCCCGCCCCACCG
CGGTGGACAGCCCGGAGACGCGGCTAGCCTCAGCCGAGAGCTCGCGTCCACCCACGGCCGTCGCTGGCTCCCACACTGCCCGCTGCCCCCGCTGGCCCAG
ACATCCTCCTTGGTGCCGTGGGTCCGGCACCTGAAGAAGCCCATCTCCTC
>NM_011291
ATGCCTTTTGGGTCCAACGAATTCCGCAGAGCCTGACCCTAGGGTTGTCAACGCAACCTGGAGAAATTAAGCCCAGAGCTGACGAGGTGTCCCCACTCTA
TTCATTNNNNNNNNNNNNNNNNNNNNNNNNNNTGTATTCAGTGCATTTGTTTTCCGATGAGTTTTACCATAAAGTTGGCTGGCCGTGACTAAGCCAAGCT
GTTCATTTTGCGCCAGCAAAGTGCAAAAATCTCAATTCTAGATTATTTTCCGGCTTATCTCAGGACAGCTATAAGGCGTGGGGCTTCGCGCCCTGAGACC
TTTAAGGAGACAGTGCGCATGCGCCACCTTTCTCTCTTCTTTTCCGGCTG
>NM_133832
ACAACTCCCGCGTCCCGACGCATCCGCTCGGCGCACCCCTGTCCTAGGAAGACGGGGAGCCGCTGCAGCAGCGCCGGGGACGTTCGGGCGGCGGCGGCTT
GGCCATGAGGGCAGCGCGCGTCGCCTAACTCGCGGCTGTCACCGCCGCTGCAGCGGGACTGGACGGACGGACGGACGCTGTGGGACAAACAGGCGGCCGC
CAGCAGGAGGCGCCGAGCCGGGAGCAGCGGCAGGCACAGCCCGTGGCCACTGCGCCGAGCCCGGGCGGAACTGGCCCCGCGCAATTCAGCCCCGCAGCAC
CTCGGGGGCGGACTCCGGGCGCAGCCTTCGCGTCCGGATCGCGGTGACAA
>NM_025303
NNNNNNNNNNNNNNNNNNNNNNNNNNNNNNNNNNNNNNNNNNNNNNNNNNNNNNNNNNNNNNNNNNNNNNNNNNNNNNNNNNNNNNNNNNNNNNNNNNNN
NNNNNNNNNNNNNNNNNNNNNNNNNNNNNNNNNNNNNNNNNNNNNNNNNNNNNNNNNNNNNNNNNNNNNNNNNNNNNNNNNNNNNNNNNNNNNNNNNNNN
NNNNNNNNNNNNNNNNNNNNNNNNNNNNNNCTNNNNNNNNNNNNNNNNNNNNNNNNNNNNNNNNNNNNNNNNNNNNNNNNNNNNNNNNNNNNNNNNNNNN
NNNNNNNNNNNNNNNNNNNNNNNNNNNNNNNNNNNNNNNNNNNNNNNNNN
>NM_025773
GTAAAAAAGACATATGAAGGGGGTGGGCTGTAAATCTTACACTTGTAGCTGGAAAAACAAAATGAGATCCCCTCCCTGCCAAATGCCCGGACAGCATTGT
GACCTCGGCATAACGCTTCAGTCCGACCTGGAGCAGCGCCTCCGCCAGCACTGAGGGTGGGCCCGCGTATAAATTGGCTGGGATGCAAGGTACCTAGGGA
NNNNNNNNNNNNNNNNNNNNNNNNNNNNNNNGGCACCCGCGCGCTAGCCAATCGGACACGCGGGCCCCTTCCCATCGGCGACTCCACCCCCGTGCCCGGG
ATGTTGGGCCCCCGCGGCGTGACGCGAGCACGGCGGCTCCGCCCCCTGCG
>NM_001271017
GTAAAAAAGACATATGAAGGGGGTGGGCTGTAAATCTTACACTTGTAGCTGGAAAAACAAAATGAGATCCCCTCCCTGCCAAATGCCCGGACAGCATTGT
GACCTCGGCATAACGCTTCAGTCCGACCTGGAGCAGCGCCTCCGCCAGCACTGAGGGTGGGCCCGCGTATAAATTGGCTGGGATGCAAGGTACCTAGGGA
NNNNNNNNNNNNNNNNNNNNNNNNNNNNNNNGGCACCCGCGCGCTAGCCAATCGGACACGCGGGCCCCTTCCCATCGGCGACTCCACCCCCGTGCCCGGG
ATGTTGGGCCCCCGCGGCGTGACGCGAGCACGGCGGCTCCGCCCCCTGCG
>NM_001271016
GTAAAAAAGACATATGAAGGGGGTGGGCTGTAAATCTTACACTTGTAGCTGGAAAAACAAAATGAGATCCCCTCCCTGCCAAATGCCCGGACAGCATTGT
GACCTCGGCATAACGCTTCAGTCCGACCTGGAGCAGCGCCTCCGCCAGCACTGAGGGTGGGCCCGCGTATAAATTGGCTGGGATGCAAGGTACCTAGGGA
NNNNNNNNNNNNNNNNNNNNNNNNNNNNNNNGGCACCCGCGCGCTAGCCAATCGGACACGCGGGCCCCTTCCCATCGGCGACTCCACCCCCGTGCCCGGG
ATGTTGGGCCCCCGCGGCGTGACGCGAGCACGGCGGCTCCGCCCCCTGCG
>NR_073122
GTAAAAAAGACATATGAAGGGGGTGGGCTGTAAATCTTACACTTGTAGCTGGAAAAACAAAATGAGATCCCCTCCCTGCCAAATGCCCGGACAGCATTGT
GACCTCGGCATAACGCTTCAGTCCGACCTGGAGCAGCGCCTCCGCCAGCACTGAGGGTGGGCCCGCGTATAAATTGGCTGGGATGCAAGGTACCTAGGGA
NNNNNNNNNNNNNNNNNNNNNNNNNNNNNNNGGCACCCGCGCGCTAGCCAATCGGACACGCGGGCCCCTTCCCATCGGCGACTCCACCCCCGTGCCCGGG
ATGTTGGGCCCCCGCGGCGTGACGCGAGCACGGCGGCTCCGCCCCCTGCG
>NM_026456
CTTTTCTCGGCAGAAATTGGATCCGGATGGCGCTGCATTCTGGGAACCAAGAAGTCCTAGCATCTCATTGGTTGGGATTTGGTAGCGATGTCTCTTAAAT
GGGCCTGTTTTACTGCCCACAACGCACTTCCTCCAGACGCAAGTTACCGGCAGATCGCGTCTCGGCCTTGCCAGGTACCAGTCTCCCGCGCGTTACAGAA
AGCGGCTGTGACGCGACGGAAGTAATTCCTTTCTGTGCCCCGGAACCCACAGGGGTAGGCCGCTGGGGGTGGGAGGGGGGCGGCCCTGAATAGGGGCTGT
GGCGGTACGTGGGGTTACGGCTGCGGTAGCTGCGGGACTGGCTAGTGAGT
>NR_037998
CTTGGGACTTGTGGTTTTCTGTGTAGCGCTGAAATTTTTGATGTCTTTAAAGCTTGTCTCAACCTCTTTGTTTAAAGTAATACACATCAACGGGCATCTT
AACAAGCTCCCAATGTGTTTGCCTCATTTCCTCTCTTCCCGATATAGGTCAGTGTTTACTGAAATATGCCACGCCCACCCGTCCAGTTCTCGCTGCCTAT
CACCATTACTTAAATCAGGGCCCATTATTTCTGCTCCTCACCTCCCCAGTTCCACGCCCCCCTCAACCAAACCTTTTCATTGGCTTTTCCGTGGTTACCT
AGGCACCTTTCCTAGAAAGCTGAAAAGCAGCTCAGTTAAGTTTCCTCTCT
>NM_027415
CTACAATTACTTCTGCGAAGCTAAATCATTTTCCCAAACCAGTTTTAGGACCTATAAAGTGACTTTCATGAGAACGAAGTATTTAACTAGGCTTCTGGTC
ACTGTCTTTTTCACATGCCTACACACTCTGTCCTTGCACACGGTCAAAAGCCGACCAAATACTAGGAATTCGGTTGAAGCCCATCATCTTAAGCAGGGAG
TTGGGGTTTTGGGTCATTTGCTGCCTGGAACCCACCAGGTGGAGAAGGTTGCAGGCCGGCCGCATTTTCTGCGCACGCGCGCGCACCAATCCGGCCGCGT
GTTCCGTTTAAGGGGCGGAGCCTCATCGCTCTTGTGGGGGCCACTGTCGA
>NM_016923
NNNNNAAGTACTGGGTGTGTGTACTACGGCTAGTGGACTTCCTTTTAAGTAAGGGTTTCCTGTAAGGCAGCTAATTGTCTCCCTGAAAATGTGCTGTTTT
AAAGTGCTGGATACTTTAGTTTACACTGAGTATTAAGAAACAGTATATTCTAAGTCATTTTTTTCTTCTCTTGCCTTACAGGAAGTGCTCAGATATGAAA
ACAAATGCACAGTCACACATGCAAATAAAAAGAGGAAGCAGTTGGATGGGAGCTTCCAAATCACATGACTGCTGACTAAGTTAAATCTGTCCTCCTTACT
GTCGAGTCCGATGGTCTTCCTGGCGAGTTTAAAGTATCGGAGATATTAAA
>NM_020604
GAAAAGCTGGAGGTTCCAGCAGCAAAGAGCAGGTCCCCAGCACAGGCAGCCGCACCTTTATCCGCAGGCTTGACCGTCTCACGTCTCAGAGTACACTGGC
CCTCCCAGTCACAGCCCACTCCGCAGACACACACGTGCCCAGAGCTCGCGCGCCAAGCAGCCGGAGGAGAAGCTCGGCTCCGCGGGCTGGGGGCAGGGCC
CNNNNNNNNNNNNNNNNNNNNNNNNNNTCATGGGGCCGGGCCTCCGCGCCCAGGGAGGGGACTAGGGGCGGGCGCGGGGCGGTGCCCGGCTCACGTGGGC
GGGTGGGAGCAGCTGAAAGTCCGCTCTGGAGACTGGGCTGTCCTCTCGCG
>NM_010267
TTAATTTTATTTCTTTGCTCTCTAGAACTCTCCCACCTAAGTAAAAACCCTGAATGTCTTGTGAAACTGGTGCTTTTATGCCCAAGCAACGTCCAAGGCC
CAGGAGTATTATTTGCTGTTATCATTTTTCCTTGCCTTAAAAGCCAGACAGTCATATTTTAGAAAATTTCTCTACCTAAAAGTCATCCCATTACATCTCA
CAGATGATCTCTTAAGGGCCTCAGCCGACTAGGCAGCACAGCATCCTTGGGGAGAAACTACATTTCCCAGAAGCCAGTTCGACCGTAGAGGAAGTCCTTT
ACGCAACAGGGGGCCTTGAGAAACCAAGGATGCTTGCTGCAGCAAGTGTC
>NM_053191
TTTTTGGTATGGGAGCCAGGAGCTAGAGCATACTAAGAAAGAAAAATTAACCACTCACTGAAAAGGTAGAAAAGGGGGGTGTCTCATGATTTGTGCTTTG
TAAGCTGTGGGTGTGACTCAATTTCCTCACTGCCACATAAAAAGGTTGCCACCCAATCTCTGTTGTTGGTTGTTTTTTTTTTTTTTTCTTTTCTGTCCCA
AGCCCCTCCCCTTGGATTTTGGCTGAGAGACCCTAAGAGAGCCTGCCCTTTCTGGACTTTGCAAACTGACATATAAAAGCTGTTAGCTGTTTCTGTAGCC
AGCAGCATTCAAATCTTGCAGACTCTTGCACTCTGAGAGCTTGTAATAAG
>NM_031402
CTCCTTTGCAACCAGACTGTAAGTAATTTCAGCATCCCATCAGAGAGAATCTTAGGGGGAGGGTGTTTGATCTGAGAGAGGTGGGAGAAGCTAGAGGCTC
TCTTCCCCCAGGGTCCAGACCTTGCCGTCCTCCACTCACAAAGGCACAGTGCACGCCCACAAAAGATCCTGGCTTGCTGCAAGTCGACTCCCACAGGCCA
GAACTGGGTGGAGGTGGAGGTGGGGGTGGTAAAGGAGGGCTCTGGCATCACGTGCCTGTGCAGGCACCTCAATAAATGCCGAGTGCTGAGGAGCGGCGGA
AGCGCCTGGCGCCAGGGCTCTGCAAGCTGAAGCAGGAGGTCCCCGGGGAG
>NM_030033
TTTAGTCACTTGGTGAGAAACCTAAATGCTATCTGCTATTTTAATACCCCATAAACACACAATTGTGTATATTTAGACTCTGGAAGTTAAGGAGTCCATA
TCATTTAAGTTAAGTCCATATCATCTAAATCAACTGAATATTATTTTATGAGGCCCCTTAGCTAAGGCTTAATATTGAACTTTATTTTCATGTCCCATTA
ACAAAAATCTAACAAAGTAAAACCTTGCTCAAGGCTTCTTAGAAAATAATTTTTTACACACTAAGAGTAACCTAAATTTCTGTTACTTATATTTTTCAGG
TATGGCAGTGAAATTTATCTTGTTATTGTTTGTTGCTGCCTTTGTTCCTG
>NR_002879
AGTTCTACATCCCCCAGGACATCCCGAAGAATGTCACCAATGACATTTGCCTTTCTAAAAAAAAAAAAAAAAAAAGTTACTTAGAACCAAAACCGTCAGC
TGACAATGCTTTTATGGCCTCAAGATGAAAGCGAAGGAATGTTGACCCTTTTGCCTCAGGCACAGATAAACAGATCAGTAACTTGATAAACATGAATGAC
TGCATTCCTACCACTGCAGGGAGAGACAGAAAAGACAACAATTGCCCATCATTCTCTCATATAAAGACCCTGAAAGCTCTGCTGTGAACTACTCATCAAC
ATGAAGCTCCCAGTTCTCTTTCTTTTGTTTTGTTTTCTGGACCTGTGGAG
>NM_001039123
TCCCAGCCTGGCTTATTTAGCTTAGCATGTAGTTTAAACTAATTACCAAGGGAACTTTAAACTTCTTTTTTTCTTTTTCTCTTGTCTCATTGAAAATGAA
TTCATGTCTGGGTCACTGAGACCATAAGAGCACTATGTCCTCTATTATAGTTATTTGCTATTTCATAATACTTTCATGAATATTTGTTCAGTCCAGAAAG
GCATAATTAATCAAAATTGGAATTGCTGAGAAGGCTATAAAAACAACATTCTCTTCTTTCCAAAACCATAAACTCTTTGAACTCTAATTCCACCTTAAGA
ATGCAATCAACAATGAAGATGTTTGGCATCATCCTGATGGTTATCTTCTC
>NM_001040027
AGCTCCTTTTGAATAGTAAGCTCAACACATATATAAATGAGGTCATGTAGCTGTATTTTAATGGTCATTTTAAACAACTATTTGTTATTCAAATATTCTG
AAAAAAGTTGATTATTGTGACATTTCCTTAACATTAATCTAATTAGGCTTTGCTTTCTTAAGGAAATTTACTAGAAATAATTTTATGACCATGTTCTTTG
AAAAGTAGAAGGAATCACCCACACAGGCAAATAATTTTGGTTTTTGCAAGCTTCAGTAGTTAAAGGTGCTTTAAATAGAAGTGGTCATTTTTTCCTGACT
ACAAAACCTACTGACTTTCAAAAGATCCATTGCCTTTTCTTGTCCAAGAA
>NM_153154
ATAGATTTCTATCTTCGCAATAAAAATGTGTAAATGCTCTCTGCAGAGATGCGTCCTCACCTCAGTCGGTATAGAAAAGCATGATAAAGGTTGTGGAAAA
TGGATAAAAAATGTTGAAAGAACCCCCAGTTCCTTATTAGGCGAAGATACAATATTTATTCCTTGTCTCATGGGATAAATCTCTTCTGCCTATTGTCCTC
CCCGTTCTCACTGCTGATGCTTAATTTTCAAAACTTCTATATTACCAAGGGACCTACGACATCAGCCAAAGAAATTCTCAGCAAGTACAAAATCTGTTCC
AGGGAGCTGCTTTTGTGCAGAGGGAAAATTTTGTTCCTACAGGTTTTTTA
>NM_009334
AAAAAAAACTATGTAGAAAATTTGGGGACTGATGTGCGTGGTTTCTCATTGTCAATTATTAAAACACTTTAGTTAGTGGCTGCATTGATTCGCCATTTTC
AAAACAGATTTTTAATGTATCTATTTATATTTCTCGTTTTGAACCACTATATTCCCTTTAAATGCACGGTTAGTCTGTGGATTCTGTGACCCAGAGGTGT
TTATGTAACTAATGTGACTATCTGCGTGTAAATTCATGTTTATGATTTTTTATAATATATANNNNNNNNNNNNNNNNNNNNNNNNNNNNNNNNNNNNNNN
NNNNNNNNNNNNNNNNNNNNNNNNNNNNNNNNNNNNNNNNNNNNNNNNNN
>NM_001025305
GAACACCTACATTCTCTGGGAGACCCCAGCACACCGCCGAATCCAAAGAGCAGAGACTGCCTTACAAGAGCCAGAGAGAGTGTCCCCGCTCAGTTAATTG
AAGTTCTGCCTCTTTCCTGCACAACTTTCCCCCAAGTCTGCCTCTGCCAGCCCCCTTGTGTGATTACATCTAGTAATTCTCCACTGAATGAACGTCATTT
ACAATAGTGGAGGAGCTCTGAGCTCGCTGCTGCTTCACGCTCCATTTGTCCTCCATTCTCCCTTTAAAGTACTCGTGTAATATTAATAGTCATGAATATC
AATTATTATGAGGCGGTGTAGGCAAGCGGAGGGAGGAAGGGGCGCCTGAG
>NR_045734
AAGAAAATTAATTAAAAAGTTGAGTGCTAAATAAAGGAAGGTGTAACTCAGTAAGAAAATAAATACTGCTTAAAATTGTTTAATTCATGATATATCTGTG
AATAATCTCCAATGCAAGTAAAAGAGTCAGTTAGCACATGTATCTCTTCTAAATACACTCAAGAACAAACTGAAGTGACTATTCTCCCTATGGACCCCAA
GAATTCTGCAAGCCATCTGCCTCCANNNNNNNNNNNNNNNNNNNNNNNNNNNNNNNNNNNNNNNNNNNNNNNNNNNNNNNNNNNNNNNNNNNNNNNNNNN
NNNNNNNNNNNNNNNNNNNNNNNNNNNNNNNNNNNNNNNNNNNNNNNNNN
>NM_153179
GGCAGAGAGCACTCATGGAGCATGTAAGTTCCTGCTGGGGTCTCTGCTCACTGGCTGTCTTTCTGGCACCTCCTTTCAGTTACTGAGTGCCCACTGGTCA
CACTGGCTAGACTANNNNNNNNNNNNNNNNNNNNNNNNNNNNNNNAATTCTTGTCTGAGACACATGCAGTAAGTGGAGAAAAATGTAAGCAGCCCTTTCT
TTGGGTCTCTAAGTGGCTCGCGTTAATTATTAAACTTGCCCTGTGGTCATTTGTGAACTTTCACTCTGGTGCACGTTTAGCCAGGACACAAGCGAGTTAG
GTGAGTTCCAGTCCAACAGGAAGTGAGCTACCTGCATCTNNNNNNNNNNN
>NR_029593
AACCTGCACCCTGGTAATTATAGTGATAACACAGGTTGCCTGGCCATAACTACGCTGAAATCTCTAGTGGCCTTTGGGGGAGCCTTGGGGTCCTTGATCT
CAGACTGAAGTGTATAGGGGGAAATTTGTTCCCAACAAGCTCTGCCTGTTAGGCCAAGATGGCACCTTACTCCAGGATAGTTTCTGGGAGTGTAGAATGG
ATGAAGTCAGGTCCCAGAGATTCTTCACACTTCTCACTTGTGCAAGGAAGAAAGCAGCTTTTCCTTCTGCGTGACAAGTGCCTCGGAGGACACAGCTTCC
CCAGGCCACATGCTTCTTTATATCCTCATAGATATCTCAGCACTATGGAA
>NR_029902
AATGTTAAGGTTATTTTAGAATATAAAAGAAAAGAGTGTCTATTTTTTCCATATTCTATAACTGTATTCCATTTTCGTGCCTAATGTTCCAATTTGAAAA
AAAAATAAGAGCNNNNNNNNNNNNNNNNNNNNNNNCTAAAAAGCATACGACTTTGTGAGATTTCTTTCAAGCTCTGTGAGAGGTTAGTCAGGATAATGTT
CTCTTTGGGGTTGATTCATGCTAATGTGGTTCTCTCTGTTACAGGCTTGGACAAGTGGTGCTCAAACTCCAAGGACTTCACAAGCTTCAGGCTGCAGTCA
CCTCCAAAGGGAGTGGCCCCCTGCTCTGGCTGGTCAAACGGAACCAAGTC
>NM_010552
TTACTATGGAGCCCAGCTCTGCAGCAGCTTCAGATATGTCCATACACACATGATACTGAATCACAGCAAAGCATCTCTGTTCAGCTCCCAAGAAGTCATG
CTTCTTTGCATAGTGAACTTCTGCCCTTCCCATCTACCTTCGAGACAGATGTTGCCCGTCATAAAGGGGTGGTTCTGTGCTGACCTCATTTGAGGATGGA
ATCTTTACTCAAATGGTGTCACCCCCCAACCCACTCTTGACGTAAGTGACCACAGAGGTAGTAAAACCGTATAAAAAGAGAGAAAGGAGCACTACTCTTC
ATCCACCTCACACGAGGCACAAGTGCACCCAGCACCAGCTGATCAGGACG
>NM_145856
TGACAAGAGTGTTGCTTTGTGGGGGAATTAAAGATCATGACAGTAATCTGTGACTCGGTTCATATCTGTAGTAAAGGTAATGGGAGTGGAAGTGGGTGGG
CTTAGAAGAGAGGGAGGGAAGATCTGGTCCATTTTCCGTCATCTCCCTTTAGGGTCCCCCTTTGATTCCCCTTCAGGAAGTGGAGTAGAAACCCTGCATT
CGTCAGTAACTCTCGGTTAACCACAACTTACAGTCAGTAAGGAGGTCAGTGGAAACAGGGACAGTGATTGCTATAAAACTGACAGGTACTACTGCTGTTT
GACATACCCAGGAAGACATACTTAGAAGAAAGTACTTCCTGAGGGAAGAA
>NM_008563
ACCACAACTCCCAGAATGCAGTGCTTCCTAGCCTTCCTGTTGCTCAATTTCCAGGGGGTGGGTTTTGAGCGTCCTCTCTGTACCATTGGTCAGACTTCCT
ATTAGGGCGGAGAAAGTGACCATTTCTCTCCAATCCAGGCACGGAATGAAAGGCTATTGAAGTGGTTAGCCAATCATAACGCGTCTCTGCTCCATGCTTC
CTCCACCATAAACTTCCGTGGCGGGAAAACTTGGGAAGTTTTGGCGCCAAGGCGGTGTCACGCGTTTCCGGACTGTTTGGTGGCCGGCGATTTCGGAGCT
GCGACATGGCGGGCACAGTAGTGCTGGATGATGTGGAGCTGCGGGAAGCG
>NR_040492
CCGCCTCCCGGCTCTGGCAGAGACTCCCCAGCATCTCAGTGGAGACCTGCACCCTGCCCGACCCCCACCCCCACAGTCGGGACTTACGAACACCAGCGCG
GCCGAGCTCCTGCAGCCCAGCTCCGCCAGCCGCACTCCCGACTCCAGCTCCGGGAGAGCTCTTTCTGAGCCTCCCCGACCGCCGAGGGCTCTGCACCCGA
GAGCGGCCGGGAGGAGGGGACAACCCGGATGGCGACGCCCAGCTCCGCCCTTTCCCGGCCCAGGGGAGGGCTGCCCAGCCCGGTGCACACTCTGCTGCTA
CAGCCACCGCAGCCCAGCCGAGGAAGTTGACTGACGCCGCTTCCTTCCAT
>NM_027974
GATCTAAAGGGACGTGGTCCAATCCCAGACCTCACTGCGCGAGCCAAGGCCTAAGAACATCCGCTTTCTTCAGCCCACCCCTAGGTTGCATCCTCTGGGA
GCCAGGAAGTGGGGGCTGAGGAGAAAGGGAAAAGTATGGGAAAGAAAGGGGGCGGAGCCGCCTCTGCCACACCCATTAGCCACGTCCTGTGGCCACTAGA
GTCAGTAGTGCTGTGCGCAGGCGCAGACCTGGNNNNNNNNNNNNNNNNNNNNNNNNNNNNNNNNNNNNNNNNNNNNNNNNNNNNNNNNNNNNNNNNNGAC
TAGTGTGTTTGGCGTTACCAGGGAGTCTGGAGAGGCCCGCGAGTGCAGTT
>NM_177409
CCCGGTGGAAGCCGCAAGCACCGGTAGCGAGCGCGGCACAAGGGTTAGGCGCGCCGGGCTCGCCCAGGAGGCGTGGCCGGTGGCGCTGGCCAAAGGGCTT
GAGGGCGGGGCGGATGGAGGAAGGGGGTGTGGCCAGAGGCGCGCGCCTTTGCGGCCTGGGGGCGGGGCGGACGGAGGAAGGGGGTGTGGCTAGAGGCCCG
CGCCTGTGCAGCCGCTNNNNNNNNNNNNNNNNNNNNNNNNNNNNNNNNNNNNNNNNNNNNNNNNNNNNNNNNNNNNNNNNNNNNNNNNNNNNCCGAAGTT
GTTCCGCGCTGGGCTGCGGGGCTGGCGTGCGGACCGGGCCGGGCCGGAGA
>NM_029398
TTATGTGCCACACCTCCTGATCATCTAAACCTGGATACCTTGATCCCACAGAGTAAAAGAGTAAAAGATCAGGAGGCTATCTATGCCCTTATCTACCTAC
CGGCATTCATGCCTTGAAATCAGGTTAACTTTCACTGATCCTGAAGACCTTCGCATTCTGGAACGTCCCCACCTCCACTGAAAGTGGAAACAATTTGTAG
ACTATGTATATGTTGTTTACCTTCCTAAAATTCTTATGACGATGTAGGGGGATCCTAGCTAAACCAAGGAGTCCCTCTGCAAGCATCATCCCGGCCGGCA
GGGGGAAGCAGACTCCAACCCTGCGCTCTCGGGGCCTACACAGCCGGGTG
>NM_001077353
AAGTACTCCCTGGTGTCACCAGAGTTCTCTTTATAACATCTGCCAGCTGAGATTTCCCACTTGCTTTAGCCCATCCTCATTGACAGCCGAAGAGTTAACT
CTGCTTGGAACAGGTTCTTCCAGCTTGCCATTGGCATTGAGGAAGAAACATATTAACCAACTCTTTAGCAACTCAGGCATGACATTGCATTTTTCTTCTA
ATCCTTTATCTAAATGTCTGGCCTCTGAACACTGTGGGAGTAGCTTTTCCCTTATTGGATTGTCTCCCCTTAACTGGGAAGGGCGTATTCAAATTTAATA
AGTAGCTTACAAAACAGCAGAAACTCTTGCATATGGTAAAAGCTAGCTTT
>NM_001288617
AAGTACTCCCTGGTGTCACCAGAGTTCTCTTTATAACATCTGCCAGCTGAGATTTCCCACTTGCTTTAGCCCATCCTCATTGACAGCCGAAGAGTTAACT
CTGCTTGGAACAGGTTCTTCCAGCTTGCCATTGGCATTGAGGAAGAAACATATTAACCAACTCTTTAGCAACTCAGGCATGACATTGCATTTTTCTTCTA
ATCCTTTATCTAAATGTCTGGCCTCTGAACACTGTGGGAGTAGCTTTTCCCTTATTGGATTGTCTCCCCTTAACTGGGAAGGGCGTATTCAAATTTAATA
AGTAGCTTACAAAACAGCAGAAACTCTTGCATATGGTAAAAGCTAGCTTT
>NM_010356
AAGTACTCCCTGGTGTCACCAGAGTTCTCTTTATAACATCTGCCAGCTGAGATTTCCCACTTGCTTTAGCCCATCCTCATTGACAGCCGAAGAGTTAACT
CTGCTTGGAACAGGTTCTTCCAGCTTGCCATTGGCATTGAGGAAGAAACATATTAACCAACTCTTTAGCAACTCAGGCATGACATTGCATTTTTCTTCTA
ATCCTTTATCTAAATGTCTGGCCTCTGAACACTGTGGGAGTAGCTTTTCCCTTATTGGATTGTCTCCCCTTAACTGGGAAGGGCGTATTCAAATTTAATA
AGTAGCTTACAAAACAGCAGAAACTCTTGCATATGGTAAAAGCTAGCTTT
>NR_002858
NNNNNNNNNNNNNNNNNNNNNNNNNNNNNNNNNNNNNNNNNNNNNNNNNNNNNNNNNNNNNNNNNNNNNNNNNNNNNNNNNNNNNNNNNNNNNNNNNNNN
NNNNNNNNNNNNNNNNNNNNNNNNCCACTTTCTTTTCTGTTGCTACCTCTCTCTAATTAAATACTAAAACCATTTTAGACAGTGATGACCATTTAATTTC
ATTTTATGTGCAAGTATCTTGGCCATGNNNNNNNNNNNNNNNNNNNNNNNNNNNNNNNNNNNNNNNNNNNNNNNNNNNNNNNNNNNNNAAGCACACCACC
ATCCCAACTTCCTGTTATCACCAAATTCCAAGTCAAAGCATTTTTAGCCT
>NM_183322
CTCTCTGAAATTACGGAAGGGAGCCTGAGGCAACTGTGTTCAGCTTGCCCAGGGCACTGCAAGGATTTAATGAAGCCTGCTTTCCTTGAGTACACTCTCA
AGGTTCCTAGCTCTCTGTCAGCTCCTTTCAGGAAGTGGGAGTGTTTTTTTGGTTTTGTTTTTTTTGGGGGGGTGGNNNNNNNNNNNNNNNNNNNNNNNNN
NNNNNNNNNNNNNNNNNNNNNNNNNNNNNNNNNNNNNNNNNNNNNNNNNNNNNNNNNNNNNNNNNNNNNNNNNNNNNNNNNGGAGGGAAAACCATGTAGA
GATCTTCCTCCTCCAGCTCTTTCATTCCTCCCCAGCCTCCAGCGACTTCT
>NM_001033904
TCAGAAGGGAGCCTGAGGCAACTGTGTTCAGCTTGCCCAGGGCACTGCAAGGATTCACTGAAGCCTGCTTTCCTTGAGTGCCCTCTCAAGGTTCTTAGCT
TTCTGTCAGCTCCTTTCAGGGAGTAGGAGTGTTTTTTTGGTTTTGTTTTTTTGGGGGTGGNNNNNNNNNNNNNNNNNNNNNNNNNNNNNNNNNNNNNNNN
NNNNNNNNNNNNNNNNNNNNNNNNNNNNNNNNNNNNNNNNNNNNNNNNNNNNNNNNNNNNNNNNNGGAGGGAAAACCATGTAGAGATCTTCCTCCTCCAG
CTCATTCATTCCTCCCCAGCCTCCAACGACTTCTCTACTCCATGGTCTGT
>NM_001113187
NNNNNNNNNNNNNNNNNNNNNNCAGTCACTTTGACTGCAAAAATGTGTTTTACATTTGTTTAGTCAGCCATCTTCCTTATCTGGCTCTACATTTGGCCTG
CTAGTACAGTTTGGAAAGTTCTTTTCGAATGGGGAAAGTACTGATTGGTCTTGAATTTCATTTTGGATATTACATCAGCTCCTGTCAGGAAGTAGGAGTG
TGTTGGGGGGTGGGGGGAGGTNNNNNNNNNNNNNNNNNNNNNNNNNNNNNNNNNNNNNNNNNNNNNNNNNNNNNNNNNNNNNNNNNNNNNNNNNNNNNNN
NNNNNNNNNNNNNNNNNNNNNNNNNNNNNCCATGTAGAGATCTTCCTCCT
>NM_023872
CAAGCGCCACTGCCAGAAGCTTAGCCCCCGCTGGCTCGCTCCTAGGCTAGCCAAAACCTGGAGGGTAGGACAGAACCTTTCCTGCCCACACCCATCACCC
GAGGATGGCAGGACCAGGCGCGGCATAGCAGCGGGAGAAGCCCAGAGACCCGCTCGTCCAGTTTATTCAAGAGGCAGACTTCGCCCTCCGGACAGCTCCG
AGTCCCAGGAAGAACCGAACCAAACTCATCCTGGGAGACCGACTTAGGGTCAAGCCGGTATTCTGCCGGGGTGCAGGGGACAGACAGACTCGAACCCTGC
TGGGTGTGCACGCGTGCGAGCGTGCCTCCGGGCATCCCGCACACCCTCAG
>NM_183018
AGCCTCCGCCTGCCCGCCCCCGCCGGCCGAGGCTGGGCTGCGGGAGGCGGCCAGGCGGCCCCGAGCCTCGCCAGGGCGACCCAAACAAAGGCAGCATCCG
GGCTCGGCGGGAGGCAGAGCATCATGAGAGACTGGGTCCTCGCTGTCCCCGGCTNNNNNNNNNNNNNNNNNNNNNNNNNNNNNNNNNNNNNNNGGAGGGC
TTCGCTGTGAGCGTGGAAAGCAGGGGCGCAGCTGCGGGGCGTGAATCCGAAAGGTGAGAGCCAGAGCCAGCGAGCCGAGGGGGCGGGCAGGCCACGAAAA
ATGTCCTCGGCCGTGGGGCCCCGAGGTCCTCGCCCACCCACGGTGCCTCC
>NM_001012623
AGCCTCCGCCTGCCCGCCCCCGCCGGCCGAGGCTGGGCTGCGGGAGGCGGCCAGGCGGCCCCGAGCCTCGCCAGGGCGACCCAAACAAAGGCAGCATCCG
GGCTCGGCGGGAGGCAGAGCATCATGAGAGACTGGGTCCTCGCTGTCCCCGGCTNNNNNNNNNNNNNNNNNNNNNNNNNNNNNNNNNNNNNNNGGAGGGC
TTCGCTGTGAGCGTGGAAAGCAGGGGCGCAGCTGCGGGGCGTGAATCCGAAAGGTGAGAGCCAGAGCCAGCGAGCCGAGGGGGCGGGCAGGCCACGAAAA
ATGTCCTCGGCCGTGGGGCCCCGAGGTCCTCGCCCACCCACGGTGCCTCC
>NM_053270
AGCCTCCGCCTGCCCGCCCCCGCCGGCCGAGGCTGGGCTGCGGGAGGCGGCCAGGCGGCCCCGAGCCTCGCCAGGGCGACCCAAACAAAGGCAGCATCCG
GGCTCGGCGGGAGGCAGAGCATCATGAGAGACTGGGTCCTCGCTGTCCCCGGCTNNNNNNNNNNNNNNNNNNNNNNNNNNNNNNNNNNNNNNNGGAGGGC
TTCGCTGTGAGCGTGGAAAGCAGGGGCGCAGCTGCGGGGCGTGAATCCGAAAGGTGAGAGCCAGAGCCAGCGAGCCGAGGGGGCGGGCAGGCCACGAAAA
ATGTCCTCGGCCGTGGGGCCCCGAGGTCCTCGCCCACCCACGGTGCCTCC
>NM_001012624
AGCCTCCGCCTGCCCGCCCCCGCCGGCCGAGGCTGGGCTGCGGGAGGCGGCCAGGCGGCCCCGAGCCTCGCCAGGGCGACCCAAACAAAGGCAGCATCCG
GGCTCGGCGGGAGGCAGAGCATCATGAGAGACTGGGTCCTCGCTGTCCCCGGCTNNNNNNNNNNNNNNNNNNNNNNNNNNNNNNNNNNNNNNNGGAGGGC
TTCGCTGTGAGCGTGGAAAGCAGGGGCGCAGCTGCGGGGCGTGAATCCGAAAGGTGAGAGCCAGAGCCAGCGAGCCGAGGGGGCGGGCAGGCCACGAAAA
ATGTCCTCGGCCGTGGGGCCCCGAGGTCCTCGCCCACCCACGGTGCCTCC
>NM_001012625
AGCCTCCGCCTGCCCGCCCCCGCCGGCCGAGGCTGGGCTGCGGGAGGCGGCCAGGCGGCCCCGAGCCTCGCCAGGGCGACCCAAACAAAGGCAGCATCCG
GGCTCGGCGGGAGGCAGAGCATCATGAGAGACTGGGTCCTCGCTGTCCCCGGCTNNNNNNNNNNNNNNNNNNNNNNNNNNNNNNNNNNNNNNNGGAGGGC
TTCGCTGTGAGCGTGGAAAGCAGGGGCGCAGCTGCGGGGCGTGAATCCGAAAGGTGAGAGCCAGAGCCAGCGAGCCGAGGGGGCGGGCAGGCCACGAAAA
ATGTCCTCGGCCGTGGGGCCCCGAGGTCCTCGCCCACCCACGGTGCCTCC
>NM_025746
ATTCTTAAAAGTCTTTGCTGGATCTTTGAATACACTCATGGCATCCTGTTTTTGCTATCAGCTTGTATAACTTACTGTTGATGATGATGATAATGTTGAA
CAAGAACAACTGCACGCAGTATAGCATTTATACTTCGTTTATGGTATTCATTTGGCAATCCCCCTAGTAGGGAACATCATGAACCACACTAGGGCAGCTG
CTCCCCAGGGCCAGAGCTTGAAGCCACGAGCCAACCTGAGCCAGTGGTCAGCCGGGGAGGAGGAGTGGGGGTGGGGTCCAGGAGGCAGCTGCGCAGGCTC
ATACGTGGCCCCAGCGGCCGCCATGGCGGACAGCGGCCCCTCGGGGGGGC
>NR_029533
ATAAACTTACTCATGTTCTAGTCCTAGTAAGTCACTTGCATGATTGTTTCTTATGGCCAACAGTAATGGGTGAAAGCTATTTATTCGTGTTTTCATAAAT
GTGTTTGACACTTAGTAGATGAATAATAAATGTTTCTGAAACATATAAACTATATCTTACATAAACTTTAGTTATATTTCTAGGGCATCGAGGCTTTGCA
GTTTACAGAATGTTGCCTGTACATTTCAGAAACTCCCGCAGAGCACTTCTCAGGTCAGTAAGACAGAATGCTGAAGAAGGCATATCAACGTTGACAGTGA
GCGACTGTAAACATCCTCGACTGGAAGCTGTGAAGCCACAAATGGGCTTT
>NR_029717
GGTAGTAATTCGAAAGGAAATTCCTCAGACCATTTTGGGAAAGCATAGAAATGCCTGGGTATTAGGGCCAAACCAGGAAATCCCAGGAGAATCCTGGCAT
GTGCAAAACAGAAATTGATTAGGCATCAAGAAGGTAAGCATCCTGCAGCCTTCTTACCGGCTCCAGACCTAGAAGCTGAAATTTAGTCCCAAGTACACTC
TGTTTTCTAGCCCCTGTTCTAACACGTCACGGGATCTCCAGATGTTCCACGGCATCCTGATGCTTGTGCTGCTCACCGCCAACCTGCTCTAGAGAGCACT
GAGTGACAGATATTGTAAACATCCTACACTCTCAGCTGTGAAAAGTAAGA
>NM_001081079
TGGAGACACCTCCTTCCACTCTCTGACCTGGGCGGGATCAGGCTTCTCGCTTGGCTGGGAGGAGCCCCAAGGGGGCGGATCCCGGTCCACAGGGGGCGGG
GCAGCTGACCCCTGGCCACTCCCGGGGACCGTGGAGGGGGGCGCGTCCCGGTGGAGCTGGTGCCGCGCGCTCGGGAGTGGGTTGGCTTCGCTNNNNNNNN
NNNNNNNNNNNNNNNNNNNNNNNNNNNNNNNCTGGCTGGGACGCGTNNNNNNNNNNNNNNNNNNNNNNNNNNNNNNNNNNNNNNNNNNNNNNNNNNNNNN
NNNNNNNNNNTGAGCTGTGCGGCGCGGGCCGGGCGAGCAGCCGCCTGCGC
>NM_172124
CACACGTGAATGGGTTTCCTTGGCTGATCTCCAAAGACCCTGCAGCAGTTCAGTGAGCTGAACCCTGGGGCGATCTGAAAACAGCACCCACCACCTCNNN
NNNNNNNNNNNNNNNNNNNNNNNNNNNNNNNNNNNNNNNNCCCAGGCAGAGGTCGCGCAACCCAGCAGAGATCCTCCTCCCTCCCCCTGCCTCTGCCCGC
AGGCAGCGCCTGGTGCCACCGGGCTCAGACCCCGCAGAGAGCCTTGGCCCTTCCCGCCTCCGCCCCGCAGCCCCTCTCCGCCAGTAGCAGCGCTGCTATC
TTCCCACCGGAGCACTAGGAGGACGCCCGAGTCTGCAGCGCCCCCGCCCC
>NR_110972
CTATAAAGAAACCAAATGGAGTTTTTAGTTTTCCATCTTCCAAGTACAGAAGAAGGCACACCAGAAGTTCAGTGCAATAGACCATGGGCAGATCAGCAGA
ATTATCGGTGGCCTTTGCCTTAGCAGCTGCATCACAATGAGTGGAACACACACAGCTTGGCCTGGAGAGAACAAGATTCCTTAGACAGCCATTTAAAAAT
GAACCCCTCCCCCATCGTCAGATGAACAAGGTGAATCAGCTTATGAGGGAATAGAGTCCGAGTGTTCTGAAATATGAGGGAACAATTAGGAGATGATGTC
ATTTGCTGAGAAAAAGGCCAATACCGAGCTGTAGGAAACTTAAGGTTATT
>NM_028534
TATAATTTGGACATTTCCAGTGCTGTGTACACAAATGCAAAGACTGTGAAAAATGCAAAGACTGTGAAAGTCGCTTCCCGGTAAAAAAAAAAAATTCTTC
CACTTTCAGGTCTCTAGAGGCTTCAAGCGACGATCAGGTGTCAAGAGTGGGGAATCTCGCCCCGGGGAGCGTCAGACGCTTCTCTGGAATCACCTTGGGA
GTCTCCCGGCACGCGGGCAGCTGGGCGCATGCGCAGCGCCCAGCGCTGCGTCCTCCCGGAAGCGGCGGCTCTTNNNNNNNNNNNNNNNNNNNNNNNNNNN
NNNNNNNNNNNNNNNNNNNNNNAGGAGGCGGGACACGTCGGCGCTGGCTC
>NM_026503
GTATTGGACTTTGAACTTCCCTCCTTAAAGCATCATACACTAAGGTGGTGTGAACTCTAGAATTTATTACTTTCGTGCAGGCTTTTGGTTTTGTCTTTTA
AGTCCATCGGAATAGCTAAGAGCGCTGCCCAGGTACTGCGCAGGACCAAGGGCGAGGACTTGTGAGGACAAGGCACTGCAGGATTACCCGAGGCAGTTGA
GCAGTTGAGGATTTCCAGGGACACAACGAAGCTCCGCCCTTCTCTGCCCTCGTTGACGCCTGCGCAGAGGGCGCGGGCTCCCCTGTGGAGCGCCCCTCCC
ACCTTGGTGCGCGTGCGCAGACGCTGTGGGAGCCGGCGCAATGGTCTCCA
>NM_026604
CAACTGTCCTTTCGCATCTCTTGGGGCCCTTTAACTCTCGACCAGTGGTTCACACTATCCCCCCCCCTACCCCCAGCTCCCACCCCGGCTGGGCTCGCGC
TTTTTATTGACGCAAGTCTCCCGTTCTCGCGGGAACTCGGGAGGGGCGAGCCGGGAAGGGAGAACAAATCTTCAAATCTCGGTTGGCGCCGGGGGCCCGC
GGCAGCTGAGTCTCCTGGGGGGGCGGGACTTGGAGCCCAAGGGGGCGGGTCCTCGCCTCAGAGAAGGCGGGACGTTGCGGGAGGGGGAGGGGAGAGCCCC
ANNNNNNNNNNNNNNNNNNNNNACCTGTTGAACGCAGGTAGCGCTCGGCG
>NM_007740
NNNNNNGACTAAGCAGCAAGGCTCCGGTGAGCCCCCACACCTCTGCCACGGAATAGGCAGCTCTTTGCTGGATCCTGAACCACTAAAAGCCTCTACTGTG
CCCTTATAACAACTTTCAAAGCCTCTACTGTGCCCTATAGCTGTTCTAAAAGCCTGCACTGTATTCCTATAGTAGCTTGCTGCATTTCTCTGGTTAAATC
CCCCACATCCTGGTTTTTTCTTCTTTTTTTTCTTCTCAGTAAGGCTTTTCCCATTCAGTCCCTCCTTCAGTGTGACCTTGTTAGTTTTGAGCCAGGCACA
CCCCTGGCTGGGCCTGGGTTACAGGCTGCCTCTCCCCACCCCTTTCCTTT
>NM_001290691
ACTTGGCTGTAGGACCCTTCACGGGCAGACCTGTATCTGGTACTCCTGTTGGCAGCTTACCATCACCATTCAGAAGTGTCTCTGCAGGAATACTGGGGTG
GGGGGGGTCTCCTCCCCTGTAGGGCACAGACCCTTGGCAGACTCTGGGGACAGCCAGAGGCTAGACTAAGAAATGTGGGCTGGAGGAAGAACTGTGCATT
TAGGCCTTGGTGCAGATGCCAGGAAAGGGTTAACTGGGACTGTTGTCATTTTATCCCTCCTCCCAGGCCTGTTAGCTCTCCTCCAATCCCCAGGACCCTC
TTCAGGGCGATTCATAAAGAGAAGAAACCCAGGTCCCCTTGGCCAGGCAC
>NM_007733
TCGACTGTTAAAAAGCCAATTATCTACCTGTGAATGTATACCACGCACTGCACCGCACCGTACTTTGAGGACACTTCATAGTCAGAAGTGAGAAAGCGTC
TGCCCCCAACTGTCATTGCCGCTATGAAATTGCTATTAAAACAGAAACCTGAAAGACTTAGTACCCAGCTCTGTGTGATCAAGGAAAACCTGGGCATGAG
TTGGCTGAGGACTGTCTTGCTGAGTCCTCCGTGCTCACCGAGTGGGAGGGTCACACTGAAGGGACGAATAAGGGCAGAGATGCGTCCCGCTTCCACTCGC
TGGGAGCTGGAGCGGGCCACTCCGCGGCGGTGCGGCAGCCCTGTCCGGAC
>NM_026719
GGAAAAAACAAAACAAAACGAAACATCACGTGGTAGCACAGTGCCGTCAAGCAATGACGTGACCTGGTCATCAGCAAATTATAAAGTCATCTGGGCAGAT
GACATTCTTTTATTCTGAGTCATTCCTGCACCAGGATGACTTCTGATTGCATAATGGGATCAAAACCTTGTTTTTGGAAGCAATGAAAACCCGTAATGTC
ACTCTACATTCAGAGGCACAGACACAGCCCTGCCTCCGTAAAGCTCCTAGAGTGCCAGCAAGATCAAGTGGCACGCAGGCCGCGCGTGGGCGGGCAGCGT
GGTGACGTCACGGTGCGTCGGGTGCGCCCCGCCTCGGCTCGGCTGGTCGC
>NM_001204913
NNNNNNNNNNNNNNNNNNNNNNNNNNNNNNNNNNNNNNNNNNNNNNNNNNNNNNNNNNNNNNNNNNNNNNNNNNNNNNNNNNNNNNNNNNNNNNNNNNNN
NNNNNNNNNNNNNNNNNNNNNNNNNNNNNNNNNNNNNNNNNNNNNNNNNNNNNNNNNNNNNNNNNNNNNNNNNNNNNNNNNNNNNNNNNNNNNNNNNNNN
NNNNNNNNNNNNNNNNNNNNNNNNNNNNNNNNNNNNNNNNNNNNNNNNNNNNNNNNNNNNNNNNNNNNNNNNNNNNNNNNNNNNNNNNNNNNNNNNNNNN
NNNNNNNNNNNNNNNNNNNNNNNNNNNNNNNNNNNNNNNNNNNNNNNNNN
>NM_175642
GGGGAGGAGGGCGCACCAAGCAAGCAAACGGCTCCTGCTCCAGCCTCGCCACCGGCCGGGAGCACTCCTGCCACCAGCCCACCGCCCAACACGCCGCCCC
AGCCAGCGCCGCCGGCCACTTCTCAGCGCTTTTTTGGCTTCTTGGCCAATCCGTTTGTTGCGGGGGGGTGGGTTTGGGAAAACACATCTGCGCTCTTTAT
CCACTTCCATTTTTCTGTTTGGTGTTTCTGTGGAGTCTCCCTTCAGGGGGCCTCTCCCCGCCTCTCCTTTGAAGGCTTCATTCACTTGGATAAGGCGCAA
GGCTCTGGCCGCTGGATACCACCGCCCCCCCCCCTATTATTTTTTTTTCC
>NM_001033764
GCCTACTTTATCAACAAATAAGATCCTAGTGGACTCAAGCAGACAGAAGGCAGAAAAATTGTGGGGATCAAGCAGAGAAACAATACATGAACAGAGATCT
ATCTTTGACTGCTTCAGCAGCAAGATTTCAAAGGAGGGAGTATGGAAAGCCAGGAAGTGGGTGTGGCTCCTGGGGTGGAGGCAGAGGAGGGCCTGTGCAA
CCCTCCCTTCTGCTTATAGCCCTTTGTGATGAGGAGGCCTCAGCTGTGTGATGTGGCCTGAGGCCTCCTGAAAAGTCAGATGCTCTACTCCAGTAGATCC
AGTAGATCCTGAGATCTGCCCTGTGATTCTGAAGATGGAGAATATTTTCC
>NM_001013750
AAGCCTACTTTGTCAAAAACTAAGACACTGAAGCACACAAGAGGACAGAAGGCAGAAGAACTTTGGGACTCAGGGAGGAGCAATAAAACATGAACAGAGA
TCTATCTTTGACAGTTGCAGCAGCAGGATTTAGAGGGAAGGAGTAGAGAAAGCCAAGAGTTGGGTGGGGCTCCTGGGGTGGAGGCTAGGGAGAGGCTGTG
GGCCCCTCCCTCCTACCTGTGGCCCTTTGTGATGAGGAGGCCTCAGCTGTGTGATGTGGCCTGAGGCCTCCTGAAAGGTCAGATCTGTACTCCAGGACTC
AGTGGCTTGAGATCCTGCCTATGATTCAGAAGATGGAGAATAATTTTCCT
>NR_105760
ACTGCACTGCTTCAGGGACTGCCTTTGGCCTTCAAGGGTTTCAGGCACATCTTACTGCTTTCAGTTTTTGTTTTCAGACAGCTACATATATATCTCACTG
GATTCAGATTTCCCAATATATCAGGCATTGTGACCCACCACAATAGATTCACTTTGATTTGATTAACATTTTCATAACTTTTTTTTCTTTTAAAAATCAA
AGTGAAATGTGCTGCAAACTCAAATTTTTCAACTTTGGATCAGGGGAGGAGGATTCCCCCCACCCCCTTGTTCCTTGCTCAAGGACGAGGACTACACAGA
CTTCGATGGAGCCTGAGTGGACAGATCTCCAGAGAGGATCCGCTATCATG
>NM_001081080
ACAATTCTTTCAGATATGTCAAAACAATGAACTATATAATTCTAAAAATAAAAAATTTAGTAAGACATTTAGTAGGATTTCTGGTAAGATATTATCCTAT
ATGCATGGTAAAGAAAGGTCATTCAGTAAAAATTTGATCCATGTTTCCAAATGTATGTTCTAAAAAACAGTGAGGGTTTTTTTGAACAACAAATTCAGAA
GTGTGTTCTTAGATTCAAAATTATTAAGATAATTTGGTATTAGGTGATTATTTTCAATTGATAGCTTTATTTCTTATGGTATTTTTTTTGTCTTTCTATA
GGGTTGAAAGACACACAGAAGTCTTCATGGATATAGTTGATACATTTAAT
>NR_002688
ACAGGGTTCCGCCCGCCGGAGAGGCGTTCCAAGTTGAGGCGAACTCGCGGCTCTAGCGACCGGAGCGTTTGGTGGCGAGGACCAGCCAGCACACCGCGCC
ATTCATCAACCGGTTCGCACCGGTGGCGGCTGCCCCGAGTGACGTCTGCGTCCCGGGCCCCGCCTCGAGCCGCAGGCGTCCCGCGCCGTGATTGGCTGCC
GCCTGTGCGCACGTCGCGCCGGCTATAAAGGGGCGGACTTGTGACGCAGGGGCGCCTGGGCGCGCGCATTGGCTCTGGGCTGCGGCCGGCTCGGCGACGC
TCCTCGGGCAGCTCACTGCATGGTCGTCTGGTNNNNNNNNNNNNNNNNNN
>NM_153601
CATAACAAAGAATCAATAGGTTGGAGGGGAAATAAAAAAGTCACACAGTTTTAAGCTTTGTGTCCCTTTGTTTGCAGGGAGTCAGGCATAAATGAGCATT
TGCTGCTGGGCTATTCTAGGGCATGGCTCATATCCTGTGCCTTGGGCATGACAGAGTCTGTGTTTATCTTTTATTACCTGCTGGATCCCCCTGGAAAGAA
CCTCCTGGAATTCATCATTCACTGCCTTTGTAAGAAGTCTACATATAAATGCACCCTGAAGCCATTGCTGAAGGGAGTGTGGATGCCACGGCTGATTTAT
GTAAGAAACAGTTGACATGACCGACGAAGGGGACCTCGCACAGGAGGTAG
>NR_033445
AGCATTTTCTGATTCCATTATTCAAATATAGATAAGAGTGTACCTCAAGGGTAGAGTGCTTGCTAAATGTGGAAGAAGGTCTGAATTGGATCCCAGGTGC
TTGGTCAGTGCTGTTCACAGCCTAGGAGCCGAAAATAAACTGCCACTCGCTGTGCGTTGCTCTGTTGCCTGGGTAACAACTTTGTTGAACTTCCCTTTTC
CACCTCTAGTTCCTGCTTGACTCTGCTAGCCAATCACAGGAGAGTCTCCTTTGAAACAATACCAGCAGCAGCCAATCCCAGCTCGTCCCGTTCAGGGTCT
ATGGCTGCCATTTCTAGTTAAGTAGATCGACCTGGGTTAGGCTGTGGGAT
>NR_015347
CCAATCTCTGAAAACAAACAGATGACTATGGGGATAAAGGGACCATGATGAAATNNNNNNNNNNNNNNNNNNNNNNNNNNNNNNNNNNNNNNNNNNNNNN
NNNNNNNNNNNNNNNNNNNNNNNNNNNNNNNNNNNNNNNNNNNNNNNNNNNNNNNNNNNNNNNNNNNNNNNNNNNNNNNNNNNNNNNNNNNNNNNNNNNN
NNNNNNNNNNNNNNNNNNNNNNNNNNNNNNNNNNNNNNNNNNNNNNNNNNNNNNNNNNNNNNNNNNNNNNNNNNNNNNNNNNNNNNNNNNNNNNNNNNNN
NNNNNNNNNNNNNNNNNNNNNNNNNNNNNNNNNNNNNNNNNNNNNNNNNN
>NM_133235
CACCCACTCCACAGCACTGGCCAGGCCTGAGAACACGGCGGGCTAAGGCGGCCAGGAGAGTGCGCTTGCACTTCGCACACCCCTCCCCTCCGCAGCAGCC
TCCTGCCACTCAGGCGACTCGACTTGCGGCCCCGCCCAATGATAGTCCATAGTCTCCGCGTGCGCCCCGCCCTCGGACCCCGCTTCCAATAGGAAGCCGG
CGGGGTTGGGCCGCACGGGCATCCTCTCCAGCTGAGGCCACGGCCGGAGCCTGGCTGGGGCGCGGGAGAGGCAGGTACCAGCGCGGTCTGCGCAGCCCCA
GGCGCTAGAGCTGCGCTCTACGGTGGAAGAACGGTTCCCGGGGGAGCCAG
>NM_001199956
TTGTCCAGAGTGGACCCCTGGTGAACGGCCAAGCTCTGACTATTCACCAATTGGTCTGCTTAATTATCTCCATTCTTTGACTGACCCTGACCTGCAAAGT
CAACTATTTATAAAGGAGCCTCATAGGTTTGCGACCTTGAACCAACCATCTACTAGAAGAAGTGATTCTTCAGTGAACAGCCCAAGAGTACCCACTCAGA
GCCAAGCATAAGGTTGCTTTTGCTTGGAAAGTGAAAGAGCACTACTAAACCAGAGACAACACCCTCACAAAAGCAGTCCAAACAACCTAACCGGCCTGTG
ATGGAGAAGAAGCCCGAAGCTTCAGGAAAAGGGCAAAAGAGAAAACACCA
>NM_001164286
NNNNNNATAGTTGACCATGGTGGGACAGTTTTCTAAAAGACAAACGTACTAGTCAGGACCAGCTGAACTATGCTGAGAGCATTTAGGTAAGTAACCCTGT
GTTTTGCCAAAGAACTGTGATATATATCAATACATTCAAAATTGCCACTGGGGCAAAGGAATGCTTTGAAATCCAGGACCAAGTTGGAGTTGGGGAGGGC
TTCCACCCTCCAAAAACGTTGCTTAGCATCCTTTCAGGTGACATCACAACCAGCTATGGAACCTTGAAGGCTATGTCTAGGGGCAACCTCTGAGTTCAAC
ATCATTCGTGAGGTTGCCTCCAATGTGTTAACTGCTAGGTTTAGGCCCGG
>NM_008922
AAAATCTCCATCACTTGCATTCAAGATATCTTAGGGNNNNNNNNNNNNNNNNNNNNNNNNNNNNNNNNNNNNNNNNNNNNNNNNNNNNNNNNNNNNNNNN
NNNNNNNNNNNNNNNNNNNNNNNNNNNNNNNNNNNNNNNNNNNNNNNNTCACATCCGTCAACAAAACAAAAAACAAAACCAGCATCAAAAAGTCGGTCGG
CGTGCAAAACGCTCCAGACGCGCACTACCTTCAGTCGCTACCGCGCCACACCGCGGTGGGCGGGGCGCCAGGGGGTGGGACCTCTGCGCATCACTTCCGC
TTCCCGTTCCAAATGAACTCTCCCGCCACTGGGAGAGAGCGGCTGTCAGC
>NM_008999
GTCTTCTATTTTGTTCAGTCATACCCTGCAAACAAATTATTTGTCTTCATTCATCACTTTTTTTTTCACACTTCAGTGCTACCACGTGAGTCTCAGGTGG
TGACAGACTTCTGAGGCCCCCGGATACCTGACCCTGTGTAGGGAAACAAGGCACACCTTCAGTAGGTTAGCACATCCTGCTCACCTTGGTCTCCTTGGGT
ACCAAGGCCTGATGCTGTGCAAACCCAGCCCGCGCCTTCCCTGCCAGCGCAGGGCGGGGCCGGTGCTGAGCATGCGCAGACCAGGTGGCGCATGCTCCTC
AGCGCGGCGGGCGGGAGTCCGGCGCGCCCTCCATCCCCGGCGGCGTCGGC
>NM_001159729
GTTGTGCGTTCCGGGCTGCGGGCTCCGCGCTGAGGGTTCCGGGCTGCGGGCAGAGGTGAGTGCGGCCTGCGCGGCCTCGGCTCGGGGCTGCGGTGCCGCC
GGGATGTCGCTGTGGGCGCGGACGGCGGCTGCGGGCGGCGCTCTGCTCTCGCGTCCTCGTGGGGACCGCTCCGCGCCGACGACCCCGGCCGCGGCTCGCT
CACCAACCGCCGTGGCTTCCCAGGAGCGGGAACCCGAGAGTGGGAGAACTTGATGCGGGTGCGGCGCGGCGCGGGACGCACAGGGCTGCGCGACTCCGCC
TGGGACGATCCCAGTGCCTTCTGTAACGGGCGGGTTGCTGTAGGAAAAAA
>NM_145392
GGTCTAGGCTTTCCCTGTCCTCTCCCGAGCCTGCCTGGTCACCGGACAGGTCGAACAAGTAGAGACTGCCCTAGGGTGCACTGGATTGTCTCCTCTTCTC
ACGGGCTGCACCCACTTCGTCCTTGCTGTGAACCGTGGGTGCTGGGAGGACCGGCCGAGGCCCTGGGCGCCGGGGCAGGGTCCCCCACCCTGGCGTGCCC
GCGGCTGCGACCGCGCCTGCCCTTGTTTGGCCGCACGGCCTCGGGGGTGGAGAGCCGGGGAGGTGGGGGCGGTGCCGTCCGCGTCAGCGGCGCCCGTGGT
GACGGCGACGTGCGGCTCGCGCCACTGCTGCCCGCGGACGCCGAGGACCC
>NM_001290699
CAGGAATGCCATATATAAGCTCTTGCCCTTGCTTTGCCAAGATGTAATTGGGAGGAAAAAGTCTTCCATGTTTTCATCTGCCTTGCTTGTTGCCAGTGGG
GCTCTTTTCCTGTCAGTGTCTCTAAGTGAAAGGCGGCAGCGGAACGAGAATTGGCGTGGACTCAAAACTACATCAAGACCCTCACCACCTCCTCCTGCCA
TCTTCCGGAGATGCAGATGAGCGCCGAGCTCCGGATCCTCGCCACCTTTCCCCGCCACGCGGTCGTCAGCCTCGAGACCGGCGGAAACTACGACTCCCAG
AATCCCTCGCGGGGCGGGAGGAAGGCGGGGAGCGTACAAAGCGGCGCTGG
>NM_133817
CAGGAATGCCATATATAAGCTCTTGCCCTTGCTTTGCCAAGATGTAATTGGGAGGAAAAAGTCTTCCATGTTTTCATCTGCCTTGCTTGTTGCCAGTGGG
GCTCTTTTCCTGTCAGTGTCTCTAAGTGAAAGGCGGCAGCGGAACGAGAATTGGCGTGGACTCAAAACTACATCAAGACCCTCACCACCTCCTCCTGCCA
TCTTCCGGAGATGCAGATGAGCGCCGAGCTCCGGATCCTCGCCACCTTTCCCCGCCACGCGGTCGTCAGCCTCGAGACCGGCGGAAACTACGACTCCCAG
AATCCCTCGCGGGGCGGGAGGAAGGCGGGGAGCGTACAAAGCGGCGCTGG
>NM_001290700
CAGGAATGCCATATATAAGCTCTTGCCCTTGCTTTGCCAAGATGTAATTGGGAGGAAAAAGTCTTCCATGTTTTCATCTGCCTTGCTTGTTGCCAGTGGG
GCTCTTTTCCTGTCAGTGTCTCTAAGTGAAAGGCGGCAGCGGAACGAGAATTGGCGTGGACTCAAAACTACATCAAGACCCTCACCACCTCCTCCTGCCA
TCTTCCGGAGATGCAGATGAGCGCCGAGCTCCGGATCCTCGCCACCTTTCCCCGCCACGCGGTCGTCAGCCTCGAGACCGGCGGAAACTACGACTCCCAG
AATCCCTCGCGGGGCGGGAGGAAGGCGGGGAGCGTACAAAGCGGCGCTGG
>NM_001161816
CGGGGTAGCCAATAGCTACTCTTTTTTCTGGACTCCTGGGCCGTTCTCACAGGGAATGGGGAGGTAGCGTATGCTTGCCAATCAGAGAATGCCAGGGCCA
GCCAATGGTGACCAGCAACCAATCGTCAAGGCCGGCCAGAGCGTGCTCCCTTAGTAGGTGGATGGTGGTCGGAGCGCCGGCTGTCTTCTCGGTCGCCATT
TTGTGTTGGTGACTGTGGCCGGCTAGGAGGAGGTGGCACTGAGTTTCCTTGGGAGGGCAACGCGTCGGTCGCGTCTCCCCTCCCCCTTTCCTCTTTTTTT
GCTCCCAGGTTTGGACTTGGTAGTTGCATGCATTGGCTCCCATTTGAACT
>NM_177235
CGGCGTCCTGAAGCCGGCGCACNNNNNNNNNNNNNNNNNNNNNNNNNNNNNNNNNNNNNNNNNNNNNNNNNNNNNNNNNNNNNNNNNNNNNNNNNNNNNN
NNNNNNNNNNNNNNNNNNNNNNNNNNNNNNNNNNNNNNNNNNNNNNCGCCCTCCAGCAGGTCGGTTCGGTNNNNNNNNNNNNNNNNNNNNNNNNNNNNNN
NNNNNNNNNNNNNNNNNNNNNNNNNTTTCGCCTGTGTAAGCCTCCGCGGACCTTCTGCTGGAGGCCGACGTCAGGGGGCGCCAAGGAGCCGGGGGGAACC
CGGGCTCCCGCCTCCCTGAGCCCGCCCGGAGGCTGGGGCTCGGAGGATGC
>NM_001276764
CCCCGGGCGGCCACCCGATGATGCTCCCAGCCGGCTGCGTCCCGGGCGGGGCTGAGCCCGAGAGCTGCGCGCGGGCTGGGGCGCCTGCGGAGGGAGGGGC
GCGGCTCTCGCCGCTGCGCCGCGTGCTGAGTCATGGCGAGAGCTGCCCGCTGCTCTCCATCAGTCGTTCCGGGGCCGGCGCGGGGTGTGCAGCCATTGGG
CCGNNNNNNNNNNNNNNNNNNNNNNNNNNNNNNNNNNNNNNNNNNNNNNNNNNNNNNNNNNNNNNNNNNNNNNNNNNNNNNNNNNNNNNNNNNNNNNNNN
NNNNNNNNNNNNNNNNNNNNNNNNNNNNNNNNNNNNNNNNNCGCACCATG
>NM_133833
CGGTGCCGGAGCCCAACGCTGCCGCTCCTCCTCCCGGGCGGGCGTCTGCGGCGCAGCCCGGAGATGCCGCAGAAGCGCGGCGCATCCCGGCGGGGCAGCG
CGCTCCTCTGCAGCGCCGTGGCCCGGGGCGCCGGGTCTGGAGGCTGCCCGCCCGGAGCCACCGCCTGCCGTCCCCCGAAGCCTTCCTTGGGGACGCTGCC
CCGGGACTGCCGCCGCGCTGATCCTCCAGCCCGGGGTTGCTGACGCCTCCACCCGGGTCGCGGGGCCCACGGGCGCGGCCACCCCCCCCACCCCCCAGGC
ATGGCGGGGTACCTGTCCCCCGCCGCCTACATGTACGTGGAGGAGCAGGA
>NR_105861
ATACGATAGAAAATAAAAATCCTCTGCAGTAGATCTACAGGTCATCAAACTTGGTTCATTTTCTGCTTGATAAGAAGAGTAAAATAAGCTCATTTCAAAA
GAAGACTGTCCCCTGATTTTAAGGTCATAAATATCCAGGCGCCATCATCATATTTTTGACAGGTGGTCACTTCCGGTATGTGCTCTAGAAGGGAGAGCCC
CAGCAGTACCCAGTTTCGGCTTAGATGTGTTTGTCATCTAGAGTGTGGAAGGGAAGGCCGTAGCATCTGGTGACCTGTGTGTTCTTTGTGTCATTTAGCG
TTTCCTTTGTAGGCGACGAGAACCCGTGCCTGGTGTGTAATAATCACTGT
>NR_039562
AAGGTAAACTCCAATTACTGGAGAAACCACAAACTGTTTCGGAAGGAGCCACCCTAGACTCTAACAGGAAAACACCCAAAGTTCCAGAGCCTATAGATAG
ATTGCTTAAGACAACGGAAATGATTGTTAGCCAATCTCTAGCCTGCCAAGCGGATAAGCTCCTCACCCTGCTGTAACTGCAATAAAAAAGCTGAACCTCC
AGCGCTCCCGGCATTCTTTGCTACCCCGCTGCGTCGGAGGAGCCTGAGGGTCTGAGCTCGGACTTGGATAAAGACTCTTTGCTTTTGCATACGAGTTCGA
CTTCTGGTGGTCTTTGGGGACCCTAGGATCTGGGCATAACATTTGGGGGC
>NM_027159
CCCTTCTTTCCCGCTAAACCAGAACAGGAAATCAAAACATCCTACCATGATGAGCGCCGCTCCCTCACGAGTCCCAACTCTTCTGGCGCTGCTGGCACCA
CGCAGTGATCACTTCCGCCCTCAACCAAAAAGGCCTTTAGAGGCTTCACTCGATTCCACTGCCGGTCAGAGTGCCCCATCTTAAGATGGCGAATGGAGGA
GGGCGTCGCAAGGTGATTGGTCAGACGGGCAACCAATTAATTACCCGGATTTGGGATGTCACGTGGTCTAAGACCGTCCTGATTAGTTAGTCCGTCTGCG
GCTTCACCGGTGCTTGAGCTGGTCAGGCAGCAGGCTAGCGAAGAGTAAAA
>NM_011206
ACTGTGAACCTCAGCGCTCGCAGGACTCCGGAGCAACCTTGGGAACCCGGCCTGCGAGATTGAGAGCGCAGCCATCCCCCTGGAAAGGCCAATGGGACTG
AGCGTTCCGTGCGGACTCCACCAGCTTCACGGCAGCCGAAGCACCCGAGGCGCCAGTGGGGAATTGCGGGACCCGCAGCTACTTGGACGGCCAGTTCGGC
TGCGGTGGCAGCCAGCACCTATGGGCGGGACGAACGGAGTGAACTCCTAGTGCCATTGGCCGAGGAGCCTGCCAATTACCGGTCTTCATTGGCTGCTGGA
ATGGAGGCCCCACCTCGCAGTGGCTAAATTCTCGGAGTCGGATCACTCCT
>NM_009355
GAGCTGAGATGATGGTAATATGTGGGCCTAGGCGATAAGACTGCATTTTGAGTGCATATTGTACAGGAATGAAATTGGAAATGTGGTGAGTGCTTTTGCC
CCCAGGAGGTGCGTATGTTTATGGAGGCCAGAGAGAAGAGCATAAGGACAACCCAGGCTCCAGTGTGGCCTGCCTCCCATGGACCTAGGTGTTTAGCACA
CTTGTTCAGCTCGCGCGAGGTCGGAGTGGGCGAGAGGGGTTCCCCAGAGGCAGTTTGCCAGCATCAGCGGTTGTCTTCACGTGCTTTCGGTCCTGTCTAG
GACCCATATACAGGGCGGCCAGATGCCATGTGGGGTTCCAGGGCCCAACA
>NM_007685
ACATATGGAAGCCCTCCTCAGCTGCTAAGTCCCACTGACCAGCCCCCCTCTCCGGCTGAGCCCTTTTTATCTCCCAGGCCAAGAACTATACAACAGGCAA
TCTCCACTTCTATCTCTTGCCAAAGCTCTTTGGTTTGTTGAGATTTCAACCTTTTCAATTTCTTGTTTGTTTTCCAGTGAGATCGAGGAGGTCTGTTGTC
CTAGTCCCTAATGGTTTACTTCAGGCATTGGCCACCCTGCTGTCACCAATACTGTAAATAGCACCAGGAGGCTGGCAGCCTTCCTCCACCCCTCTGCATC
CAGGACTGTATAGGGTCAGCACTTCCAGCCTGGTGGTTCAGAGCTCCTGA
>NM_009356
NNNNNNNNNNNNNNNNNNNNNNNNNNNNNNNNNNTGACTCTGGATTTGGGGCCGATGAGATGGTGACATGCCGATCGTGTTTTGAGTGCATGCTTGAACT
GAACAAAGTGGAGAAACTCTGGGATGTAGTGGGTGTTCCCCCCCCCACACACACACACACTCAGAATTGTTTCCGTGAAAGCCAGAGAAGAGGACCATGG
GCCTAGGTTTTTGCTCAGCTCCCGCGAGGGAGGTGGGGTGGGCGAGAGGGGTTCCCTAGAGGCAGTTTGTCGAAGTCAGCGGTTGTTTGCACGTGGTTTT
GGTCCTGCCCGGGACCCAGACACAAGCCGGCCAGATGCCATGTGTGGCAT
>NM_213727
CACCTGTAGTCTCCGGGTATACGGGGACCCCCGGACTGAGGACCAAAGGGGTTTAGGGATGCAAAACCCACAGCATTATGGGAGCAGCTAGGTGGGCAGA
GGGAGAGAGCTAGAACAAAGCCAGCAATTCTGTGTGGCGGCGGCGCAGTGGCGGCTAAGTCTCCTCGCTCCTCCGCTACTCGCCAGCGTCCTCCGGTCAC
CGCCCTCCCAAGCGCGGCGGAGCCGAGGCTGGTGGTGCGCGCGGGTGCCCGGAGGCCCGCCCCCAACGGCGGCGCGGAACCTGGAGCTGGCCGTGGTGCT
GACGCGAGGCTCGGGCGCGCACTCGTTCCTGGCTCGGGCACGGCCGCGCC
>NR_033627
NNNNNNNNNNNNNNNNNNNNNNNNNNNNNNNNNNNNNNNNNNNNNNNNNNNNNNNNNNNNNNNNNNNNNNNNNNNNNNNNNNNNNNNNNGCTTTTACGCT
CTGCAGCTGTTGGCCCTGGGTGATGATTTAAAGCTGCCTCTAGGTGCCTGATGGCCAACAGGTGGCATGGACCGCCTCTGAAATCCTTAAGGGACCTGTT
GTGTGGGCCCTAGTACTTCCCAGTACTTCCACTGTTTGGGGCCCATTTAGCTTCATAGACCCTCCATCTTGTACTAGGCTGAATTCTAAGAAACAGCTAG
CTTCCCAGAAACAGTTTCTGGACAGGACACTGATGCCAAGTGACAAAGGG
>NM_183019
CAGGGTACACCCACCCCCTCCAGGATTTCCATGGTCATCTGTGTATCTGGTCAGGCCAAAGCCAGGAAGAAACATTGTGCGGGACATTAGTCTTTGACCC
CCTTCCAGGGAAGCACCCTGGGCAGATCACACAGCACCCAGAGCTGCAGCAATTAGCAGCAAGGCGACTTTAACAAGTCCCCTCCCACCCACCCCCTCTG
CAGCACCTTCACCCTGCTTCCCCTAAAGCCTGGGTTGCAGCACACTCAGCGAGCTGTGAGGGAGGAGCTAGGAGGGTGAGCGCAGGCAGCTCCGCCTCCT
TTCCGGCGCCTCCGGCTCCAGCCTTGAGCTGGGATCTCCCGGCGATAGGA
>NM_001160236
NNNNNNNNNNNNNNNNNNNTCTNNNNNNNNNNNNNNNNNNNNNNNNNNNNNNNNNNNNNNNNNNNNNNNNNNNNNNNNNNNNNNNNNNNNNNNNNNNNNN
NNNNNGGTCCAAAACCAAACAAGGACAAAACAGGGGAAATGCTTACAACGGGCCATAACTACTTTCTACAAGGATGTTTGCAGCCCGGTTTTAGCCGGAG
CTTGAGCGGAGGCTCGCAGTCTAGGCGCGCGTCCTAGCATCCGGGCATCTCGCGCAAGCCTCTCGGGGCGCGCGCGCGCAGCTGCGTCACGTNNNNNNNN
NNNNNNNNNNNNNNNNNNNNNNNNNNNAAGTGAGGTCGTGGGCTGCGGTG
>NM_001160235
NNNNNNNNNNNNNNNNNNNTCTNNNNNNNNNNNNNNNNNNNNNNNNNNNNNNNNNNNNNNNNNNNNNNNNNNNNNNNNNNNNNNNNNNNNNNNNNNNNNN
NNNNNGGTCCAAAACCAAACAAGGACAAAACAGGGGAAATGCTTACAACGGGCCATAACTACTTTCTACAAGGATGTTTGCAGCCCGGTTTTAGCCGGAG
CTTGAGCGGAGGCTCGCAGTCTAGGCGCGCGTCCTAGCATCCGGGCATCTCGCGCAAGCCTCTCGGGGCGCGCGCGCGCAGCTGCGTCACGTNNNNNNNN
NNNNNNNNNNNNNNNNNNNNNNNNNNNAAGTGAGGTCGTGGGCTGCGGTG
>NM_174997
NNNNNNNNNNNNNNNNNNNTCTNNNNNNNNNNNNNNNNNNNNNNNNNNNNNNNNNNNNNNNNNNNNNNNNNNNNNNNNNNNNNNNNNNNNNNNNNNNNNN
NNNNNGGTCCAAAACCAAACAAGGACAAAACAGGGGAAATGCTTACAACGGGCCATAACTACTTTCTACAAGGATGTTTGCAGCCCGGTTTTAGCCGGAG
CTTGAGCGGAGGCTCGCAGTCTAGGCGCGCGTCCTAGCATCCGGGCATCTCGCGCAAGCCTCTCGGGGCGCGCGCGCGCAGCTGCGTCACGTNNNNNNNN
NNNNNNNNNNNNNNNNNNNNNNNNNNNAAGTGAGGTCGTGGGCTGCGGTG
>NM_175421
NNNNNNNNNNNNNNNNNNNNNNNNNNNNNNNNNNNNNNNNNNNNNNNNNNNNNNNNNNNNNNNNNNNNNNNNNNNNNNNNNNNNNNNNNNNNNNNNNNNN
NNNNNNNNNNNNNNNNNNNNNNNNNNNNNNNNNNNNNNNNNNNNNNNNNNNNNNNNNNNNNNNNNNNNNTGTTTAGAGGCCAAGATCAAGAAACTTAGAA
CCACCTTTGAGCAGATAACAGCCCAGGTTGAGAGCAACGCCTTGGCTTCGGCCCTGCACCCGGGTGGCACCTGCCTTGCGCGCATGCGCATGGCTCGAGG
CGGTGACGCAGGACCAGGACTCGCGCGTCCAGCGGAGAAGCAGGAGAAGC
>NR_105862
TTACGTACCGATCAGCAACCTTAAAACAGTTTAAGGATCAAAGAACAGCTGCCCTGGCTCACAGAAAGAATGTGTAAGTGCAGAAGATTTCTGCACACAG
CAGTGTGTGGCCCAGAGCCAGCTCTGCCCTGCTGGAGACCCCGAGAGCCAGCGCTGCCCTGGTGGAGGCCGTGTATAGCCCAAGGGCGTGTCAGTTCTTA
GAGCTAAAAATGTCTTCTTCTCTTAGGTTCGCTTTCAACCCTTAATACAGAAATAGCCAACACCAAGCTTCTACAGACCATCTGAAGCTACAGTGCTGTG
CTGGGGGCAGTGTCACACGCTGTTTTATGACGTAAGTCTCACGGTCTGTG
>NM_198899
TTTTGTGTCTTGAGTTTGTGTACGTTTATTTAACTTGAGAGGAATAAATAATAAAAATAGGGAGAAAAAGGTTGAAATAACTATCTGCCGGGGCGGTTGG
ACTGCGCCTTGAAGCTCACCTGCTTGAACTGGGTCTTCTAGGATCTTAAATTCAGGAGGCGAGCTGGCTCAACCAGGAGAGGGGAGGGGCCGAGAGAAGG
GGCGGGTCTTATGCCGGTTTCATGGCCGCTGCGGGACTCTCTGGCAAACCCCCGCCGCACTCGATAGCCGGAAGTCGTCCTGCCTTCGCCTCTAGGAAGC
GGAAGTGCAGGGGCAGCTGGCAACTGGGTTATTGCTTTGAGAAACCGGCT
>NM_153408
NNNNNGTGGGGGAGGGCGTGGCGGCGGCACGGGTGTTTACTAACATGCGATTATAATTCACAGACAAGGGCTGCTTAGAAGTCAAACAGAAAACCGTCTG
CTGCAGCCACAGTTACAGCCCCTGCTTCCCTTCTTATCTCAGACCAGCCTGCTGCAGCAGCAGTCCACTGTGAGCCACGAGAGGTCATGGGGAAAGTCCC
GGATATCGTCATGCGTGACAGCATCTAATTAATCAACAACTCTGTAACGTGAGCTCCAGCCTATAAAAGGGGAACCTTCCGGAGTCTTGTAACCCTGACC
ACTGGCCTTCACAGACATCTTCAGACCCAGGGACTTGTGCCCCAGGAGGA
>NM_001290726
GGTAAAAGCCAGAAGCACTTTATTTAACCCCACCCAGTCTTTGGCAAGCTACAAAGAGCGGGCAGTTTTTCTAAGACTCTAGTTTTGCCTCTAGGGAAAC
CAACAGACATGCGACAGCAGTTGATTCTTGAGTTTCTTACATCAGCCCCTAGCTGCAAAGTGGGCGCACACTACAACTCCCAGACGTCCTCGGGTCTAAG
GGGGCGGAGTCTGCTCCGCTCTAGAAAATAGGATTCACCAATGGGCGCCCAGAGCGCTGGGGGGGGGCGGGTCCATGGGCGGGTCCGCGGGGGAGGAGGC
AGTCGAGCGGCGCCGGTAGTCAGTCGCGCCGAGAGCGCTGGGACAGGACG
>NM_001172206
GGTAAAAGCCAGAAGCACTTTATTTAACCCCACCCAGTCTTTGGCAAGCTACAAAGAGCGGGCAGTTTTTCTAAGACTCTAGTTTTGCCTCTAGGGAAAC
CAACAGACATGCGACAGCAGTTGATTCTTGAGTTTCTTACATCAGCCCCTAGCTGCAAAGTGGGCGCACACTACAACTCCCAGACGTCCTCGGGTCTAAG
GGGGCGGAGTCTGCTCCGCTCTAGAAAATAGGATTCACCAATGGGCGCCCAGAGCGCTGGGGGGGGGCGGGTCCATGGGCGGGTCCGCGGGGGAGGAGGC
AGTCGAGCGGCGCCGGTAGTCAGTCGCGCCGAGAGCGCTGGGACAGGACG
>NM_145996
GGTAAAAGCCAGAAGCACTTTATTTAACCCCACCCAGTCTTTGGCAAGCTACAAAGAGCGGGCAGTTTTTCTAAGACTCTAGTTTTGCCTCTAGGGAAAC
CAACAGACATGCGACAGCAGTTGATTCTTGAGTTTCTTACATCAGCCCCTAGCTGCAAAGTGGGCGCACACTACAACTCCCAGACGTCCTCGGGTCTAAG
GGGGCGGAGTCTGCTCCGCTCTAGAAAATAGGATTCACCAATGGGCGCCCAGAGCGCTGGGGGGGGGCGGGTCCATGGGCGGGTCCGCGGGGGAGGAGGC
AGTCGAGCGGCGCCGGTAGTCAGTCGCGCCGAGAGCGCTGGGACAGGACG
>NM_001172205
GGTAAAAGCCAGAAGCACTTTATTTAACCCCACCCAGTCTTTGGCAAGCTACAAAGAGCGGGCAGTTTTTCTAAGACTCTAGTTTTGCCTCTAGGGAAAC
CAACAGACATGCGACAGCAGTTGATTCTTGAGTTTCTTACATCAGCCCCTAGCTGCAAAGTGGGCGCACACTACAACTCCCAGACGTCCTCGGGTCTAAG
GGGGCGGAGTCTGCTCCGCTCTAGAAAATAGGATTCACCAATGGGCGCCCAGAGCGCTGGGGGGGGGCGGGTCCATGGGCGGGTCCGCGGGGGAGGAGGC
AGTCGAGCGGCGCCGGTAGTCAGTCGCGCCGAGAGCGCTGGGACAGGACG
>NR_033310
GGTAAAAGCCAGAAGCACTTTATTTAACCCCACCCAGTCTTTGGCAAGCTACAAAGAGCGGGCAGTTTTTCTAAGACTCTAGTTTTGCCTCTAGGGAAAC
CAACAGACATGCGACAGCAGTTGATTCTTGAGTTTCTTACATCAGCCCCTAGCTGCAAAGTGGGCGCACACTACAACTCCCAGACGTCCTCGGGTCTAAG
GGGGCGGAGTCTGCTCCGCTCTAGAAAATAGGATTCACCAATGGGCGCCCAGAGCGCTGGGGGGGGGCGGGTCCATGGGCGGGTCCGCGGGGGAGGAGGC
AGTCGAGCGGCGCCGGTAGTCAGTCGCGCCGAGAGCGCTGGGACAGGACG
>NM_001290727
GGTAAAAGCCAGAAGCACTTTATTTAACCCCACCCAGTCTTTGGCAAGCTACAAAGAGCGGGCAGTTTTTCTAAGACTCTAGTTTTGCCTCTAGGGAAAC
CAACAGACATGCGACAGCAGTTGATTCTTGAGTTTCTTACATCAGCCCCTAGCTGCAAAGTGGGCGCACACTACAACTCCCAGACGTCCTCGGGTCTAAG
GGGGCGGAGTCTGCTCCGCTCTAGAAAATAGGATTCACCAATGGGCGCCCAGAGCGCTGGGGGGGGGCGGGTCCATGGGCGGGTCCGCGGGGGAGGAGGC
AGTCGAGCGGCGCCGGTAGTCAGTCGCGCCGAGAGCGCTGGGACAGGACG
>NR_105863
TCCAGGGGAGGACTAAGGCCTTTGCTCCTTTTCACACTAGGATGAGATTGTAGACTTCCTGACTGGAGTGCTCACTCGTGCTGAGGGTCATGTGGGCTCT
GAGCCTCGGGATCAGGATGCTGAGAAGAAGAAGAAACCCCGGGACTTGACCCGAAGAGACCTGGCCTTTGAAATTCCTGAGCGAGGCAGTCGTCCTGCTT
CCCCAGCTGCCAGGCTCCCCACATCCCCCTCAGGCTCAGAGGTAGTGTGTGCAGGGAGAGGCGCCTTTACTGAGGTCTTCCTTTGTGGGAATGTCTGGGA
ATCCCTGTAAGGGGAGATGCAGGGAGCCATGCCGAATGATGCTTGGATTC
>NM_172652
NNNNNNNNNNNNNNNNNNAACCCCGATGGGCTGAAATAAACCCCACCCGCACACTGCAAATTGAACCCAGCTCTGTAACAGGGAAGGGGACACCGAGCGC
TGGGGTGGTCTGAACTATCTTGCTCTTTGTCCTCACTTTTCCCACAGAAAACGCAGAGGGAGAACGTCTCTGCCCCGGGAGTCGCGCGCGCTTTCCGCGT
TCCCCACAGGTTAGCCAGGTCCCGGGCGCGGATCCGCTCCGGGCTTTGCCGCTCGCCGCCGCGCGGTTCCGGGAGAGCGATCTGCTTCCGCGTTTTCCTC
AGAGCCCAAGGCGCCGGGAGGTAAGGCGCACGCGCATTGGGGTCCGGCTC
>NM_001277076
AGAAGAGAATTCTGTGCCTGACTTTGAACTCAAAAGGTCAGTAACAGAAGAAAAGGAAGGAGGAGTCCTCAAAGCAGGGAGGTCGATTGTCTGTGTGGGC
CTCAAGCCACTTGTCTTATCTACACTCTGTCATGCGTCCTTCACCTCCCAGAGATTCTCTTTGGAACCAAGAACCTCTTATCTCTGTGATGTTCCTCTTG
TTGCTAAGCTCCACTCACCCTGTGAACCTGGGACGGAGGAGCTCCAAGGAGCAAGAGGTGGCCCTGTGCAGGGAAGGAGGAGCGGGAACAAGCGTCCAAG
ATGCTGAGGGTTGTTGTGGAGTCCGCTTCGATTAACCCTCCCCTCAGCAC
>NM_001013374
AATCGGGAAAAAAAAATGTTTTATCGCTTTAAATTTACTATAGAATGCAGAAACAAACTAAGAATCTCTATTACTAGCAGGCCTGGTGAAGCCTGGGACA
AAAGCAGAGAAGGGAGTCTGGACATTCGGCAACGCCCCTTGCCTGGGTTGGCAAGGCAACTGCTACTAGTCAGCCAATCGGTGGGATACTCACCTGCGGG
GGAGGGAACTCTCCAGGAGCCAATGGGAGATCGGGCCGATGGTTCCGCAGGCCAATGGGTTGGGCCACGGGGCGGGCTTTTTGATGAAGGGCCGGCGGTG
GGAAAGATGGCGGCGGCTTCGAGACCCTCCTGGTGGCAGCGGTGGCGGCG
>NM_033570
CCAGAACGGAGCGACAGAGTGCAGGGGACCCGGAAGCAACCGAGCGCGTGGGGCTTGGGAGCCGGGCTCCCTAAGGAGGAGCGCGGGAGAAGCCCGGTGC
CGCGCGGAAGCTTGGCTGGGCGCACCCCCGCTGCGGGCTCCCGCGCTCGCCCCGCGCCGTTCTACCTTAAGGGCGCAGACCTCCTTAAGCCGGGCGCGCG
AGCCGTGGGTAGGGGCGGGACATCGCATGCAAATAANNNNNNNNNNNNNNNNNNNNNNNNNNNNNNNNNNNNNNNNNNNNNNNNNNNNNNNNNNNNNNNN
NNNNNNNNNNNNNNNNNNNNNNNNNNNNNNNNNNNNNNNNNNNNNNNNNN
>NM_001039551
CTGTGCCCAGTCCCTGGTTCTTATTCAGCCCTTAGCCTTGCTGGCCAGAGGGTTAATGACCTTCCTTTGCTCGTCCACACGCGCCGGGAACTCCGAGGCC
GTCCCAGACAGNNNNNNNNNNNNNNNNNNNNNNNNNNNNNNNNNNNNNNNNNNNNNNNNNNNNNNNNNNNNNNNNNTTGTTTACTCCCCGGCGCAGCCTA
GTTCTCCCCAGAGCCCGCCCCCGCCAGCCGCTTATTGGTCAAAGTGACGCGGAGGCCCGCGCCGATTGGCTGCAACAACAGAGGCGCGGGTGAGTGGGGT
AGGCTGCGCCCGAGGCCCAGAAGGGGTAGCAGGCCATGGCGGCGGCTGCT
>NM_153502
GAAGAGTAAGAGACGTTTCCCTTGAGTCTGGCCCAGGCATCCCAGACCATGGGGTGGTAAAATGGCTCCCTGGTAGATGTGGGTGCAGCAGGTGCAGGGT
AGTGGGTGTCCAAGGGAGGAGACTGCCAACTCAGCACCAGACAGCTCCTTTTCCCGCCCCCAGTGGGCCACATTCCCAGAACGGTATTTTGGTCAGTGTG
ACAGGGCCCCAGAGTCATCTGGCCTGGGCACAAGCTTTGTCCTTTCCCTCCCCCAAGAGAGTGCTCTCCCATAAAAGAGCTGAGCTCAATTCGCTAGGTG
CATGGAGAGCAAGGGGGGACCATGGACTTCATCAGCATTGAGCAGTTGGT
>NM_026241
CCTCACCCTACAAGGCGAGGCTGCACGAACTGTCCTGCCTCCTCCCGGGGAGCTCAACGGATTCCCGAGCCTTTGCTCTTCCTTGTGCTTAGTTAGCCTT
GGGCGCCCTCCCGTGGTAGCAAAGCAGCAAGGCTCAGTCTATCCAGCCACACCTCACCACTTTCATTGGTTGCTAAGCTAAGGTCTAAATGCAGGATTGG
TTGGCCTGGGGCGAGGAGGCGGGACTCGAAGGTCAACTACGGACGTCGAGTGGTCAACCTGGGACGGAGGGGTGGGCATTTCGTAGGAGCGCTTGGCTGC
AGTCCCGGCCGCCGGGATGGCGGCGCCGCACCTTTGCGCGGATGGCTCCT
>NM_001304329
GCTGCCCAGTGGCGATCGGCATCAAGGCAAGCAGTGCCTGCAGCTCCACTGGCCGGAGCAGCGGGAGCCTGGGGGTACGGACAGCGCTAGGGGCAGTGGG
GGACCCTTGGGCTGTCCAGCGCGCGGTCCGAATCTTTGCCAGGCTCGCGAACTGCTCGGGTTCCCCCCACCTCGACGGAAAGTTAGGGGCGGGCTTGGAC
CGTGGCCGATGTTGTGGGATCGGATTTCCCTAGCGCGGCCCCCCGCCCTCCCGTTCTGCTCCGGAGGCGGGCTGGCACTGAGAACCAGCCCCCTAGCCAA
AGCTCCGCCGCCCGGTCCCTCTCTGGAGCGCCGCAATCCACGACCGGGTG
>NM_001126047
ACCACTGTGGTTAGCACCTGAGAGAACCTTCAGTTTCTTCTCTTGCTACGCCACCCCCTTCGGGTACAAGTCCCAAAATGGTTTGCCAGTTTTCGTTCCC
GTAACTGGAGCGTGGGGAAGCCCCTCAACCCTTCCAGAGAGCCCATCCCGCCTCAGGACTTGAAGGCACACTTCACCAGGTGAGTGCAGTTCGTGCAGTT
CCCGGTGGCAACGCCTGGAGTCCCTCCCCGCCCCCCACCCCGCCCCCTCCCCGCCTCCGGCCGCTGTGGCGCAGACCTTGACTCACGAGCTGCAAGAGTC
GTAAAGGGTCCCCAAGCCTCAGTGCCGGGTAAGCAAGGCAGCGGGTCGCA
>NM_027957
NNNNNNNNNNNNNNNNNNNNNNNNNNNNNNNNNNNNNNNNNNNNNNNNNNNNNNNNNNNNNNNNNNNNNNNNNNNNNNNNNNNNNNNNNNNNNNNNNNNN
NNNNNNNNNNNNNNNNNNNNNNNNNNNNNNNNNNNNAGAGTTAGATGGAAACTTAACCAATTGGATGCTCCTGAGGAGGGAACCCTGGGGAGAGCAGCCC
TGGCTAGGCTTTTGAACCAAGTCCTTGCCTGGATCACAGTTGCCCATTGTTTGTTGGCCCAGTGAATTCCAAGCCTCTCCCCCAGTGCCCTCTCAGCATC
CTTTTATTTTGAAGTGGCCAATCAAGGAAGTTCAATCTCCTTGATCCCTC
>NM_201365
GCCCAGAACAGGTTCTCAAAGCAGCTCGTGGCCAACATTCAACAGCGAAAGGCGTAGAGCTATGCACCACTAACTGCGGCGCCTCGACTTTGGAAAAGTC
CCGTCGTTAGACCGCTGAACGTTAAACTGCGCATCCCGAGTTCAAATCTCCTTGCCTTCCCTTTGATCTTGGGCCACAAGCAAGCCCTCCGCATCCGCAT
CTGGAAAACCCAAGGCTGGCTGAAATTCAGAAGCTGAGTGGCGCGGGGTGATCCGGGCGCGCGCACGTGGAGGGGTTGCCACGCGACCCGAGGGCGCGTA
GGGGGTTGCCACGTGACGGGGTGGGGAGGAGCACGTGAGAGGTCACAGCC
>NM_009942
AGGCATAACAAACACAACAGGCTTCCTGAGCTCACGCCCAAGGTTGTATGATTCGTGGTGGAAGCCCTTGACTGCGGGAACTTCGGCTTCCACAGCACCT
CCACTACAAGAACTACTATGTGGCTGGGACACTGGGCGCGAACACTCAAGCGGACAGGTCATGAACCCGAAAGCCGCTAGCTGTCAGGGTGACTGACGCC
ACGCCCCGGAGGCGGCGGGAGTCTGCGCGGCCCACGAAGAGGCAGAACTGCGCATGTGCGGCGTCTACTTTTAGCGCTGCTTCGGCTGGTCGGGGCAGGA
AGCGGAAGACTGACCGGGCGTTGTTAGACTCCCACCAACGGAAGTCCCGC
>NM_146107
CTTCCTGATTTCAATAGACCTACCACCTCCTTTTTAATTCTTGCCCCCTTTAAGAACCCAGCCATGACATCATCTTACGGCCGCGCAGCCTACCTTGGCA
ACGCCTGGCTGTTCTTCCGGAAAGCTTCAATTGGTTAGCCGGCTCCAAGAGGCCCCTCCCACTTCCCCCAGCAACCCTCCCCGGCGCCGGCCGTCAATCA
GGTCATTTGGCATCTGTGATTGGCCACGGGGCCGCGTTCGCGTAGGCAGCGCACTGGGGGAGGGGAGCGGCGCGGTGTCTGGAGTCGCATCCGTCCAGGT
CTCCCCGCGAACCTTGTAGCCCGCCGGTCCTCCTGCAGCCCGCCTGCTGG
>NR_040290
NNNNNNNNNNNNNNNNNNNNNNNNNNNNNNNNNNNNNTCCTGTTAATGTGCTATGTTGACCAATACAGTACACCTGGTGGCTCTAGCTCCAGTGGCCACA
GTTGAGTTTCATTCCGTGTATCCTGTTGACACATTCCCATCTTTAGGTTGCAGGGCATGCAGGATTAACCAGACCTCAGAGAGCTGAGACAGTGAACAGA
GAGACTGTTTGAGGGTCACAAGTGTCCCTCTCCGTCCCTGACTACAGACTTGCCCCTTTCCCAGTGTGACCTCACAGAACACGGGTTCCACAGCATCCTG
GAACTTGGGGCTGTCCTATCTGCGAGCAGTTCAGGAGAATGGCTCCTCCC
>NM_009539
NNNNNNNNNNNNNNNNNNNNNNNNNNNNNNNNNNNNNNNGGAACACATTGGGGACCCCTCCTTTCCAGAACTTGCCCTTCCCCCAACACTCCAGGTGCCC
CCCTCAGGTGGGGGCTCACTGTGGGAAGCAGCCTTTGCCCCAATCCCTGGCTGCTACAATCCCCACCTTCCTCTTGTGTTCCCGACACCCTGCGGCTGGT
ACTGCGTGACCCCGGAAATGTGCTCTGCCCCGCCAGGAGCATGTGGCCTGTGATTTTCCTTCCACACAGCATTTTGTTGCTTTGACGTCAACTTCAAACA
CGGCTCTCTTTCCTGTCTTCGCATCAAGGAAATAGGCTGAGCTGCAAAGA
>NM_001289766
AAGATGTCAACATATTGATACATGTGTATCATATTTAGTGGTAACGCTAACCAGGAGATGAGCTTGGTGTGGAGAACCACCTAGAGGCTGTGCTATAGGG
AAGTCAGGGGACAGACCCGAATGGAATGGAGGAAGGGGGTATCTAAGCAGTGCAGAGGCCCACAGCTTGGACCATATTGTTGCGCTTCCACTGAGGGGCT
TGAGCAAATGGACTGAGCAGGTTCCTGTGGTGGGAGGGAGGACAGAGTGGGTGTGTTAGCACAGGAAGGAACTGTGCTTGGGAGCTTGGCAGCTCTGAGC
GGCATCCTTGGCCCTGTCTCAGAGCATCCGGGAGCCCAGCTTTCTGGCCG
>NM_001289765
GCTTCCTGCTCCAGAGACCATCCTTGTTACTGACCCCCCCTCCCCAGAACATGTCCCCACTCCCCGACCCCTGCTGTCCTATCCTGCAGCCTCATACTCT
GAAAAGCAGCCTTAGGAGCCTCCAGGAAGGGCTGTCTGCATCTGGGGAGATGGAGAGGGCCAGGGAAGGCAAACTCAGAAAAGTCCTGCATAGACAGACA
TCTGGAAGTGGGTCTGAAGGAAATCAAGCAACCCTGCCCGGTTGGAGCAGAGTGTGGAGGAGTTTTGATCCAATGAGGGAGCCATAGTAGGTTCTTGAGC
AAAGGAGACCATGGTGACAAATCACCCAGGAGCAGCATGCAGGCCTCAGA
>NM_001289612
CTCAGCAGGCGTGGGTCTCATAAGAGGGCTGAGTCTCCCTGACTGCTGTTGACCCTGTGACCTTTAGCCTCAGAGACGAGTGGACACCCTGAACTCGGAC
GGATACACCCCTGAACCAGGTGAGCCGCAGAGGCAGAGCTGAGCATGCGCTTATGCCCACCCGAAAACAGGGTCCCTGGCTGGCCTGTGGGACTTAGCAA
GAGTTGACAAAGCCAGAGCCATTGCCAGGGGTCTGTCCCATGCACAGCAATGCTTAGTCATCACGCCTGCCCATGGGCCTGTATATCCTAGTGTATGCCA
CGTGAGGGTGGGTACATCATGGCTTATGGCCGTGTGTCTGGTGTGTCTGA
>NM_018872
GCGGCAGTGACAGGGTGCGGTTGGCCGCCCCGGCCCGTCCGGTCGGTGAAGCCCGTGTGATTCTGAGGGCGGGGCGAGGAGCCGGAGCTCACGGAGTCCA
CGGGGAGCACGCGAACCGGCGGGCCGCCCAGGTATTGGCACGGAGGGGGCGGGCCCCTGCGCTCTGCCCCGCCCCTTAGAGGCCAGCGCCGGGGCCCGCG
GCCCTTGCCCGTTTCCAGTATGGCCGCCCGCCGTGCCTGACCCGCGGCCTCTCCGTTCCGGCTCTTCGTAGGCGATGCCGATGCCGAGACTGTGACTGAC
ACTCTCGCTCCCACGCACGCACCGACCCAGACCCACGCCGGGAGCCCGAG
>NM_001282010
TAGATGACTGTAGCACACACACACACACCTTAAACTTCAAGCCTCCCGATCTTTACTGTCCTCACTTAGTGTGGGCTACTGGAAGTTGTCTGTGGTGGCC
ACTTGAGATCAGAAGAAAAGTCCAAAGTTGACAGCTGGACTATTACTTTATTGCTTCCTGCTTCCTGNNNNNNNNNNNNNNNNNNNNNNNNNNNNNNNNN
NNNNNNNNNNTGAATACAAGCAAGTGTGGCTTCTGCCTTTCTCCAGACTTCCTTTGAATTCCAGGCATCTCAGTTGACTCTCTCAGTCAAAGGAAGCAAC
AGAGTTACTCCGCCTGCTGGACCCAGAAGACCATGCCGGAGACAGGGAGC
>NM_009918
CGCTGGGACACTCGGGTCAAAGATTTGGAAGGCGTCACCCTGAGGCAGCATGCAGGGGATGTGAGCTGCTCTTCCAAACCCTACTCAGCCTAGAAAGACA
AAGAGTCAGGTGGACTGAGGAAGGAGTGAGGAGTTTATTTAAGAAGAAAGAATCNNNNNNNNNNNNNNNNNNNNNNNNNNNNNNCCGGACTTAGCCACAG
GGCCAGAAGGCTTAGTGGCTAGGGTTGGTGGCCCCTGATCCCTTAAAATCCGCTTATCTGATAAAGTGTCTGGCTCAGTCTTCAGAATTTCCTCAATAAC
TATGCACTCCCTCTTGTCTTCCACCCCCTTCTCCACACCCAATCCACCCT
>NM_030266
CTATAGAAAAATAGAATTTTGAGGAGGAAGTGTTAAGGTCCGTTATCTTTTGGGTAGACTAGGTCTGGAAGGAAGTTCAAAAGACTACAGTTTGTTGGTG
GCCACGCCCACTGAGTGATGGATCAGCTACACCTGCACTTCCGACCTCCAGCGTTTTTCTAGAATCGCTTGTTCTCTGGGCAGAAGCCTCAGGGCATGTG
AAGGTGGAAAAACTCCCACTCCTGGGTGACGTCACATAAGAGGGTGTGACCTTTTGGGAGGTGCGGCTTCCTAGGGGCGGAGCCAGGGAGGGAGGGGGCA
GGGCGGCGGTCGGGGAGTGGGGCGCGCATGCGCGGTGAGGGGGCGGAACC
>NM_001290799
TACAGGCAGGGCTGACACCCAGTGTAGGCAGCAAGCATGCTCAGATGGGAGATGGGGCTCTCCAAGAAGTGTGAGACTGTCGCTGTGTTCTTGACATGGA
AAGGAGGTTGTTGGGAAGAGGGTGGGGAGGTGAGTGGTTTCTCACATCTCCCGTCCTTCTCTTCTGGAGTAATGCATCGTTCCGCAGAGAACCAGACCAG
TGCTGGAATGAGTGTTCAAGGTCACCAGGCAGAGCTCCTCCTCAGCTGCTTCTCTCCTCCCCACATTCGCTGCTGGCCTTGAGCATTTACCTTGGCTCCT
GTAGTTTCTCTGCGTGCTTCCTGCGTGCACAGTGATCTCTCCCATCATCC
>NM_001290798
TACAGGCAGGGCTGACACCCAGTGTAGGCAGCAAGCATGCTCAGATGGGAGATGGGGCTCTCCAAGAAGTGTGAGACTGTCGCTGTGTTCTTGACATGGA
AAGGAGGTTGTTGGGAAGAGGGTGGGGAGGTGAGTGGTTTCTCACATCTCCCGTCCTTCTCTTCTGGAGTAATGCATCGTTCCGCAGAGAACCAGACCAG
TGCTGGAATGAGTGTTCAAGGTCACCAGGCAGAGCTCCTCCTCAGCTGCTTCTCTCCTCCCCACATTCGCTGCTGGCCTTGAGCATTTACCTTGGCTCCT
GTAGTTTCTCTGCGTGCTTCCTGCGTGCACAGTGATCTCTCCCATCATCC
>NM_172971
TACAGGCAGGGCTGACACCCAGTGTAGGCAGCAAGCATGCTCAGATGGGAGATGGGGCTCTCCAAGAAGTGTGAGACTGTCGCTGTGTTCTTGACATGGA
AAGGAGGTTGTTGGGAAGAGGGTGGGGAGGTGAGTGGTTTCTCACATCTCCCGTCCTTCTCTTCTGGAGTAATGCATCGTTCCGCAGAGAACCAGACCAG
TGCTGGAATGAGTGTTCAAGGTCACCAGGCAGAGCTCCTCCTCAGCTGCTTCTCTCCTCCCCACATTCGCTGCTGGCCTTGAGCATTTACCTTGGCTCCT
GTAGTTTCTCTGCGTGCTTCCTGCGTGCACAGTGATCTCTCCCATCATCC
>NM_198006
GACTCGAGCTGCCGGGCGCCGGCCGGTCCCTCGCCCAGCCGCTGAGACGCCAGGTCGCGAGCTAACCGTGGAAACGGCCGACGGCACGAACGCCACCCTG
CGCACACAGAGCAGGCCGCACCTGAAGGCCCTCGAGGCCTCGTCCTGGGCCCGGGACTACCGCCACCTTCCCAGGGCAGCCGAGCCCAGCCGCCGCTGGG
GCCACTTCCCTTCCCGCTACGTAGCCCGCACTTGCGGCGCTCTGTATTTACGTTACGGACACGCACTTCCGCCACGCGTGCGCATACCCTGAAGAGTCGC
ACTCCTGGCGGAAGTTGTTGAGACTTTCTCCCACCCTCGCCGGTAGCTTG
>NR_024017
GTCGAGGCCCAGTGTGAGAACCTCAGCGTGGCTTTTAGCCACGCAATGCAACATCAACGCTATGTCCTTTGTCCCCCACGTTTTTCCTGTGGAGGGGGGG
GGGTCGGGGGAGGTCAGGCCCAGTCGCTACTGTCCCCAGCTGGTGCAGCTGGTGGTGACCACAGAGCAGGCAGCAGCACGGGAGGCCCTTTCGGAACCTG
TGGCGCCCTCTCGAGAACAGTCATTGTGTGAAGGTTCTAATTCTACTGTTAGCATGGAACTTTCAGAACCTGTTGTAGGAAATGGAGAGACTGAAATGTC
CCCAGAAGAATCATGGAAGCACAAAGAAGAAATAAGTGAAGCGAAGCCAG
>NM_001290801
TGTGAGCCCCACAACTTCTCCCTTTAAATGAGCAACCATAAATTTTTATGTTTTCCATAGACAGAACCAGCCAGGAAGGAAGGAATACAGTTTGAAGCNN
NNNNNNNNNNNNNNNNNNNNNNNNGAGGAAAAAGACCCTTATAATTCTGCTATAAGAAATGAATCATTTTAATATGGGGGTGGTCTTCATAAGTACAGTT
TAGGCTTGACAAGAGTCTGCCTTTGACACTGAATAATAAATGGAGAAACCTCTGGTTTGTATTATTTAGTGAGTTTTCCTTTCGTTTCTTTCCCTGACAG
GAAGAAGAAAAAGAAGCATCCCTTAGCCCCCAGCCTCTGAAAACTGCGAA
>NM_173870
TCCGTGGGCTCACTGGGGCCTTTGTTGCCTCCCGAGGTTGCATGCGCTCAGGCCGGAGGGTACAAGCCAGATGTGGCGGCTGCGCTCCAGCCCCGGCCGC
AACACCGATGCAAAAAGGGGCTGGGGAGAAATATATAGGCTGCTCTATTGCGCCGTTGAGTGACAGGCTGGCCGGCCACTNNNNNNNNNNNNNNNNNNNN
NNNNNNNNNNNNNNNNNNNNNNNNNNNNNNNNNNNNNNNNNNNNNNNNNNNNNNNNNNNNNNNNNNNNNNNNNNNNNNNNNNNNNNNNNNNNNNNNNNNN
NNNNNNNNNNNNNNNNNNNNNNNNNNNNNNNNNNNNNNNNNNNNNNNNNN
>NM_028096
CCCTGCCACCCGGGCGCCCACTCTCCGAGGCTCGGGTGACAGGGAGGTGGCGCGCAGGAGCCGCGATCGTGAGCGTCCTCGTCCTGGCGGTGGTCCCCCA
GCCCTCGGACCTCGCGCAGGCAGGAGCCAGCCAAGCTCCCAGCTCTGCAGCGCCGCCACGTGGGGTGGCCAGGGTCCCGCGTGCCCGGCGNNNNNNNNNN
NNNNNNNNNNNNNNNNNNNNNNNNNNNNNNNNNNNNNNNNNNNNNNNNNNNNNNNCCGCGTNNNNNNNNNNNNNNNNNNNNNNAGCCGAGTCGGGAGCCG
GGAGCGCGCGCCCAGCGCAGGGCCAGCGCGGCCGCCCGAGGGTCGCGCCC
>NM_001290721
NNNNNNNNNNNNNNNNNNNNNNNNNNNNNNNNNNNNNNNNNNNNNNNNNNNNNNNNNNNNNNNNNNNNNNNNNNNNNNNNNNNNNNNNNNNNNNNNNNNN
NNNNNNNNNNNNNNNNNNNNNNNNNNNNNNNTTTATTAAGAAAAGACAGCTTGGTAAACTCTGCTTTACTGATGGAAAGTTAAGAACAATAGAAAATATG
AACGAAATGGATTGTTACTAGTTTTCAAAACTTACTGATGTGAGAAGTCACAGCTCTGTTTTAAATAGAGCTCATTCTTATATCTCATTCTTTTTGTTAG
GTTAACACCAAAGAACATCAGTTTGGTCTTGGGGCTCCAGTTTCTGAAGC
>NM_207228
CAAGAACGCCTGGGGCTCCTGGGACCGCAGCAGTGGCTCAGCCCTGGGCAATAGCCTTCGCGCCTGCGCGGGCTAGAGGATGGTTACTAGGAGACCGGAC
GCAGGGGTCGGCCATCTCGGCGCTGCGTGGCCGTGCGCCTGCGCGGCACCGATGGGCCCGGAAAAGGCTTCCAGTCGGAGCCCTGAGAGGCGGGCCGGCG
GCGGTCCACGTCGCTACGTGCTCGCTCGGGTGCGCGCGCACGATCCGTAGTCTCCGCGAGAGGGCGTGTCGAGACAGGTACGCGTGCGCACGGGTGCTAG
GGCGCGCCGGACGGAAGTGGAGCGTAGGCGCCGGGGAGGTGGAAGAAGAG
>NM_001037918
GAACCGCCCCAGCAGCTAGACAGCACCTCCTGAGTGTGAACAGACCATTTTGGACCACACAGTTTAGCCAACTCTTGCTGAAAGAAACCAGCATAGGAAT
CACCCAGCTCGTCTTTACATATTTTGGTAAGTGGACTTTGTCCTTTCAATGAATCTAGTTCTAAATGCATTGGCCTGAAGGAAATAACCTTAAAAATATT
TGCTTCTATTTCAGGCTTAGCCACGACCTCCTGGGGGTGTGGCTTATCCAGGGGGCGAGCTTTACGGGGGCGTGGCCTCTTGAGGGCGGGTCTCTTGGGC
GGGGCTGGGGAGGACTCCCCAGCAACTGCGTCTAGAGGGCTGAGTGTTCT
>NM_026913
AATAAAGTGACAACCTGGCTGCTTTCAGAAGATCAAGAAATAGGTCTGCGGGACCTCCAACTCGAAACAGAAAGAAAGTCATTTCGTAACTGCAGAGAGA
GCCTCTAGCTCCCACGACCGCACTCACCGGCGACCGCTGTGTCCACTCCGAACGTCCCCGCAGCCGGAAGGAGAGGAACAGAGGCAGGTGGACCCAGTGC
AACATTCAAACCACGCCGTTGCCGTCACAGACCGTACGGTTCTTTGGTTCCGGGAAAGGTTTTTTTTTTTTTTTGTCCCGGCCCATTCACAACGCGCCAT
AGAAGACAGCGCAGGCGCAGCGGCGTCACGCGTGCGCTTCCTGGAAGCGC
>NM_001033427
GCATTTCCTGTTTCTTTCTCCTTTCTAGGCTAATTATCAGCATCTTATACTCAAATTCGGAAGACGTGTGCCTAAGACCATTTTAGGTATTCAGAAACCA
TCCACCAAATAGATGCCTCCAGTGCAACCTGGGGGGTTCGTTAGATTCATTAATTCATTGTAGTCAATAAACACTTTGAAGTCCTTTTATTAAAGGAGCC
ACCTAAATCCAAAGTAGCACTATAATCAGGTCTAATGAGGTCAATGCTTTAAAGAGAGGCCCTTTAAATCATATATAAAGCTCCTCTACCAATCATTGGT
ACAGGACAAAAGTAGACGAGGCAGGTGAGTGTAGGTTCTGGTGATTAAAA
>NM_027111
NNNNNACATGACAATAAATGGGTGTGAATAAAGACAGATGTCGGACCTTTGCATTCCATCAAGAACCTGCAATTATGATTTGTCCTCCAAGGTGTGGTAA
AGAGCTAATTGGTTGATGGGTGCAGAATGCCAGGACATTCTTGAATAAATCCCCATATGAGTTCAAAGTATTTATAATTATGATTATTACTATAATTTAT
GAGATTTAGCTGTAAATCTTATAATAAGATGAGGTCAGCACTTTTAAGAAGAAGCAGCAAGATGAGACCCTATATAAGGTTCCGAGCACTGACCGTCTCT
AGGAAGAGGAGCTGACTGAAGACAGGTGAGTGGGAACCAACCCTGGACTT
>NM_172054
ATTAAACACAACGAGAAATGAAGCCCCTCTGTCACTCAGGCTCAAGACCCGGCTCGTTTCCCGGTAGAGCCGGGACCCGCAGTCAGTGCACAAAGAACTA
CAATTCCCAACGTGCCTAGCGCCCATCCCTCCGGCCATTAGCCCACGTGAAGCGTAGGCTCGGAAGCCAGTAGTTCCGGGTGGCGGAGGATAGGGCTTCT
CCGAGGCTTTCGTCACTCGCCACCGCCCTTTCCGCGAGTGTCTCACATTGTATCGCGAGAGGACTGTAGCCAATGAAGTGGCGGAGTTAACAGCCCCTTC
TCTGCCCTTAACAATTGCTGCGAGGTTGAAACCTGTGTGAACCCGGTGGG
>NM_198303
AATAAATGTACACAGTTGACAATTCATGAGTGTTTCTGAGAGGGATCCCATTTTTTGTCCTGCCACCCCCAGAACGCTCATCATTGACTCTTTGTGGTCC
TGTAATGGACTTCCCGCAGCTGAGGCCGCGTAGGCAGGGGAGAATTTTCAGTCCCACTTCTGCGTCGAAAGCCAGCCCCGGGAAGGGTGCCGACGTGAGA
AATGAACGGCCTCATTGTCGTCCTCTAGGTTCTAGAACCCGGGATCCGCCGGACGTCGGTGCGCGGCGCTCACTTGCGGCGAGGGGGCGCCTGGGTTCCC
ACCTGGCCGGCGGCTCTACTGGAGACGCTCTAGCCGAAGCGCCGCTCTCG
>NM_019570
GCTGCAGCACCATTAGCTAGCCGGCCCCGGCGGGAGGCAGCGTGGTGATGCGGCGGGTCCCGCGCCACCTCCGCCCAGCCAGCCGCACGGTCACGTGCAG
CCGAGGCGCTGCTCTCCANNNNNNNNNNNNNNNNNNNNNNNNNNNNNNNNNNNNNNNNNNNNNNNNNNNNNNNNNNNNNNNNNNNNNNNNNNNNNNNNNN
NNNNNNNNNTGAGTGCGTGCGGGGCCGGGCCAGCGGGCCGCGGTGTGGATGGGAGGGGGAGCCGGGCGCGCGCCAGAGGAGCGGCGGGGGAGGGGCGGAG
CTGCCGCGGAGGCGCGAGGCGGGCGCAGCGACTGAGGGAGCGTGGGCCGC
>NM_001290814
NCAGAGCACCGCGCCGGCGGCTGCANNNNNNNNNNNNNNNNNNNNNNNNNNNNNNNNNNNNNNNNNNNNNNNNNNNNNNNNNNNNNNNNNNNNNNNNNNN
NNNNNNNNNNNNNNNNNNNNNNNNNNNNNNNNNNNNNNNNNNNNNNNNNNNNNNNNNNNNNNNNNNNNCCGGGAAGCAGGGGCCGCGGGGGTGCCGGGCA
CTGAGAGCCGGGGGAGGGTGACTNNNNNNNNNNNNNNNNNNNNNNNNNCGGCGGCTCGGGCGCGGCCGGGATGCACCTTAGCGGGCGCCTCTCGTTGCAG
CGCGCGGGCGGCCCGAGGCTNNNNNNNNNNNNNNNNNNNNNNNNNNNNNN
>NM_001029878
CTAGTGTGCTTAAAGGAACAGTACGTATCAGTTTGTTTTTCTTGATGCATTCCGAAGTCTAATTAAATTTGTTTCTGTTTTCCTAAAAGAAACTCTGTAA
TTTATACCCATTTAACGAGTGAACTCTACATATGAGCACCGGGAGGAGTTGCTTCAGATTTGTCTTTGTGCTTACTTTCCAACAGTATTTTTAATGGCTG
GAAACAATGTATTTTAAAATGCAGTCATTTATATTTCTCCTGTCTACCAGCCCCGGATGACAACTCATTATTGCTGCTGAGAGCTGAGTTATATTTAACC
ATGAAGAACTATGATCAAGCCCTGCAGGATGCTGAAGCAGTTTGTCAGAG
>NM_145142
TAAGGAAGAATAAAGATTTGTACTATACCAAAGCTCAAGCGATCTGACCTTTCCTCAGGTCNNNNNNNNNNNNNNNNNNNNNNGAATGATTGTTGATCTA
CTTATGTGTTTCATTGTCGTTGACATTGTTGCGTTTTCCTAAGTTTTGGATTTCCTTTGCCTTCTCCAAGGTGTTTTCTGCGCGGTGCGGCTGGGTTGCT
GCATCTGTACAATTTCTCCACAGGCCAATGGGGACCAGGAGGCCTGGGATGGTGGGTGCGCGGTGCGTCCTCCTGGCTTCCTGCAACGTGGACGCGCGCG
CGCGTGCACAGCGGTGGCGGCGACGACGCGCAGGACCAGGCCCACACTCC
>NM_001011684
TAAACAGCTTTTTAGGAACACATGCAAGAGTTTATGGATTTATGTCCAGCCTTATGGTTTAGAAAGAAAGGAGAACAGGCCTTCCCTGAGTCAGAAGTTT
TTCTCAAACCATTATAGAATAACAATTATGACTCTCCACTTCTTATTTGTATTGCTGGCTCGAAAAAGATGACTCTACAATGCTTACACTCGGCGGATAT
TATTCTACAAATAAGGGCTCAGCATGACATTTATGAGAAAGCCAGGGTCCTCCTGCGCAACGCTGATTGGTGCTCAGCCAATGGGCTCTAGGATTCTGCC
AATAAAGGCTCCTACTGCCCTGGGCTGGATAGATGCAGGGCAGAGGGTCA
>NM_026850
TGGCGGCCCGGGAAGTCGCAGAACCTATGCTTACCTCGGGTCAGCCCCAAACAACCAGCCACTTTCCCTAACAAGGTAGCGCCTGGACATGGCCCGAATG
ACGTCACCCTATAGTCCCACCCACCGGAGGCACGGCCTGTCATTCCAACGCTCTCAGCCTTCGCCCGGGTTCCTGAGGACCAGGCGCAGACTCCAGTCTT
CACTTCCTCCTTGGCTCCGCCCTTTTCGTGCCTGGGGGCGGGGAGAAGACCGGAGGGGGCGGTGCCGCGCGTGCGCGGAGAGGAGCGGAGGGGCTGGGGC
AGAGGGCTGGTTTGAGTGACTGAAGGCAAGATGCAGGTGAGTGTGGCGAG
>NR_105767
GGTCAGTAGGTACATGACAGCCATGTTGGCATCTCACCAAGGAACTGTTTGGACTTTGGCAATAGGCTGGAAGGAAGTGTACGTTTGCAAATACAAGTGA
TCTTCAAACCAACTCCAGGTCTCAGGCTGGGAATGGATAGGTCTCTTTATAGGATCCTTGAGAAAGAGGCTCAGGCCTCCTTCTGTGGCTTCCAGAGTAA
AGGATCAGAATAGGACAGTCCAAGGAAGGGTGCTTGTTTAAGCTGTAACTCACAGAACAGGAATATATCCTTTCTCACTAGCAAGACAGAAGCTGTGAGT
GCTCTGAGAATTCTTTAATCCCTCCCACCCACAGAGTAAGCTAACAGCCT
>NM_008719
NNNNNNNNNNNNNNNNNNNNNNNNNNNNNNNNTCGGAGGTAAGAGGCCACCGCGCTTGGGGACGCACGATCTCGGGTGGGAATACGTGCGCGTGGCTCGC
GGCTCTGGTCACCTGCTCGCTAGCGCTGGGGACGCGCGGGGCAGGGAGGGACGCTCGGGCGCGACACCGCGCGAGGCTGCGCAGCGCAGGCACCCGGGGG
TTGGGGCGCGGGGAGGTGAGTCCTGCGCACTCCGGGTCCTGCCGCCCTGGGCTTCGGGTCCTGCCAACCGCTGCAGCCAGACAGACGGTGGGCTCCCGGA
GCTGCTCGCCAAGAGAGAGGACTAGGCACCCCAAACATCGGGATTCGGGG
>NM_001252219
CCGCCAAGCACAGTATCTAATAGATTAAACAAACGTAGAGTGAGTGAGCGAGTGCACCCGAAAAACTGGAGTATCTTCCCTCCCGGCCGGGCGTTCCGAA
TCCGGGTTCGGGTTGGGATTTAAATCCCATCCCGCACCTCCACTGCTCAAGGCAGATTGCAAGAAGACTGACAAGATCGACCCCGCCCTGGGCCCGCCCT
GGGTCCGCCCCATGCCGCTCGCTCCGCCCCTGACGCGCGCTGTATTTACGCCCCAGCCTAACTCCTAACTTCCCTCGCCACACCTCTTCCTCCTCGCCTC
CCCGTGACCCGGAAGTTGTACGGCTACGCGACTTTCCCTCCCACAAACCC
>NM_001252218
CCGCCAAGCACAGTATCTAATAGATTAAACAAACGTAGAGTGAGTGAGCGAGTGCACCCGAAAAACTGGAGTATCTTCCCTCCCGGCCGGGCGTTCCGAA
TCCGGGTTCGGGTTGGGATTTAAATCCCATCCCGCACCTCCACTGCTCAAGGCAGATTGCAAGAAGACTGACAAGATCGACCCCGCCCTGGGCCCGCCCT
GGGTCCGCCCCATGCCGCTCGCTCCGCCCCTGACGCGCGCTGTATTTACGCCCCAGCCTAACTCCTAACTTCCCTCGCCACACCTCTTCCTCCTCGCCTC
CCCGTGACCCGGAAGTTGTACGGCTACGCGACTTTCCCTCCCACAAACCC
>NM_053257
CCGCCAAGCACAGTATCTAATAGATTAAACAAACGTAGAGTGAGTGAGCGAGTGCACCCGAAAAACTGGAGTATCTTCCCTCCCGGCCGGGCGTTCCGAA
TCCGGGTTCGGGTTGGGATTTAAATCCCATCCCGCACCTCCACTGCTCAAGGCAGATTGCAAGAAGACTGACAAGATCGACCCCGCCCTGGGCCCGCCCT
GGGTCCGCCCCATGCCGCTCGCTCCGCCCCTGACGCGCGCTGTATTTACGCCCCAGCCTAACTCCTAACTTCCCTCGCCACACCTCTTCCTCCTCGCCTC
CCCGTGACCCGGAAGTTGTACGGCTACGCGACTTTCCCTCCCACAAACCC
>NM_018775
ACAAGATGTCTTTTCCCCCTAGGTCCTTCCTCCAGCTTTTAAACAAGGAGCGTGGAGACAACTTGCGCAGTTGCTCGCTTCCTACCGGGAAGGAGGGAAT
TCGAGACTCGTCCGGGACTAGAGGGAGGAGACCTGGCAGTGGCTCCGATTTCCTCCCGCCACTCCGGAACCCTGGCCGGGAGCCGCAGAGACTAGGAAAC
CAGGGAGGCGCCACTGGAGCCTCGGGGAGGGTGGAGGGCGTGGCTTCGGGGGTGGGCGGGACCGCGGCTGGTGGGCAGGGTCTAGCCGGGGCGGGGCCAC
GGCAGGCAGCGCGGGGTGAGCCCGGCGAGCTGTGGTCTCCGCGCTCCGGG
>NM_028043
ATCGCTTCTGAGGGCTTTAAGGGCAATTAACGGCGGTCTCTACATCACTCAGGCAGGGAAGGACCACTCGGACAGCTCAGAGACCACGCGGCCCCGCCCT
CCACGGCGCCCCGCCCCCTTCCGGACACGGCGCCCCGCCCACTCGCGTCTCCGGAACCTCCGCTCGGCCAGCGTCGTCGGTCTGTCGGCCCTGTGTCTCC
GTTCCGCTCGTCTGACTTAGGCACTGTTTTTGTTTGCGACGCTGTCGCGGAAGGGTGCGCTTTACGGCCGCGGGAGGACGCAGCGAGTCGGCGCCTTGGG
CCTCTCGGCCGGGAAGCGGGGTAGGCGGGCGAGGTTGATGCCCGGCGGCG
>NR_028555
NNNNNNNNNNNNNNNNNNNNNNNNNNNNNNNNNNNNNNNNNNNNNTTCAGACTAAGCAGTGATGTGAAGACTGGAGGTAGTGTCCATGACACAGAACTGA
CACGGAAGTTGTTTGCTGTGGTTCCTGCTCTCCTGGCTTTCACTCAGCAGTACTGACTTTGGCTCGCCCAGCAGAGAACTGGAACTGTGAGCACATGGTC
TCACTCACTTTGCAGGTACTTGTCTCTCACATGCTGAACTGACTGGGGTCCTGGACCTACTTTCCCAATGACTGCTTCCCATGGCTGCTGAGGAGTGATG
ACATAAAAGGCCGAATTGCAGTGTCTCCATCAACAGTTGGCTCTCTGAGC
>NM_001033135
GAGAAACTTTACACAACCGCAGTCCCACGCTGGCCGACCCGGAGCGCACAAACTTCCCCAGACTTGGGGACTCTGGCAGCAGGGTTGCACAACTCTCTGC
AGCATCTGCAAGCTTCAGCTCGGCCGCCCACAGCCCTGCGGCACAGACCCTGGCGCCTGCGCACTCCTCACGCCCGCGGGCAGGGCCCCACCCCTTCCGT
CGCCACGCCCCGGTCACGCCCCTCCAGGTGCGCGTGCGCCGCGGGTCCGCCCCCGCCGCGCTCGGCGGTCTCTCGCGAGCCGCCGCCGTCTCCTCAAAGC
TGTGGGCCAGCCTGGAGTGAGTCGCCTCGTTCTGACTCGCGCTCTTCTTC
>NM_170597
NNNNNNNNNNNNNNNNNCACCCAACAACAATAAAGTTCTATTAGTCTGTGTCGCTAACCGCAGGACACTGCTGACTGGGTGAGTGATGGAAGATGTGGGT
GTATTGTGGTTCCCGGTTCTGCGGAGGTGATGGGGTGCAATAACTGAGCCTGGTGATGCCCTTCTTGTTNNNNNNNNNNNNNNNNNNNNNNNNNNNNNNN
NNNNNNNNNNNNNNNNNNNNNNNTGCATTGAGCCTGAGCTGTGAACGCCCACCCTCTGGCTGCAAAACGCTTGCCATCCTGCGGAAAACCAAGACACGCG
TGGACTCTGCGCCCAGCAGCGGCGGTGGACGCAGGGGACTCTGGTCGTGC
>NM_001145660
AAGTGCTGTCCAGTTACAGACCCTTGGTGATCAAACACTGCCACCGACCTGGCCGAAAGTTTATGCCTGAGCTTTTCTCTGTTCCCTGGTTTGATCCGTT
AGCCCAACGTTGGCCAGAGAGGGGAAGGGCGGCAGCATGGGGGATGGGGAACGACATGGGAGGTGCCTCTCCGACCTTTGGTGGCGGTGGGCGGGGAAGA
GACCCCAACCCGCACCTCTGGGTGCAAGGCGTGGGCCCAGCATCCCCCCTCCCACCCCCCAGCTGCANNNNNNNNNNNNNNNNNNNNNNTCTAAAGTAAA
CACGGCGGAGAGGACCGGTGCCCCGCTCGCTGCCCGCTGGGCGAGGCATG
>NM_001177348
CAGGTCCTAAAAATACAATACAATAGTTCAAAAAGGAAAGAGAGAAAGAACGAGCGAGCCCCATACAGATTCTCATAAAGATCAAACAAAGGGGCTGAGC
TGGCAAGGCCAAGGGCATATTAAATTCCAGCCCTGCTGCCTGATATCCTTCAGATCCAAAGCTAGGGTCACCCTCTCCTCCTGGCTGCTATATATAGACA
TGCCAGTTAGACCAGGCTTTTCTCCAGAGGCTGCTCCACTCTGAGCTATGAAGCAGATTCCCACCCCAGGGAATGCTGGGAAAAGGGGGCTTGTCTTGCC
AGCAATTTTCCTCTTCATATTTGGTGCTATAGTCAGCTCCAAAGTCATGG
>NR_040465
NNNNNNNNNNNNNNNNNNNNNNNNNNNNNNNNNNNNNNNNNNNNNNNNNNNNNNNNNNNNNNNNNNNNNNNNNNNNNNNNNNNNNNNNNNNNNNNNNNNN
NNNNNNNNNNNNNNNNNNNNNNNNNNNNNNNNNNNNNNNNNNNNNNNNNNNNNNNNNNNNNNNNNNNNNNNNNNNCTTTAGAGGCATAGGAAGATAGAAA
AAGCTTTTGGAGATAGGTATGGTGAGGGTGGGGGAGGGGAAAACAGGAAGTGAAGTCACAATATCAAAGGGCATCTCCAACCTGAGGAGCGGTGGTCTGT
AGACATCATTACACAGAGGCCGGTGAGAGCATCAGCTCCCAGAAAGCTTC
>NM_001252202
TCATTGTTAGCGGAGGCTGGGGTGTTCCGCCGCGCCCCGCACTTCCTCCGGGAAGGCCCCGAGGGCTCCCGGCCCCACCCCGGGCCGGGCCACCATCCGC
GGAGGGCCGGCCGCCCGGCCATTGTTCGAGCCCCACCCCTGCTGAATATTCACGCGGGCGGGCGGCGAGCGAGCGAGGGCGAGGGCCGGGTTCCGCCCGC
TCTCCCGGCGGAGGGGGCGGGGGAGTCGCTCGCCCCTCCTCAGCGGCGCCGGTCGGTNNNNNNNNNNNNNNNNNNNNNNNNNNNNNNNCGCGGCATCTTT
GTCTCGCGGCCTCGCGCTCGCTCGCTCGCCGCGCTCTCCGGCCCCAGCTC
>NM_001252200
TCATTGTTAGCGGAGGCTGGGGTGTTCCGCCGCGCCCCGCACTTCCTCCGGGAAGGCCCCGAGGGCTCCCGGCCCCACCCCGGGCCGGGCCACCATCCGC
GGAGGGCCGGCCGCCCGGCCATTGTTCGAGCCCCACCCCTGCTGAATATTCACGCGGGCGGGCGGCGAGCGAGCGAGGGCGAGGGCCGGGTTCCGCCCGC
TCTCCCGGCGGAGGGGGCGGGGGAGTCGCTCGCCCCTCCTCAGCGGCGCCGGTCGGTNNNNNNNNNNNNNNNNNNNNNNNNNNNNNNNCGCGGCATCTTT
GTCTCGCGGCCTCGCGCTCGCTCGCTCGCCGCGCTCTCCGGCCCCAGCTC
>NM_001252201
TCATTGTTAGCGGAGGCTGGGGTGTTCCGCCGCGCCCCGCACTTCCTCCGGGAAGGCCCCGAGGGCTCCCGGCCCCACCCCGGGCCGGGCCACCATCCGC
GGAGGGCCGGCCGCCCGGCCATTGTTCGAGCCCCACCCCTGCTGAATATTCACGCGGGCGGGCGGCGAGCGAGCGAGGGCGAGGGCCGGGTTCCGCCCGC
TCTCCCGGCGGAGGGGGCGGGGGAGTCGCTCGCCCCTCCTCAGCGGCGCCGGTCGGTNNNNNNNNNNNNNNNNNNNNNNNNNNNNNNNCGCGGCATCTTT
GTCTCGCGGCCTCGCGCTCGCTCGCTCGCCGCGCTCTCCGGCCCCAGCTC
>NM_008696
TCATTGTTAGCGGAGGCTGGGGTGTTCCGCCGCGCCCCGCACTTCCTCCGGGAAGGCCCCGAGGGCTCCCGGCCCCACCCCGGGCCGGGCCACCATCCGC
GGAGGGCCGGCCGCCCGGCCATTGTTCGAGCCCCACCCCTGCTGAATATTCACGCGGGCGGGCGGCGAGCGAGCGAGGGCGAGGGCCGGGTTCCGCCCGC
TCTCCCGGCGGAGGGGGCGGGGGAGTCGCTCGCCCCTCCTCAGCGGCGCCGGTCGGTNNNNNNNNNNNNNNNNNNNNNNNNNNNNNNNCGCGGCATCTTT
GTCTCGCGGCCTCGCGCTCGCTCGCTCGCCGCGCTCTCCGGCCCCAGCTC
>NM_010555
TTTAAAATGTGTTCTTGGCTGGAAGCATGCCATTCTAGCGNNNNNNNNNNNNNNNNNNNNNNNNNNNNNNNNNNNNTCAAATAAGGAAACTCAGAGTTTC
CTAGGCCACTTCCCCATATGGCAAGGATGTACGCACAAAGCACCATGAGCAGGGTGCTCCCCGTGAGCAGGGAAAAGGTGTGTCCACCACCACCCAATTA
GAGTGAGTGACACAGGCCAGTTAGGAAACCACAAGCAGGAGCCTATAAATCCCTGAGGGGGCTGCTGGGACATCACAGAAGGTGAAAGTCTGGCCCAGCA
GCCTTCCCCAGTCAGGCAAGAAGCAGCAAGGTACAAGAATACACAGCTCC
>NR_037980
TACAAGCAGTTCCAGCGTGTGATCGAGTCCTTGGGCACACACCCACATCTACTGAATCTGAAAAAAAAAAAAAAAAAATCTGCGTGGGCCAAGCAATGCG
TGTCGTAGGCAGATATGGTAAAGGCCAAGTTGGAAGACCTGATAAACAGAGTAGTCGGAAGTTCCTTGAAAAAGCACCCGCTTCTGCCGCTTCTGCTGTC
CCTAGAGGCTGGCGCTGCTATCCTGGGGTATGGGAGGAGGGACGTGATCACGTGATCTCCCCGGTCTCACTGTCAAAAAGTCGGACGTGGTCACGTGATC
GCTCCATTCTCGCTGTCAAAACAGTAGGATTTGAGGGTGAGCTGGGAATG
>NM_008362
ACTGTCTGCGAAGAATCAGGGTAGGACTGTAATTTTAGGCCAGGTATATGTTAGTGGGTTCATCTAGATTTAATGTAATATTAGACAAGGGGAGAAAGCC
TGCCTTGGGAACTGTGGGAGGCTCATGTGCAGCCAGGGTACTAATATTTCATAAGGGCCTGGCACGTTTGCTGAATGCTTCTGGCTTACTGCCCAGCACC
GAGTTTCCTGTTCATACTGTTCATACTTCCCCAGATGTGTCACTGCAGGATTAAAACCCAAGAGGCTCTGACACAGGCGTCATCAGGAGCCCACTTTCTC
TGGGTCGTCTGACTAGAAGTGAGCTGTCTGTCATTCTTGTGCACGCCAGC
>NM_001123382
CAAGCCATCTGGGAATCAGAGCCATTCTTCCTGGAATCTGGGACATCTGGCAAGGATGCAGGGATTTTGGAATGCCCCCAAGGAGATGCAGTGACCCTCC
AAATGCCCCCAAGGAGATGCAGAGACCCTCCATTGCCTCCACCCCCGGAGGGATACAGAGACCCTGGAATGTTCTGCGTGGATGTAGATATTCTGGGATG
TGGGGCAGAAACTCCACAACCCAACCTATCCGGCTCCCAGGGCGGGGCATTGGCACTGGGCCAGCTAGCTCCGAGCCCGAGGCTGAGGACGCTGGCCTGC
AGTCTCCGCCCGCTGCACGCCCCCGCGGGCGGCTCAGAGTGGGAGCAGCG
>NM_133193
CCTTTATTGAGAAGGACCACACCTCAAATGTTTAAATCCCGCAAGTATAATGCTTTTATTAAAAAGTAAGTTATGTAAGTGCACAGTATAGTAAATTTTA
TACAGTGACTAGGAAATCTTATGTAAGAATATCTTACATTGCTTAAGGAATTTCCTGCTTCTCCCTCTCTGCTCTCCACCCCCACACACCACTCAGACAC
ACACAAAGGGAGGGGGAGGGGAGAGAATAAGCACCAAGCTGAAGACTGGGAGTTTGGGTTTGGGCGGACAGAGACCGGAAGCTGGGAGATGATGGCTTCT
GATGTTTGTTGCTTACGCGACACAGCTTGTTTGGAATTATGTGGCCCTTG
>NM_001294171
TGCTCTCTGAGGACAGCAAGAGACCTACAGCCAGCAGGAATTGGGCTGGTTTTTTTGTTTTGATGATACTTGAAGGTCCATGGAGATAAGGGTAAAACTG
GAAGTACATTGTGTCAAATGTCTAAGACAAACAGTAAAATGAGTGAAGATGGTTAACAGCTATCTCTGAGTTACCAGAGACAGTTTCTGTCTATCAGCTA
CTGGGTTCCTGTAAAGTAACTGATAAGGAAACAGGGAGGTGTTTAGAGATAGGGTGGCAACTGTATTTGCATAAAACTATTAGAGAAGTCACCTTTTGCA
GTTAACAAATTCTGGTGGTTCGAAGCTGAGGAATAAAGATGGCTAGGACC
>NM_010743
CGTTTGCCTCTCAGGGCTCATCTCCATGCCCCTCCTGCACTCTCCCTAACATGTGATGGTTTGTGAGATTGTCCACAGCACAGGAAACAATTGTGCCCCC
TGACAGTATCAGCAGAGGTCATGAACAGCCTGGAGGACAGCCTGGTGCGTGTGTGTGTTTGAGATTTGGGAATGGACATTATGGTAAACAGCATTGTTTA
TCTCAGCTTCACTGACCCAGCAAAGACAGGGGCGGGTGATTTAATTGGTTCCCCTGAGGTGGATTATGACGTTGTGCTCATGGTTAAATATTTATGTGGT
AAGTTTAGGAATTTCCAGTAAGTGAGACAGCAGCATTTTTGAACAAGTCA
>NM_001161842
NNNNNNNNNNNNNNNNNNNNNNNNNNNNNNNNNNNNNNNNNNNNNNNNNATTGTATGACAAATTATTTTTCACTGGGCAAAAATAATTGTGCCATTGACT
CCTTGTGTGTTTTCTTCATGTGTGTTTGAAGAGTTCTAGCTTATTAAAAAAAAAAATCTAGAAATACTGTTTGGCCTTCGTTTCTTTTGAACAGTTTAAA
ATCTCACTATAACTTCCCAATTGTGGCTTTCCACCCATCCAGGAGGCTGGGCATCCTGCGCTGGCTGGCACTATGTTGGCTCTGCGAGCCTGGCAGTCTC
AAGGACTCTCCTCCCGCAGTGCAGGAGTCCTGGGTTCTCAGCGCCCTCTG
>NM_001161843
TCACTGGGCAAAAATAATTGTGCCATTGACTCCTTGTGTGTTTTCTTCATGTGTGTTTGAAGAGTTCTAGCTTATTAAAAAAAAAAATCTAGAAATACTG
TTTGGCCTTCGTTTCTTTTGAACAGTTTAAAATCTCACTATAACTTCCCAATTGTGGCTTTCCACCCATCCAGGAGGCTGGGCATCCTGCGCTGGCTGGC
ACTATGTTGGCTCTGCGAGCCTGGCAGTCTCAAGGACTCTCCTCCCGCAGTGCAGGAGTCCTGGGTTCTCAGCGCCCTCTGCCTGAAGGGTGTGGCGCGC
ACAGGGCACACAGGTGGTTCTTGTGGTTGAGTAGACAGGCTGCAGGTTCC
>NM_008365
GTCTGGCGGAGGAGTCAGCTGAGATCCAGGCAGGAGAACTCCAGGGGCTCTATCGCCTCAGCGGTGGGGTGTCGGGGTTAGTTCTGGGAACTGTGGAGCT
CTTAGGTGAGCAGGGACATGCAGAGAAACCCTGCCAGGAGTACAGGTCTTCCCAGAACTGAAAGCTTGAGCGCTCCTGGGTGGAGCAGCCTGTAGCGCCC
TAGGCTTCAGTCCCCCAGCTCTTAGGAGCTCCTCCCATCCCAGGCGGTGCCCACCTGAAACCTTAGCTTTTCCTTTCTTCTTCTTATTCTGATCTTCCTC
TCCCAGCCCTCCACCTCCCTACCCCCGGTCGTTGGNNNNNNNNNNNNNNN
>NM_010553
AATTACAGTGCAGTTCTTAATTAGGCATTCCACGGTGCACAAGCATAGCCTCCGAGCCTTTCAAAGCTACGGTTATATCACTCTCCTCATTGATAAATTA
TTGCTCTGTAAAAGTGATGCTGGAGAGAGAGAGTTCATCAGAAGAAAGCCTTTAGGTTTGAAATGAAAGGCAAGGTTGGCAGTGCTTGTTTTNNNNNNNN
NNNNNNNNNNNNNNNNNNNNNNNNNNAGTAAAAAAGAACTCCCCTGTTGAGAAACCGTGTCGAATGTTAACATTTGGTACAGGAAATTCCTGTAAAGGAA
GCAGGCTTACTCACCATTTCAACTAAACCTAACCACAACCCCTTTCTTGT
>NM_177084
CCACAAAGGCTGATATGTTGCAGGTGCCCACTAGGTGTCAGTAGTGTAGCCTGCCAAGAACCTTCGGAACAAGCATTTCATTACAAAAGTCAAATCAAAG
CAAATAATTAAAGTGTGGTTCAAAAGCTACCTGCGGCTTTGACCGGTTCAAAACAGGTGAGACAGAATCTCGGGAGGTGAGGAGGCTCAGGTGTGGGACA
GGTGGCTCCTTCCTGGGATCCAACAGGGCAGAAAGGAATCCTTTCCTTATAAAGGACTTCAGTGTTTCTCGGAATGAGTCTCTTCCCAATTTACACTCAC
AAGATGAAGCCAGTGTTCAGAGAATGAGGAAACAGTTTCGAATGAAGAGG
>NM_001033289
CGCGGGCGGGCTAGAGAGCGGCGCGACCTTCGCCCCCGCGTCGACTGTGGGTTGCGGCAGGTGCGCGTCGCACCGGGTCTCCGCGTCCTCCCGCCCCGCC
ACCGGGGCGNNNNNNNNNNNNNNNNNNNNNNNNNNNNNNNNNNNNNNNNGCCCTCGGGCCGCCCCGGGCAGGGCCTGTAGCTGCCAGGCATGGGAGGGCG
GCCGGCGGCGGAGGGCGGCTGAGCAAGGCTGAGCGCGGCCGAGGGACCGCGCAGTGGCCTCCTGTCGCTGCGCGCTCCCCTCCGGGCCCTGCGAGGTTCA
CACCCACCGAACTGGTTGGCGACAGGGCCCCGACCCCGTGGAGGCGGTGG
>NM_172499
AAGTAGGGCCCTGGGTCTGTGATCCTTAAAGCCAGAACGGCTATCACTGAAGAAAACCTGGTACTAGCAAAAAGACACAATTCCTTCGTGCCTTACACCA
CCAGGGAGCGAGGAAAGATGGCACCAGTCACTTGTCACAGAACTTGCGATCTTGAATTAAGACGCCCGCGGTAGGTACCACCACAACAGTAGTCACACCC
ACCCAGCGGCGCGACCTTCCATCTGCGCAGGCGCACGCAGATCGCTTCCGCCATGGGCGTGGTCAATCCTGGGCGTGGCCACGGCGGGGGCGTGGTCTGC
AGTCGGCTAAGCTGTCCGCACCCCCAGCCCTCCTGGGAATGGCGCTGGGG
>NM_001081198
CAAAAATTTCTCCTGACTGTCATGCTCATTTTAGCTAAGAGGGACCTGTCCAGACGCTCAAGCAGGAGGGCAGAACAGAGCCCACTATTTTCTTGCAGTT
CCTTCTCCACTTGTATGGATTACCCAACAGCAACAACGATAATCCGAGCCCGCTCCTGCCTGGTTCGTCTCTTTATAGTCAGGGGAAGGTCAGCTATTTT
TTGATCCCCATGGGAGCAAGCAACTCCTCAATCAGTATCTTAAAATAGCCTGCCATTCTCAGCTGCTGGCTTGGAGCCCCTCCAGGGAGAGCAAAGGGAC
AGGGTGGAAATGAGAAGCCACCACAGCTCCAGCGAGGACCTGCTCCCCAG
>NR_040475
NNNNNNNNNNNNNNNNNNNNNNNNNNNNNNNNNNNNNNNNNNNNNNNNNNNNNNNNNNNNNNNNNNNNNNNNNNNNNNNNNNNNNNNNNNNNNNNNNNNN
NNNNNNNNNNNNNNNNNNNNNNNNNNNNNNNNNNNNNNNNNNNNNNNNNNNNNNNNNNNNNNNNNNNNNNNNNNNNNNNNNNNNNNNNNNNNNNNNNNNN
NNNNNNNNNNNNNNNNNNNNNNNNNNNNNNNNNNNNNNNNNNNNNNNNNNNNNNNNNNNNNNNNNNNNNNNNNNNNNNNNNNNNNNNNNNNNNNNNNNNN
NNNNNNNNNNNNNNNNNNNNNNNNNNNNNNNNNNNNNNNNNNNNNNNNNN
>NR_027826
TCTCTGTCCTGCAGGAGGTGGGAAAGGAAGGCTTGCCTCGCGCAGAGCTCCTGTGGCCAAGCTTCTTGGAAATCCGCCACTGCAACTTTGTGCAGCCGCG
GCGCGCCGGCGGCGACCCTCTTTGTTTAAGTTCTCGGATGCCATCATCTGGGAAACCTGCAGCCCTGTACCAGCGCGGGGCCCGCGCGTGCGAGTCCGAC
CGCTTGCTGCGGCTGCTCGCTCTCCAANNNNNNNNNNNNNNNNNNNNNNNNNNNNNNNNNNNNNNTCTGGGATTCTTGCAAGTATCGTGCGTGCCCTTGT
GAGTTTGGAGGGTGCCGGTCAACGAAGCCACGCGAGGTATTTGAAAGGCA
>NM_008900
GCTCCTGCTGCAGCGGCGGCTGCTGCTGACCGAGGCTAGCCGGCGACCCCCGCGCCCTGCCAAGCGGCCTTGCAGCTGCAGCCCCGGGCCGNNNNNNNNN
NNNNNNNNNNNNNNNNNNNNNNNNNNNNNNNNNNNNNNNNNNNNNNNNNNNNNNNNNNNNNNNNNNNNNNNNNNNNNNNNNNNNNNNNNNNNNNNNNNNN
NNNNNNNNNNNNNNNNNNNNNNNNNNNNNNNNNNNNNNNNNNNNNNNNNNNNNNNNNNNNNNNNNNNNNNNNNNNNNTGGGGTGGCGGGAGCGGAGCGGC
ATGGCCACGGCGGCTTCTAACCCCTACCTGCCGGGGAACAGCCTGCTCAC
>NR_027891
TCCCCAGATCTTGTATTACGTGTTTTTTTCAGACGAGCACAAATCAAAATGAAATGAAAATATGGACAGTTGTTAGGTAATAAGGGTATCTTTTGATGTG
ATCATTTGATTGTAATTTAATTTGAGTAGTGATTCCGTAAGAGCTGATTGAGAAAATAAATTTGTTAGAATGAAATGGTCTGTGTCTGATGCATAAACAC
TGTGTGGGAAGAAAAGAATCCTTTAGAAAATATTTTTTTACTAATGCAGACCCTTAAGTCATAGCATTAAGAGAGCGGAGCTTCCCCACGCAAAGGTATG
TTTGAAACCTCCAGAACAGGCTAGGGTTGCTAAAAGGAGTTGCTTTAGCA
>NR_110495
AATGCGGAGCTGGAGCCCGTCGGGCCGAGGGGAGACCCGGCCCGCGCTCTGCGGCCGGGGCGTAGCTCTAGCTCATCCCCCACCAGTTCAGCCACGGTAG
GATGAGGAGGATGAGGGTTTGCGGGAGGAAAAGCTTTGGAGAGATGGGGTGCGGGACTATGGAACCCGCTTGAGTCCAGTAGGCCAGCGCGGGTCATTTC
CATAAGAAAGCCGCAACCCAGCTGGAGGCTGCGGTTCTTCATGGCCTCCCTGCCCCCACCATCATTGGCAGCGTGTCGCGGGCTTCTCTGCAGCCTAGAT
CTAGGCGACTGGTGTGGATTGGTGTTGATGAGATGTGGCTTCCAGCGTTG
>NM_023514
AGAATGTCTTGAAACAGATCTTTAAAACGGGCAAGTTCAAGGGGGAGCAGAAGGCCCTTGCGGGAAGGCAAGCGGACAGGAAAGCCAGCTTGGATTGTTG
GAGTGAGAATAAGACTGTGGAAGGCTTGTCTGAGCGTGGGTACCAGGAACTCAGCTAGGACTACAGCTGCTAGTAAGCCGAAAGCCATGTGCAAGGCAAC
CTGCTGCCGCGCACCCAATCAGCGGCGAGGGGCTGGACTACAGAACTCCGCCCCTAGTTGCAATTGCTAAGGAAGCGCTTCCGCCTGGGAGGTCTGCGCC
TGCGCAGTCTCCAGGCTCCACCCCTTTCCCCTCCCGCCAGGATGTTTCTT
>NM_053107
ACCTGCCCAATTGTCATCCTTAGTGGTCCGCTAAGTACTAGGGTCCGTGCTAGAGAGGAACAGGTGCCCAACAGGGTGGTTCACAAAGGGCCCCGACCCT
CCATCACCTCTCAGCTGGCTCTCCCTCACCAGAGCCTCCGGGCACTTAACCTTCAGGTCTGTTCATCGGAGGAGGTGGATAGGGTTGGCTGGTCTGGGGT
AGAGGTCTGTAGGAAAGTGGGCGCGGGTTGCTGGGAGCCGCGCAGTTGAGGCGGGGAGTCTAGCAGGTTCCTAGGGTTGCCCGCAGACGCGGGGGTGGGT
GGAGACGATCACGATTGAGTAGGAGCACACAGGCGCACTCACTGCCTTCC
>NM_001013025
TCCCGCAGGCCTGCCTGTCCCCGGCTGCCCGTCCGTCCTCGGTCGGCCCGAGCGCCCCACCTGCTCCAGGGTGAGGAGGAGGAACTCCTGGGATAGCAGC
TCAGGGTGCAGCAGCAGCTCCGCGTCCGTACAGCTGCGACCGCCCACATCCCCCGCCATGGTTGTCGCCAGGAGACCCCCTGGCCGGCCTCCCACAAGGC
ACTGCGGCGGAAGCGTCGCGGAAGTGACGTGAGGGGGCGGGACTCTGGTGTCACTCAGCGCGCCCGAGACGCGATGCTTTTCCCAGAGAGTAGAGTTTAT
GGCTGGCCGACTCGGCTGACGCACCTCAGCCAAGAGGACGAACTGGGACT
>NM_010212
TAGCCCCATGTCATTTCGCCCTTGGGTGTCAGCTGCTACAGCTCTCTGCACTGCATAGCAACTAGCCCTGGAGCCAAGGCCAGGACGCAGCGAGGGTTGA
CCGTGTGAGCCAAACACCAGGAAGCAAGGAAGGAGGTTAAGTCAAACAAAAGGTCTGTGGTAGCGTCATCAGGGGAACAGACGACGACCGGCTGGCTGCC
GAGGGGCGCTCGCTACCGCGCCTGGCTCTCCTGGCCAGCGCGCCCAGCCCGCCGCCCGGGCGCGTGTGTCCTTATATGGTCAAATGACTCGGCGGGGGTT
CTCGAGGGCGGGCGCAGCTCCTGCTGCACTCCGCCCGCTGAGCCGCCACC
>NM_001289533
TGTCTGCAGCCTCCAATGAGGCATACAGCCCTGGGGTATACACTGAGAAGTTCTGGACCAAGCAGCCTCCCTCTTGCAGTTACTCTTATATTACTGGAAT
ACATGTGAGGTCCTGGGAGGGTGTCCTTGAAACAGGCAGGCCAAATGGGGACGTGCATAGCAGCCCCTTCCCAACTGGAGCCTATGACTTTCTGCATTTA
GAGACCAAAAAAGGCTTGCAGGAGCCAGGGTTGGACTCTTATCTACTGGGCTGGGCCAGTGGACATGCCTTATTTATAACTCTGCTGACAAAAGTCCCAC
AACATTAAAGCAACCCAATGAAGCCCAGGGCCTGCCTGCACAGTGCTGGC
>NM_010879
CCGTGGGAATGCTTGGGGGGCGGGGTAGGGAGGTCGCTGTAAGGCTCCCGACGCACAGCCGGGTGCGGAGACCACCCGGTCTCGTGGGCTGCAAGTGGCA
CCTCCTTATCCCTAGCAGCCCCTCCCGGGTGCCCCCAGCTCCAATCTAGAGCGGGTTACGGCTTGAAGCCCCCAGGCGGCGCTTTCCCGAGGCCTGGCTG
GGACTCCCAGGTGGGTNNNNNNNNNNNNNNNNNNNNNNNNNNNNNNNNNNNNNNNNNNNNTCACGGCAGCCAGGGAGGANNNNNNNNNNNNNNNNNNNNN
NNNNNNNNNNNNNNNNNNNNNNNNNNNNNNNNNNNNNNNNNNNNNNNNNN
>NM_024283
CAGAATGAGAGTGTGCACAGTGGACACAGCATGTTCACTAAAAACTTTGCAAAAACACTTTTGCACTGCAGCGGTTTGAGTTGACATGTTTTTCCTGGAT
TGCAGTTCTGAACCCAGAATCTTTCAAAATATCATAAAAAGAGACCCTGCAGGAGCCAACCTTAACTACAGTTCAGGAATTAAGAACATTCCAAAGGCTA
CTTTAAAAGGCAAGGCCTGAGCCTGACGCCAAGGGCCTGGGTTGCTAGGGGAGGGTTGTGCTGCAGAGGAACGGCTCAGGGGGGCGTGCGGAAAAGAGGA
GTGAGCCAACATTCTCTGTCCAGGCTGGTTGGGCTGTGCCTGGCATCAGT
>NM_026430
CACTGGGCTGCGCATGCGCGCTCCGAGCCACCCACTGTGCCCACCCATCCCTGGTTGATTGACACCATCCTGAAAACTCAGGGATTACACTGCGCTTGCG
GGGAAAAGGAGGATGAGGGCGGGGCACGGCTGTGGGCGGAGCCGGAGGCCGGGACCCAGCCGCGCGAGCGCAGTGGTTTAGCCGGCAGGAAGCCGGGCGC
GCGGGGGTGGGGCTGGTGCACGGGGGCGGGGCTCGGGCCGCCGCGCATTGTGCTGCGGCTGGCCGGCGCGGCAGGCCCCGGACCCGAGCGGTTCCCGGGC
ATGGTGAGCAAGGGGCTGTTGCGCCTTGTCTCTTCAGTCAACCGCAGGAG
>NM_009418
GCGGGTTAAGCCAACCTCGGCGGCGTCGCGAGGATCCCACGCCTCAGGCAGACAGCCCGTTCCTCTCGCTGCTTCTCACGGAGAGTGACAGCTCGGAAGG
CAAGAACCTCCCTCCAGTGCGTTGTCATCCGCAGCAGCGCACACTCCGTTCCAGCTCTGCAGCCTGGGTAACATTCCCTCGTCGTGACTCGTAGCGGCGC
CGTTAGCTTACGTTGAAGCGTATGATTGGCTAGACACCTCTGACCGCACACGATTGGGTACTGGTGGCCAGGCTCCGCCCCTTCCCCACCTCCGTCCCGC
GGTAGCCGGGTGTCCTCGCGCCGCTCGTCCGCGCGCTGCCTGGCAGTTTG
>NM_001013799
TGCTACACTTTGATCCCATTTATTGACCTCCCATTTCTTTCTAGAACTGAAACAAAAATTTCCATTTTACCCTGCCCCCATCCACAGAGAACTTGTTTCT
ATCTAGACATTATGGATCTTTGGGGGACATTCCATTTCAGGTTGGGGCAGGAGAGAAATGGTGNNNNNNNNNNNNNNNNNNNNNNNNNNNNNNNNNNNNN
NNNNNNNNNNNNNNNNNNNNNNNNNNNAGGTGTCAGTCTAGTAATGTGTCTGTGAGAGGTCTGGGTAATGCTACCATAAATAACTTGAACTCCAACTAGC
TGGCTTTTGATCATAAAGAGCTCATCATTTCAAGTGTGGACCTATATAAA
>NM_029368
AAGTTGTCAGGGTTGACTCCGTGTCTTCCGATGGGCTGATCAGACCGGAAGAAGCCAAGGCAGCGACAAGAAAATCCTTTCCCGCGCTCGGCTCGGCGGT
CCCAGCATACAGACTCCGGCTTCAGGAGTCCAGCCTCCAGGCGCCCGCGAGGGGCGTGGCCGAGCTAAAAGCCGGCAGAAAACTCTCTTTCCCGGCGAGC
CTCGCGGCGCGCCCCACGAGCCCCGGGCGAAGCCTGCGTGCGCCAGCGCAGTAGCGGGCCGCGCTGACGGGGGCGGCGAGGCGGTCGCTTCGAGCGTGTT
AGTTCGCTCCCTGAAGAGAGTGAGGGCGGTTGGGCGCTGGCGGTCACTCG
>NM_023645
AAAAAANNNNNNNNNNNNNNNNNNNNNNNNNNNNNNNNNNNNNNNNNNNNNNNNNNNNNNNNNNNNNGACGAAAGTAGTTGGGGGTGAACTCCTGGCAGG
ATTTCCGCTAGTCCTATGGCGGACTACATATCCCAGGAAGCTAAGGGGCCCGGGACGCGTTTTCCACTCTGACCCACTCATCCACTAGCAGAAGACTTTA
CTAAGACTGGTCACAGCGCAGGCCAATCCTTCTCCTCTCACCTTGGCTAGAACTTGCGACGGATTCGTTCCCAAAGTGATGCTCTAGTGGCAAGAGTAAC
ACAAGTTTGTCATTGTCCGGAGAAAGTGGAGCCTGCGGTTCTTAACCAGG
>NM_144558
CACCCTCGCTTCTCGGCCAGTGAGGTCAAGAGGAGTAGCAGGCTTTGTCCTCCCTCCACGGGGTAAGGGGCGTGGAAAACATAGACGGCCTGGTTGTGAG
CCAAGGCAAGGGGATTCTTTTTCCCCCTGCCCCCCCCCCCCCCCCGCTATTGTTATTATTGGTGATATAATCATTCATCGCGGCCTCCCCTCCCAGCTCT
CAGGCTGTCACTGTCTGCGTGCCACCAGCCTCTCCAGTCCCTAGCGCGTAGGAAGCGGCCCCCTTCAGGCCTGCGCGCTCCCCCTCCTGGCGAGCCTTTT
CTTCCGGCTGGGAGTGAGGGAGCAGGCCGGGAGGAGGTTACAAGGCTTTA
>NM_011729
TTTCTTGTCGAACCCAATACTTGGCGCCAAATCGGCAAAGCTGGGGAGGCAATGGGGAGACTGATACTGAAAATGCACAAAGGAGACCTCACTCCATTAA
GAAAGCCAATATGTGCAAACACTTTTTGCGCCTAACAGTCAGCCGAACAGAGGCACAGATTCAAAACCGAATCGCCACACACACTGACTTCGGGAGTGCT
CGGGCGTGGGATTTACGTGTCAAGTGTCAACGCGGGAATCCCAACCCTCGCGTTCACTTGGAAGCCAAGAGGTTTCATCGTTTGGTCAGCGGGAGAAATC
ACTCGCGACCGGAGGAAGGCTCGGCGCTGGCGTCACCGGTGCTGCTTCTC
>NM_207281
TTTCATAGGACATCATAGCCACAGAGTCTTAAAATAACTTTTGGCATCAGAATAGAAAACTGAGTTTGCTTCGTCTAAGTAGTCTATGTTCTCACTGCAG
GAGTGGTGTATATTTAAAAGCTCTAGTTGTGTTCCCAGGCAGTCATGGAACATTCTTACTGTTCTTCAATCTTTGCTTCAGGCTTCACAATGTCACTGTT
GTGCAACCAGAGGCAGAGAAACTGCAGCTGTCAGATGCTAATCCTTTCTGCTTGGGTTTGTTGCCAGGGTATACAGTAGAGAACTACAAGCTCAGGGGTC
AGCCTTGCAAGCACTACCAGAGACTACAGCAGCAGATCACAAGCTGTGGA
>NM_028450
AATTCTTACCAAACAGCATCTGTGGGAGGAGGTTTAAAAGGAAACCTGGAGCTGTGGAAGTGGGGCGGGGCCGGTGTTTTCTCTCCGTCTGAAATAAGAA
TGGACAGCTTCTTCTGGAAACCGGTTTCTTTCTGTCTTACTCCCTAACCTCTCCAGGTCTGCCTTTAAAAGCAGGACAGTTCTGCATTACTGCAGAAAAC
CCCACCAGCGTCCCTAGTGCGCACACAGAGCCGGAGTTTTCTTCTGGCCGAGAGGGGGAGCCCGGCGATCCTAGCCCTCAGCAACCGGGAGTCCCGACCC
AGCCCCTGCCGTCGCCAGCACCAGTTTGGGCTTCAGCGGATTAGAAGGAG
>NR_040602
TCTGACATCATGAGGATACCCATTATCTTGAAGGAAATACCCTAGCTGTAAAATCTCGGTGGGGCTGACTGTTGAGAAGTGAGCTATTTCATAAGCATGC
TTGTGGCAAAAGGGTTTCGCAGGAAACTTGCAGAACATGAGTTTTGGGGGTTGCATACATTTTACTCCATAAATTACTCATGAATATTTGGGGTGTTTAT
TCAATATTTTCTTCTGCTTTCTTAGTCACACAAGCTCCCCTAAAGCTGCTCATTGGCATGGCCCATTAGGGTATCCTTAGTATTCTGCTTTGGAATGAAC
ACTAACTGTTTTCAACTGGTAGATATGATATCTTAATTGTTAGAGATTTA
>NM_009930
AAAGATAAAATTTACAAAATGACCATGCCGGAGAATGGGAGTCAAAACACTTTTTCAAATTCAGACAGTTTTTACTGTTTCAGAGGGAAATTTAAAAACA
CACAAACAATTGTTGTAGGCTATCACAAAGCACATTCCTATGTGTTTCTGTCATGCAAATATGTATTTAAGACTAATGCATGTTATAAACATATGCATAG
GCTGATGTACACATGCTCCAGATGTGCTGTTTCTGTGTCTGTGGGTTGTGTCCTCTACACACAGGGAAAAATATATTAATCATTGCTTTTACTGCTGAGG
GGATGGGTTCTGCTCTCATATTTCAGAAAGGGGCTGGAAAGTGAGGGAAG
>NM_007737
GGATGAAAATTGGGACAAGAATCCTTCCTCCATTGCCAAAAGAAAGGGTTAAAAAAGTGACGTTTTAAAGGCTTAAGTGGCAAAGAGAATTCTGAATTAT
TTAAGTGCAAAAGAAAAAAAAATCCACTAAAAGGCTGTAATCCTCCCTAAAGTTTTTTTAGTGTCTCTGGAAAAAGTCAGTGGGTGTGTGTCTGGGGAAG
GGTTGGGGAGGGTGGATCAGACTCCTTCTAATAGGCTTTCTTTAAAAAAAGAAGAAAAGAAAACACACACACACTCAAACAGAAGGAGAAATAAAAGTTT
GTCTCTGTTGAGAAGCTTCCTCTGTGCTTAAAATCTACAAGAAGCACTGA
>NM_028599
TTCACTTCCGCTTCTGGCGGAACCTTTAGAGTCCGGTAAAAGAGGCCGAAGAGAAAACTCTCTTCTGTATCGAATAGCTGTAGCGGCATCTGGTATGATT
TAACTTTGTGCGTGGCTGTTGGGCTTTACTCCTTCTACAAGGGTTTTAATTTGACCCTGCCCAAACTAAAGATGGCGGCGTAGGCGTGGAGCCGACCATA
GAGTCTCCAGGCTAGAGAGGCCCAGGCGGGCCGCGGGCGGAAGAGTAGGGCCAGGCCAGTCGGCCTATGAAGGAAGTTCGTAATCCGGCCGGTGCTCGGT
GCTTCCTGCGCCTGCGTGAAGATGGTAGAAGAGGGAGTCCGCGTGGTTCG
>NM_016917
TTTGCCTAGGGACTGTCCGGCAATCTGGTGGCCAGAGAGAAGAGCTTCCTTCTAGCACCTGCCAAACGACTTTGTGCAAAATGTTTCTGTAGTGTCCCCT
CGGGGTCCGCATACAGTCCCCGTCCTACTGTGCGGGTCACCCCTTGGCTTCTCCTGCGGTAGCCCAGCCAAAGCGCAGGTTGTTTGCGCCTCCTGGGAGG
GCGGTGGGAGCGTAGCTGGCGCGGACCTGGACGTCCAGCCGCGAAGGGCGGTCCCTGCTCTCTCAAGCTCCGCCCCCGGCTCCCTATAAGCCGCTGCCCT
GCCCNNNNNNNNNNNNNNNNNNNNNNNNNNNNNNAGAGCAGGCTCGGGGT
>NR_037691
CTAATCCTTAAAAGGCCAAATGGTTGGCTTGACGTACTCAGAATCCAGCTACAGAGGCCACCAAGGCACTCCGCTGCCTGTAATTGCTAAACAAATAAGC
ATCTGTCTCTCTGATCCATTGAAGCAGAAGCTCATAGAGGGTTTTCATGAGAGTGGGAAGGCTACTGTGGGTTATATAACGTTCTCTGCTTGGTGCATTT
CATGCTCTGACCTCACAAAGAGCCACTGTGATGGAAGAATGAGGGCCCACTGCATAAGACTGTGGATCAGACTGTTTCTCTTGTCCATACAGAGCAGGAA
GCTGGTTTCGGTGACCTGTGGGACTCCTTCGTAGCTATCTAGTTTGTCAG
>NM_001160386
NNNNNNNNNNNNNNNNNNNNNNNNNNNNNNNNNNNNNNNNNNNNNNNNNNNNNNNNNNNNNNNNNNNNNNNNNNNNNNACCAACAGTGAACAATATCCAG
CAATATTCTGTAGAGGGAGCTATTGANNNNNNNNNNNNNNNNNNNNNNNNNNNNNNNNNNNNNNNNNNNNNNNNNNNNNNNNNNNNNNNNNNNNNNNNNN
NNNNNNNNNNNNNNNNNNNNNNNNNNNNNNNNNCCTTGGGTACAGGAGCACAGTTGCCACCCACCCTTAAGGAGGGTGAGGGCTGGGTTGGAAGCTACCT
ATGCCTCAGAGAGCCACTCTGCTCGACCTCTCAGAAAGTTCTGCTCCAAA
>NM_172653
CTCCCGCCGGTGCCGCCGCTCTCCTACGCCAGGCGCGTCCGCGAAGTGAATGGCTGAACGCTGCCGGTGCGCCGCCGGCGTAGCGCCGATCAGGCCGAGG
TGCGGCTGCGCAGGGCGCCCGAGCGGGCCGGGTGCGCCGCCGGCGTAGCGCTGAGGCGGCCAGGGTGCGGCTGCGCAGGGAGCCGGAGCAGGCTGAGTGC
GCCGTCGGCGTAGAGCGCCGGCTCTCGCGCTAGGCTCCGCGACGCAGATAGCGCAGGCGGCTTTGGAGAATACACGACTGGGTGCAGCCGGGGTTTGGTA
CCGAGCGGAGAGGAGATGCACACGGCACTCGAGTGTGAGGTAACTATAAA
>NR_105768
ATCCCAGGAAAGGAGTATTTACTAACTTTTTTGTTCACAGGTAAAGTCGGTATGTGTCAGTTTNNNNNNNNNNNNNNNNNNNNNNNNNNNNNNNNCCACA
CAATTAACCAACCTTTATTGTCACTATGGAAACAGGGACCATACTATCTTCAAATAAAACTTTTAAGTAAATAAACAACTTACAATTGAAAACGTTAAAT
TCAGGAGAGAAGTTGAAGATGTTCTGCAAACATATGCTAATATAGCTACAGCTCCTCTGGCACCTGAGTTTGCCTCTCTAGTTCACTGCTTACAGCCATA
CCAATGTATAGCAGGTGCATTATAAATATTGGTTGAGCATGTGATTGATA
>NM_019790
GGACCTCGCACACAGTAGGGGGCGTCATGGAGCAGAGAAGCCAGGCAAGTGGGAGAAAGAACGTGGGAGTAGCCGCCCTGAAGCCTGAGCTTCTCCCAGG
AGCCATCCCGCCTAGACCCACTCGGGTTAGAGCCTAGAGAACTAGCCCATCTGTGGCATCAGTGGCCGCCTCCTCCTTGCACCTCCTCACCGACCCCTCC
CTCCCGGGACCTGCATCGCGCTCCGCCAATCAGAGTCCGACTGCCGCTTCCCACGTGACCCCGGGCGGGCTAAGGACCTGCTGCTTCCCAAACGCCAGAG
GGATGCGGGCGGCAGAGCGCGAGAGGCGGCGGCTGGGCTGCGGGGCGCTG
>NM_138741
CAACTCGGCGCCTCCCCTAAAGGGCACTCGGTGTTCTGCAACCTATCAGTCAGCTCTGGGGCAAGAGCAAACAATTCCTTTCTGTTACAATAACTTGTAT
CCAGGAAAAAAAACAGGCGCTCTGTAACATAGCAGCCAGAGAAAAGTTTACTAGATTTAGCCAATCAGAGGCTGGGGAGCTCTGCCAAGTTAACATGTTT
CTCTCCGCCTCTAAATGAACTCATGATTGAAATATGGCATTGAACTTTTTTTTTTTTTAAGGGAAGGGGTGTAGGAAAGAAAAGCCACTGCAGAAAAGAA
CTCGGGCTTGTGCGGAGTGTGGCTAGGAAGTGTGTGCTTGTCACTGAACC
>NR_045151
TGCTTTGTTATTTAAGCTCGACAATACCCATCTATATATCCTGTGGGCGCACAGTGTTTGAGCCTCGTCTAATCTTAAACTTGTTTTATGATGATATCAT
TATTTTTTACTGCTACAAATTAACTGTCGGTTTCAATCTACCCCATATTTCAGCTGCCTTGGGGGGATCATCTTGTCAGTTGTGTGGCTTTCCAATTTTA
TGACTGAGATCAAGAGTGATTCCTTAAAGGCACATGGGAAACAATGAAATGTGGGGCAGTGACTGTGAGCTCCGTTTGGTGGCCACTCCCGGAGGTGATC
AGGAACGGTACAGAAGGACAAGCACGCCACGAAGCCCACAGCTCCGTCTG
>NM_028696
CCTTACTGAAGGATCCTGAGGAATTAGAAGAAGCCAGGTCTCCCTCGGAGCACCAAAAGACCCAGCCCTACAGAAACCCGGAAGACGTGGAGCGACCAGC
GGGAGGAGGGTGTGGCCGAGAGACCATTGGTCGGCCGGGAGGCGGTGCTTGTGCTGACAGTAGGGGAGGATCCAGGGAAGCTGCGAGCTCAGTGGCGCTG
TGTTCCGCCCCAGAGGCGTGCTAGTGGGCGTGGTGACGTCGCGTGACGCCACAAGGGGCGGGGCGCGGCTTAATAAAGCCGGCCTGAGGGAGCGTTCGCC
AGTTGCTGCTTGGGACGCGGGCTGCGCGGTTGGTGAACAGCCTTGCCGTT
>NM_010863
GTCATTTTGTGATATTTTTGGGCACCCAAACTTGGACCTAGGAGGGTAGGCAATGTGGAGAAGAATATTCTCTCTGCTGAGGTTCGCGCCCAGGCTCTTG
CAGCTGTTCGGCTCTGCATCTCTGGTCTGCAGTTCGCGGATCATGCAGTGGCCAAGGTGAAGGGCCAGTGCGCTTTCCTGGGTGTCCCCGCCCGCCGGGT
GCTCACCGGGGGGCGCTGTGCGGCCTGCGCGCCTGGGTGAACCGCGGCCAGGGAGCGAGGGGCGCGTCCGGGCGGTGAGGTCGCCGCCCCCGCCGGGAGA
GGGGAGTGGCCGCGCCGCCGCCGCGCCTCTAGCCAGCGCACTCGGAGCCC
>NM_001290982
GTCATTTTGTGATATTTTTGGGCACCCAAACTTGGACCTAGGAGGGTAGGCAATGTGGAGAAGAATATTCTCTCTGCTGAGGTTCGCGCCCAGGCTCTTG
CAGCTGTTCGGCTCTGCATCTCTGGTCTGCAGTTCGCGGATCATGCAGTGGCCAAGGTGAAGGGCCAGTGCGCTTTCCTGGGTGTCCCCGCCCGCCGGGT
GCTCACCGGGGGGCGCTGTGCGGCCTGCGCGCCTGGGTGAACCGCGGCCAGGGAGCGAGGGGCGCGTCCGGGCGGTGAGGTCGCCGCCCCCGCCGGGAGA
GGGGAGTGGCCGCGCCGCCGCCGCGCCTCTAGCCAGCGCACTCGGAGCCC
>NM_001161817
GTCATTTTGTGATATTTTTGGGCACCCAAACTTGGACCTAGGAGGGTAGGCAATGTGGAGAAGAATATTCTCTCTGCTGAGGTTCGCGCCCAGGCTCTTG
CAGCTGTTCGGCTCTGCATCTCTGGTCTGCAGTTCGCGGATCATGCAGTGGCCAAGGTGAAGGGCCAGTGCGCTTTCCTGGGTGTCCCCGCCCGCCGGGT
GCTCACCGGGGGGCGCTGTGCGGCCTGCGCGCCTGGGTGAACCGCGGCCAGGGAGCGAGGGGCGCGTCCGGGCGGTGAGGTCGCCGCCCCCGCCGGGAGA
GGGGAGTGGCCGCGCCGCCGCCGCGCCTCTAGCCAGCGCACTCGGAGCCC
>NM_011487
TGTATCCAGTCTGCCCATTGCTTTCCACCAGTCTGATTTATTTTGCTGAACTCTGGTAGAATTTTTTTCCTGTTCAAGGCATTAATATCTAAAGGAATCC
GCTGGAAGTCAGTGATCCCTGAGAGATGACTGTCTATCTTAGTCCAGTGNNNNNNNNNNNNNNNNNNNNNNNNNNNNNNNNNNNNNNNNNNNNNNNNNNN
NNNNNNNNNNNNNNNNNNNNNNNNNNNNNNNNNNNNNNNNNNNNNNNNNNNNNNNGAACAGACCCATGTCATAAAGAGGGGAGCACACAGACTACAGGTA
CCAAGACAAGGTGGAAGCTGGCCAGAGAGGGCATACACCGAGAACTTTTA
>NM_001205314
TGGTAAATTAAGCTCCCTGGCTTTAGTAGCGTGAAGGTTAATCTCTAGTCCCCAATTCTGAATCCCGCAGTGATGCGCCTACTTAATGCAGGATCTCCAA
GACTGAGCTTGCGCAAGCCTATAGTTTCCAACCTTGTAAACACAACCCCCTGTCTGCGGTTTGCACCGCACAGCGGCGCCCCAAGTTTCGCACGCCGGGT
AGGGAGCGCGCGGACCAGGAAGGCCAAGCAGCCGAGGGGGGGGGGACGGTGCGCTGATGGAACAGCCGGCCAATCTCTGCCGCTGATTGGCTGAGGCGGA
AGGAGGCGGGACGCCCTCTAGCCTTTTTTCCTGCCCGGTACTTTCGGTTT
>NM_009283
TGGTAAATTAAGCTCCCTGGCTTTAGTAGCGTGAAGGTTAATCTCTAGTCCCCAATTCTGAATCCCGCAGTGATGCGCCTACTTAATGCAGGATCTCCAA
GACTGAGCTTGCGCAAGCCTATAGTTTCCAACCTTGTAAACACAACCCCCTGTCTGCGGTTTGCACCGCACAGCGGCGCCCCAAGTTTCGCACGCCGGGT
AGGGAGCGCGCGGACCAGGAAGGCCAAGCAGCCGAGGGGGGGGGGACGGTGCGCTGATGGAACAGCCGGCCAATCTCTGCCGCTGATTGGCTGAGGCGGA
AGGAGGCGGGACGCCCTCTAGCCTTTTTTCCTGCCCGGTACTTTCGGTTT
>NM_001205313
GTTTCGCACGCCGGGTAGGGAGCGCGCGGACCAGGAAGGCCAAGCAGCCGAGGGGGGGGGGACGGTGCGCTGATGGAACAGCCGGCCAATCTCTGCCGCT
GATTGGCTGAGGCGGAAGGAGGCGGGACGCCCTCTAGCCTTTTTTCCTGCCCGGTACTTTCGGTTTTCAGCGCCGAGTCTGTCAAAGCTCCCTGGAGACC
TCCGGGACCGCGCCCCTCAGACCCACTTGGGACACTGCTGAGCGGCGCAGAGAGATTTGCCCAGACTCGAGCTCCTGCGTGCAGTGAGTGAGTGAGAGCC
AGGTGCGGATCCGGGTGCGGGTGCGGGTGGAAGTGGGGCGCCCTCTCCTC
>NM_001113383
GCGCACCTGCCTGGTGAATGGCCAGACTCCGGAGCTACGGGTCCTCGCCCAGCTTGGCCTCAGGTGGCCCGAGGCAAGGGGGAAGAGCGGTCGGCGGGGC
TGACACACGTCAGTCGTCCTTCTCCCCGCCCTCCAGGACCCAGCGGGACTGCGTACGGGCGCGGAGACAAATTTGACCGATTCTCTAGCCAATCAGAAGA
GAGGTCGGCAGGCTGAGCCAATGGAAGAGCTTGCAGGGGGCAGGCCGTCAGCGTCCTCCCGCCCCCGGTTGGTGAGCCTGGTATGTCTCCAGCCCTCCCT
TGAGCGTCAGTCTCAGTGCGGAGCTCGCGGCGGCCAGAGCAACTTCGGCT
>NM_008667
GCTTGGCAGGCAGCGCTGTCCGCGGATCCACGGAAGCCTCCTCCTCCTCCGACCCGCGCGCGCGCCCCCACCCGCGCGCTCCCAGCTGCCGTGGGAATGG
GCCACCCCCGGGACCGCGCCGAGCCTCANNNNNNNNNNNNNNNNNNNNNNNNNNNNNNNNNNNNNNNNNNNNATCTGCGTCACTCGGCCGCGCGTGGGCG
GGAGCCGGAGCGGCGAATGGAGCAAGAGCGGAATCTCCCGATGTGACANNNNNNNNNNNNNNNNNNNNNNNNNNNAGGTGGCNNNNNNNNNNNNNNNNNN
NNNNNNNNNNNNNNNNNNNNNNNNNNCCTAGGGANNNNNNNNNNNNNNNN
>NM_001142647
AAGAGGTGAAAGGAGGGACAAACAAACAAACAAGTCAGGCTTTTGTCTAAGTGGGGCTTGCTGGTCTTATTTCTGAGAGGGTGCATGTGAAGAGCCTGCC
TTTCTGAGTGGCCCGCACCAGTGCTCTGAGAACCCTGCGCGGGGCTCCGGCGTGTTTTAAACTGCCCGCCAACTCTGCAAGCTGGCCCAGGAGCAAGAAT
CGGGAAGGCAGGTGATCGCCCCCTGGAGGCCACTGGGAGAGCCGCTCGGCGGACCGCGGAAGGGCGGGGCCGCAGCCGGCTCCGCCCCTGCAATCCCCTC
CCTCCGCTTTCCCGCTCTTGGTCCGCTGCGCCACTTCCGCCGCTCTGGCC
>NM_178081
TGGCTGTCACCACCCCTAGACCAGGTTGTTATTTACTTTGGGCTTCAAGTTCTTTCCAACACCCCATCAGAGATTAGGGAGTAAAACACCGCTCAGCCCG
AGCGCAATGGGGTGTGGCGGAACGGGGATGGGGCATCGCCCACCTCTTCACTCTTTAGAATATGTCACGGCAGCCGGGGCTGGATACCGGGTCCCCCGGG
CGGCCCCAGAGGGCGGGAGGCCGAGAGGAGGCGGCGGACGCATCCGCCGCCGCAGGAGGCGGAGCGCTGCACCTGGCGCCCGGTTCTCCAGCTCAGCCCT
GAAACGGGTCCAGCCGGTCGGGAGCGAAGGCGGCGGCAGCGAGGCCAGGC
>NM_008384
GGAGGAGGAATATTCTCAAAGACTTTTTGGGTGCTTCTGAAGAAACAATGCACACCAAGAACTGTGGTTGAGGCAACCCTGACCTTTCTGGCCCTCTCAA
GCAAATTGACAAAGCTTCACTTGTGACGTCGCGGAGGCCAGACTCAGGCTGGCTGGCGTGGGATGCCCTCGCCCGCCCCAGAAGCAAGAGGCCACCCGCC
CCGGGGGAAAGAGGCGGGGCCGGGACCTGGCAGAAACTGGGCTGCACTGCTGGAGCCAAGAGAGGCAGGGCGCCTCCCCGCCTTCGCTGCGGTGACCTCC
GGTGTTTTCCTGGCGGCTTGCCCTCCGGCTGTGCCCGCCACAGGAGGATT
>NM_146108
CTCACCTCTCAGCTTTCGTCTTGGCTCCTCCTCTTCCTCCTCCCCTCACTAGTTAACGCCCCTAGCCAGGACCCGCCCCACCTTTACCCGGCCTGGCCCT
GTCTAGTGTGGCCCTGCCCACTGCTCTTGCTGGTTTCCTAACTGCTCCTGTTTTNNNNNNNNNNNNNNNNNNNNNNNNNNNNNNTGAGCGTAGCGCAGCG
GAAGTGTAGGCGTTGGGCCGCTCTGGCCCACCGGAGGACTTGTCATCAGTGACCCCGGCTCTCCTCTGCTCTCATCNNNNNNNNNNNNNNNNNNNNNNNN
NTCTAACTACCAGAGCCGGTGGAACCACTACACTCTGCTTCTTCTGCTCT
>NM_144953
CTCACTTAGCTTTCATACTTGGTGGTCTGGATCTTGCTGGGGAGGTGGAGCCGTGTGTGAATAGGTTGCCGGGTGGGAGTGCGAGCTGTGGCCCAGCACT
TCGGATCCCTTTGGTTGTGCTTGGAACCCAATGCTGTTGGGCAGGGGTAGCCCCTGGCGGTGCCAACACTGAGGGTTGTGCTCCGTAGCCGCGGGTCCCT
TGGCTCCACTTTCAGGGAGCGAGCCGCGAACTCGTGAGCAGTTCTGGGAGGAGGGGGGTGGATTAGGAGGGGTGCAGGGGGAGGAGCCGGGACCACTGCC
GAAGGACGTCCGCCCTACTCCAGGGGAGACGTTGTCTCTGCTGCCCGGCC
>NM_010834
TAATAAGCTTTAAGTACAGTTTATATTAGTACACAGACTTCAATTTATCAAATGTCACATATATCTTTCATGATTTGGGGATTTATTTCATTTATGAAGT
AGTCAAATGAATCAGCTTGCCCTCGACTGTAACAAAATACTGCTTGGTGACTTGTGACAGACAGGGTTTTAACCTCTGACAGCGAGATTCATTGTGGAGC
AGGAGCCAATCATAGATCCTGACGACACTTGTCTCCTCTAAGTTGGAATATAAAAAGCCACTTGGAATACAGTATACAGGACTCCCTGGCGTGGCAGGTT
GTCTCTCGGACGGTACATGCACTAATATTTCACTTGGCATTACTCAAAAG
>NM_027070
AAAATGGGTCTAAAGGGGCCTCAGGGCCCACAAAGTATAAGTATTTGATAGTAGGGGTGATATAAGACATTCCTTGACGCCACTTTGACAAATGCTTCTA
GAGGAAATGAACTCGGTCCACACATCTCTTGACTACTTTGGAGCAGTAGGGTATGGGAGCTGCCTGCTGTTCTCATGGTTGTAGTTAGGTCAGCCAAGTT
TTGTTACCGGCTCTTGACTCTGTTGGCTGGAGCCTACCTTCCAAGAGCTCCCCTCCCCCTCCCCCAGAAGGCCCCTCCCCCCTCAATCCCAGCAACACCC
ACGCGCCCTGCACAATATGGCTGGAGCAGGCAGCAACGGAGAGACCTTGG
>NM_153556
ACCTGCGGACACCTAGGGTGCACAGCGCGAGCCCCGGAGGCAGCAGGAACCTGCTCTGCCGCAGGCCTTCTGGGCCGTGCCGCAGCTCTAGGAAGCCTTC
GAGCTTACCGGCCGCCAGCTCCTGGCTGGTCACAGGACAATTCCCGCGGCAGCCACAGTAGGTCCTCTGGCTAGAGCTACTGGTGCGCCCCACCGCTTCC
GGAAGGCTGCCAAGCTGCTCTAGCGAGCAGCCGATTGGCTGCCAGCCGCGCCAATCCCACTTCCTGCTGTGGGCGGGCCTTAGAGGAGCGCGAGCGCGGG
TCCTGCTGAGCGCAGCCGTGCTTCGGTCCGAAGGACGTCCAGCGAAGTAG
>NR_104361
TCAGGCCACTACCTTTTAAGTCTGGTGACAGCTTTCCTAAAATAGAATGACAGTAAATCCTACCCTTTTTCTCTTGGTGGCAGCAAAGTTCTAACGGAGG
GCAGAACCCTTTCCTTAAATGCGGCATAGTGTGGGCACAGTGAGATCTACTGAATCTGGACACCTTTTCATGAGTCGCTATCAGCGTGACTTAGTAAAAG
ACCTGGTATTCACAAACCTGGCAGGAACGCCTGGGGCTATAAGAAGTTATTAAGCATTTCTTTACTAAGACAAGAGAAGGACCGCCGGCCCAAGGGCGGT
GACGTCACTTCCGGGCGCCTGCGTAGTGCGGGCGCCCGCAGTTTCCTAAG
>NR_104360
TCAGGCCACTACCTTTTAAGTCTGGTGACAGCTTTCCTAAAATAGAATGACAGTAAATCCTACCCTTTTTCTCTTGGTGGCAGCAAAGTTCTAACGGAGG
GCAGAACCCTTTCCTTAAATGCGGCATAGTGTGGGCACAGTGAGATCTACTGAATCTGGACACCTTTTCATGAGTCGCTATCAGCGTGACTTAGTAAAAG
ACCTGGTATTCACAAACCTGGCAGGAACGCCTGGGGCTATAAGAAGTTATTAAGCATTTCTTTACTAAGACAAGAGAAGGACCGCCGGCCCAAGGGCGGT
GACGTCACTTCCGGGCGCCTGCGTAGTGCGGGCGCCCGCAGTTTCCTAAG
>NM_001285839
TCAGGCCACTACCTTTTAAGTCTGGTGACAGCTTTCCTAAAATAGAATGACAGTAAATCCTACCCTTTTTCTCTTGGTGGCAGCAAAGTTCTAACGGAGG
GCAGAACCCTTTCCTTAAATGCGGCATAGTGTGGGCACAGTGAGATCTACTGAATCTGGACACCTTTTCATGAGTCGCTATCAGCGTGACTTAGTAAAAG
ACCTGGTATTCACAAACCTGGCAGGAACGCCTGGGGCTATAAGAAGTTATTAAGCATTTCTTTACTAAGACAAGAGAAGGACCGCCGGCCCAAGGGCGGT
GACGTCACTTCCGGGCGCCTGCGTAGTGCGGGCGCCCGCAGTTTCCTAAG
>NM_133728
NNNNNNNNNNNNNNNNNNNNNNNNNNNNNNNNNNNNNNNNNNNNNNNNNNNNNNNNNNNNNNNNNNNNNNNNNNNNNNNNNNNNNNNNNNNNNNNNNNNN
NNNNAAGAAAACCAAATTTAAGAGTATTAAATTATAGTGATTTATTTTTACATAGGATCCACTAGGGGGCGATACAGACCATTCATAGATTCTGCAGCCA
AGCCACACCTACATTTAGCAGAAAACCATTTTGCAGTGGAGCACAACTCTTAATTCGACTTTTCACAACCCACCCCGCGCGCGCTTGCCACTGCGCAGGC
GTGAGTGTGCGCACTCCATTGGTCGGGGTGCCGGAAGGGGCGGATTCCTG
>NM_001252070
AATGAAGGCTTAAGGCAGAGAACCACGCCCACGCAGACTCGGTGAAAGATGCAGTAACTTGAGGACCCACTTAGACATCAAGGGGTCTTCGCTCCTCACA
GTTGCCTGCCACCCTCTGTAAAGTGGAGTGAGGGCTGTGTTGGAAGCCACCTAGGCCTCAGAGAGCCACCCTGCTCGACCTCTCAGAAAGTTCTGCACCT
CATCTCGCAGATGCAGACGACCGGAAGTAGAATCCGCCAGTTTGTTGCTTAGCAACGAATCGACCACGGCGGTTAAAGCTCTCAGCTCAGAAAGAGCCTA
GAGCTGTCCAGCGGCGAACAACTCTCCTCTCCAGGTCCTGAGTTCCGCAG
>NM_133810
TCATCTCTTGTGTCCCGATACTTACACATCCCGGAACTACTCTGAAGGTGGAAAAAGTGGGAAAAGAGGCGCGGACCCCCCCCCCCCCCCAACCCGGCCT
GCACACTGTCCAGTTCTAGGCTACATCCAGCAACCAAGTCTTCAGGCGCTCGGCGCTCCGCCCACTCCCCGCCCCCCTCCTGAGGCCCGGCCTCACAGCA
CGCGCTNNNNNNNNNNNNNNNNNNNNNNNNNNACGTGACAACCCCACCCTCCGTAATCGCTCCGATTGGCTCTTGGGCAGCAGAGGGCGGAGTCTGTGTC
GAAGTACAGTGTCCCAGACGCGGCTGCACTTTTCAAACCTCAACTGTAAG
>NR_106149
TCCTTTCTCCCATTTATTTCATCATTTGATCATGTATTCAGTCACTTAAAATTACTGTTCATNNNNNNNNNNNNNNNNNNNNNNNNNNNNNNNNNNNNNN
NNNNNNNNNNNNNNNNNNNNNNNNNNNNNNNNNNNNNNNNNNNNNNNNNNNNNNNNNNNNNNNNNNNNNNNNNNNNNNNNNNNNNNNNNNNNNNNNNNNN
NNNNNNNNACCNNNNNNNNNNNNNNNNNNNNTTACTGTTCAATATTTCTTCATTTTGTAGCTGAAATTATTCCCACTTTGGTTACTAGTTTCTGGGCTCT
ATCCTGTCCTTGCCCTCTCTGTTGGCATCAGAAACCTACACCTACACTAC
>NM_172655
NNNNNNNNNNNNATGACACCCTCGATTCCCCTTTCCAATGGGATTTAGGGACAGACTTGTCTGCATGACCTCAGCGGGTCCCCTTCATCCTTCGCGACGC
CTATAGGAATGCTCCTGTCCTTCGCTCCGCAGTCTAACTCGTCCTCCGCCCAGCTCCACCCGCCCAGCTCTGGAGCGCCGTCCCCAGGGAGGTCCCGTGG
GCCCGGGTCTGGCCGCTTCTCCCCAGCTCTGCTCGGTCAAGCTCCCGAGTACCCGACGTGCAGGCGGCCCCCCGCCCAGCGCCCCCAGCGCGGTGCGGGC
AGATGCTGCCCCGGCGTCTAGCGGACAANNNNNNNNNNNNNNNNNNNNNN
>NM_030025
GACCGAGTGGATTCTTTTGACAAGAACGAGCTGATTTTTTTTACATTCTTGTGTTCATTAACAAAATATTTGTTAGTTTCTCATAGTTCATACGTTATTT
GGTCCTCTGGTTCTCCAACAACTGAAAACATCTGATCTTGGCCTCTTCTTGCTTCCTGCAGGGTGCGCCTAGTAATTAGGGCAAAGCCGACCCAATCGAG
GAGAGGGCAGCAACTACGTTTCCCAGCGTGCTCTGCTGGAAACACAATGGAGTTTGGCGTCATCCGGGTCACGTGGTCTCGCGTTTCCCGGAGCACTGAG
GGATTCCGGCCAGGGTCCCTCCCCAAGTGGAGGGCCCTGCTGGGCCGGGA
>NM_001033194
NNNNNNNNNNNNNNNNNNNNNNNNNNNNNNNNNNNNNNNNNNNNNNNNNNNNNNNNNNNNNNNNNNNNNNNNNNNNNNNNNNNNNNNNNNNNNNNNNNNN
NNNNNNNNNNNNNNNNNNNNGGCTCCTCTAGCTGGTAGTTTAAGGGAGTCTGGCGCTTGAAAGATGCATTTGGACACTCCCTTGCCTGTGGGAAGAGGCC
TGGGGCCTAGAGCGCAGGCGGAACCAGAGTGCGCGGCCGCGGCGCAGGCCGGGAAGGTTTCTAGGGCGGACGCTGGTCCGGTCTCTCCTAGGCGTCCTAC
AGAGCCTGGGAGTGCTGCAGCTTCCCTGGCCCGCTGCGCAGCGTCGGCCC
>NM_001163314
CCTGCGGTACCCACCCGGCCATTCCCTCTCCTGCCTCTGGGANNNNNNNNNNNNNNNNNNNNNNNNNNNNNNNNNNNNNNNNNNNNNNNNNNNNNNNNNN
NNNNNNNNNNNNNNNNNNNNNNNNNNNNNNNNNNNNNNNNNNNNNNNNNNNNNNNNNNNATTTTTTAGGCACACAATCTCGCTCACGCTGCAAACGCCCA
CAGCCCCCTCCTCCGTGGGCGGCACCGCGGGCCGGCTGCTCGCAGTTGCGCAGGCGCGCTGAGCGGCAGGCGAAGGGGAGGGGGTGCTGGCGGGCTCCGC
GCAGGCGCGCGCTGCTCAGCTGGGCACGGCTTGGCACCGGAGTCTTTCCC
>NM_001081433
TGTGACACAGTCTGCAGGGTGAAAGTTGGTGGCCTGTGAGTAGCAAGCTTTCTGGACCCCTGGGGTGTGTCGGCGAGGGATTGCCCATCGGTGGCGTGCG
CGTGGGTGGGATTGCTGGGGAGGGTCAGCGTCAGGCCCCCTCCCCTTTCGGCTGGCTCCTGGCGGAGCGGGGTGCAGGTGTGGGAGGGCGCCGGGGCCGA
GGGCTGCGAGGAGCCGCCGCGGGCGGCAGGAGGCAGCGTCGGCCCGGGCGGCGCGAGGCAGCGCGCGGTGATGTCAGTGGCGGCCCGGCTGGCAGCGGCC
GGCACTTCCTGTATAAAGGCGGGCGGGCCGGGCTGCGACTCCCGCGAGCC
>NM_031179
NNNNNNNNNNNNNNNNNNNNNNNNNNNNNNNNNNNNNNNNNNNNNNNNNNNNNNNNNNNNNNNNNNNNNNNNNNNNNNNNNNNNNNNNNNNNNNNNNNNN
NNNNNNNNNNNNNNNNNNNNNNNNNNNNNNNNNNNACAGGCTACAGCCCTCTTGGGAAGTAGCCATCCTCTTCCGCGTTTAGTCTTCCCCGCGGTTTCGC
TGGCTTTTTAAGGAAGCCGCCGGGAGCCCGCCCTGGCCCCGCCCACTCCCATAATGCCCCTCGCAGTCTCATATAGGTGGCAGTTGAAGTACGTGCTACA
GTGCGGCGCGCGCTCCCGGGTGCGCACGCTCAGAGAGCGGCCTCTGTTTC
>NM_026424
CAGTTACATAATTAGCCAGCTCCTGGGCTTTCCTCCCCCGGCAGGGCGGCCCTCACGAGCCGAGCCTCGAGACTCGACCCCAAATAGCTCCAGGAAAAAA
CCCGGACCGTAGGTGAACCCAGGAGTTCGTCACGAAGATTACATAAGTGGCAGACTCCTGGCAGGAGCAGAGCGTGTCCCGGAGATCCGCGCCCCGATTG
GCTGTCCCGAGGCGGCACTGGACACGTGCGTCAGCCTAGCGTCAGCGTGGCGTCATGGGGTTGGGAGGGACTTAGTGGGAAGAGGCGTGTCCAGCTGCTC
AGAGGGCTCCCGGATTGGCTGAGAGGCGCAGGAGCCGTCCCTCCAGGCCG
>NM_010477
AGGGCTCCGCGCAAGGGGGCCGACGCGGGCGGCCGGAGGCGGAAGAAAAGGGGAGCACTTTCTAGGCTTTTCCAGGCCGGCCGCCGAGGTGAAAGAACGA
GCCCCCCTCCCGGAAATGACGCCACTTGACCTTTCACCCACGGGACGCGCGGGGCCTTCCGGAAGGTTCTAGAACGGACCGTGGCCCAGGAACCAGCGTA
GGGCGGCGGGAGAGGGCTGAGGCCGCAGAGCTGAGGCGGCTCTGGTACGGANNNNNNNNNNNNNNNNNNNNNATGCAGATTGCAGGGCCCCGGCGTGGGA
GAGANNNNNNNNNNNNNNNNNNNNNNNNNNNNNNNNNNNNNNNNNNNNNN
>NM_025283
TGTGCAAACTGCCCTTCCAGTCTATAGACAGCTGAAGGACAAACACCCACAAGTGACGCAGGCTTGGGTCACCTGCACCACAGACCTTGGAAGCGGCTCT
CTACCCCAGCTTCCGGTCGCATCTTCCTTTTCGGCCTCGGCGGAGCTCCGCCGGCTGTTCATTCTGTGCTCCTCCCTCCGCCGGAGCCGCGGGCTCGGCA
CTCTTCCCATGGTGCTCCGCGCGGGCGGCGGCTGTTCCGCAGGCTGNNNNNNNNNNNNNNNNNNNNNNNNNNNNNNNNNNNNNNNNNNNNNNNNCCGCGC
AAGCTGCCGGCCCCCACATCCGGGTACCGACGCCAGCCGCCCAGACTCTG
>NM_028713
NNNNNNNNNNNNNNNNNNNNNNNNNNNNNNNNNNNNNNCCCTCTGTTGTTTCCTCAGAAAGCTCACTTCCTTTCTGGAATTAATATTGTTTCCAACACGT
TAAGAAACAANNNNNNNNNNNNNNNNNNNNNNNNNNNNNNNNNNNNNNNNNNNNNNNNNNNNNNNNNNNNNNNNNNNNNNNNNNNNNNNNNNNNNNNNNN
NNNNNNNNNNNNNNNNNNNNNNNNNNNNNNNNNNNNNNNNNNNNNNNNNNNNNNNNNNNNNNNNNNNNNNNNNNNNNNNNNNNNNNNNNNCCTTCTGCTT
CCTCGGTAGAAGCCGGGAAGCACAGGACTGACCAGAAGAAACAGAAAGAA
>NM_001113367
GCGCCCTCGACGGCTCGCCCTTTTCAGGACACGTTCTCGCGGGCACGAGTTGCGCGGCCGTCGTCGACGCCCCGACCCGGGGCAAGGCCTGAGCCCGGGA
AGGCCTGAGCTACGCGCGCTGCCCTGTCAGGCCTGGGCCCGGCTGGGGCCTAGGGGCCCCCACCGCCCCCGCCCTCCCAGTGCAGCCTGGTAACGTNNNN
NNNNNNNNNNNNNNNNNNNNNNNNAGCCAATCAGCATGCGCCCACGCAAGGCCGCGGCCCCGCCTTGCACGAGGCGGCCAGCGCGTGGTAGGTGCCGTTG
AGGGTTCCCGCCACCGCTGCTGGCGGGTTTGCCTGACAAAATTTCTCGCT
>NM_029267
GAGTTTGCACGTGGGAACTTGTCTTCCTGTCTTCGAGCCAGCTTTCGGAAGTCCCCAGAGGCCACTCTCTGTAGTAGACCCTAGAGGTCGGCCCTCCAGG
GCAGGGAAGGCTCGCCGCTCTTGCCTTCCGCGGCGCGTTCCCCTCCGCTCGCAGTGCTCGCGTCCGTCCGTCCAGCCGTCCGTCNNNNNNNNNNNNNNNN
NNNNNNNNNNNNNNNNNNNNNNNNNNNNNNNNNNNNNNNNNNNNNNNNNNNNNNNNNNNNNNNNNNNNNNNNNNNNNNNNNNNNNNNNNNNNNNNNNNNN
NNNNNNNNNNNNNNNNNNNNNNNNNNNNNNNNNNNNNNNNNNNNNNNNNN
>NM_001114663
CTTTCGTCTCCTTTCTAAACTTCCTAAAATGTACTCTGAGTGCCTGTGGGTGCGCACACTGGCGCGCGCATCCTCGCCTAGTACCGGGGCCAGCTGGGCT
GGGCAGGCTCCGAGCAACAGAACACATTCCATTCTTCGCGCTCGGGCACACCCCTCCGCGGTGAGGATTGGTCGGCCCGAACCCCCTCGGTGAGCCTCGG
CTCCTGAGAGGCCGGGGAGCCTGCCAATCCCCACGGGCTGTCAAAACAAGTCTTCCCTCCCTGTCACAGGCGAGCGGAGTGGAGGCCGCCCCGCCGCCGC
ACTTCCTGGGGCCGCCGTGCTGCGGTCGGCGGGCAGGTGGCTGGTGGCCG
>NR_045837
GCATCATTTCTCTGTCTTCACAAGGGTCTCAGTCATGTAAAAGAATCAGAACTCAACACACATATTGTAGGCTATTCTAATAGCCTTATGGTAGGAATAG
CCTACAATAAGGATCTTATTGTATTAGAATAGCCTAATACAATCCTACAAGGGCAGGATGCTTTTAGCATGGCTAATAGGCTGTAGGATCAGAGACACCT
GCTTAGCCTCCAGAACAGGAAAAAAGCAACTGAGAGCACAGGTTTATGGGTGAAGTGACACCTGAGCTTGTCAACAGAGGAAGGAAATCACCTGGCAGAA
GAAAGGAACTTTGCACAGACAAGCATCAGAAAGCACAGTGTCCCCAGAGG
>NR_126075
GGGATTTGTCTATAAAGAGTTTTATTCTGAGGATGATTTCAAAATATAAGGACAAGGCAAGAAAGTTTCATGCTGGCGGAACAGGCTGGGACACGGCAGA
GAAGCAAGAAAACGTGTCAACTGAACCTCATTGTGATAGTAACATCCAGGGCTAAGACAGGAGGTGGGAAATGGACAGTTTATGGTCATAGGTAGAGAGC
AGAACATAAAAGATGTAGAAACTGGGGAAAGAGGAGAAATCAGTAACGACGTATGAGAACCCATGGGGTCACGTGACAGTAAGGGCATCACACTCTCCAT
AGGAAGGAGAAAGACAAAGATGGCGAGCACGCCATGTTAGAGAAGGAAAG
>NM_027661
GATCTGGAAATAATTAGGGGAGCAGAAGAATATGGTCAAAGNNNNNNNNNNNNNNNNNNNNNNNNNNNNNNNNNNNNNNNNNNNNNNNNNNGGGGAGGAA
AGAAGTGTCTTTAGGGACGACACTTTGAAATCTTCAGTAAGTAAGGTGCTACTCTTGCTTTCCTGGGAACATTTTTTTGCCAAGGACAGGAATGCTTTTG
GCATAATGATCACCAGGAGCCCTAAGTGATTCTGTGATGTCACAGCTCTTAGACTGACTACCTTTATGATGTAGTCACTTACTTCCATCTGTGTAGGACT
ACTGAAGTGCCAATATAATCTGCAGAGTACAAAGCTGTTCAGATGTGAAG
>NM_139146
CCGCCGCGTTTTCTCTTGCGCGCGGTCCGGGGTCTCCGCACCTTCCCCGCTCTTGGTGGCAACGTCCCCGCGACTCTGGCCGCGCCTCCTCTGGAGCTAG
CGGCTGTAGGAGCCAGCAGCCGCCGCAGCCTCCCAGTCCTCAGCCCTTTCTCTCCAGAACCGGTCTTCTACCCGAAGGTGTGAAAGGCTCTTTCAGNNNN
NNNNNNNNNNNNNNNNNNNNNNNNNNNNNNNNNNNNNNNNNNNNNNNNNNNNNNNNNNNNNNNNNNNNNNNNNNNNNNNNNNNNNNNNNNNNNNNNNNNN
NNNNNNNATCATCATAACAACCATCTCCGAACCAGAAGAAGACACCCTGA
>NR_024325
GAGAATCCAGGGTGGAAAGTTTTTGGTGAATTGTAGTGTTGTCCTAGTCTTCCTTTCTCTTTCCTCCTTCCCCTTTCCTTTTCCTCTTCCCCGGTCCTAG
CGTTTAAGGTCCTGGGTCAGGGTGTCTTCTTCTGGTTCGGAGATGGTTGTTATGATGATNNNNNNNNNNNNNNNNNNNNNNNNNNNNNNNNNNNNNNNNN
NNNNNNNNNNNNNNNNNNNNNNNNNNNNNNNNNNNNNNNNNNNNNNNNNNNNNNNNNNNNNNNNNNNNNNCTGAAAGAGCCTTTCACACCTTCGGGTAGA
AGACCGGTTCTGGAGAGAAAGGGCTGAGGACTGGGAGGCTGCGGCGGCTG
>NR_024326
GAGAATCCAGGGTGGAAAGTTTTTGGTGAATTGTAGTGTTGTCCTAGTCTTCCTTTCTCTTTCCTCCTTCCCCTTTCCTTTTCCTCTTCCCCGGTCCTAG
CGTTTAAGGTCCTGGGTCAGGGTGTCTTCTTCTGGTTCGGAGATGGTTGTTATGATGATNNNNNNNNNNNNNNNNNNNNNNNNNNNNNNNNNNNNNNNNN
NNNNNNNNNNNNNNNNNNNNNNNNNNNNNNNNNNNNNNNNNNNNNNNNNNNNNNNNNNNNNNNNNNNNNNCTGAAAGAGCCTTTCACACCTTCGGGTAGA
AGACCGGTTCTGGAGAGAAAGGGCTGAGGACTGGGAGGCTGCGGCGGCTG
>NR_037990
GACTTGGCTATCACAATTCCCTTATCTCTGTTGTACTTTACACACATCTGTCACCAGTATGCATCTGCTACAGGGAGAAAACAACGGTAAGGTCTTCTCT
CAGGAAGCAGGAAGGCCTTGGCTGAGGAAAATCAGGTCACCATGAGAAGAGCCAAGTGTGGCTCACGTGACAAAAGAATCTCTTTAATTAGGAGGAAAAG
TTGAGTTGAGTCTTCATGAAGAAGCCAGTGTTAACCAGGAAGCCTTTCAAAGGGAGGGACAAGCAGGGACTGATATAGCCAGGGAGACTCTGAGTGGACA
AGGACCTGGGTGACTTCTGAGGGATAATGAAGGGCTGAGAAAGGCTGCCA
>NR_037999
GCCCGGCACCGTGGAGCGCTGCAGACGGTGGCTGTCCTCCGGGGAGCCCCGCTCACCGCCGCCCGGGTTCATGGCTCGGGTCTGCAGGCGGGACGCGGAG
TCTCCGGAAGCGNNNNNNNNNNNNNNNNNNNNNNNNNNNNNNGCGGGGGACCGCAGACGCCGCGACCCCAGCATGGGCTCGAGCCGCCAGGGCCGCTCAC
CCGGCAGCGAGGGCGGGGCCTCGGCTGCCCAACGGCTTCGGTCGCCGTGACGTCAGCACGCCGCGTGCGTCCGGAGGGAGGGGGAGCGGAGGGCGCGGCT
GGAGGAAGGACGTTTGTGGTTGGCGGACTCAGCCCCGGCCGGGAAGTTCG
>NM_001081181
AGGTCCCTTCCGCTCACTCCCTTGACAGCAGAGCGCCTTCTCTTCCCCCGAACAATCTCTGGGTTGCAGGAGAGCAGATGGGCCGCCAGAAGGTACCGGG
GTGTCTCCCCTGCCTTTCCGCGGCGGGCCTCCTCACCTGTGGATAAAGATGCTCCATGAACTGCTCCCGGGAGACGCCCCGCAGCCGGGGTACCGGAAGA
CGCTGCTCAGCCATGGTGAAATTCACAGGCCTGGGAATTTGGACGAGTTCTTCCACGCGTGATTTCCCCTGGAAACACTACTCCGGAAGAAATGGTCCGC
GTAGGTGACTGACCCCAGAGGGCGGCGGCTGGTTCGAAGTGCGCACGGCG
>NM_001302962
AACGCAACGCAGGGCTTGTCCAGGCCCGAGTGTAGCGAGGGATCGGAGCCGCGCTTGAGCCCAGGCGACGGCGGCACAGGCAGCAAATTTCAGTCAGCGT
CAGCCTCACCTCGGTGCTACCGAGAGTCCGGAGTCGGGTGACCGGGCCGGGCAGCGGCCGGGAAAGCAGGGGCAGAGGTAGGAGACGGGCGGCCAGCGCC
ATGTTTGTGACCTTTCACCTCTGCATGCCTGTGCAGTACTGAAAGCAGGCCGGAGGGAAACCAGCTCGCCGGGGTTGGAGAAGTGGAGCCAAGGCCGCCT
CGCTGCCGCCGCCTCGGGTGAGTCCTCTCATTTCGGCTGTGTTAGCCCTC
>NM_001302963
AACGCAACGCAGGGCTTGTCCAGGCCCGAGTGTAGCGAGGGATCGGAGCCGCGCTTGAGCCCAGGCGACGGCGGCACAGGCAGCAAATTTCAGTCAGCGT
CAGCCTCACCTCGGTGCTACCGAGAGTCCGGAGTCGGGTGACCGGGCCGGGCAGCGGCCGGGAAAGCAGGGGCAGAGGTAGGAGACGGGCGGCCAGCGCC
ATGTTTGTGACCTTTCACCTCTGCATGCCTGTGCAGTACTGAAAGCAGGCCGGAGGGAAACCAGCTCGCCGGGGTTGGAGAAGTGGAGCCAAGGCCGCCT
CGCTGCCGCCGCCTCGGGTGAGTCCTCTCATTTCGGCTGTGTTAGCCCTC
>NM_001037742
AACGCAACGCAGGGCTTGTCCAGGCCCGAGTGTAGCGAGGGATCGGAGCCGCGCTTGAGCCCAGGCGACGGCGGCACAGGCAGCAAATTTCAGTCAGCGT
CAGCCTCACCTCGGTGCTACCGAGAGTCCGGAGTCGGGTGACCGGGCCGGGCAGCGGCCGGGAAAGCAGGGGCAGAGGTAGGAGACGGGCGGCCAGCGCC
ATGTTTGTGACCTTTCACCTCTGCATGCCTGTGCAGTACTGAAAGCAGGCCGGAGGGAAACCAGCTCGCCGGGGTTGGAGAAGTGGAGCCAAGGCCGCCT
CGCTGCCGCCGCCTCGGGTGAGTCCTCTCATTTCGGCTGTGTTAGCCCTC
>NM_001302964
AACGCAACGCAGGGCTTGTCCAGGCCCGAGTGTAGCGAGGGATCGGAGCCGCGCTTGAGCCCAGGCGACGGCGGCACAGGCAGCAAATTTCAGTCAGCGT
CAGCCTCACCTCGGTGCTACCGAGAGTCCGGAGTCGGGTGACCGGGCCGGGCAGCGGCCGGGAAAGCAGGGGCAGAGGTAGGAGACGGGCGGCCAGCGCC
ATGTTTGTGACCTTTCACCTCTGCATGCCTGTGCAGTACTGAAAGCAGGCCGGAGGGAAACCAGCTCGCCGGGGTTGGAGAAGTGGAGCCAAGGCCGCCT
CGCTGCCGCCGCCTCGGGTGAGTCCTCTCATTTCGGCTGTGTTAGCCCTC
>NM_144882
AGGGTAGGTGGAGGTTTGGAGGGGAAGGGGAGAAGGTTGGTGCGGGGCAAGCCAATGAAGTGCTGAAGCTGTATGGGGGATTCTTCTAGAAAGTAGGGTG
GGAAAGGAGCTAGGGAGGGCGTGTGGAGGGACAGGATCCGTGTCAGAACGTGCGTGTGAGCGGATACAAAACCCAGGGAGGCGTGATCGGCGGCGTGTGT
GCAAGCCCGAGCGAGGGGCGCCGGCGGGGTGTGTGCTCCTGGTGAGTGACACGGANNNNNNNNNNNNNNNNNNNNNNNNNNNNNNNNNNNNNNNNNAGTG
TCCCTGCGTGGGGCTGGCGGCGCGGAGTTGAGGCAGTGAAGGAATCCAGC
>NM_001164566
AGCCTGAACTGGCTCTCGGCCTCTACACAGCCAGTGTAAAGGTTGCAGGTTCTGTTTTATGGATCTACATCCCCAGGGTAAGAAGAGGGAAGAGCTGGGC
ATTCAGTAGCATGGGCATGAAGACAGAGACACTGGACAACTGTATGAAAGGACGCCTTCAGTAGGGGAGGCCCTCTCAGGCTTGGGTGTCCGAGGCCACT
AGTCCATTGATGATTAATCAGACACACCCAAGATCCTGCCGCTACTCCGGTTCCTGGCTCCACCTTGTCACTCTTGCAGTGACTTACTGGTCACAGTAAA
CAAAAGTTGATAAAAGTGGCCCGTGGGGGAACAGAATTGGCTGCTTGACT
>NR_027630
GTGATTCCCCATCTTTCCCGGTTTTGTCCAGCCGTGGCGAAGGGGCGTGAGCCCCATGAGCTGTGTTTCTCAAAAGTGTAGTCGGCGCCCGTCCCCACCT
CTCAGACTTTGTGAATCAGACCCTGATGTGGCCGGGAGTCTGCCTTTTCAGCAGACATCCTCGACGGTTTGGTGCATCGTGCGGGAACCCTGCCTTCTCA
CAACAGAGTCCTCAGTGGGTGCATCGAGGAGTGTCATCACGGGGCCTGGCCTTGGGCTGCGGTCCCCAAATGGCAGCTGATAGTCAGTGAAGGGCCTAAA
CCAGGTGGAAGTTGTGTTAAAGGGATGGTCTGTGGGAGCATCCGTGAGAA
>NM_001159865
CAGGTATAAAGTGTGCCTTGTGGAAAAGCTTTGCACGCCACAAACTATGCAAATGGGTAGATCCAAGTTCTAATATGTTAATGGAGTAGCTTCCCCTGGG
GCTGGAAAACATCCTGTTCCACCAGAGGGGCCTAGACTCCGGGAAAATTCAGGAACGTTCTTGGGGCGTGGCCACCGCCGTCCCGTGGGCGGGGCGGGTC
CGGGGCGAGGCCTCCCTTTTGGCGCACTGCACGTTGGGACCGCACGGGGGCGCCGCGGGTTGCTCCGCTCTACCAATCGTGGAGCATCCGAGTAGGCGAC
GGCTTACTTCCGCGTCCGGGCCCGGCTGCGTTGGGCGGCTGCGCCCAGGG
>NM_001177867
NNNNNNNNNNNNNNNNNNNNNNNNNNNNNNNNNNNNNNNNNNNNNNNNNNNNNNNNNNNNNNNNNNNNNNNNNNNNNNNNNNNNNNNNNNNNNNNNNNNN
NNNNNNNNNNNNNNNNNNNNNNNNNNNNNNNNNNNNNNNNNNNNNNNNNNNNNNNNNNNNNNNNNNNNNNNNNNNNNNNNNNNNNNNNNNNNNNNNNNNN
NNNNNNNNNNNNNNNNNNNNNNNNNNNNNNNNNNNNNNNNNNNNNNNNNNNNNNNNNNNNNNNNNNNNNNNNNNNNNNNNNNNNNNNNNNNNNNNNNNNN
NNNNNNNNNNNNNNNNNNNNNNNNNNNNNNNNNNNNNNNNNNNNNNNNNN
>NM_199007
ATTGGAAGGCAAGAATGCAGAAACTGGATGCAGACAAATAATCACACAGTGAACAACACAAAGCCCTGCGAAGGACTAGAGGTGCCTGCCAACCCTCAGA
GTGTCCCTTTATCCGTGGTGAATGGCCCTCTCTGTCAGGGCTGGTGGAAATGGCTACCAGAAGCTCAGAGAGGCAAGGAGAACCTTTTCACGCTCGCTGC
AGCCCGCCCGGCTCACCCAGCCACGCCCACTCGACCCTCTCCAGTACGTCCCGCCCCTTCCGTCTTCCACTTCCGGGTGGCAGCGCATCTTTGCGCCGCC
TTCTCGGAATCTGATTGGCTGGAGCATAAACGCTAACTGCCGCGCAGTTT
>NM_009676
AGGCTGCCTTCCCCCTAAACAAACGAGAGGATTCTGGAAACCACTTCAATAAGCAAGCATTGGCACAGATACTAGAGCAATGACTCAGGACTTCCTGAGG
CTGGCCGCCCAGCTACCCCTCTCTCCCATCGATGCCAAAACCCAAAGATTTCAGCTTGTCTCCCACGCTGGCACACTCTGTAGTGTCAGGAGAGTTTTCC
CTTTAGGACCTCTGCAGCATTGGCTCTTCCAAAACTTTCTGGGAGGGTGGAGACTTAGAAGCACAGACAAGCCCCGCCCTGTAGCCTCGGGCAATTTATT
CTCTGCAAGGACTGGCGCTGCTAGGGACCTGCTAGGGACCTCGGAGTCAT
>NM_023617
TATCATTTCTTAGAGCATTCTTTGTATAGTTTAACGGCAAAAATAGCAAGCAAATACACTTAGTGTGAAGACATAGATCTGAGAGCAGTGAAGAGCAGCC
CATCGGCATCCCTTCCACGTCACCGATAACAGCGCCTTCTTGTTGGAAAACGCCCTCTAGTGGCTAGCGCCTGGGGCGTGGAGAAGTGAGTCCGGAGCTG
GTGCTGGGCCAGGTTTTAAGGAAAGAGGGAATTGGAAGCAGGAGGAAGGTTGGGAGCGATGATGGGCAGGGCTGGGTGGGAGGAGTCCTCAGGCAAAGCC
ACAGAGCAGATTTAAATCCTGTAGGGCAATTCGGTCTCCTGCAGAGCACA
>NM_023631
NNNNNNNCATGCATTTGCTGTCTTTCATCACATTCACGAAAGACTCTTCCCTTGTAATTAAATACAAGAAAAACGGGAGACAGGAATCACTCGCGCTGGT
GTGGACAGCAAGGTACCGATTTACAGGCGGGTTCGTTTTGTTCGTGTAACTCGTAATCATCCACCTGAAACTCGATTTTCATAATTGAACCCCGGAGTCT
AAACCCAACATGAACAAACCAGTTTTAGACTTCAAAACGTCACGTGAATTCTTGACTCACTCGTGCCAGAAAGAGAAGCTGGAGCTGCTGCCAAGCCTTT
GTGGGCTAGGCAGGCAGGGCTGACTATAAATCACCAGTGTTGGGCTGTGC
>NM_001008419
GACAAGCAGGGGAGATTCGGGGACAGGATCTTGGGAAGCTTGCAGCTAGCTTTCTACTCGGTCCCTTTGGGACTGGGGCAGGGTGCAGGGTTTGAGGCAA
TGCACAGAGCAGGTTTAAGCTTAGGTTGTTTGTGGGTTTCACAGGATGCTCTCGGGTTTCAGAGAAAGCAAGAGAAGAGGTATAGGTTGCATCCTGAGCC
AGCTTTCAAAGCCAAGGTTGGTGGGAGGTGAGGCATGGGATTAGGAGGCCCTAGACTTAAAAAGCCATGAAGCAAGGAGTTCTCCACTCCAAGCTGTCCC
AGCTGGGGCTCCAGGCTGCCCGCTTCCACCTCAATCCTTTCTGTTCATTT
>NM_025824
GACTGGTCCAACTCGCGGCCGTTGAGGGGCCGCTTCCCACTCCCATCCCCGCCCGGAGAGGGGGAGGCCGGCCGCTGCGGCGGAGGAAGGGGGACGGGCT
ACCCTGGTACAAGAGTCAGGGCAGCCTGGGGCTTTAGGGTGGGACAGAGACGCCTACCACCGCGGTGTTAGCCGGTGCCCCCGAGCTGCAACCCCGCGGC
CTTCGGCAGGGGGGAGTGCGAACTGGCGCAGGGTAGAAATCTCGCGATAGCAGGCCTCCGGGGCGGGGGTGGCGCCTCTTCCTCCCCTCCTGCTCGCGTT
AGTTCCGGTCGCAGAGGAGACAGCGCCGCAGTTGCCGCCAGCTCGGGGAT
>NM_001042634
TTTCTAACATTTTTGGCGTCAGTGCATGTCATACCCAACCACTAAAAACTAGTTTAAGACAGGTCAACATAACTGTAGTCACTGAGTTACTAACCAGAGA
TACTTTGTTGGTGTAGTTTAAAAGGTTGCAGTCAGGAGGGAAGAGAAAAAGGAGAGAGGGAGAGCGAGCGTGGATTATACTATTACTGTAACCTGTAGTG
TCTAAGTATCCTCAAGAAGCCACAGCAAGGACAGTCAGGACCAAGTCCTTCCATCCCTCGCCCATTTGGGCAGCGGGCCCGCGCCTGCGCACTCAGGACC
GGTATAGGCCCCGCCCATCTACGTCACCAGTTTTTCCGAGAAGAAGCTCG
>NR_027854
TTTCTAACATTTTTGGCGTCAGTGCATGTCATACCCAACCACTAAAAACTAGTTTAAGACAGGTCAACATAACTGTAGTCACTGAGTTACTAACCAGAGA
TACTTTGTTGGTGTAGTTTAAAAGGTTGCAGTCAGGAGGGAAGAGAAAAAGGAGAGAGGGAGAGCGAGCGTGGATTATACTATTACTGTAACCTGTAGTG
TCTAAGTATCCTCAAGAAGCCACAGCAAGGACAGTCAGGACCAAGTCCTTCCATCCCTCGCCCATTTGGGCAGCGGGCCCGCGCCTGCGCACTCAGGACC
GGTATAGGCCCCGCCCATCTACGTCACCAGTTTTTCCGAGAAGAAGCTCG
>NR_027853
TTTCTAACATTTTTGGCGTCAGTGCATGTCATACCCAACCACTAAAAACTAGTTTAAGACAGGTCAACATAACTGTAGTCACTGAGTTACTAACCAGAGA
TACTTTGTTGGTGTAGTTTAAAAGGTTGCAGTCAGGAGGGAAGAGAAAAAGGAGAGAGGGAGAGCGAGCGTGGATTATACTATTACTGTAACCTGTAGTG
TCTAAGTATCCTCAAGAAGCCACAGCAAGGACAGTCAGGACCAAGTCCTTCCATCCCTCGCCCATTTGGGCAGCGGGCCCGCGCCTGCGCACTCAGGACC
GGTATAGGCCCCGCCCATCTACGTCACCAGTTTTTCCGAGAAGAAGCTCG
>NM_001285827
CCCCTCCTGCAGCAAGGCAGTTTTCATCTGCAACCTCTCCTTCTATATTCATGTTCCCCCGGCCCTCTGCAGTCACCACAGCCAGCCCGATGTGCACCTC
CAGCGAGAAGAACAGACAGCCCCCGCGAGCCCTTCAGTGGTTCACAACTCACCAGTCGCAGAAGCTCTTTCAGTGTATCACTTCCGCTCTGCTCTGAAGC
TCCTGGCTTTGTGGAAAGAGTTGGGCAGAAGTGGTCCTGTGCGTTCTGCTTCCGACTCCAGGCCGCTGTGTGAAGTTGGGCGGAAGTTGTCCTGTGCGTT
CTGCTTCCGACTCCAGGCCGCTGTGTGAAGTTGGGCGGAATTGGTCCTGT
>NM_001285826
CCCCTCCTGCAGCAAGGCAGTTTTCATCTGCAACCTCTCCTTCTATATTCATGTTCCCCCGGCCCTCTGCAGTCACCACAGCCAGCCCGATGTGCACCTC
CAGCGAGAAGAACAGACAGCCCCCGCGAGCCCTTCAGTGGTTCACAACTCACCAGTCGCAGAAGCTCTTTCAGTGTATCACTTCCGCTCTGCTCTGAAGC
TCCTGGCTTTGTGGAAAGAGTTGGGCAGAAGTGGTCCTGTGCGTTCTGCTTCCGACTCCAGGCCGCTGTGTGAAGTTGGGCGGAAGTTGTCCTGTGCGTT
CTGCTTCCGACTCCAGGCCGCTGTGTGAAGTTGGGCGGAATTGGTCCTGT
>NM_027351
CCCCTCCTGCAGCAAGGCAGTTTTCATCTGCAACCTCTCCTTCTATATTCATGTTCCCCCGGCCCTCTGCAGTCACCACAGCCAGCCCGATGTGCACCTC
CAGCGAGAAGAACAGACAGCCCCCGCGAGCCCTTCAGTGGTTCACAACTCACCAGTCGCAGAAGCTCTTTCAGTGTATCACTTCCGCTCTGCTCTGAAGC
TCCTGGCTTTGTGGAAAGAGTTGGGCAGAAGTGGTCCTGTGCGTTCTGCTTCCGACTCCAGGCCGCTGTGTGAAGTTGGGCGGAAGTTGTCCTGTGCGTT
CTGCTTCCGACTCCAGGCCGCTGTGTGAAGTTGGGCGGAATTGGTCCTGT
>NM_027374
CCCCTCCTGCAGCAAGGCAGTTTTCATCTGCAACCTCTCCTTCTATATTCATGTTCCCCCGGCCCTCTGCAGTCACCACAGCCAGCCCGATGTGCACCTC
CAGCGAGAAGAACAGACAGCCCCCGCGAGCCCTTCAGTGGTTCACAACTCACCAGTCGCAGAAGCTCTTTCAGTGTATCACTTCCGCTCTGCTCTGAAGC
TCCTGGCTTTGTGGAAAGAGTTGGGCAGAAGTGGTCCTGTGCGTTCTGCTTCCGACTCCAGGCCGCTGTGTGAAGTTGGGCGGAAGTTGTCCTGTGCGTT
CTGCTTCCGACTCCAGGCCGCTGTGTGAAGTTGGGCGGAATTGGTCCTGT
>NM_022988
TTTGTGCGTTTGTGTGCAGCAGAGATACAGGGTGTAAGGTTGAAGCAGTGGTGGGCAGAGCAGGGAAGGTGTAAGAGGGGCTGAGCATTTATATTGCGTC
ATACTCTGCTAGGTGATATACTAATGCCTTTGAAGAAAATGAAGAGGTCAGATGACTTGGCCGAGCCCACCATGCTGCAGGGTGGCAGGGCCACTGTTTG
ACTCTGGGTCAGTGGTGAGAGCTGTTTTACTCACGTGCTTTATGCCTCACAGTGCAGAGGTGAACGGTATATAAATACCATTTCCTGGGTTGTGATTTCA
GGCACCCTTCTCCCTGGTTTCCGTATGCTGTCATCGGCACACCTAGTCCC
>NM_001025378
GGGTTATTTGTTTTTGTTCTGTTTTTCTGAAGGAAAGGTAAAAATAGGATTTCTGAGAGCANNNNNNNNNNNNNNNNNNNNNNNNNNNNNNNNNNNNNNN
NNNNNNNNNNNNNNNNNNNNNNNNNNNNNNNNNNNNNNNNNNNNNNNNNNNNNNNNNNNNNNNCATACAAATGGAATAATGCATAGTATGATCCCCTTTA
AAAAATGTTTAAATATTGTGTGTTCATTTCCCAAATAAGTTTAATTAACTTGACCATTGGTGTGACCCCTTCATCTCACTGACTTACTGGCTTTGTTTAG
GTTGGCCACAATGAGCACTCTGCAGTTAAAGGAAACCAAGGTGCCAAGCG
>NM_001271526
TTTCTTGTTCATGCTCTGGCTCCGCCCTCCCTCAAACCCTTGAGATCCCTTTGCATCATATGCGAGCAGGTATTCGCTGTTCCTCAAGCGAATCCATCTT
CATTATCNNNNNNNNNNNNNNNNNNNNNNCCTCAGAGCAGCTAGACTAACAATATTAAGATTGACATAAAACACCAACCAACCGTACAACCGGGGACGCT
GCCCTTAACTTCCAGACAGCTAGCACACACTTGTCTCTCCAGAGATCCGGCGTGCTCCGCGCACGGTCCCTTCCCCCGGAAACGGAAACTGAAGAGATGA
GGAAAGCCCGGGAACCCACTATTGGTTGGGGGATCTGTTTTCCGACTGAG
>NM_172513
AACCTTACAGCCGGAGACAACCGGAAACGGACGTTGTTTCCTCTAGTTTCTTACGACAGGAAAATGGGGGAGATGGTAAACGTTCCGGTACTGGCGCAAG
GCTCCCAGACAACGTAGAGATGACATGAAGGAGCCTGGAAGTAGAGATTATTTCCCACACTTTGCAGCTGGAGTCTGCTTGAGGTAGAAGATATTGAGGA
GAAGGACGATAAAGCCGTGTTTGTCTTGCTCCAGGACGGAATCTTTAGGCGGAGCACCGAGAGGCGGGCCAAAGTCATAGCGCAGCCAATGAGAGCGGTT
GTTATTAAGCGCGTGGGCCCACTCAATGAGAAGGCTGGTTGTTATGCTGC
>NR_045007
NNNNNNNNNNNNNNNGTAGAAATAAAGATATTTGCTATTTTACTTGTGTTTTTCTGTATTTAAAAGTGGGATACATATCTAGCCAAAGACNNNNNNNNNN
NNNNNNNNNNNGTCTTTATGAAGTCAAGTAAGGGTCTGGAGAGAACGCTTTTCTGCTGCCATGCTGACTGCTCAGAGGACCTTTGTCTTTGCTAAAGCCT
GGCCCAGGATGCCAGCCAGGGCTCAGAGATGCTGCGCCTGCTGCCACGTCTGCTTTCGGTTTCTGGGCGTCTCCATTTTGGGGAGCCTAAGGCACGCAGC
GAAGTCTCTGAGACCTGAGCCTCTCAAGCGGCCACTTAGGGGCAGACAGG
>NM_175370
CCCACTGTAGTTAGTTCTAGGTTTCTGAAAAACGGAGGAAGTTAAAATCAACTACAAAAATCCAGGAACTGTGGCCATGTGTCCATAAAGCCTAGTGGTC
CCGCAGTAAGTCTACTGTTGTGGAAATTAAGCTTCTAGGGCCTCACATGTGATACTGGAACTCTTATATGTATTCCCTGCTGTTGAGGATCTGACTTGAG
TGTGAAGATTTAACAGTTTAACTGGCTGCTTCCCCAACATTCTGTTGGGAAGAACAGAGAGCTTTGGGCCAATGAGGTGCCGCCATTGGGTTTCCATAGT
GATAAAAGAAACAAACCATCCTGGGGCACAAGTCAGGCTCAGTCAAAGGA
>NM_001289704
AGTAACACAGAAAATGTGTTGATACTTTGTCTCCTTCCACTGGAGCGGCTCCACCGGATAAAAAAGGAAGCCTACATGTTCAGACTGGTAGAAATAAAGA
TATTTGTTATTTTATTTGTGTTTTTCTGTATTTAAAAGTGTATCTAGCCAAAGACTTTTTTTTGTCTTTATAAAGTCAAGTAAGGGTCTGGAGAGAATGC
TTTTCGGCCTCTATGCTGACTGCTCGGAAGACCTTTGTCTTTGCTAAAAACCCGGCCCAGGATGCGAGCCAGGGCTCAGAGACGCTGCGCCTGCTGCCAC
GTCTGCTTTCGGTTTCTGGGCGTCTCCATTTTGCGGACCCTAAAGCACGC
>NM_009805
TTCCAGAAGTTTTATGTTGTACATTGTTTTTGATGACATTTAATTCTTTAGCAAGTCACCACTTGCTAACCTAGTTTCCCAAGCTGCGAGAAACCCGGGT
GGGGGGTGGGTGGGTGGGAAGTGGGGTGTTTCCTTCCTTCAGAGAAGTAGCATGGGGGGCGGGATTTGGGGTATGTGCGGTCTTTGGGGNNNNNNNNNNN
NNNNNNNNNNNNNNNNNNNNNNNNGAGCCTTGACTGGTCAGTTTCGCCCCTAGAGGCGGAAGTTGGCTTCCTCTCTGGCTTCCTGTAACTTTCCTCCGCC
CTCTTGTTAGGATTGTGGAATTCAGCAATGGCCTCGATTCAGTTTTGGTG
>NM_001293805
AAGAGTTCATTCTTAGGCCTGATCATTCCTGACGCCATGTTGATATGAAACAGTCCTTTTATCTATCTGTCCCAAACATGAGAACATGCTTATGACCNNN
NNNNNNNNNNNNNNNNNNNNNNNNNNNNNNNNNNNNNNNNNNNNNNNNNNNNNNNNNNNNNNNNNNNNNNNNNNNNNNNNNNNNNNNNNNNNNNNNNNNN
NNNNNNNNNNNNNNNNNNNNNNNNNNNNNNNNNNNNNNNNNNNNNNNNNNNNNNNNNNNNNNNNNNNNNNNNNNNNNNNNNNNNNNNNNNNNNNNNNNNN
NNNNNNNNNNNNNNNNNNNNNNNNNNNNNNNNNNNNNNNNNNNNNNNNNN
>NM_009812
NNNNNNNNNNNNNNNNNNNNNNNNNNNNNNNNNNNNNNNNNNNNNNNNGCTGGTTGTTTGGTTCAGTGTGAAATCACTTTCTTCTTGTAGTTGGCTCCTT
TAAACTTNNNNNNNNNNNNNNNNNNNNNNNNNNNNNNNNNNNNNNNNNNNNNTCGTTCGTTCATTCCATTAGCTCTGGTTCCACTGTCTCTGGGATAGCC
TGGAACTTGCTTGTTCTAATCTTCCTGTCCCTACCTCCGAGAGTGCTGACATTTCTAGAGCAGAGGGTTTCTGCGTGAAAGGAGGTGTGGTTGGACTGGG
GGAATAAGGAAGTGTCCTCCAGAACTGGCGGGAGCTCTTAAGGCGGGCAG
>NM_001080126
NNNNNNNNNNNNNNNNNNNNNNNNNNNNNNNNNCAAAATGGGAAATGTTTGACAGAAAATAGACAAAANNNNNNNNNNNNNNNNNNNNNNNNNNNNNNNN
NNNNNNNNNNNNNNNNNNNNNNNNNNNNNNNNNNNNNNNNNNNNNNNNNNNNTATTAAGACCCGTAAATTCAAACGTACGCTGCGAAAGCAGAAACGAAA
CTGGGAGACCAAGGGACTAACAGGAAATGGGGGATGGGCAAATGGGGAGACTATGGCTAATGTAGTGTATACATGTATAGAACTTTGCACAGCCTTAGCC
AGTGTCATTCTACTACTCAGGCCAGCCTGCTTGAGGCTGCCTCCTCCTAT
>NM_175200
AGGTTGCTGGAAATATCCGGTTGGCACACAGGTGATAATGCACAGGAAGTGATGTCTGATACTCTAAATCTAGAAAGATATGGTGTGCAGAGAAGACAGC
TCCTGAGACGTGGGTAGTATTTCCCATCATGTGGAGGAGGGTGCCCACCAGCGAACTCTGGCTTCCAGGGGAAATGGAAACTGCCTGACAAGGAACCACA
CCCGATGGTCCAGCTTGGGCGACAGAAGCGCAAGCTGACTCAGGCGTTCTGCACGTGGTCCAGGAAAGCGCGGGAAAGGCAGCGCGCGTGCGCAGCAAGC
AGCGGTTAGTGGCAGATAGGGCCCTGAAGAGAATGCAGCAATGGAGTTGC
>NM_001037812
TCCGGGCGGCTCTCGGTCAGAGAGGAGGATGTTCCGGTGGGGAGTTTGAATACGAGTCTGGTCCCGCCGTGCCCACCCCCACGCAAACCACGATGACCTC
CCGGGAAACTGTGGGTGAACCCCCTCCGCTCCTGGGGACGCCGGCCGACGCTGAGGTTTTCCTAGTTCGAAGGGGTCAGATTGGGTTCGGCTCCGGTAGC
CCCAATACCTCCCGTGGGACGGGTGGGGACGCTCCGGGCCCAGCAGCCATGAGGCGCAGCCCGATGACGCTCTGCGCCTGCGCGCCTGGGCAGGANNNNN
NNNNNNNNNNNNNNNNNNNNNNNNNNNNCGGCTGTGGTGCCCTGAGCTCT
>NM_145143
NNNNNNNNNNNNNNNNNNNNNNNNNNNNNNNNNNNNNNNNNNNNNNNNNNNNNNNNNNNNNNCAAACTAAAAGTAGGAAAGATTTGAAGGGGGGCGATTG
GTGTTTGTTATCTGGAAACAGTCAACAGAAATATTAAGGGCTTGTATGGGAGTGTAGTACTCATGTGAGAGAAAGCTCACTGTGGTGGAGGATAATGTAA
ATGAGATGTTCCCTTGCAGGGACAGCTAGGGCTGCTGCGGAGGCTTAGAAGAGGTCCAGGGTTAGCCTGCAAGGGCAGGATTATGCCAAAGAGGATGCAC
AGAGCTTTTCTCTAGAGCATCAGGTGACTGGCAGCTAGCAGCCTCCTGGT
>NM_001164682
GTGCAGCATGCTACTTTGCTAGGGGTGGGGGTGGGGGAGAAGAAGTTTTAAACTGTAGTTTTAACCTTTTGTAAGCCCCTTTACCAAGGCATTTGTGGTC
AGAGAGCTCCCACGGGGTGACTATGACATCCTGGTCCCCTCGTGGAATGCATCCACATAGGATCTTCTGCCTGCTGACTGAAAAGAACATAGGAATACAC
TGGAGTGCAAACACTGCCGTGCCAAGCTGCTCCAAACCTCACTGATCCGAGGCCCACTGCCTACCCAGGAGGCCCGTAAGCTTCTTAGCACAAGCTTTGT
GTGGAGACTGAAGATCTGCACATGTGAGGAAGCAGGGAGCTACAGTGGCC
>NM_001159948
CCCTGACTGAATGGTTTGCCTGCAGTCACTGATGCGTTCGGAGCAATCTTGATCCCTGTCGGACGCCGTCACCGGCTCTTGCCTAGCTCCACCCATTCTG
CGGGCCCGCCTCTCCAGCCCGCCGCCGGAGGCCCCGCCCCTACCTGGAGGCCCCGCCCCCATGAATCAGCTGATCTCGCGTACCCGCGGTGCAGTCGGGC
TCGCGCCGGGAGAAGAGCGCGGAGCTGCGGGAGCGTCAGGTGAGCCCGCGCGGGTCCGGGCGGTCCTTGGGTTCGAAGGCGGGTCGGCGGAGGTGCGGGA
GCGCGCTGGGCTGGCCTGCGGGGACGGCGCCTGCCTGTGAAGAGCTCCGG
>NM_028717
AGGAGGTAACAAAACTTGCAGTAGTTTCCATCCTCAAGCGCGGCCTATCGTTACCATGGAAACGCTTATTGAGTTAGGTCCTTTCACTGAGTCTTCGGTT
GCTTCTAAAGTGCGCCCGCCCTAGGACGATTGGTTCTGCCCTGACTGAATGGTTTGCCTGCAGTCACTGATGCGTTCGGAGCAATCTTGATCCCTGTCGG
ACGCCGTCACCGGCTCTTGCCTAGCTCCACCCATTCTGCGGGCCCGCCTCTCCAGCCCGCCGCCGGAGGCCCCGCCCCTACCTGGAGGCCCCGCCCCCAT
GAATCAGCTGATCTCGCGTACCCGCGGTGCAGTCGGGCTCGCGCCGGGAG
>NM_146109
AGGAGGTAACAAAACTTGCAGTAGTTTCCATCCTCAAGCGCGGCCTATCGTTACCATGGAAACGCTTATTGAGTTAGGTCCTTTCACTGAGTCTTCGGTT
GCTTCTAAAGTGCGCCCGCCCTAGGACGATTGGTTCTGCCCTGACTGAATGGTTTGCCTGCAGTCACTGATGCGTTCGGAGCAATCTTGATCCCTGTCGG
ACGCCGTCACCGGCTCTTGCCTAGCTCCACCCATTCTGCGGGCCCGCCTCTCCAGCCCGCCGCCGGAGGCCCCGCCCCTACCTGGAGGCCCCGCCCCCAT
GAATCAGCTGATCTCGCGTACCCGCGGTGCAGTCGGGCTCGCGCCGGGAG
>NM_001033373
CTTTAGCCCCAGGGTAGGCCAATAAACACTAGGGTTATGCACATTCTGGGAAAGCGAGTGTATCCACAGAACTGACTTGTGGCTGGAGTGAGAGAGAGCT
TACTCCAGTGTGCCCAGTTGTATTCTCTCGGGCAGAGCCTCCTTGTTTTTGAGTGTGCACACATGAGCGCTAGCTGCTGCGGTTCTGATGCATTCTTTGC
ACTGATGAGCTAAAACTGCTGAAGTCATGAGACTGCTCCAGGCAGAGCCCTCGTGTGAGTCACAGAGAAGCTCCTCTCTGCTGACCTCTGGCAGAGGGGG
AGCAAATGAGAAGAGGCGGGTGGGAAGAGGTTCAAGGGCGGGTTTTCTCC
>NM_008057
GCGTTTTTTTCTCCCTTGAGCAAATTCTGGGTAAAAGTTTTTCCTAACTTTTCTCTCAGTCCCCCGCCCCTCCCCTCAGGAATCCGCCCAGAGCTCTTTA
AGCACCGCCTTCCTTGTTTCCTCGGCCGCCCCTTCCGACTTCCACCCAATCGGAACAGGTCCACAGAGAAAACAAAGCGCGCTATTGGATGTCCAGAGGG
CTCGGGGCCCGCCCCCGGAGTGGTTTGTGAATGGGGGGAGGGGAGGGGGCGGGGCGGCCCGCAGCCCTGCAAGCCCGACGCTTCTTCTAGCCACCAGTGC
GGCTCCCAGGCGTTACTCCGCGCTCCTTCCCTGGCGGGCGGTGCTGGACG
>NM_001013771
TGGAGCTGCTGACATTTTGGGGAAGGGTGAAGCAGTTGCCAGACTCCCCAAGTTCTAAGGGAAACAGACTTTATCCCTGGTTGCTCCTGATGGAGGACAA
GCTCCACCACGCCCCTCGTCAGAGCGCAGAGCCCAAAGTCACAGCACAGACCAGCCCAGGACTTAGCCAGTGAATCACGGGAACTCAGGGATTTCTGCTG
GAACAAAGAACTCCAGGCGCTGGGAAACTTTCTGGCGGAGCCATTCCCTCGGTCCCAGCGGAAAAGCAAACCGCTTCCACCTAGTCCTGGAGAAAACCAG
TGCAAAGCAGCTGTAGTCGACCCCAGTCATGGCGCTACGGCCTCTCGTCC
>NM_009460
ACTATACGGGTAATTCACTATATTCAGTGAGGGTTGGTCCGGGCCTCAGAAGCGCGCAAGTCGTCCCACCGGGAGGAGCCTAAGCAGTCAGTTTGACCCC
AGACATTCGGCCTGCAGGCAAAGCGCTGGTCTCCCTGAGGGCTGCGGCAGCGGGCCTGATTCTCCCTCCCTCCGAAGTCCTAGCAGTTCTCTTGCTCCAG
GCAAGTAGTTTACAACCTGGAGGATTTTAGCCCCCGGCCTTCCTTACGGCGTTTTCCCGCTTCCTTTTCCCGTCTTCGCTAACTCGCCTCTGCGCGCAGC
GGAAGTGACGCAAGACGTAGAGGAAGTCCCTGCAGCCGCGGTGTTGTGCT
>NM_018868
TGTGTGCTGTAAATTATACACATGNNNNNNNNNNNNNNNNNNNNNNNNNNNNNNNNNNGTACACAGAACTTTTTCTTCTTTACATGACCTAATAAACTGA
CAGCTTCCAGCCACAGTCCAAAACTTNNNNNNNNNNNNNNNNNNNNNGTCTCGCGATATTTTAAGGCCGTCTCTTTCCGGATTCTACTGTGGGCGGGAAA
AACCCGGAAATGATCTCACGCTCTGCGGCATTGAGCGACCAGAAGTGACGTTACTTCCCAGAATTCTTAGAGAAGGAGACTCGCATATTTGCTGCTCCAC
GAGGAGAGGTGTGGAGCGGCTGAGCAACGTGGTCTGTTCGTCCGCGGGGA
>NR_028554
GTTCATGATACACTGAGGAAAACCGTGCTCCAGAGTAATTTAATATAATTCCACTTATATCTCTCTGTATCCTTGAATATCTAGACAAGATCTGAGAGAT
AGAGAATGGAGTTTCATACAAGCAGAAATGGGGTTAGGATAGGACCAAGAAATACAATCAGTACTTTTTTCTTAGCATCTGTATGCTTATAAGTGTGCAT
TTGGACTATCAGCATTTACCTTTCCAGATAAGAAAAATTTGCTTCAACTAATAGTGTTTTAAGGAATATAGGAGACTTCATTGTTGTCAATGATGTATAC
CTTTTGGAACTGAATCTAAGTGATTTAACAAAAATTCGTCACTACCACTG
>NR_028521
CTTTTAGGATCTGTCAGTGAGTTGCCTGTGCATTTCCATTTGTGAATGTTGAAATCTAAAAGTTTCAAAGTGAATTAAGTGTATACTTTGACTTCCTTAT
TTTATTCTTACTTTAGGTAATTGAAATTTCTGAATATAGGACTCAGCTCTATGAATATCTGCAAAATCGAATGATGGCCATTGCACCTAACGTTACAGTC
ATGGTTGGAGAATTAGTTGGAGCACGGCTTATTGCTCATGCAGGTGACAGTTTTAATGTGATTTGTAAGGACTAAAGACCATGTGTTCAATGATGATTTC
TGATGCTTTGCCTGAGTTCTCTTTGAATAATGAGGGCAGCTTCAGTCACT
>NM_007561
GCCCGGCCTGAGCGACCCTCGCGCGATTGTTCCGAGGAAGCTGTGGACTCGCCCATGGAAGCAGGCACCTTTTTCGACCCAGTCGGTGGGAAGGATTTGT
TGATGTCGAAATCCGAGTGAAGGAAGCAACGAAGCGAAACTTTAAAAGGAACCCCACTGTCCTCGGAGTACGGAGCGATGCTACTCCGGCGGCCGGGCGC
CGCTGCCTGCCCCGCTTCGCCCTTCCCGGCGGTCGGGAACTTGTTCTGATCCTCAGTGCTCCCATCGAGTNNNNNNNNNNNNNNNNNNNNNNNNNNNGGC
ACTCTGGATATGTTTTCTCCCAGATCTGGGTATTTTTTTGATATCGTGAA
>NM_001037725
NNNNNNNNNNNNNNNNNNNNNNNNNNACCCCCCCTCACCCCCCACCCCCGCATCCCTCTACACAAGCCACAAGCGTTCCCTCCGCACCCCTCCTCCTGCC
ACGGCCGGTTTCCTCCGCCGCCCGACCCCTCGGGGGCGGGCCTCTTTCTCTTTAAAGAGCAGAAGCAGCCTCGGGAGCCGAGATGCGCGCAGCCAATCAG
CGAGGCCGAGTGGCTCGAGCGCGCTGACGCTACACCAATGAGCGGCGGCAGGGGGCGGGGACAACGGAGGAGACACTATTGTTGATGAGGAGCCGCGGCG
GCGGCTGCATCACCTCGTCGGTGCCCGTCGCTGCCCGCGCGCCCCCTGGT
>NM_027407
ACGCACCCACCTCGGCTGCCTCGGCTCAGTGAGGGTCCGGGACTCAGGGCCTGGCGCCCGTCACTTCTCACGAGCAAGCGACACCCAGGGCGCGCGGCCT
CCGCGGGCGGAGAGAGGCGCCGGGGCGCGCAGAGCGGAGCCGAGCGGAGCCGCCGCGCGCAGGGCCGCGGGTTTAAATCTCCCGCCGCCGAGCCCCCCAC
CTCGGCGCACNNNNNNNNNNNNNNNNNNNNNNNNNNNNNNNNNNNNNNNNNNNNNNNNNNNNNNNNNNNNNNNNNNNNNNNNNNNNNNNNNNNNNNNNNN
NNNNNNNNNNNNNNNNNNNNNNNNGTCCGGGGTCTGGCCCTCCGCTCCCT
>NM_021312
GCCACCGTCGCCCAGTTCCCTTCCGACTCGTTCTCCTTTCCCGAGTTTCCGCTCTGAAGCCAGAGGTAAGAACACATGGTCTCGGCCGAATTTGGCTGTT
GGAACAGTGCACACAAGACGAACAGATGGGACCTTTGTCACTCAGAATAAAGAAGCAGGAAGTGTAATATCTGCCCGGAGAAAGGAGTATTAAAAGCAGA
TATGAGACCCTAAATGCGGTGTGGCAAAATAAATAAAGCCTACAACTCCCAGTGTTCAGAGGGTCTGAAACGCGCTCCCTTCTGGGGTTTGTAGTATCTG
AGCGCTGAGTCTAAAGGGTCTGGGTCTAAAGACACGCTTAAAATTTGGCT
>NM_001199061
CGCTGGGCACAGACAGCTCTGCCAGGCCTCCGGCTCCCCCAACCCTGCCGCCGCAGCGAGCCCCACAACGCGAGAGGGGAGTCCGCCGTAAGCAGAAGGG
AGAAAATTCAAAACGAGACTACTCAACCTCGTCTTGGCTCCGAGGCCGCGCCGTGGAGACCAGCACAATGCGCAGGCGCACCCCTCCTGGAGGCGCAGCG
CAGGTCCATCAGATTAGACCCTTCTCAGCCACCGTCGCCCAGTTCCCTTCCGACTCGTTCTCCTTTCCCGAGTTTCCGCTCTGAAGCCAGAGGTAAGAAC
ACATGGTCTCGGCCGAATTTGGCTGTTGGAACAGTGCACACAAGACGAAC
>NM_139150
CTCTGAACACTGGGAGTTGTAGGCTTTATTTATTTTGCCACACCGCATTTAGGGTCTCATATCTGCTTTTAATACTCCTTTCTCCGGGCAGATATTACAC
TTCCTGCTTCTTTATTCTGAGTGACAAAGGTCCCATCTGTTCGTCTTGTGTGCACTGTTCCAACAGCCAAATTCGGCCGAGACCATGTGTTCTTACCTCT
GGCTTCAGAGCGGAAACTCGGGAAAGGAGAACGAGTCGGAAGGGAACTGGGCGACGGTGGCTGAGAAGGGTCTAATCTGATGGACCTGCGCTGCGCCTCC
AGGAGGGGTGCGCCTGCGCATTGTGCTGGTCTCCACGGCGCGGCCTCGGA
>NM_001285463
CTCTGAACACTGGGAGTTGTAGGCTTTATTTATTTTGCCACACCGCATTTAGGGTCTCATATCTGCTTTTAATACTCCTTTCTCCGGGCAGATATTACAC
TTCCTGCTTCTTTATTCTGAGTGACAAAGGTCCCATCTGTTCGTCTTGTGTGCACTGTTCCAACAGCCAAATTCGGCCGAGACCATGTGTTCTTACCTCT
GGCTTCAGAGCGGAAACTCGGGAAAGGAGAACGAGTCGGAAGGGAACTGGGCGACGGTGGCTGAGAAGGGTCTAATCTGATGGACCTGCGCTGCGCCTCC
AGGAGGGGTGCGCCTGCGCATTGTGCTGGTCTCCACGGCGCGGCCTCGGA
>NM_001199060
GGTGCAGAGGACACTTTTCTAAACGTCAGACTCGGAAAGGAGGGGAGAGGCCCCTCTCGGGCGGGCGCTCCGGCCCAGGACTCGGATGCTCCGTGGCGGT
GGTGCGTTCTCGGGCTCCGCACCCTCTGCGGGACAGACACCTCGCCTCCCCCTGCGGCAGCCTGCCTTCTCCCGGCCGCGGGGCCCCTCCCGGGCCCACG
GCGAAGGAGCCGCCGTGGAGGCGGACGAGGGCGCAGGGACAGCGCACAGCGGCGTCCGGCGANNNNNNNNNNNNNNNNNNNNNNNTTGCTCCCAGCCCGG
GAGGGTCAGGAGGTGACGGGAGGAGGCGGCAGGGGGACGAAGGGAGGTTG
>NM_001285473
NNGTGCAGTGCGTGTAATGTAACTTTATAACACAAATTCAATTTTAGTGAGCAAGCATAGGATGTAATTAAGGACAGAATGAGAGAACTACGTAATCCTA
ATATTTAATTTGCCTTAAATGCATTCTGGTGCCTTGGCAAGTTAATTAACAAAAACAGTAATTTCCTATTTATAGAAAGGAAATTTTTTTACTTAAATTG
TGTGAGAGGCCATAGTATGGAAGATAAAAATTTTACTTAGGATTAACATCCCCATAAACCGTCATTAATTGTCCAGTTGACCAGGCGTTTAACCTTTCAG
CCATTAACTAATCAGAGAAAATGGAACTGAATGTGAAGCCAGCATGGAGC
>NM_173444
CCACCTAGCAGGGGCGGGGAGCGACGTCAGCACGTCGGCCCTCACGTCCAGCTGGGTGACTACTGACCGGAATGCCCAGGCTGGCTCCGACCGCTTTCAG
AGCCTGAGCGAGGGCACTGCGGCTGCGCAGGCATGCCGGGGGAGGGGCTTCGGGGCTGAGCGGCCCTCGAGGAGCGGCTGCCGGAGGGCCGGGTAAATCC
CCAGAGGCCGGAATGATTAGCCCAGGGGCTGNNNNNNNNNNNNNNNNNNNNNNNNNNNNNNNNNNNNNNNNNNNNNNNNNNNNNNNNNNNNNNNNGGCTT
CGGGGTGACACGGGGCTTCGCCGCNNNNNNNNNNNNNNNNNNNNNNNNNN
>NM_030013
TCAGCCATGCATGCAGGTGTCCAGGTGAGACTGGCTTCGGTTGTGAGTCCTACTTAAATGTACTTAAGTCTACTTTGTGCAAGCGGACTGGTGTCGCACG
CAGCTTGATTCTAGCCAGGCCAGGGTGGGACCCGGGCCTGGAGGTTTCCTTGTGGCCTGTGAGTCGCCAGCAGACCAAGGGTGACGCCCAGCACGGGCGT
GGCGGGGCGACCGCGGCTCCTATTCGCCGACCGCCTGAGGCCACCTCCCTCCCCAGCTGCGGGCGCCACCACGGAGCTCACGGCCGAGGACCGCGCGGGC
GGGCGAGAGGAAGCATGCTGGACTTCGCCATCTTCGCCGTGACGTTCCTG
>NM_198127
GGGGGGCGGCGGCGTGAAGCAGCAGGGAGCAGAGGTGCATTCCCGCCCGGCTAACAAAGGCTGCTGAGGACTCCCAGACCCAGGAAGGCCGCGCGGGGCC
GAAGGGTTAACCCAGAGCCCCGCTCCCGCGCGCATCCCGGCCCCCGCCCTCCCGTCGCTAGGAGACGCCGGAAGTGGGGGAGGGGCGGCGCGGGTGGGAA
TCTTTTTCGGGCGCTGGGGGCGGGTGGAGGGGAGCGCGCGTGCGCGCGCCCGTCGCCGCGGTGACCGTCCTCGCGGCCCGTCGGCTCGCGCCCCGCCTCC
ATTCCCCTCCGCCCCCTCCCTCGTCGCGCGCCGTAGGGTGTGTGTGGGGG
>NM_001198571
GGGGGGCGGCGGCGTGAAGCAGCAGGGAGCAGAGGTGCATTCCCGCCCGGCTAACAAAGGCTGCTGAGGACTCCCAGACCCAGGAAGGCCGCGCGGGGCC
GAAGGGTTAACCCAGAGCCCCGCTCCCGCGCGCATCCCGGCCCCCGCCCTCCCGTCGCTAGGAGACGCCGGAAGTGGGGGAGGGGCGGCGCGGGTGGGAA
TCTTTTTCGGGCGCTGGGGGCGGGTGGAGGGGAGCGCGCGTGCGCGCGCCCGTCGCCGCGGTGACCGTCCTCGCGGCCCGTCGGCTCGCGCCCCGCCTCC
ATTCCCCTCCGCCCCCTCCCTCGTCGCGCGCCGTAGGGTGTGTGTGGGGG
>NM_001198570
GGGGGGCGGCGGCGTGAAGCAGCAGGGAGCAGAGGTGCATTCCCGCCCGGCTAACAAAGGCTGCTGAGGACTCCCAGACCCAGGAAGGCCGCGCGGGGCC
GAAGGGTTAACCCAGAGCCCCGCTCCCGCGCGCATCCCGGCCCCCGCCCTCCCGTCGCTAGGAGACGCCGGAAGTGGGGGAGGGGCGGCGCGGGTGGGAA
TCTTTTTCGGGCGCTGGGGGCGGGTGGAGGGGAGCGCGCGTGCGCGCGCCCGTCGCCGCGGTGACCGTCCTCGCGGCCCGTCGGCTCGCGCCCCGCCTCC
ATTCCCCTCCGCCCCCTCCCTCGTCGCGCGCCGTAGGGTGTGTGTGGGGG
>NM_001045513
CGCGCTGGAAAGGCAGGGCGCGGAGGACGGCCGCGGCTGGGTGCGGCCCGGCGCCTGAGGGGCGGCCGGTTGGGTGGGGGTGGGGGGTGCGGCTGTCCAG
GCCGGGAGGGGCGCGCGCGTGCGCGCGTGCCGGGGAGCAGGAGAGGCGCGCGGCCGCCTGCGCCGGAAGTGAGCGGTGGCCGCGGCGGGGAGCGCGCGGT
CAGGCGCAAGTCGGTCCGCCCTTGGGCCGCGCGGCCCTCAGCCCCGCCCAGTGTGCCGGGGCAGGACGCGCGGGCTCTGTGATCCGCGCCGCGGGGCTCT
GCGGCCGCCCCGCCCAGTCCCCGCCGACGCCCGCTCTGTGGGTCGGTCAG
>NM_007642
GAATGCCTTGTTTGTCTGCTTTTGTTGTTGCTGGGCCCTAAGCGCCCACATTTCACAGCTCCGATGCTCATCAGCATGACTCTCCTGAGCACATTATCTG
GTGGTGGCTGACACTCTCTTCAGTACCCCCCCCCCCCGCCTCCCAAAAAAGAAAAAAGAAAAAAAGGACTGGTTGCTAAAAGAAGTAAAAGTCAAGTCAT
CAAAAACAATGTAATATCCTGTGTGAAAGTCACGAAGCCTTGTGGTTTGAGTCCCTTGATCATGTGCCCTGTAAAGTGGCCCTGGATGGCAGAGAGTCAT
AGACCTTGGCAGATGTGACTTCAGTTCACACCACACTCTGCCTTGCTCAC
>NM_001281976
GTAAGAGTACTGGGGGATTAAAGATGACCAGATGACTGGATAAAGTTGGGACTGGGATTTAGGGATTCCTTGTACTACAGAAATTATACTCTCCAAGACT
CCACGTCTCCAGGTCCTCAGAGGTGACTCGAAGCTTCAGTTTCAAGTTGAGTACATTTTCCATCCATGGATTTGCTTGTTTTGTTCAGTTTTAGTTTGAA
TATTTGAGGTCGTCTTTACGACGTAACAGCTAAACCCACGGCTTCCTTTCTCGTAAAACCAAAACAAAAAGGCTCTCTGTTCAGGTGTCCTGTGTGTGCA
CTACACATATGTAGCACGTACCTTGGATCAAAGCTGTCTATATAAAGTCC
>NM_017480
NNNNNNNNNNNNNNNNNNNNNNNNNNNNNNNNNNNNNNNNNNNNNNNNNNNNNNNNNNNNNNNNNNNNNNNNNNNNNNNNNNNNNNNNNNNNNNNNNNNN
GTNNNNNNNNNNNNNNNNNNNNNNNNNNNNNNNNNNNNNNNNNNNNNNNNNNNNNNNNNNCACCGGGTACTTGCCATGCAGGAGGCGCTGTGATAGCTCT
CCAAGTAGAAGTGGATGATAAATGTGACACCACATCAACCTCCACAAACCCACTTCCTCTCCAGAAAACTGAAAACAACTGAGATCACGACTTCACTGAC
ACTTTTGAGCACTGGAGGAGAAGACTGCAACTGCTCCTGGCAGACATGAA
>NR_040483
GATCTAATCCCTACACTCAGACAGCCTGTGAGTAGGAGAGATGAAGAAGGCACATGTCCAGGACCACAGAGTAACAAACAGAACAATTCCATTGATATGA
GAACAGGACTTGCTGACAGGGGGTGAAATGGACCCCAAAGCTTTGAAGGGTGCCTGCGGAATGAGCAAGACCTAACTCACAAAGCATGACCAGCAAGCCT
AGTGCAGACACGGGTCTTGCAAGGGTTGTTCAAAAGGACAGGGAACTGAAGGAGGGAGGGGCGAGGAAGGGAGGTCGGAATGCAAGTCACTCCTGGAATT
AAGAAACACTGTCTAGAGGACGCTCAGAATGGACAGCACCCAGCTGCTCA
>NM_001081050
CTTCCCTTGAACCTCCCTCCAACTCTCATTTTAAGGGAGTTGCTAGGCCAGTTTCCTATCTATTCCAAGTGTGCTTTATGAGATCCGGTTTCAATTCCCC
TGTGGTAGCTCCCAGATCCCGTTACAATTCCCGGAGCTCCTTGTACATGTGAGGGAGAAAGAGAACCAAGTGCGGGCAACAAGCTACCCAAGGTCTAGTT
ACTGGGGCAACCCCGGGCTCGGTGCAACGCCTCGGTGCGCTCTGTGGTCCGCGAGCGCCGCGGCCCCTTTAAGAGCCGGGCCCAGGCTGGCCCGCGGGCC
GAGGGAGCCCAGAGCGCCGCGCGCGTCGGAGGAGTTGGGAGCCGGCGCAA
>NM_001077404
TCCGCGGAGTTTCCCTCCGGCAGAGGCAGCGCGCCCTGAAGGGAGGGCGCTCCTTGCTCCGGGTGTGACACACCCGCAGCCCCGCACGAAGGTGCGTGGG
GCGGGAGGGAGGTGCGGACTGGGAGAGGGGCGGCAGGGTTGCGTGGCACCTTAACTTTGATCGCGCGGCCGCGGGGCTGCGAGCCACCGCCGCCCCGCCC
GAGCTGGGTGCCGCGGTCCTCGGCTCTGCGCCGCGCGTCTCCGCGGCTGCCTCTTTAATCAGGAACACAGAAGGGGCGGGCCCTGAGCGGGCGCGTAATC
GGATCGCTCTGCCGCGGCTCTGACATCCACATGCTGCTCGGCCTGAAAAG
>NM_001077405
TCCGCGGAGTTTCCCTCCGGCAGAGGCAGCGCGCCCTGAAGGGAGGGCGCTCCTTGCTCCGGGTGTGACACACCCGCAGCCCCGCACGAAGGTGCGTGGG
GCGGGAGGGAGGTGCGGACTGGGAGAGGGGCGGCAGGGTTGCGTGGCACCTTAACTTTGATCGCGCGGCCGCGGGGCTGCGAGCCACCGCCGCCCCGCCC
GAGCTGGGTGCCGCGGTCCTCGGCTCTGCGCCGCGCGTCTCCGCGGCTGCCTCTTTAATCAGGAACACAGAAGGGGCGGGCCCTGAGCGGGCGCGTAATC
GGATCGCTCTGCCGCGGCTCTGACATCCACATGCTGCTCGGCCTGAAAAG
>NM_001077406
TCCGCGGAGTTTCCCTCCGGCAGAGGCAGCGCGCCCTGAAGGGAGGGCGCTCCTTGCTCCGGGTGTGACACACCCGCAGCCCCGCACGAAGGTGCGTGGG
GCGGGAGGGAGGTGCGGACTGGGAGAGGGGCGGCAGGGTTGCGTGGCACCTTAACTTTGATCGCGCGGCCGCGGGGCTGCGAGCCACCGCCGCCCCGCCC
GAGCTGGGTGCCGCGGTCCTCGGCTCTGCGCCGCGCGTCTCCGCGGCTGCCTCTTTAATCAGGAACACAGAAGGGGCGGGCCCTGAGCGGGCGCGTAATC
GGATCGCTCTGCCGCGGCTCTGACATCCACATGCTGCTCGGCCTGAAAAG
>NM_001077407
TCCGCGGAGTTTCCCTCCGGCAGAGGCAGCGCGCCCTGAAGGGAGGGCGCTCCTTGCTCCGGGTGTGACACACCCGCAGCCCCGCACGAAGGTGCGTGGG
GCGGGAGGGAGGTGCGGACTGGGAGAGGGGCGGCAGGGTTGCGTGGCACCTTAACTTTGATCGCGCGGCCGCGGGGCTGCGAGCCACCGCCGCCCCGCCC
GAGCTGGGTGCCGCGGTCCTCGGCTCTGCGCCGCGCGTCTCCGCGGCTGCCTCTTTAATCAGGAACACAGAAGGGGCGGGCCCTGAGCGGGCGCGTAATC
GGATCGCTCTGCCGCGGCTCTGACATCCACATGCTGCTCGGCCTGAAAAG
>NM_010939
TCCGCGGAGTTTCCCTCCGGCAGAGGCAGCGCGCCCTGAAGGGAGGGCGCTCCTTGCTCCGGGTGTGACACACCCGCAGCCCCGCACGAAGGTGCGTGGG
GCGGGAGGGAGGTGCGGACTGGGAGAGGGGCGGCAGGGTTGCGTGGCACCTTAACTTTGATCGCGCGGCCGCGGGGCTGCGAGCCACCGCCGCCCCGCCC
GAGCTGGGTGCCGCGGTCCTCGGCTCTGCGCCGCGCGTCTCCGCGGCTGCCTCTTTAATCAGGAACACAGAAGGGGCGGGCCCTGAGCGGGCGCGTAATC
GGATCGCTCTGCCGCGGCTCTGACATCCACATGCTGCTCGGCCTGAAAAG
>NM_001077403
TCCGCGGAGTTTCCCTCCGGCAGAGGCAGCGCGCCCTGAAGGGAGGGCGCTCCTTGCTCCGGGTGTGACACACCCGCAGCCCCGCACGAAGGTGCGTGGG
GCGGGAGGGAGGTGCGGACTGGGAGAGGGGCGGCAGGGTTGCGTGGCACCTTAACTTTGATCGCGCGGCCGCGGGGCTGCGAGCCACCGCCGCCCCGCCC
GAGCTGGGTGCCGCGGTCCTCGGCTCTGCGCCGCGCGTCTCCGCGGCTGCCTCTTTAATCAGGAACACAGAAGGGGCGGGCCCTGAGCGGGCGCGTAATC
GGATCGCTCTGCCGCGGCTCTGACATCCACATGCTGCTCGGCCTGAAAAG
>NR_040601
CATTGAAATCAGCTTGGTCTTGTCTAAACAGGTCAATTACTACTGTCAAGCAATGACTAACCCGTCTTCATTTTTTTTTTAAACTGGATGGAGGATTTTA
AAAGCAGATTGGATAAGGAGTTGCAGGGGGAAAAAAAGATATGAGCACAAAGCAATAAAGGAGTGTGAGAGCGAGGGACACCGAGCGAGGGAGCCTCATT
CTTAACCGTGGAAAAGAGCGGGGAGAAGCTGGGGGTGGGGAGATTTAGGAGGCAACCGAGTTTACTGGCCAGCCTCTGGTTGCCATGGAGACGCTGTAGT
AGAGTTTCGCTCAGGGTAACTCAGGGGAAAGACTGAATTGACTCCCACTC
>NM_001081436
CAAAATAAAAATATGATCCTCACCCCTCGTGTTAGACAGGGAAAGACTCTTGCCGAAGCCCAGGGAGGGAGCAGTAGCAGCCGAGCTCCCTAAGTCCACT
GCCAGCGCCTCTCTGATCTGTCAGCCTAGGCGAGGGAGGGGGGGTTGAGGGGGAGGAAGGAGGNNNNNNNNNNNNNNNNNNNNNNNNNNNNNNNNNGCAG
CTGAAAGGTAAGCAGAGGCGGCCCCAGGCCCGGCCCACATCCCCGGGCTCCCGTAGGGCGGCGGGCTGGGCCGCGTAGGCAGGGCGGGCGGCGAGCGCGC
TTACGTGAGGCCGGGGATTCGCCGGCCCACGCCAGGCCGCGGGCGGAGAA
>NM_001114609
CAAAATAAAAATATGATCCTCACCCCTCGTGTTAGACAGGGAAAGACTCTTGCCGAAGCCCAGGGAGGGAGCAGTAGCAGCCGAGCTCCCTAAGTCCACT
GCCAGCGCCTCTCTGATCTGTCAGCCTAGGCGAGGGAGGGGGGGTTGAGGGGGAGGAAGGAGGNNNNNNNNNNNNNNNNNNNNNNNNNNNNNNNNNGCAG
CTGAAAGGTAAGCAGAGGCGGCCCCAGGCCCGGCCCACATCCCCGGGCTCCCGTAGGGCGGCGGGCTGGGCCGCGTAGGCAGGGCGGGCGGCGAGCGCGC
TTACGTGAGGCCGGGGATTCGCCGGCCCACGCCAGGCCGCGGGCGGAGAA
>NR_045915
NTGCCCCATCCCCCGCCACCCCAGCGCCGGCCCCACTCACCCTTTCATTCTCCGCCCGCGGCCTGGCGTGGGCCGGCGAATCCCCGGCCTCACGTAAGCG
CGCTCGCCGCCCGCCCTGCCTACGCGGCCCAGCCCGCCGCCCTACGGGAGCCCGGGGATGTGGGCCGGGCCTGGGGCCGCCTCTGCTTACCTTTCAGCTG
CNNNNNNNNNNNNNNNNNNNNNNNNNNNNNNNNNCCTCCTTCCTCCCCCTCAACCCCCCCTCCCTCGCCTAGGCTGACAGATCAGAGAGGCGCTGGCAGT
GGACTTAGGGAGCTCGGCTGCTACTGCTCCCTCCCTGGGCTTCGGCAAGA
>NR_045914
TAGGCTGACAGATCAGAGAGGCGCTGGCAGTGGACTTAGGGAGCTCGGCTGCTACTGCTCCCTCCCTGGGCTTCGGCAAGAGTCTTTCCCTGTCTAACAC
GAGGGGTGAGGATCATATTTTTATTTTGGAAACTAAAAAGTGCTCCCAGGGTCGGTGATCATTAAGGGGAAATCCCTGAATATACTCTCCAGCCAAGAAG
GCAGGGCTGCCCGCCTGCACTAGAAGAGGCAGCAGCCTCCTACAGCACCACTACAGGCACCGCGAGGACATAACACCACAGAGCAGTTCCTCTGCCCTCC
GAAACGACAACTTTCCTACCATCTTGGAGGCAGAGGAGAGAGGGGCCAAG
>NM_001160039
AGCGTCCGGAAAACTCCTTATATAGAGACGGAGGCGTTTCCCTCCGCCGCCCCGGCTAGAGGTTAAAGGTCAAGGTCCGTTCCTAGTCTCGGTCCTCCGC
GTACCACTGCGACTTGGTAACTAAAGGGCCCACAGGTCGTCCGCCGGCCTTCCCTTGTCTTTGGAAGAAAATTAATAAAGGAGGCATTTTAAAATGCCTT
CGCTCCAAGGACTCCGAAACGAAGGGAAACGCCCTCTGAGGAGCCGGAGTTGAACGAAAGCGCTCGGACGCAAGGCCTCGGCTACTTCCGGCGGAACTGC
AGGTCCAAGTCGTCTTCTCCGCTTCCTCCCGGGCTCGCTCTCGGAAATTG
>NM_001160040
AGCGTCCGGAAAACTCCTTATATAGAGACGGAGGCGTTTCCCTCCGCCGCCCCGGCTAGAGGTTAAAGGTCAAGGTCCGTTCCTAGTCTCGGTCCTCCGC
GTACCACTGCGACTTGGTAACTAAAGGGCCCACAGGTCGTCCGCCGGCCTTCCCTTGTCTTTGGAAGAAAATTAATAAAGGAGGCATTTTAAAATGCCTT
CGCTCCAAGGACTCCGAAACGAAGGGAAACGCCCTCTGAGGAGCCGGAGTTGAACGAAAGCGCTCGGACGCAAGGCCTCGGCTACTTCCGGCGGAACTGC
AGGTCCAAGTCGTCTTCTCCGCTTCCTCCCGGGCTCGCTCTCGGAAATTG
>NM_001160038
AGCGTCCGGAAAACTCCTTATATAGAGACGGAGGCGTTTCCCTCCGCCGCCCCGGCTAGAGGTTAAAGGTCAAGGTCCGTTCCTAGTCTCGGTCCTCCGC
GTACCACTGCGACTTGGTAACTAAAGGGCCCACAGGTCGTCCGCCGGCCTTCCCTTGTCTTTGGAAGAAAATTAATAAAGGAGGCATTTTAAAATGCCTT
CGCTCCAAGGACTCCGAAACGAAGGGAAACGCCCTCTGAGGAGCCGGAGTTGAACGAAAGCGCTCGGACGCAAGGCCTCGGCTACTTCCGGCGGAACTGC
AGGTCCAAGTCGTCTTCTCCGCTTCCTCCCGGGCTCGCTCTCGGAAATTG
>NM_145518
AGCGTCCGGAAAACTCCTTATATAGAGACGGAGGCGTTTCCCTCCGCCGCCCCGGCTAGAGGTTAAAGGTCAAGGTCCGTTCCTAGTCTCGGTCCTCCGC
GTACCACTGCGACTTGGTAACTAAAGGGCCCACAGGTCGTCCGCCGGCCTTCCCTTGTCTTTGGAAGAAAATTAATAAAGGAGGCATTTTAAAATGCCTT
CGCTCCAAGGACTCCGAAACGAAGGGAAACGCCCTCTGAGGAGCCGGAGTTGAACGAAAGCGCTCGGACGCAAGGCCTCGGCTACTTCCGGCGGAACTGC
AGGTCCAAGTCGTCTTCTCCGCTTCCTCCCGGGCTCGCTCTCGGAAATTG
>NM_018796
AAAAAGAAAACACCACTCGAAGCGCTTCAACTTGCCCACTTCAACGCGTCCTCACCTTTCCTCCGGAGCCCACCGAGTAGTTCCGCGGACCTGTCCGGGT
CTCCCTGACCCCTCAAAACCCTGGCCGCTAAGTCAATATGGCGGCCACGGCAACCTCTGTCAGCCCGACCTGGAGGACGGAAAGCCAGGAGGGACTAGAA
ACACAGATTCGACTGTTTTTCCCCGTCTTCGGACCTGTTCGGCAATTTCCGAGAGCGAGCCCGGGAGGAAGCGGAGAAGACGACTTGGACCTGCAGTTCC
GCCGGAAGTAGCCGAGGCCTTGCGTCCGAGCGCTTTCGTTCAACTCCGGC
>NR_028558
TCCTGATGGATTTGCTTTTTCTGATAAATCTGGTGGGTTTTGTGATGACCTTGTCACTACATTTAAGCAGAAGATAACCAACTTTGTGAAACATCTTTTC
TCTGTACAGGAAAGTGAGGAAGCAAAGAAGCTACGAGAAGAACGCCTTGCACAGTATGAGTCCAAGAAAGCTAAAAGTGGGTAATCTTCATTGTTAGTAG
TGTTGATTTCAGGAGCTTGTCCAGTGCTTGCCCTAAAGTGGATTTTCCCCAGTTAAATTGAATGGGTCAATATTTTAAAACTTCCACAGCTACTGGTCTA
CAGCTGTCTTTATGGTAGCAGTTGTAGCATTCCTCTGTGGGAAAGAAACT
>NM_001285937
NNNNNNNNNNNNNNNNNNNNNNNNNNNNNNNNNNNNNNNNNNNNNNNNNNNNNNNNNNNNNNNNNNNNNNNNNNNNNNNNNNNNNNNNNNNNNNNNNNNN
NNNNNNNNNNCCAAACCCAAACCACTGATGCTTAAGCGCATCCATTGCCGCCGCTTTGCGGCTTTGCCGCCTTCACAGATGCCCCACCCCACCGCGGCAT
CGATCGGCACGTCTCTGTCCCCAAGCCCTTCAAACTCAATACAAACTTCTATTTTCAATGCGAGAAATGGAATCCAGGGTCTAACCCAACATCCAAACCC
ATCTCCTCTTCATCGCATCTTTTCAAGCCAGTCTCGTTTTGAGAAAGGAG
>NM_146250
CTTCATTCGAGTCCTTCTTTCCTAAAACGTTATGTTTTGGAAAACTCCAGATACGCTGACATCATATTTATAATTATGAGCGTTTAATGAGAAAAGTAGC
ATCATTTGAGTAGGTAGTTGGGAAGGGCCTGACTTTCTGAAACAAGGCCAGGGATACTGTCACCTAACTGGAGTATAACAGATTTTTTTAGCTACAGGCA
AAACACATTTTCTTTCCCAGGGCAGTTGAGTTAGAAGATTAGCCTCCCTTGCTTACTAAGAGAGGAAATACTTCTTCCTCTACTCAGGGCAGCTGTAACC
AGTTCTCCCAGAGAAATCATTAAACCTGAAGGATCCTAGCACAGAGCCCA
>NM_028673
CCATTTTTCATCTGGTCACTTGGGACTTAACTTCTCCAAAAGCTGAAGCTTGGCTCTGGGTCCCGGTCCCAAGCCCCAAACCCCAAGCTCTGATTCGGGC
GGGGGGCGCGTGGGGCGGCGCCTGCAGGAAGTGTGCGCTTTAAGAGCGGGAGGAAGGGGCTCGCANNNNNNNNNNNNNNNNNNNNNNNNNNNNNNNNNNN
NNNNNNNTGCGTCAGAAGGGGCCCAGTGTTCGCACCTTCGCTGACGTCAGAGCTGCAGTGGGGCTGCGGTGCCTTGGCCAGCCCGTGCCAGCCCGAGCCC
AGTCGCGACTCGGAGCCCGCGTCGAGCGACACGNNNNNNNNNNNNNNNNN
>NM_011780
TGCAAACTTCTTTCTCCCCTACCTCTGGTCTTTGGAGGTGCCACCAACTATTTTGATGCTGCCTGGGATGCTGCATCACTCTGCCCCCCCCCCCCCCCAG
GGCTCCCACAGTCGAGCATGCGCAGCGCGGCCCATGCAGGCTACAGCATCAGCATCTGCAAGAGCATCAGCATCCGCACCCGAAACCCCGTTCGGGCGCG
CTCCCGGAGGGTGGGGTGCAGTACCGCGCTGCGCGTCCCCGAGTCTCGCGCCCGCGCCGCGCGTGCCCGTGCCGCTCGCTCCTGCGCGCGCCTCCTCAGC
ATCCTTAGGCCCGGCAGCAACCCCCGCAGTCACTGGTGCGGCCGCGCCCG
>NM_001081658
CAGCCACACCTCTGCATTTGCCAAAGAATTAATAAAATGAGTTTGATTCCTTTCCCATGTAACTCTTTTCTGGATCGGTTTGCTAGGTGCTATCACTTGG
GATTCGGGGTTCTAGGTACTGCTCCCTAAGCTCTATGGTGACTCTTGCTCCCAGCAGAACTGGGGGATGCTTTCTTTCCCTCCTCATTACATGAAACTAA
TACGGAAATGGCCCTCTGAAACAGAGAGGTATGAGTGACCGTAAATTATTCATCATATTATGACTAATGGATGTGCTTCTTGGAGCTCTTAAAAGTGGTG
CAGCTCCAATTGATTCTGTTGTGCCTGCATCTGCTGGGCAGTCAGGAGGA
>NM_029696
GTATTACGGATTCTTTTATAAGTCAAAAAGCATCGGTTCTCAGCGACCGCGGAGGCCATGTGCAAATAGGGAGGAAAACCTTCCAGAAAGAATAGTTTCT
ATTCTCTGATGAAAAGATAGAAGCGAGAGCCTTAGGAAAACACGGAGCTTATAAAGTTCATCTATTGTTGTTTATGGAAACTCAAAACATTCAAATAGTG
ACTTTGAACTTTTAGCCCCTGGCGGTGCAGCCTCTTTTGAACGCGCCTGCGCCAGTTTTAGTACCCGCCGCGGTTGCCAGGAAACCGTGACGCCACGGTC
CCAGTTTCTAGGTCTTGCTAGAAATCATGGCCAAATTTGTGATCGCGGGT
>NM_001256158
GTGATAGTTTGCCAAAAAATAGTTCAGGTCTTGAGAAACCCTCTGAAATGAATGTAGGAACAAAAATATGAATGGAATCCTACTCTATGACAAAAGACAT
AAATGGTTGCCTCTCCAATTGGAGAGAACTGTCTGTTTGCAACGAGTGACACAGAAAATGACTTTGTGCAGCACATCTCTAAGAGAAGAGTCTTTCGGTG
TCGTCTGTACAGGGCACACAGCAGCATTGTGAGAAGATGAGGAATCTGCTGATGCTCTCTGTTCTGTTCTGTTTCATAGCAACCCCCTATGGTCAGTAGA
ACACTAACTGTCTCCTACCATTAGACAATAGTCTTCAGAAAGGATGTGCC
>NR_027824
ATATGACATCTCAAGTAGACAAAAGGCCCTCATAGCCATGATGCCCCTCAGAATATGGTGGAGCTCTGCCTTCAGCCATATCTGAAGTCATAGTCTCTTG
AGTCCATCTGTGTGTGAACCAAAATTCCACTATTTCCCTTAGCCATTTCAAATAAGGCTTTGTTTTTTGAAACATAAACTATCCTAAGTGATAGACTACA
GGGAGTGGGAGGAGGAATGGATTACAGTCTGGGAATGTCACCACCCACTTGTTTTTGGCAAACTTTCATGTGCAAACCCTCCCCTAGAGTCCTGCAATTT
GTTCACATTTAAAAAGAGGAAGAGACATACAGCATCCATGATAAACGGCT
>NR_105864
CAATTTCCTTTCTGCTTGGACCGTGGGGCTTGGCGTGCTCCTGGGAATAGAAAATAAATAAAAATTGATCCCTCACCAGTTGAAGGAAGTGCCCTGACTC
TGGGAACCGAGATGATGGCTCAGAGGTTTGAAGGTTAAAAAAGGAAAGAGACAAAAGGAACACACAGCACCAGGGGGCTTTATNNNNNNNNNNNNNNNNN
NNNNNNNNNNNNNNNNNNNNNNNNTTAAAAGTAATGTTCTATATTAGAGAATGTAGTCTACCAAGAAGGATCTGAGAGGCCATCTGCTGAGACTAGCCAC
CAGGCAGCAGAACGCAGCGGGCATGAGATCCTTTCTGACCATTGTCCTTC
>NM_033563
CATGAGCCCCCTGTTTACCTTACATGGTCACACGCGGCCTAATGGACGCCCTCCTCCGAGATCCCACGGCTGCGCGCAAAACNNNNNNNNNNNNNNNNNN
NNNNNNNNNNNNNNNNNNNNNNNNNNNNNNNNNNNNNNNNNNNNNNNNNNNNNNNNNNNNNNNNNNNNNNNNNNNNNNNNNNNNNNNNNNNNNNNNNNNN
NNNNNAAGCGATCGCGAGAAAAAAAATGCAACCTCCCAAAATAAAGAGCAAAGATTGCATTAGGAGCGAACAGCGCTGCAGATATAGATGGCAGCTTCGT
GTCAGTGAGTTTGCGTTCCCCTTCCTGATCCACGCGCTGGAGTGATTAGA
>NM_009952
TCCAGCAAGTCCCCGCCACCCCGGGAATCCCCACACCACCCCAAATCTGGCTACACACAAACCCCGCTTCCTCCAAATCTCCTCAGCTGGCGTCCGAAGC
CTCCACCCGCCACAGTGAGGCTCGGATCGTGCCTCCAGAGCGGGTCTCAAACCGCCTACACCAGCTTCCCCGGTCAACCCCTTCGCAGCGCCGGGAAGTA
GCCGAAGGCCTTCGGCAGGTTCCGCCAGTAGCGCGGGGGCGGGGCCTGTCGAGCGGCTCCGGGTCGAGCTCGGCTGTTTCCGTGAGTGGCCGCTGCGCAC
TCGGCACTGGGCGGCGCTGGCTGGCTCCCTGGCTGCGGCTCCTCAGTCGG
>NM_001037726
TCCAGCAAGTCCCCGCCACCCCGGGAATCCCCACACCACCCCAAATCTGGCTACACACAAACCCCGCTTCCTCCAAATCTCCTCAGCTGGCGTCCGAAGC
CTCCACCCGCCACAGTGAGGCTCGGATCGTGCCTCCAGAGCGGGTCTCAAACCGCCTACACCAGCTTCCCCGGTCAACCCCTTCGCAGCGCCGGGAAGTA
GCCGAAGGCCTTCGGCAGGTTCCGCCAGTAGCGCGGGGGCGGGGCCTGTCGAGCGGCTCCGGGTCGAGCTCGGCTGTTTCCGTGAGTGGCCGCTGCGCAC
TCGGCACTGGGCGGCGCTGGCTGGCTCCCTGGCTGCGGCTCCTCAGTCGG
>NM_133828
TCCAGCAAGTCCCCGCCACCCCGGGAATCCCCACACCACCCCAAATCTGGCTACACACAAACCCCGCTTCCTCCAAATCTCCTCAGCTGGCGTCCGAAGC
CTCCACCCGCCACAGTGAGGCTCGGATCGTGCCTCCAGAGCGGGTCTCAAACCGCCTACACCAGCTTCCCCGGTCAACCCCTTCGCAGCGCCGGGAAGTA
GCCGAAGGCCTTCGGCAGGTTCCGCCAGTAGCGCGGGGGCGGGGCCTGTCGAGCGGCTCCGGGTCGAGCTCGGCTGTTTCCGTGAGTGGCCGCTGCGCAC
TCGGCACTGGGCGGCGCTGGCTGGCTCCCTGGCTGCGGCTCCTCAGTCGG
>NM_025964
GCATCCTTGGGCGCCAACGTCGCCGACTAACTGTCCACTTTAAGGTCGGCCTTTCTCCCATGCAAGGCACCCCACGCCCCTGTGCACTCGCCCTCCCTGG
CGCCCCAAAACCGTAGGGCCTCACAGGAACTACACAGCACGGGCCAGGGGAAAGCGGCGGTACCGGGGAAGGGGACCGGAAACCCGCGTCTCTCTTCCCG
GAACCAGCTTCCACCGCCTTCTGCCAATCCAGCCTTTTAAGGAGGAGCTCCGCACAGCGACTGGGCAAGGCTGTGCGCTTGCGCGGCTCGGGTACCCTCC
CGGAACCGTGAGTATCTACGTGGAGGCACTGCAGGGTGGCCAGCGGGCTG
>NR_038009
NNNNNNNNNNNNNNNNNNNNNNACAGCGGACTAGTCTGCGAGGGCGGCGACCAGCCCGGCTTATTTAAAAGGGGTGGGGACCCGACAAGCGCTGGGAGAC
GCAGCCACTGCGGGCCGAGAGCGCGGCCGGAGCTCCTCCTCCTTCCGTCGCCGCCTCCGAACTGAAGGCCGCTAGCCGGCTCCTGCCAACCGGAACGCGC
TCCGCGGTCACCTGGTGACGGGTAGCCAATCAGACCCGGACTTCCCTCCACGCACCCGCCTACGGCCCAGGCACGTGACTCACAAAGCCCCGCCCCGTCC
CTTAAGCTGAGCCGCGCGAATTCTGGTTTCCATTCATCTCGAGCTGCGCC
>NM_001097644
NNNNNNNNCAGCCCCGCTCTGCCCGGGGCTGCCGGCGCCGACCGCGCCATTGTTGGGGGAGGGGGCGGGCGCGGAGTCCGGGGCGAGCGGAGGCGCAGGC
GTCGGCCGAGCGGAGCGGACGCTCCCCATGGGGAACACGCTGACCTGTTGCGTGTCCCCCAATGCCAGCCCCAAGCTNNNNNNNNNNNNNNNNNNNNNAG
AGCCCGACTACGAGTCCGAGGTCTACGAGGCGGCGGCCGGGGACGCGGTGGCGGTAGCGCCGGCGCCCGCTGCGGCCGTGGAGCCCGCCGAGTTGGATTT
CGGAGCCGGCGAGGGCCACCACCTGCAGCACATCAGTGACCGAGAGATGC
>NM_001039493
CGTGAACCTAACTAAAGATGAAAAGCAGTTCGTGCACCTATCCAAAGATGACAAGCAGTTCATTCCTATGTTTGGAAAGCATTATTTCTGAGAAATTCTC
TTATTCTTAGCAACTGCTGCTAGCTGGCCCTGCCCTGGTAGGTTCCAAGTGACAGTTTTAACTGCAAACATCCTCGGTCTTGGGAAGAACGTGGAAGGGA
CCAAGCCTGGGATAAAGGCTGTAAAGCAAACAATAAGATAAGGAGGTCAGGCCCCGCCCGACCGCCTGCTCCTCCCGTAGGAGGGACCGGTCCTCACCGG
CTGGAACTCTGTGTAATCGGATCCTGTTGCCGGGCTGCCGCGGGGAAGCT
>NM_027582
CACTAAATTCAAGGCTCCAAGCCCTAGTGGAGCTGGGGACTTCCCAATAGATAAACAGCTTCTATTAAACAGAAACAGTTGTTTCAGCCCAGACATCTCA
AGGACAACTTCTCCATCTTGCTGGCAGGGTCAAACTAAGCTCATGTTCCAAGGCCCAGAAACCTACTCCCAACCTGATTGGTGAAAACTCCCTTGCTCAA
TCCCTTATGTCAAATATGATTGGACATGGCTACAGCCCACCCCACTCCCCCTTGCTTTATGATTTCATCCTTTAAATATGCTGCACAATGTCCCTTCAGT
TCCTGACTCTGTTCTGCAGCCCTGATTGATTAGTAGCAGCTTGGTTACAA
>NM_007777
GCTAAAACATTTCGCTACAAATGTTAACGAGTTAAGCAACTTTGCTCTACATCAGTTTTTCCGAAATCAGCTTCATTTAAAGGCTGGAGCCGCGTCAAGT
GACCCTCTTAGCCGGGTCAGTGATTCGTCATCCATTCGAAAGCTCTGGAGAGTCTAAGAGAAAACATACAATAACCCACACCTCCCCCATAGTCATTATA
TAGAAAAGAGAGAGAGAAAAAATGCCCTGTCCCCCCGCGGGCCCCTTTTGTGCCGTTCCTGCCAACGCAGCAGACCTCCTGCTATATAGACCCTGCTCCC
AGCCCCACACACTCAACAGCACTATCCCATCCGACCTGCCAACACCAGCC
>NM_007776
CAAAGAAGAATGTGGTCTATCGATGAAATGGCTGAAGCCCTGCTTCTATTATTAAATAAACAATGTGCCAAATTACTTTTTTTTTTTTCAAACAATCTCA
TTAGCATCAGCTAGTGATCACAACCTGAATACTCCAGAGTGAATAGAACCAAAGCCCACAATGAATCCCGTGGGCTATGACAGCAAAGAGAAAAGAGGAG
AACATGAACGTGCCCTGCCCCCACGCGGGCCTCTTTTGTGCCGTTCCTGCCAACGCAGCAGACCTCCTGCTATATAGACCCTGCTCCCAGCCCCACACAC
TCAACAGCACCATCCCATCCGACCTGCCAACACCAGCCATGGGGAAGGTG
>NM_007775
NCCAGATTTACCAAGTATAATGGAATCAAAATGTAGGGACATGGACTGCAGGTCAAAAGTTCAAGCTGATGTGCTGATAAATTTAAAAAACACTAAGAAT
CTGAATAAAGCAACACTGAGCAGCTCATCTAGGACAGCGTTGGAACACACCAGAGAACCAGGCGAATCTACAGTCACCGCCACTGAATGCATCACTTAAT
AGAGATCCATGAAATTCCCTCAGCCCGAGGGCCCCTTTTGTGCAGTTCCGCTAACGCAGCAACCCTCCTGCTATATAGACCAGCCACTCTCTGGCTGGAC
ACTGAACTCACCACGGGTCAGCCAGCCATGGGGAAGGTGAGCAGAACGCA
>NM_144761
GCCGAGTAAGCTATAAAATAAACGCACAGAATCAGAGCTTCGCTCATTCTTTTGCAAAACAAGAGCAAAGACTTTTCTCATTGATGGCAACAACACAACA
GCTTTAGTGAATTAGAGCAACCCGAACCTACCAGAAAGAATGAGAGTAAACCATTCAGCCAACCCCAATGAGCAGAGGGAGGGAGAGAGCTCTCCGAGCT
TGCAAATCCCCTTACTCACCGAAATGGGCCCCTTTGTGTGATTTCCTGTGGAGGCAGCAGTCATGACAGCTATATATACCAGGGGAGCTCCCCTAGAGTC
TCACAGCTCCCAGGGCATCTCTTACTCTCAGCGAGATGGGAAAGGTAAGT
>NM_007774
TGCAAAATGCTGGGTGCATAATGCATTTCGAGCGCGCTGCATAGGGTGAGAAGCGCGCCCTTTGTCTCCAAGGTCATAATGGCTCTGCTGACTTGAATTC
CTTTCACTGAGATAGTGAGGACAACTCGAAAATGCCAGAGAGAACGAGAGCCCCCTACCCCATGATCCCAAATGACAAAGCGCGAGGACACAGAAATCCC
CTTACACATCCCCCCAGGCCCCTTTTGTGTGGTTCTTGCCAACACAGCAGCCATCCTGCTGTATATATATCAGCTGCCACTCCTGTCCCCATCATACTCA
ACACTGACCATTTGCTGTCAACAACGATGGGAAAGGTGAGCCAAAGGAGA
>NM_001285882
NNNNNNNNNNNNNNNNNNNNNNNNNNNNNNNNNNNNNNNNNNNNNNNNNNNNNNNNNNNNNNNNNNNNNNNNNNNNNNNNNNNNNNNNNNNNNNNTGCAC
AGGCAAAAATAAGTTAGTTACTAAGCTTATTTTTTAATTAAAACTCGAAAGGAATGATATCTCAGATGGGCACAAGGTTCAGGGCTAGCCTCCAGATCAC
TTTCTGCCTAGAACTTGCTGGGTAAGAGGTCTGAATTCTGGATGGTCTTGGATCCCTTCCACAGCCTCAAACTCCATGACTGGTATTTGTAGCAACAGCA
TCCCTAATCCACATCCCCTCTGATTTGCTGCTGTAGTTTCTGGGCTTGCA
>NM_175293
NNNNNNNNNNNNNNNNNNNNNNNNNNNNNNNNNNNNNNNNNNNNNNNNNNNNNNNNNNNNNNNNNNNNNNNNNNNNNNNNNNNNNNNNNNNNNNNTGCAC
AGGCAAAAATAAGTTAGTTACTAAGCTTATTTTTTAATTAAAACTCGAAAGGAATGATATCTCAGATGGGCACAAGGTTCAGGGCTAGCCTCCAGATCAC
TTTCTGCCTAGAACTTGCTGGGTAAGAGGTCTGAATTCTGGATGGTCTTGGATCCCTTCCACAGCCTCAAACTCCATGACTGGTATTTGTAGCAACAGCA
TCCCTAATCCACATCCCCTCTGATTTGCTGCTGTAGTTTCTGGGCTTGCA
>NM_001285881
NNNNNNNNNNNNNNNNNNNNNNNNNNNNNNNNNNNNNNNNNNNNNNNNNNNNNNNNNNNNNNNNNNNNNNNNNNNNNNNNNNNNNNNNNNNNNNNTGCAC
AGGCAAAAATAAGTTAGTTACTAAGCTTATTTTTTAATTAAAACTCGAAAGGAATGATATCTCAGATGGGCACAAGGTTCAGGGCTAGCCTCCAGATCAC
TTTCTGCCTAGAACTTGCTGGGTAAGAGGTCTGAATTCTGGATGGTCTTGGATCCCTTCCACAGCCTCAAACTCCATGACTGGTATTTGTAGCAACAGCA
TCCCTAATCCACATCCCCTCTGATTTGCTGCTGTAGTTTCTGGGCTTGCA
>NM_010497
GGAGGGCTCCCTCTTTTGTACCTTTTGCAGAGAACCTGGATACTCAACGCTGGGATTCCTAGATTGTTGCGGAGCCCAGAACACTCGGTCTCGGCGCTTC
CGATAGCCTGTCAGTAGGTGGCGTCCTCGCTCCTCAACTGCAGGGTGTTCCCGAGGAATCTCCGCGGCGTGGCAGTCCCATCCCCCACCGGGAACAGCGG
ACCGCTGCATCCCAGACTTAATCTCAATCTATGCCTCGGCCCACCCCACAAAGTCGGAGGCGGCGAATGGCGTCGTGGAGGGGGCGGGGCTTCGGGAGGT
GGGCTGAGGGGGTGGGGCCTGGGAGGAGACAAAGCCGGGAAGAGTTAAAC
>NM_001111320
CCACTCTCGGCCGGGAAGCCGAGGCCAAGCACAGCGCCGGCTTTCTCAGGCAGCCGGCGGTCGCGCCGAGAAGCCCAGAGGCTTACGCGGTAACTGCGGC
TTCTCGCTTCCGCCTACCACCTCAAGGCTCCGCCCAGTACCCCTTCTAACCAATCATCAACCGGCTCCAAGGGCCGGCTCCGCCTACTTTTCTCCGCCCT
CTAGACCTTCCGATCAGATGTTCAGGCTGAAAGAATCCAACCCAGAGAGTATCGTTCTAGACCCCCCCCCCCCTCCCCCCAGAGGACTTAACGCTGCCTC
AGCCATCCTGAAGGAAGCGGGGAGGACGGTGCATGTGAGCATCACGCGCG
>NM_139270
TCAAAATGCTATTTCTCATTAGTAATTTGTGTGNNNNNNNNNNNNNNNNNNNNNNNNNNNNNNNNNNNNCCCTCCCATATCTGCCATATCATTGTAGTGA
GGAGAAAATGAATCGGAGAACTTGTGCTGTGGGTAGCTGCAGAGACTAACCCTACAGGTCTCAGGAAGCCTTTATCACACTGGCATCTTGGTGGCAGATG
GTCAGTGCGCATCTGGGCAGGAGGAAAGTTTTGGGCCATTCCTCTGAGGACTTAGGGCATTCCCAGAGATGGCTTGGGGACTCAGAGCCCAGTGCAGCGA
AGCAGACACACCGAGAGTCAAGCCTGGCTGCAGCCCTGCTTCGGGATCGC
>NM_027010
AACTACAATGGTTGACTAATTAAGCAACTTTATTTAATTTCAATTTCCCAGACAGGCATCATTTAAAGGCCCAAGCTACATCAAGTGACCCTTTTAATCA
GGTCAGTGATTTGTCATCCATTCGAAAGCTCTGGAGTGTCTAAGATAAAACATACAATAACCCACACCTCCCCCATAGTCATTATATAGAAAAGAGAGGG
AAAAAAAGTGCCCTGTCCCACTGCGGGCCCCTTTTGTGCTGTTCCTGCCAACACAGCAGACCTCCTGCTATATAGACCCTGCTCCCAGCCCCACACACTC
AACAGCACCATCCCATCTGACCTGCCAACACCAGCCATGGGGAAGGTGAG
>NM_008632
GGGAAGGAAGGAGCCAAGTCTCCACTGCCCTCGCCGCCCTTGGCCTTGGCTGGGCGGGGCTCTCTGGGGCTCCAAGGCTGGCTGTCCCCGCGGGGCGGGC
TGCTGGCTGCGGCAGGAGGCGGGGCCCGGCGCTCCCCCTCCCCTACACTGCGACGGTGGCAGCTTAGCNNNNNNNNNNNNNNNNNNNNNNNNNNNNNNNN
NNNNNNNNNNNNNNNNNNNNNNNNNNNNNNNNNNNNNNNNNNNNNNNNNNNNNNNNNNNNNNNNNNNNNNNNNNNNNNNCTCTCGGCGGTGGAGGCGGCG
GCGGCAGCAGCATCCTCTCTACCTCCGCTTCCCTACGGCCTCTTTCTCTT
>NM_175510
CTGTCCACAGTGGGAGGTGCTGAAAGCANNNNNNNNNNNNNNNNNNNNNNNNNTCTGCTCCGAGCGCCCCCCTCCGCGCCGCGCCGCTCCTCCGGCCCTC
CCCTCCTCCATCAGCCATGTTCCGCGCGCGGGGAGGGCTGGGGGAAGGGGCGAGAGCCGGGGGCCGGCGGCGAGGAGAGCCGCCTCTGCCTCGGGGAAGG
AGGGGATGAGAGCTGGGGGGAGCAGCGCGACGAGGAGGCGGCGGCGGCCGGCGAGGAACCCGCGCTGGGTTCTGCGGTAGGACTCCCGGGAGCCACCATC
ATGGTGAAGAGGAAGAGCTCCGAGGGCCAGGAGCAGGACGGCGGCCGCGG
>NM_025683
ATCAACCCGTAGAACTTCTTACATTGTACTCAATAAACTATTTTCCCTTTCAAAAGGAAAAGAAGCCAGAAGATCCTTGGAAATCCAAGACAGAAGGCAG
AAGCTCTGCACCTGGCTCCGCCCCTAGCCAGCCAGCTGACGCCCCCCCCCCAGGAGGAGGCGGGACTTCCTCGCCGCAGGGCAGCTGCTTCCGGCAGAGT
CCGGAAGAGAGTGCGAGGTGGGAGGGGGCGGAGCCAGTGCGGCGCGCCCAATCGGGACGGAGTCTTGGCTGGCCCGGGCTCTCGTGGGCTCACTCGCTCT
AGGGAACCGGCACCATGGCGTCGGGCTGCAAGATCGGCCCGTCCATCCTC
>NM_177645
TATTTTCCTGTAACAGACCTAAAGAAACCGCAGCGCCCCGCAGCACGGCCGGCGGGGTGACTTTTGCGGGCTGGCACCGGGGTGGAGAGAGCGCGGGACA
ACGGCGGCGCGGAACGCACTGGGAGCCGGCAGAGTTCGGCCACCGCGCTCAGGCTGCTTTCAGAACGCTCCCAGCGGCTTNNNNNNNNNNNNNNNNNNNN
NNNNTTTCCCCGCCGCCCGTCTCATTTGCATGGCGCGCCCCTCCCCCGCTGCCATTNNNNNNNNNNNNNNNNNNNNNTCCCCCACTCCCCTCCCTCCGCC
GTAGGGTTCCGTCCCCCGAGCGCCCGGAGCTGCGGGCAGCGGGCGGACTG
>NM_007381
AACCAAAACAAACAAAAAACCCAAACCAAATCAGCACAATCCTTTACAGTGAGTACTCATACATTTATCGACATTCAGAGAGCTTTCCGAAGTTAGAAAA
TTAACTCCATGCACCTTTCAGTGCGGGGGTGGGACGACTCTCCAGGGAACCCTCGCTCAGCCCTGCAGCCGGGAGGGGAGGGCGCACGGGGCGTCGCGCA
GAGCCTGGCGCAGACCCCGCCCGAGCTGGCGGCACCGCCCTGCGGCCCGCAGTTGGCTGTCCCCGAGNNNNNNNNNNNNNNNNNNNNNNNNNNNNNNNNN
NNNNNNNNNNNNNNNNNNNNNNNNNNNNNNNNNNNNNNNNNNNNNNNNNN
>NM_001113387
ATATATCAGAAGCCCGAGCCCTAGATGACCCCAAGTTTTCCACGAGCAAAGAAATGTCTTAAGGAGGACAGTTGCAGGGAACATCTCAGAGATAAAGACC
ATAAAAGTACTGACAGGCTTCAGTCTCACCAGGGCTGTTCACGTCTAGATGCTGGTTTCCTAAAAATAGCCCCAGGGTACATGTCTCTCTTTCCCTTTGC
CCTAAGAAAGCTAAAGAACTCCTCCAGGAGGAGTGGCAACTGCCCTGTGAAATCTGATGCTAGATATGAGGTCAGTTTGCCCAGAAATAAAAGGAAGCCA
GAGAGAGGTTAAGACTCCACTCAGGGATTGGAGCTGCCTTCAGTTTATCC
>NM_021285
AGGAAGTGGAAAAAAGAAAAAGAAGACTTACAGCTTCAACAGAACTGTAATTCTACCAAGAAAAAGGTACGTCTGTCAGCTGTCACCAAACCAACCATGA
CTGGCTTTGTCATGCTTCTTTCTTCTTTACAGATAGGGGTGGAGGGAAAAAAAAAAGCAAGAGGCGGTCAAAAAACTTGAGGAAGCCCTGACCCTTTAGA
TTCCATTTATAGTCTGAGCCGGAATGCCACCCCCCTGGACAGGCAAACCGTCCAATCCAGCCGCGTGTGTCAAGGTTCTATTAGGCACTAAGGGAAATAT
ATATGCATGCCCTTATACCATTTAACACTCTGGGTCCACCCTCCAGACGC
>NM_001190984
GACTTCGGTGTGTAGACTTGAAAACGGTCCTTTCCCTTTGCAGGGAAAGGGGACTTCGAACTCCTGGAATCTAGAACTGAACTTTCTTTAACAAGGTGTT
TATAAACGAGTGTCGGAAACCTGGAGCCCCACCACCGCTGCCCACCGGGAAAGCATCAGAAAGTGCGTTGTGTCTTTAAGAACTTGAAGGTGGGAGGCGG
GCCTCTGCCTTCTCGTGCCCGTTGATTGGCCAGGCCTACAGGAAGTGGGCGGTAAACGCGCCGCATCTGTTATTGTCGCCGCTGCGCGGTTTGCGGAGCC
GCTGGAGAGGCGTGCGGGTTCCATCATCTCCGTGTGCTCCCCACTCGTGG
>NM_021295
AGTTAAGACTTCAGTGTGTAATTTCAGTTTGTAGTTAAGACTTCGGTGTGTAGACTTGAAAACGGTCCTTTCCCTTTGCAGGGAAAGGGGACTTCGAACT
CCTGGAATCTAGAACTGAACTTTCTTTAACAAGGTGTTTATAAACGAGTGTCGGAAACCTGGAGCCCCACCACCGCTGCCCACCGGGAAAGCATCAGAAA
GTGCGTTGTGTCTTTAAGAACTTGAAGGTGGGAGGCGGGCCTCTGCCTTCTCGTGCCCGTTGATTGGCCAGGCCTACAGGAAGTGGGCGGTAAACGCGCC
GCATCTGTTATTGTCGCCGCTGCGCGGTTTGCGGAGCCGCTGGAGAGGCG
>NM_001190985
AGTTAAGACTTCAGTGTGTAATTTCAGTTTGTAGTTAAGACTTCGGTGTGTAGACTTGAAAACGGTCCTTTCCCTTTGCAGGGAAAGGGGACTTCGAACT
CCTGGAATCTAGAACTGAACTTTCTTTAACAAGGTGTTTATAAACGAGTGTCGGAAACCTGGAGCCCCACCACCGCTGCCCACCGGGAAAGCATCAGAAA
GTGCGTTGTGTCTTTAAGAACTTGAAGGTGGGAGGCGGGCCTCTGCCTTCTCGTGCCCGTTGATTGGCCAGGCCTACAGGAAGTGGGCGGTAAACGCGCC
GCATCTGTTATTGTCGCCGCTGCGCGGTTTGCGGAGCCGCTGGAGAGGCG
>NM_001080809
TTAGCAAAGTGTTTGATCTTTTGCATTATTAGCAAGGTACTGCCCTTTGAAGAAGGAGTACACCTAAGGCTGTTTACCATGCCTGGGTCATGTTATTCAG
CTACATAAGCAACTCCTTTGATGGCTAGCTTGCTTGCTACAGCAGTATCATGATTTCCACAGGAGAAGGTGCCACTTGTTATGTTGCAATTTGTATGACA
TGTCCATTGGAACATCTCTGGACATCAGCTTGGGAGGAGGGGCTAAGGAAAGGAGGAGCTGTAGATAGGTTATTTAATGGCAGAATGAATGGGGAGTCAA
AGATCGCTGTGCAGTCAGCCTACAGCCTCAACTGTACTGTCGCCACACAG
>NM_010154
AATGGCTGGACAAGTGTGAGGAAAGCTGACAGTGGAAAAAAAGGGGGACAGGATCGGGGAGAAGCAAAGAAGCAACACCCCCTCCTTTTCCCTCCAGATT
TGGACAGGAGGTGCAAGGAGACTGAAGAGAGAGCTGAACATAGCCCGGTTTTGGGGGGAGAGGCCGGAACCCCGCCGCCTCTTTGCAATCAACTTTTTTT
GGAAGCCTTTATTCCCTCTTTCTTTTTATTGTTGACCAACCAGTGAGGANNNNNNNNNNNNNNNNNNNNNNNNNNNNNNNNNNNNNNNNNNNNGAGGATC
ACTCCGGGAACTAGCTGTACGTTGTGCTCGGAGCACCAGCCGCACAGTCG
>NM_011770
TTAAGGAACCGGTGGATCAAGTTTTTTCTCTTCTCGTTAATCGCATTGCTGTAGCACTGACCTCTCTCTCTTTCTCTCCCTCCCTCCCTGTCNNNNNNNN
NNNNNNNNNNNNNNNCCTCTTTCCTGAAAGTACGTGGTGCCATTCCTGAGTGACTTTTCCTACTAGACCATCCCAAAGNNNNNNNNNNNNNNNNNNNNNN
NNNNNNNNNNNNNNNNNNNNNNNNNNNNNNNNNNNNNNNNNNNNNNTTGGGGGGGAGTGTTCCTTCTCTCTCATTTCTTGGTTTTGTTTATCAGCCGATC
TGTTTGCTGGATTCGGTCTTGGAATGACCCACCTGTAAAGTGCTTTCCCT
>NM_001271533
AATGGCGTTANNNNNNNNNNNNNNNNNNNNNNNNNNNNNNNNNNNNNNNNNNNNNNNNNNNNNNNNNNNNNNNNNNNNNNAATGAAAACAAAAACACCCA
AACAAGTAGCTTGTGTAAATGTAATATGAGTCCCTGGTTCTGGGCTTCAGGTCTGCAGTCCAAGCTTCCTGGGGCGTCTGGGGTAACTAGGCAACGCGTT
GCCGTAGTAACTGCGGACGCGCAGAGGGCTTGACCGGGGCCTTTTGGTGCCCCGCTGGTCGGGGTGAGGGGTCCCGGGTTCTCGCGAGAGTCGCGACGCC
AGTCGGAGGGGCACCGAGGGGCGCAGTTGCAAGCATGGCTGCTCCGTCTG
>NM_025728
NNNNNNNNNNNNNNNNNNNNNNNNNNNNNNNNNNNNNNNNNNNNTCCTTTTCTGTTATTTCTCTGTCTTCTACTCTTGAGCTCATAGATCAGTCTTTATT
CCGTGTGGGATGCAGCGGTTCATTCCTGGTCAATGACCCTCAATTATCCTCCCCTTCTCCTTCCCTGGGGCATCTCTTTTAAACCCATTGCTTTGGTTCT
TGACTGTATGGGCCTCTTTTGTCAGTTGGCCAAGGGGGAGCGTGAAGGCTCGAGCTGAGACTTAAAATGTCTCGAGCTGAGATTTAAAATCAGCTCAACC
GCCTTTATTTCTCCCGGATGTTAACTCTGACACAATGAGTATGGTCAGCC
>NM_177164
GCCAAATAGAGTCAGAAAGCATACAGTTTCACAGATTCTTTGACAATGAGTGTGCTTTATATATTAGTAATAACCAACGACTGCAGATGGCTTAAATCTA
AAGGCAAGTCCCTGGAACTTTCATCTCTGCAGCCCATGCAAGAATGCATTAGATAAAATTAACATCTTTCTAATTTTTATTGTGATTTAAATGCAAATAA
GTATCTTGCATGCAGAAACTCCCCCCTCCCGACACACACCCCATGCTCGCTCTCATCAGCTGTATCAAGTGACTGCCTTAGACAACACTACAGCCTGGTC
CGCGGAAGCAGCTGGGGGTTTCGACCAAGCTGGGCTCAGAAGCCAGTTGT
>NM_007525
GCACAGTTTCAGTAAACTGAGAGGGGGTGGGAATGAAACCCATGGGGAGCCCCGCCTCTTTGAAGGCGTGGCCTGAGGCCCCGCCGCTCAGTTTCCCGCT
CAGGAAGTTTGAGCGCGCTATACCCCGCCTCCTAGGGCCACAGGCCTAGGTGACTTCTCCCCACGCCTCCTCAACCCCGCGCCTTGGCACTTTGGTTTCC
GCGGTCCGCCCTACACCTCCTGAGGGCGTGGCCTCTCAAGCCTCGCCTCTCCATTTCCGGAACTTGGACCGCATTACTAAAGCCCCGCCCTCAGGCCTTG
AGGGCGTGGCCTAAAGCCGGGTCCTTCCATCTCTGAGTTTTACCGCGTTT
>NM_175210
GATTACCGCTTTGCATCTGATTTAGTACATCCCATTAAAATGTTTAAAACACTCCAGGAGTCACTCTCTGGCCTAGGGAACCTGTAAAATCCTCAGTACC
CAGCGCCTGCCACAGCAGGGACTATGTGTAGGGAGGAAAGCAAAGGGATGCAGGACAAGTCCTACTGGCCCTTCCAGGGTCCCGCCTAATTCCTATGACG
CGTCTAGTGCAGGTGACACGTTCTCTAAGGTGTGGATAGGCAGGTAATTTCTGGAGAGTAGGAGGTGTGGGTTCACCTTTTGTTTGTTTTACAGTGGGGC
ATTATCTGAATGATACTCATTCTCTCTGGAGTGTGGACTTCGCACAAGAG
>NM_026195
GACCATAGCAGAAGGCTTCTCTAATCCTTTCTGACATCGTCAGACAGGGTCTGTTTAGTCCTCTCGCTAGTTTCCCCCAATCAGTGCTCCAGCCGCCGCG
GCCCCACCTCCCGGGACCTCAGCAGCAGCACCCCAGATGCGCGCGAACCGCGAGTCCCCACGCCCAGATCTGGGTTCGGAAAGAGGAAGCCCGCGGCTAC
AGATCCCAGGCTCCGGAGTTAGCAGCCGCCCCGCCCAGCGGCGCCTTCCACCCTAGGCTGCAGCTCACTGGAGGAGGGGCGGGACCTCGGGGTCACGTGG
GGTCGACACGCCCTGCCCACTGCTTCCTGAACCGCGGGGTCCGGCCTGCC
>NM_001276408
CTTCCTTAGGCTCCAGCCCCTCCCTCCCTTTCCTTCGAGTCTACATCACTTTACAGCCGTTTCCCATCCCTACCCCCAATCCTCCTCCCAAAAGTTTGAC
GACCGCAAAGGAAACCAGAAAGGGGAAAAAAGTTCTCTAGTCCCAGACCTGGCGGGAGATCAGCATCTCTTTTGTTCGGGGCGAACCCACCGTACCCCGT
GACGTCACCCGGACTCTGGGCCAATAGGCGCGCGGTCGGCGGCGGCTGCGGCGGCAGGAGGGGCGGGAGGAGTCGGACCGGACCCTCCTCCCCGGCGCGC
AGGGCCTCGTGGGGGGCGGGAAGGTACTGTCCCATATAAGCCTCTGCTCT
>NM_001276412
CTTCCTTAGGCTCCAGCCCCTCCCTCCCTTTCCTTCGAGTCTACATCACTTTACAGCCGTTTCCCATCCCTACCCCCAATCCTCCTCCCAAAAGTTTGAC
GACCGCAAAGGAAACCAGAAAGGGGAAAAAAGTTCTCTAGTCCCAGACCTGGCGGGAGATCAGCATCTCTTTTGTTCGGGGCGAACCCACCGTACCCCGT
GACGTCACCCGGACTCTGGGCCAATAGGCGCGCGGTCGGCGGCGGCTGCGGCGGCAGGAGGGGCGGGAGGAGTCGGACCGGACCCTCCTCCCCGGCGCGC
AGGGCCTCGTGGGGGGCGGGAAGGTACTGTCCCATATAAGCCTCTGCTCT
>NM_001276411
CTTCCTTAGGCTCCAGCCCCTCCCTCCCTTTCCTTCGAGTCTACATCACTTTACAGCCGTTTCCCATCCCTACCCCCAATCCTCCTCCCAAAAGTTTGAC
GACCGCAAAGGAAACCAGAAAGGGGAAAAAAGTTCTCTAGTCCCAGACCTGGCGGGAGATCAGCATCTCTTTTGTTCGGGGCGAACCCACCGTACCCCGT
GACGTCACCCGGACTCTGGGCCAATAGGCGCGCGGTCGGCGGCGGCTGCGGCGGCAGGAGGGGCGGGAGGAGTCGGACCGGACCCTCCTCCCCGGCGCGC
AGGGCCTCGTGGGGGGCGGGAAGGTACTGTCCCATATAAGCCTCTGCTCT
>NM_001276410
CTTCCTTAGGCTCCAGCCCCTCCCTCCCTTTCCTTCGAGTCTACATCACTTTACAGCCGTTTCCCATCCCTACCCCCAATCCTCCTCCCAAAAGTTTGAC
GACCGCAAAGGAAACCAGAAAGGGGAAAAAAGTTCTCTAGTCCCAGACCTGGCGGGAGATCAGCATCTCTTTTGTTCGGGGCGAACCCACCGTACCCCGT
GACGTCACCCGGACTCTGGGCCAATAGGCGCGCGGTCGGCGGCGGCTGCGGCGGCAGGAGGGGCGGGAGGAGTCGGACCGGACCCTCCTCCCCGGCGCGC
AGGGCCTCGTGGGGGGCGGGAAGGTACTGTCCCATATAAGCCTCTGCTCT
>NM_001276409
CTTCCTTAGGCTCCAGCCCCTCCCTCCCTTTCCTTCGAGTCTACATCACTTTACAGCCGTTTCCCATCCCTACCCCCAATCCTCCTCCCAAAAGTTTGAC
GACCGCAAAGGAAACCAGAAAGGGGAAAAAAGTTCTCTAGTCCCAGACCTGGCGGGAGATCAGCATCTCTTTTGTTCGGGGCGAACCCACCGTACCCCGT
GACGTCACCCGGACTCTGGGCCAATAGGCGCGCGGTCGGCGGCGGCTGCGGCGGCAGGAGGGGCGGGAGGAGTCGGACCGGACCCTCCTCCCCGGCGCGC
AGGGCCTCGTGGGGGGCGGGAAGGTACTGTCCCATATAAGCCTCTGCTCT
>NM_010233
CTTCCTTAGGCTCCAGCCCCTCCCTCCCTTTCCTTCGAGTCTACATCACTTTACAGCCGTTTCCCATCCCTACCCCCAATCCTCCTCCCAAAAGTTTGAC
GACCGCAAAGGAAACCAGAAAGGGGAAAAAAGTTCTCTAGTCCCAGACCTGGCGGGAGATCAGCATCTCTTTTGTTCGGGGCGAACCCACCGTACCCCGT
GACGTCACCCGGACTCTGGGCCAATAGGCGCGCGGTCGGCGGCGGCTGCGGCGGCAGGAGGGGCGGGAGGAGTCGGACCGGACCCTCCTCCCCGGCGCGC
AGGGCCTCGTGGGGGGCGGGAAGGTACTGTCCCATATAAGCCTCTGCTCT
>NM_001276413
CTTCCTTAGGCTCCAGCCCCTCCCTCCCTTTCCTTCGAGTCTACATCACTTTACAGCCGTTTCCCATCCCTACCCCCAATCCTCCTCCCAAAAGTTTGAC
GACCGCAAAGGAAACCAGAAAGGGGAAAAAAGTTCTCTAGTCCCAGACCTGGCGGGAGATCAGCATCTCTTTTGTTCGGGGCGAACCCACCGTACCCCGT
GACGTCACCCGGACTCTGGGCCAATAGGCGCGCGGTCGGCGGCGGCTGCGGCGGCAGGAGGGGCGGGAGGAGTCGGACCGGACCCTCCTCCCCGGCGCGC
AGGGCCTCGTGGGGGGCGGGAAGGTACTGTCCCATATAAGCCTCTGCTCT
>NR_040308
CTGTGGGTCCCCTCGCAGCCTGCGGGAAAAGTCCTGAGGTGGGGACGCCGGTAAGGAGATGGAAGGAGAGGACCAGAAGTTGTCCGGCTCACACCCTGGG
CTCCTTTTCTCCCCCTGTGCAGCGCAGCGGGTGCGAGCGGTTGAGCCCCAAGAGCAGAGGCTTATATGGGACAGTACCTTCCCGCCCCCCACGAGGCCCT
GCGCGCCGGGGAGGAGGGTCCGGTCCGACTCCTCCCGCCCCTCCTGCCGCCGCAGCCGCCGCCGACCGCGCGCCTATTGGCCCAGAGTCCGGGTGACGTC
ACGGGGTACGGTGGGTTCGCCCCGAACAAAAGAGATGCTGATCTCCCGCC
>NR_027659
TCTTTCTCGGAAACCTCCCTGCATTGATTGAGTCTTTTAAATAGTAACTCAACCTCTCTATTGCTACACACCACCACTCCCTGTCCCTCTGGAGGGCCAC
TGGTCCTGCCACATTGGACTCAGCTGTCAGCTGCAGAAGCCCACAAACACTGGGCATGTTACCTAAGCAGAACCCTGCAAAGTTCCAAGCCAGGCTCATG
ACTCAGTGGGGGAAGCAGTGTTTCTCCCTGAATCAGCCCCAGCCAGGCCACATCTGAGGCTTAGCCCAGCCAAGAGTCCAGCCACTGCCCAGCTGCCTGT
GGACACACGGGCCCTGTGCTGTCTCAGCTGAGAGGTCCCCATCTACTGAC
>NR_040454
CAAAAACACAGAACCAACTCACAAGCAAGCAAATGAAAAACAATACTGTCTTACACTAGTCATTGCGTTTCATTAGAATTTTCAGGGCTCCAGACCTAGG
ATTTAGAGGTCACGTGTTAAAGATTAGGAGAAGAGTTAAATGCTCAAAACCCACGGACTTCCAAGGGCCACTTGAAGCTTGCAGCCCGTCTAGGAGTTCC
ATCTTACTGGACCACCTCTGAGGAGATGTGGTACACTAGTGGGCAGTTGGTTCTGTTGGAGATCTGAGGAGCAGCCCCCCCCCCCCAATGCTAAGTCTTC
AGTCCTGCATACTGGGAAGGGTGGGATGCAGGAATGGAGTCCAGAGGCTC
>NM_001005423
GTAATTTACAAAAATAAATCTCTTGTAATATAACAGTTGTAGAACTCACAAGCGGTTGCTTTTTTTTTTTCCCCTAAGAGTGTTCAAGGGCTGGAAGTTT
GAAAAAATAAAAAAACTTTTACAAAGCGTGTATTGTGGGAGACCATTTCCTTTGCAGAGAAGCCAATTAAAAGGACAGTTGGGTTCGGCCACGCGCAGCA
GACCCCTGCTGCTCAGCGGTCACCTCCGGGGTTCTGCGGGGCGCCTGGAGCGCGCTCGCTCCCTAGAGGGCAGCCGTGGGCGTCGCAGGACGCATGCGCT
CGGGCGGCACCCGGGGAATTAAAAGAGAGAGGGAAAAGCTCCCGCGGCAA
>NM_023523
GCCCCAAGGATTGGATTTTCAGAACAGAAAATATCCTTCCCATTTCGTTCTTTCTCACTCTCTTTTCATTCCTCTGTCGTTTCCCCCCAATGTCACCGAC
ATTTAAAAATAAATATGAAAAAAATCGAACGAGGAGTCTCACCCACACCTTCACTGGGACCCAGGAGGGAAGCTGAGGATGCAGACGGCTGCGGGCGGCC
GCCAGGAGCGGTCCAGCTCTGGGAGGAGGCCTAGCGCGCCGCGANNNNNNNNNNNNNNNNNNNNNNNNNNNNNNACCACGCGGACTTAGGGGCGGGGTCT
GTTTGGTTACGTGGCCAAGGACTGCTACTAATAGAGCTACTTCTGAGGAA
>NM_009533
NNNNNNNNNNNNNNNNNNNNNNNNNNNNNNNNNNCTATTTACTTTTTTACTATTAAACTTGNNNNNNNNNNNNNNNNNNNNNNCTTATTGTGATGTGTGG
GANNNNNNNNNNNNNNNNNNNNNNNNNNNNNNNNNNNNNNNNNNNNNNNNNNNNNNNNNNNNNNNNNNNNNNNNNNNNNNNNNNNNNNNNNNNNNNNNNN
NNNNNNNNNNNNNNNNNNNNNNNNNNNNNNAGTACTGACTGGCTTTTAGCGGCTCAGAGAACAAAGCCTTGCCTAAGGAGGCAGGGAGAGAATTCTGCGC
ATGCTCAGAGCCCATGGCTTCCCCGCCTTGCACGCGGGACGTCTGGATCT
>NM_001045533
CAAGCTGGAGCCAAGTGCCGTCTGTCTGACCATCTCGACCACACCGTCTCTATTCCTCCTCCCCACCTTCAGCTTACACCGCAAACAAGCCTTACCTCGG
TGCATCTGGGAGAGGTAGCAACAGCAAGCGAGCCTAGCCAGCCAGAGGCAGCCGGAGGAAGGAGGGGCGGCGTGGGGGTGGGAGCAAAGAGCGGGCCGAG
GCCGCCCAAGGTGGGGGGAGCGGGGGCAGAGCTGTCGACAGGACCTGACAGCCGCCCTCCTCCACCCCCACCCACCAGAAGCACTCTTTCCTGATTATCC
GAGAACTGAATTGTTCCATTAGTATTATTTTATTTTTTATTCTCCCCATC
>NM_018817
CCAGGAAAATCTTTATTAAGTATCAAATCAATCTGGCTGTCTGACATGTCTGGAGACACCCCTGACACTGAACGCTCAGCCTTCCTTACGCCTGATTAAA
TGTTTGGAGAAACTGAGAGCTACAACTCCCAGGGTGCACCACACCTTGACCCGCCCACAACGTTACGCCTCTCAAATTCACCAACCTCCAATGGGCAGGC
TTTCCGATTCAAACTACAAACCCCAGAAGGCCCTACACCAAGTGTACTATCACCCACAATTTATGACCGGGATCTGCGGCCGTACTGGCTGTTGGGAAAT
GTAGTTCGACGGTGGCCGAGCCATTCAAATGCCAATGGCCCGCTCCAAGA
>NM_176980
GTGGGGCTGAGTTGAGATCTAGAGAGAGAGGTTAGAGCATTTGTTCTCATGGGGTCAACCTCTGGACTGTGGCCATCGGGCACATTCTCGGCCTAAGGTG
CAACCTGCATGTGGGAGGCCCTAGGACAGCTTTAGCCGGCTCAGGGGTTTCCCAGGAGTTCAAACCAACTTTAGCCCTCAGCTAAAGGCCTTCCCAGCTT
CCCTGAGCATCTCCTGCGCTTCAGTTCTGGTGAGGCGGGGCTTCTTTGAGCGTCAGTTGTGAGGCGGGGCTTTCCTGAGTGTCTCGTGCGCTTCAGTTGT
GAGAAGGTTCAGGACAGTCGAGAAGCCATTCCAAGCAAAGGCTGTCTCTT
>NM_009084
CCCGGCCTGGCGATTTTCCGAAGTATAATATAGTGGGAAGGCAATGCGCCTCAGTCACAAACGTCGCGCTTTAAACACTTAAAGGCAAGCCACCTAAAAC
CCGTCTCTTCGCGAGCAGAACGCAAGAAATCGCATCTGCTCTGCAGAACTTTGGTTATGTGTAAGCTAAGAAGGATGTGCTTCCAGCTCGTGAACCACTT
CTGCGCATCTATGCATTTCTCAGTGGAGACAGCGAATAAACCGCCAGAACACCGAGTTCACTTCCGAGAGAGGAGGTCGCGTCACTTCCGCTCGCCGGTC
TAAAACCGCGCATGCGCATTGCGTCCCTTCCTCTTCGGACTTGGGCTTGG
>NM_008342
CACTCCACGCCGATTCTACCCACGCTTGCAAGTTATTCTTACTCTCCCGGAGCGGACAAACCCAGGCTGAAGGGAGCAAAGTCCTAACCAGGGAAGAACA
GAGGGGTCCGCTTGAATCCCCTAGGAACGTAGGGTGGGCGAGTGGGCGTGTGCACAAGCACGTGCCCTCACGCAAGAGTNNNNNNNNNNNNNNNNNNNNN
NNNNNNNNNNNNNNNNNNNNGGGAAGGGAGTGGTCTCCATAAGGGGGAGGGGAGAAGGCAGGGGGGCGGGGAGAAGCAGGCTTTTTAGGACCCGGCAGAG
GCGGGGGAGGAGAAAGAAGGCAAGGAGGCGTCTCCCGCATTCGTCTGGGC
>NM_010518
TCCACCTTCTCCCTACTCTCCTCTGTAGCTCGCCTGTCTTCGCCCCCCCCCCAAAGCCCTTTCCGTACATTCCGTGAGGAGGAGGGCTCTGTGTAGGGAG
CGAAGGGGAGCCCCCGTGTCTAGAAGGCCTCTCTTCCCCACCCCCACCCCGTGTGAGTTTGCGCTGCAAAGCTCCTTGGCATCCTTGCATGGGTTGGGTG
TTGGGGAGCTCAAATTGCAGCTACAACTGGCTGGCAGCCAGGGGCCGTCTATTTAAAAGCGCCTGCTCGACCAGAGCCCGCAGTCTCTTTGGAAACTTCT
AAAAGAGCTAGGAAAGAGCTGCAAAGCTGTTTGGGCTTTTTTCCCCCTTT
>NM_009407
AGTGACTTTCAAGTTCCCTACAGGCAAGAAACATACTTTAATGACCACGGCTAAAGCACTTTCCAGGCCAAGCCACAGGAGTGGAGGAAGTTAGATGTTT
AGTACCTGTCTGAAAAGCCTTCTTTAACCTAAAAAGGGGACCAAACCTGCATTGAAGAGGCTGCTTCCTTAATACTTAGGTACCAGCAAGGTGTAGCAAA
GGTTAGTGATGTCACAAGAGAGCTGCACCCGGCTGCTAAGCCACACCCCTTTGTGCTCACAATGGCTAAGGCCTTAAATACATGGACTCCCGGCCCTGCC
GGCCTTGCAAAGCCCCTCATTTCGGCAGAAAGTACCATGTCGACCAGCCG
>NR_038002
TTAAGAATTCAATATTTTTTCAAGTTCCTGATCAAGAACTTTCTAGAATCATGCTTATCTAAAATGCCAGACTTGTGCTTGAAAGGCCCACCGGGGGTTT
TACTTGGTTGCAATCATTCATATAAAGTTCCTATGTGAACACTGATGAGAGGACTCAAAAGTATTTGCTTGACTTTAGTGAAATATCCCCCTTCTTCCCC
AGTCACCCAAGCAAGCTCTCACGCTGGCTCTCAGCCTTTGTGACAATGTGTCTTCAGTCATCAGGCCCTCTCTAGGAGAGTCCGTGTCACAGACTCTTAT
AAAGGGAGGATGGCTGGACTGATGTGGACTGATGGACTTGGGGTGAGGGA
>NR_040605
AAAAGACTTATCCACTTCAGAAGCAAAGTTTCTAAGTTGAAAAGACACTGGAGGTGGGATTCGCCTTAGATGCGCCGGACCACATAAATGCTTTGGTGTG
TTCCTATAAAGGTCTACTTTCTAACTCGTTTCAATGTACATGGAGAAATCATGGAAGACAGTGGCCCTTGGTAGATGCTCTCAGCTTTTCACTTTGCAAA
AATAGTTTGCTGCACCCTCTCTTAGGAAAATGAATTAGGTTGTCAACAGGCTCAGCCTCCTTGGGAAGAAAGGAATTTTAACAACCATTGCTGTTCAAGC
ATACCCCTGAGGCTCTCAGAGTGTTCACCTGCATCTGCGCTCCTCCCCCA
>NR_003202
ATAATCCAGTCTTACTGACACAATCATTTCCATGTAAGAAGCCACACCTGCCAAACTCAGAAAAACAGATCCTTTGTGATTTTTCCTGGAGCCCCAGCAT
CGGGGAGCTGCCAGGGGGAAGGAAATGAATGCCCTTTTCAGTCCTCTTTAATTTCTTGGCCCCATATTCATCAAGATACTGAACATTTTCAGAAGGGGTC
GGCTTCTTCCCGTCATTCTCTACCCCAGACCTTTTGCTCTCTAGAAGCTATTTAATGAGACATAACCAAGTTCAATTTTCCCTGAAATACCAACTGGGTT
TGTCTTTGAACTTCACTCCCAGGCTCAGGTCTCTAGTTTCTTGTTTAACG
>NR_105769
CTTACTGGTTTCAGTACTTGAAGGAGGGTCCACCTGGCTGCCTTTCTGGGGAAGCCTTAACAACCGAGACCACAATTGGTAGGATCAGCTCCCATGTTCC
AGAGAAGTATAAAGAGCATACAGGTTCACATTTTGTTCAACAAACACAGAAGCAAACCGCATATAGCCAAGAAACTAGAGTGGCATAAGATTCCTTACCT
ATAGGAAAACAGCGAGCATGCTCAGTTCTGTACACTCCCGAGCAGGCTCAGTTTAAGGTGGCCACTTAAGAAGGAAAGATGCCAGCTGAATTTCTGGCCT
TAGCGTTGCTCAGGGAGCACATGTAGGAAAGCTGAAATGGAGGACGGAAC
>NR_045311
ACAAATCTGGGCCCATTTTTCTGATGTGTCAGTCAGCTTATAGGTAGCCATTTTGTCCTCTATGNNNNNNNNNNNNNNNNNNNNNNNNNNNNNNNNNNNN
NNNNNNNNNNNNNNNNNNNNNNNNNNNNNNNNNNNNNNNNNNNNNNNNNNNNNNNNNNNNNNNNNNNNNNNNNNNNNNNNNNNNNNNNNNNNNNNNNNNN
NNNNNNNNNNNNNNNNNNNNNNNNNNNNNNNNNNNNNNNNNNNNNNNNNNNNNNNNNNNNNNNNNNNNNNNNNNNNNNNNNNNNNNNNNNNNNNNNNNNN
NNNNNNNNNNNNNNNNNNNNNNNNNNNNNNNNNNNNNNNNNNNNNNNNNN
>NM_001170641
GTCCAGTGACAGAAGAGACAACTCGAGAAAAGGAGCCCACTAGCGCTTCTGTCAGCCCCTTTCCGCCATCTACTGGCAACAAGACAGAAAGACAGGAGCA
GGTGCCCGGGAAAGGAAGCCCCTGCCGGTGTTGTGTTTTGCCACCAACTGGCCTCATGCCAGATGACTTTGAGGAAGCCACCCATTCTGCCTCAGTGCCC
TGATCTTTCTCTACCACTTCTCCCTGGCCAGGGTTGGTCCAGCCCCCTTCAGGCTGGGCTGAGTCACTCCCCAGGCAGGAGAGCTGGAAAAGACTGTGCA
GAGCCCACAGTCACAAGGGACATACTCAGGCTACAGAATCCTGCCCACAT
>NM_009909
AGTGCTAACGCAAGTTCAGCCAGGTCCATCTGCAGGGTCTGGGACATCCACATCTTCCTTGTTAAAAAGGAGGCATAGGCTGGGAAGGAAGCTGACCTCT
ACCTTCAGATTGGCAGGCTCCTCTAGAAGCCATCAGAAGGCATGAAAATCCCAAGAGCTCACTTCAGAATCACCAGGTGAACCTGAGCCTGGAGCCAGAG
TCCCAGAACAGCCTAGCCATTCCTCTATAGGACACCTCCCTTGGGGGTGGGACATTTGGTCCAGAGGGCCTCCAGGACTTCCCCATCGGTAGCCCAGGTC
AGTAGTTTCCTCATCACGGCTGCCTCACTTTCTTCCAGTTCAACCAGCCC
>NM_178241
TTCTCAAGGTAATCTATTAGGAAACTTAGGGGTGGCACGTGCAGGTAAATTCAAGAAACTGAAGATGGTAGAAGTGATCATCTATGGAGGGAAGGAGTTA
GAGAGAACACCCTTAACTGCAGGGTCACCCTGCTAAGCCTACGGAACTCAGAATCTCTGATACTGCCGGGCCCCATGACTTCATCTGTACCCAAATGCAG
ATGTGGGCGGGGCTCTAGGGGGAGGTGTGGTTTCTCCCTCTTTCTTTTATTCATCCAGTCCCTTCGGTTGTTTGATCATTCTGTTTCCTGAGCTGCAGGC
TCCTCCCGCACACAAGGAACGGACCCAGCTGGTGCCTCAGGTAGGACGCC
>NR_035449
ATCATGCTTTGCGCTGCCACATCCTCCCACCAGCACTCGCTGAAGCATCTTTAACCGGAAGCACACAAGGCTTTCCTCCAAGATGATTGACAGGTATTGT
GTGCTAGTGACCAAAGGAGGGGCCGGCCCTATCAGGAGGATCAGTGTGCTTTGTACTAGGAGAAAAAAGCTAGGCATGACGGTGGGTGCTGAGAGCCCAG
CTCCGGAGGCTGAGGCAGGAACACTGCCCAAACTCAGGCATTCAGGGTAGGTTGGAAGGTACCTCAAGACCTCAGNNNNNNNNNNNNNNNNNNNNNNNNN
NNNNNNNNNNNNNNNNNNNNNNNNNNNNNNNNNNNNNNNNNNNNNNNNNN
>NM_029711
GAAGGGTGGAATCAGGCTTCTGGAATATTCGCGAAAGGGGCAGGTGGATTGTACGGACAACGGGGAATGACAGGTGAGCGTAGGACTCTCCTGGTCAGGA
GGAGCGGGGCGGCGTGTGGCGCATGCGCACGCATGCCCTCTGCCTGCCTCCTCACCGGGACGCGCTTGCNNNNNNNNNNNNNNNNNNNNNNNNNNNNNNN
NNNNNNNNNNNNNNNNNNNNNNNNNNNNNNNNNNNNNNNNNNNNNNNNNNNNNNNNNNNNNNNNNNNNNNNNNNNNNNNNNNNNNNNNNNNNNNATCGTC
AAGTAANNNNNNNNNNNNNNNNNNNNNNNNTCGGCAGGCGGGTTGAAGCT
>NM_174985
GCCTGAAGTGTAGCCTCTTCTAAGATAACACCAGAATTGATTTTCCAAGAAAACCCAAAAGCAAGACTTCCCTATGCAGTTGGTTTTTTTTAGTTGGNNN
NNNNNNNNNNNNNNNNNAAGTTGGCAACTGAAAAAAATCTGTATCAGAAAAAAAAGGTATGGCTCAGAGTCTGAGTCCAAAGCCTCAGTGATAATGTGCT
GTCCCCACCTGGGCAGTGACTGCAGGACCAACCTAACTCTGGCCACTCCTCCATCCAGGCATGCTTTCTGCAGCTCCGGACCCTCCATGTGCCAAGACCC
ATGATGACACCCAACAGCACTGAGCTGTCGGCCATTCCCATGGGGGTTCT
>NM_146110
CGTCGGGAATTGTAGTTTGCGTAAGGGGCCTCCCCCGCGCCTTCCGTCCTGCCTACAGAGCAAAAACTACATTTCCCAGAAGTCCGCGTAGCGGGCCCCG
GAGAACTACTCCTCCCAGGAGACCCTGGAGGCGCGCACGCTCGCTTGTTTCCCTTCAGCTGGGGGCGGAGTCATGTAAGGTGGAGCTTGGGCTCTCCCGC
CACGCCCCGGCCTGGTCATCCTAGTTCTGCCTTATGATTGGCGGCTCTGTTAGTCCACCACTGTCGCCATTGGCCCGGATGCCGTCGCTCTTTCGGCCGG
GAGTCACCTACGCCTACTTCCTCCCGGGAGGAGGGGCTCGAGTTCCGCGT
>NM_001190444
CGTCGGGAATTGTAGTTTGCGTAAGGGGCCTCCCCCGCGCCTTCCGTCCTGCCTACAGAGCAAAAACTACATTTCCCAGAAGTCCGCGTAGCGGGCCCCG
GAGAACTACTCCTCCCAGGAGACCCTGGAGGCGCGCACGCTCGCTTGTTTCCCTTCAGCTGGGGGCGGAGTCATGTAAGGTGGAGCTTGGGCTCTCCCGC
CACGCCCCGGCCTGGTCATCCTAGTTCTGCCTTATGATTGGCGGCTCTGTTAGTCCACCACTGTCGCCATTGGCCCGGATGCCGTCGCTCTTTCGGCCGG
GAGTCACCTACGCCTACTTCCTCCCGGGAGGAGGGGCTCGAGTTCCGCGT
>NM_001039509
GACTCCCGGCCGAAAGAGCGACGGCATCCGGGCCAATGGCGACAGTGGTGGACTAACAGAGCCGCCAATCATAAGGCAGAACTAGGATGACCAGGCCGGG
GCGTGGCGGGAGAGCCCAAGCTCCACCTTACATGACTCCGCCCCCAGCTGAAGGGAAACAAGCGAGCGTGCGCGCCTCCAGGGTCTCCTGGGAGGAGTAG
TTCTCCGGGGCCCGCTACGCGGACTTCTGGGAAATGTAGTTTTTGCTCTGTAGGCAGGACGGAAGGCGCGGGGGAGGCCCCTTACGCAAACTACAATTCC
CGACGGGGAGCGCAGTGAAGGGGGGTGGGACCCGAACATGGCGGCGGTGG
>NM_025580
GACTCCCGGCCGAAAGAGCGACGGCATCCGGGCCAATGGCGACAGTGGTGGACTAACAGAGCCGCCAATCATAAGGCAGAACTAGGATGACCAGGCCGGG
GCGTGGCGGGAGAGCCCAAGCTCCACCTTACATGACTCCGCCCCCAGCTGAAGGGAAACAAGCGAGCGTGCGCGCCTCCAGGGTCTCCTGGGAGGAGTAG
TTCTCCGGGGCCCGCTACGCGGACTTCTGGGAAATGTAGTTTTTGCTCTGTAGGCAGGACGGAAGGCGCGGGGGAGGCCCCTTACGCAAACTACAATTCC
CGACGGGGAGCGCAGTGAAGGGGGGTGGGACCCGAACATGGCGGCGGTGG
>NM_027154
GTGAAACCAGGNNNNNNNNNNNNNNNNNNNNNNNNNNNNNNNNNNNNNNNNNNNNNNNNNNNNNNNNNNNNNNNNNNNNNNNNNNNNNNNNNNNNNNNNN
NNNNNNNCAAACAAAAAAACAAACCCAATAACAACTTTTAAGACAACAGGATTAGCTCTAAAGCCCCTAGCGCAAATCGCTGATATGTAGGCACTGATGA
CGCATAAATAGCACTTCTTACTGGGGTGGAGTCTGGAATTCATGGAAAGAAGTTATTTTTTTCCCAGTGAGTTTGGGTTTTCGCTGCGAACCGGCGTTGC
TTCCAGTAAATGTGAACCACTCACACCTGGGTCGTGGTTGAGGTCTGGAG
>NM_019999
AAGAAGGAGGGCTTGTCTTCTGTCCTCTCACAAGACTCTGCCTATACGGACACTGGTTAGCACGCGGTTATGCTAGCTAGAGCTCCGCCTCCAGACCCAC
CAGTAGGGGGAGGAGCCAGTCTGTACTTAGCCTAGGGATTCGCAGCGCGTGCCAGGCCGTAGCTGGCGAGGAGCCGGGTCTGAACGCGATGTAGTGGGCG
GAGCCAAGTGCCATCGCACCCTAGCGCGCAGGTGCTGGGAGCCCCGCCTCTCCGCACCAGGGGCCGGGGCGGGGCCGTCGCCTAGCAACGCCAAGCCCCG
CCCCCGGTCCCGGCCCCCAGCATGGCTTGGCAGGGCTGGCTCGCGCCTTG
>NM_001033345
NNNNNNNNNNNNNNNNNNNNNNNNNNNNNNNNNNNNNNNNNNNNNNNNNNNNNNNNNNNNNNNNNNNNNNNNNNNNNNNNNNNNNNNNNNNNNNNNNNNN
NNNNNNNNNNNNNNNNNNNNNNNNNNNNNNCTTCGTCCATGAATTCCCAAGGAAGTTGTAAAGACCTGCTTTCCCTCAGCCTCTTAAGAATGTCAAAGGC
TCCCTCTGCTGGACAACCTCTTAAGCTTGGGCTGAGCCCCAAAGCTTGACAAATCTAGGTTCAGTAAAGTGGGTTGATTGCCCTTTAAGAGGCAGTACCT
AGCTTTCTGGTTGCCATGGAGACTACTAGTCACAGACTGACTAGCCTCAA
>NM_013612
NNNNNNNNNNNNNNNAGCTGCCATGAGATATTAAACATTAATACCCAAATGGCAGGAAGGACCAGAAATCGGAGGTAATTTTGGAAGCAAAGAATCTGGA
GTGTCTGGAATGGGGCCAGACTTATTATGGAACATAGGGTATCCAGGAGAGGAACGAAGGTCAAAACTGTGGGTTACCACCCCCTTCCGCCACAACTGGT
CACTTCTGCCTTTGGTGAGTGTTTCGAAACGCCAAGTGTGTGAAATTGTGAGCATGCCCTCAGTGATGTGGAGATGAGGTCTGGAGGGGATGGGAAGGGC
GTGGGTTCCCACTCTTACTCACTCGGACCAGCACCCACAGAAGGGGACAG
>NM_153088
CATCCCATTTTCCAGAGGAACAAACGGAGGCAGATCGTGTCAGCACTTTGGAATGCGTGGAGGTGGAGCCCCGACGTCCTCGGGCACTCCCCGACTGGGC
GCCTGGGGCGGGCCTCAAGTCCCGGGGCTCGGTGGCCCGCAGCGGCGGGTTACGGCTGTCCGCTCTGCCACGCAGCCGCAGAACGCTCGGTCCGGCCAGC
ACACCGCAGGAAGAGAGGCGACGCCCCCTGGATCTCCGCAGCAACCCGGCCCGCCTCCCAGCCCGCCGGGCCCCAGAAGTGATGAAAGCTGCGGCGGAGT
CCCAGGCGCGCCGAAGCCGTTGCCCTTTTAAGGGGAAGCCTTGAAACGGC
>NR_029743
TCCTTACAGCCAGTGAACAATGCGGACTTCATCATCCCGGTGGAGATAGATGGAGTGGTCCACCAGGTGAGGGTCAGAGGGAGGTGGGGAGCTTGGTGTC
TGCACTACACCCAGGTTCCTCCCACCCTTCTTGAGCGAGTCCCCCATGGAACTTTAATAGATGGGGCGTGTCCAAAGCTCAGAAAGAGTGAGAACCCAAG
ACTACCTGGTACTCCAGAGATGGAGCCAGACTCCCAGACCTGCACACTGGGCTCCTTCTGGTCCTGTCTTGTGCAGCCCTCTTTCCCCTCTTACCCCTAC
TGCCCGGGACCCAGTTCAAGTAATTCAGGATAGGTTGTGGTGCTGACCAG
>NM_009509
GTGCCACTTCTCTAGGGCTGGAGGGTGGCCAGCCCTGGTGGGGGTTGCCTACCTGCAGGTAGAGCCCAGGTCCTAGCCGGAAGTGCACCCCATCCCTGAA
GCTGCAGAGCCAAGGGCGGGGCACACGGCAGCTCAGGCTGTCAGGCTGTTGCTGGGCTCTAGGTTCCCAGGGACCTGGGCACCTACTTCCCCACCCCCCC
ATCCATTCTCTCTGGGGCCCTATCTTCCCTTATATGGTGAAGGAAGTTCCTGGGGGGGGGGTGGTGGTGAGGACAAAGGTCGTTCGGTCTCCTGCAGCCA
GCTTGCCACAACTTCCTAAGATCTCCCAGGTGGTGGCTGCCTCTTCCAGA
>NM_021383
CCCCAGAGAGCGAGGCCGGTCTCTCTCCTAGCACACCTAAACCCGCTGATGGCGGGAACTATGACTACACGCAAACACGTACGGACGCACGCACTCTCGA
CGCAACCAGTCCAGGCGCGTGCGCGTAAGCGCGCAAGTCCCGCCCCTCAAGCATTCGCTCTGCCCCTCACCATGCCCAGCCCCTAANNNNNNNNNNNNNN
NNNNNNNNNTGACGACACTGTAATACACATGCGCACCGTCCACTTTACCAACTTTGGCCCTCCTACCATTTTCCTCACGCGCAACCGCTTGAGCATGCGC
AATTCGTGTCCTTCCAAGCCTGCTGGCCTTTTCCCGCCCTTGTCTGGCCT
>NM_001081456
GCAGTGATTCACAGCACACTGCAGTAAACAGGCTTGGCTTTCACTCTGAGAACAATTGTGGGATTGGGGTCAGTAAGGGGTCCAGGTGGGGAGGCATCAA
GATACAAGGCAGCCAGGCTCCTCCTCCCTAGAGATGCGTCGCTATCAACCTCAATCCATTGCCTTAATCCTTTTCTGCAACCCCACCCCCACAATTCCTC
CTGTTGACCAGTGCCCTGGGCCTTTAAGAGTTGGATAGGCTGGACCTAGGAGAGCGCTCACACCTCTCCCCACCCCACTCCTCCTCTCTGGCTGTAACTC
TGCCAGTTTACAGCAGCAAACTGCAGTGGAGGGTGGAAGCAGTCAAGTGC
>NM_176972
TCTGCTCCCTCAAGTCAAGCTTTTTGTGNNNNNNNNNNNNNNNNNNNNNNNNNNNNNNNNNNNNNNNNNNNNNNNNNNNNNNNNNNNNNNNNNNNNNNAC
TAATTCCCAATAGCCCTGGCTCTCAGCCCCTTTAAGGATTTCGAATCTACAGTCCAGGAGAGAGGGCACTTTCATTTGGACACTCAGTAACATGCCTCTC
CTTTCAGCCTCATTTTTCCCTGTATCCTAGGAGACTGACTAAACAAAGTGCCCAAAGAATGTGTTAGAACCTAAGTGTTCCAAGTCTTGGTGTTCCCGCT
AGTGTCTGAAAGGAAGGATGGTTACAACGGATGCAGGTGCAGTGGGGCGA
>NM_029888
CTCTGGCCCTCACACTCGATGGTTTCGCCGGGCCTACGAAGAGGCAGCGCCGCTAGTCCCGCCCCGGACTGCTGCATCTACTTCCGGCCACACCCACCAC
GGAGTCCTTGCCACTCTTCCCTGCAATTCTCGATGGTTCCGCTTTGGGGCTTCAGAAGGGGGGTACTCAAGGACATAGAGGGGAAACCATAGAGTAGCAC
GGGCCTTGAAGAGAGACAGAGTGGCTGCCACACGTCAGATTCCTAGAGGCGCCTGGGCCGGGGGCGGCCACATCAAAGGCCCCCGAGGAGCCACTCCAGT
CCCAGTCGGACCATAGAGATGCAGCTCCCGCCAGCCCACGGGTAGGAGGT
>NM_021313
GGCTAGTTGCTCGGGGCCTCCCAGCTGCCTGCGTTACTTTTCTCCATTCCTCATTGATGCTCTCGTTAGTTTCCCCACTCTTACCAGTTTTACTCCCTGG
AACTGATTAGAAGTTTAAAGGACAAAGCTCTCAGAGGTGTGTGACAGATGCGAACCGCCCATTGGCACTTTGTAGGGCACTTCTGTCGCTTGGCTAGCAG
GCCCCACAAAGGATCTAGAGTCTTCAGTTGCCTAGAAACGGCGTCAGCTTTCTTTTACTCCGCCCCGCCCTAGTTTTCCGCCTCTAACTTCCCAAAAGGT
GTTTCCGGTTCCGGCCAAGAGCCGGAGAAGACATGGCGGCGTCTGCGTCG
>NM_001014974
CAGAGTCCATAGTGGTTAGGTAGAATGAATCGTGGATTCCCAGAACGGAGCCTTTACTTGCAGGACTACAGTTCCCAGAATTCCGCTCGCAAGAGTTCCA
CCGTGTCGACAAGTTTGCGCGTGCGCAAATTCCTTGCACTTTNNNNNNNNNNNNNNNNNNNNNNNNNNNNNNNNNNNNNNNNNNNNNNNNATTCTCTAGG
CTGCACAAGGGCTGGGATTCGGCGCGCTTGCCTCGGGCCCTCCCCCTCCCATTCCTTTCTGGCCTTAGATCTGTCCGCTGGGGGCGCGCTCTGTGTGGGA
CAGAAAGCGGCAGAGCGTGGGTCGCGTGGCGGAGCTTGGTTGCTAGGGAC
>NM_024264
AGGGACTTGGAAGTTGACTGCTGTGCTCCATCTCACGACTGAGAGCCAGCGAAGTTCTTGAGAGTCCGTGGATGAGGAGGCTGCTAACTCCAGAGAGCTC
CCTAGTTCATCTTGTCCACCTCTGCCTGCCTTCTTAGTAGAGGTCTTGCAGCTGGAGAAGGCGGCGTTTGTGTGTTCAGGACAGATCCTGATTGGAAGGG
GTTATGAAAGGATCTGGCTAGTCCTCTATTGGCCCGCCCCGGGACCACCTCTGCCTTTAAAGTCGCCAGGTCGCAAAGCCCGAGTTCTGTCTGCCTCCTT
GCCTGGATAGGGCTCATAGTCTCTGGATCTAAACTCTTGGCTTCTCGGGC
>NM_153744
TTTCATCTTTCACCTAAGAAGGGAATAGGGTGGCAGGACCCAAAATGGGATGTCTTGACATACTCTGCTCCTCTCTCGGGATCACTCACAACCCCCTTAC
CCTTCTCTATCCTCGAGTGTATCCTTTCTAACTCATCCCACCTAGGCTAGGGAAGTTTGCATGGAGGAGAAAGTGAAGGAAGCCAACTTTTCTCCTTAAA
ACTTTCAGTTCGAAGATGAGAGTTCCGCCTCCGCAGCGCCCCCAAGCTGCAGTGCGGGAACAGCTGCGGGTTAAGCGCTCCCTCCCAAGACCTGACAATC
AGAGAGAACCCGATCTCTCAAGGGCCTGCCGCCAGGGACCAGCCCAGAAT
>NM_009526
CCCCCTTACCCTTCTCGACTATTCATCCCGCCCCTCCATGCCCCAGGTCCAGGGATGGCAGGGGACAACCCCGCAGAGGCTAGGAGAGGGGCAGGCGGGC
GGGACCCGCACCCGTGAGCGCGCGGCCCCGCCCCAGCACCCGCCCTCCGCTGCGCTCTNNNNNNNNNNNNNNNNNNNNNACGGCTCCCTCCCAAGAGTCC
CGCCGCCTGACTGTCGCAACTGCCACCCCCGTGGCCCCCCTGTNNNNNNNNNNNNNNNNNNNNNNNNNNNNNNNNNNNNNNNNNNNNNNNNNNNNGCTCT
GATTTCTTCTCTCCAGCGAGCTCCGCAGGAGACACAGGCGCTGGCTGCTG
>NM_009518
TGGGCCAGACAGTACCGCCCCCACCGCGCCCGCCTCGCACACCCTCGGAAGCGCAGGCTCGCAGCGCGGCGCTGGGGTGGGGGGTTGCGCCCCAGAACTT
CGGCCTCCAGTCCCCAGCCCGCTGCACCTCCTTACCCTCTAGAGGCCCCCTCCCCCTTACCCTCTAGAGGCACCAGGAGTTGTCGCAAGGGGCCCTTGGG
AAATTCCCTGGACCCCTGTGCCAGGAGGTGCCCGGTTCGCCCGCTCCCCATCCACCCCCCCGAGGGCGGTGCCCGGGGGCGCTGCCCCATGGAGCGGGGA
GGCGGGCGCCGTCTGCTGCGGGAGCTGTGACCTGAGTAGGAGCTGTGTGT
>NM_009872
TTCCCCCTTTGGGAAAAGGTAAGGGACTGAAGACTCCAGGCGGTGGGTAAGGCGGTACAGTAGATTAGTATGCAACATCCTATTGGTTAGAGGAGCTGCC
GATCAAAGAAAACTAGAGTCAGGATTGGCTGCGTGAGGCGGGGCGCGGCGTGGCGAAAGAAGGGGCCCAAGGGGTGGGGCTGACGCTGCAGCTGGCGCAG
CTTCGGCTCAGAGCAGCCGCCGCGGCGCAGCAGAGCGGCTCCATNNNNNNNNNNNNNNNNNNNNNNNNNNNNNNNNNNNNNNNNNNNNNNNNNNNNNNNN
NNNNNNNNNNNNNNNNNNNNNNNNNNNNNNNNNNNNNNNNNNNNNNNNNN
>NM_153111
ACCGATGTTTGCTGAGAGTCGGGGAGGTAGAAAAAGACGCACGTACACACACACACTCCTGGCCCCTTCTGAGCTCTGAACAGGAGCCCATCCCCCGCGT
GTCTCCTGGGCTGCGGGGCGCGGGGGGCTGCTGGGTGCGCTTGGCTGAGGCGCAGCGCGTTGGAGACTTTATTGCGATGGGAAGATAAGAGGGGCGGGGG
CGGGGTCTGGGGGGCCGAGGCGGCCGCACTTTAATTAAAACGGAAATTGCGGCCCCTGCCCGCGCGGGGCCGGAGGGTTGCAAGCGGCCTTGTAGCTGGG
AGCATCGCTCCAGGACCCCCTCCCTCCCCGCCACACCCTGGCTGCCCGCT
>NM_021541
AAAAGGCTAAACCGTACGCTTACGGTCACGCCTGAGTGTCTGTGCCAGGGATTGCTTGTTCTGCCCCTAGGCTAGGAGTCTCTACCAGGCTTAGACCACA
GTGAAAGAAAGCGCAGAGTCAGCCTGGGCTCCGGCAGACACGATGTGCGCCTCAGCACTTTCCGTTGTCATGCATGCGGGCTGGGACCAGATCGGTGACT
CCGCTGCCTATGCAGACCAGAGCTGGCCAAAGCCTGCCAGCTGACTCAGCTTGCACACCCCACCCGGATTCCACAGGGAGAGGCAGCCAGACATGACTAT
AAAGCAGCGAACACCAGGCTCGCGCGCAGCCTCTCCATTTTCCGTCGGTG
>NR_029876
CTGAACTGGCAGTATAAGAGTGCTCTGAGTCCTGGCTCGGGCACAAGCTTCGGGGCGTGGGCTGGGGACGAAGCCAAGCCTGGCTGGTTTGGGCGGAGGG
GCAGAAACGCTGTGGCGGGTGGCCCGGGAGGGAGGGGCCGGCCAGGTGTGCACCTGTGGCGTCCGCCACTGCCGCCGACGTGTCAGCCACCGCGGTGCTC
AGGTGAGAGCGGCGGCTAGCGGGAGCGCTGTGCACTCGAGGAAGCTCATCCACCAGACACCGCCGACGACTGCCGCCCGGCCCCGGGTCTTCCGCTCCGG
CCCCGCGACGAGCCCCTCGCACAAACCGGACCTGAGCGTTTTGTTCGTTC
>NM_001039495
CTTGGATTCAATACTTAACATAGGGAGATTAAATTTGAGCAGGCATTGACTGGGTGTGTAGCTTAGTGNNNNNNNNNNNNNNNNNNNNNNNNNNNNNNNN
NNNNNNNNNNNNNNNNNNNNNNNNNNNNNNNNNNNNNNNNNNNNNNNNNNNNNNNNNNNNNNNNNNNNNNNNNNNNNNNNNNNNNNNNNNNNNNNNNNNN
NNNNNNNNNNNNNAAACGGACTCATTCGCTTTCTCTGAACCTTGGCTCTTTTGGGTTGCCGTCGTTGCCATGGGATACCAAAAGACGCTGTGTCCCGAGC
GTCCTGTATCTACGGAGACGTTAGCACAGCGTTTGCATGAGTTCTAAACG
>NM_010544
CCAGGAGCCGCAAGGAACGGGAAGGAGAGACCAGGGTGGGGTGAGGCCCGTCAGGAGGACAATCGCAGGCAGCGCAGGGGGCGCAAAGGGCAGCGGGCGG
GTGGACGCGCGGCTGAGGAGCGCGCGGGACAGGGCTGGCTAGCCTTGGGGCCGCCCGCCGGAGGGGGAGGAGGCTGTGCTGCCCTTGCTGCAGGTTCGCT
GTCGAGCGCGCAGGAGGCAGGGACATGGATAGGGTGCGGTCTGCGCGGGTCCCGAGCCCGGATCTCTTCCATTTCCCCTCTCACTCGACCCCGGGCTGCG
CCGCAGACGGCAGCAGCTCCCGCTCTGCCCGAGCCGCCTGACCGCCGGGC
>NM_029342
TGAATGAACTCTAGCATTNNNNNNNNNNNNNNNNNNNNNNNNNNNNNNNNNNNNNNNNNNNNNNNNNNNNNNNNNNNNNNNNNNNNNNNTCCCTGCATTT
AAGATTTAAATAAGTAACTAAAATGTAAAGCAGATAAAAAAAAGATGAAGAGGCAAGAGAGAAGTAGTATTTCGTTTCAACTTAGGGCAACAGGAAAGGA
ATTAGGAAAGCAGCAGAGTTGCGAGTGGCGTTAACAAGTGAGGTTCGGGCCCCGCCCACCAGGGCCCTGGCTCCGCCCACACCCAAGACCCCGCCTTCCT
GAGTGTGTTGTGTGTGGGGGGGTGGCCTCTCAGTTTGCGCACCAGGACAG
>NM_194333
AGAGGTAGCTTGCACAATCTCCTCAGACTGTTTTGATAGATGTTCCCTAACCCTCATCTCCAGAGCCTGGTCTAGAAGCAGTGGATATAGATGAACATTC
TTGAGGGAGGGGTCCAGGACTCAGCTGCTAGGTTAATGGCTGATGGAATTTGCACAAGAGCTGGGCAAAGGTGAAAGAGCCACGTCCTGCTCCCAAACCC
TTATCCCTTCTCTCCGCTTCATTGACACCCCCGACTCCCCACCCACGTAGGCAGCTTACTCCACCCAAACTCTTGATCTCTTACTCCTTATTCAACTAGC
CTGGGGCAGCCAAGACGCAATCAAGTCAGGGCAGCATGAGCCGATCACCT
>NM_026977
GCTGTCGTGATCCTGCACCCACGAAGGTGTGCTTCCAGGGTGCTGGAGGGGTGATCCGGGGCGGGCGTTGAGGCTGCGAGGCCTGAGGTCTTCTCCCGGT
GTTTACAGGGCGGCTGGAGACCTCTTTGTCGCGTGAGGCACTGCCCAGAGGCAGTGAGTGGGCTTTCAGGCCCCCAGGATCTTGACTACAATCTGCTTGG
GATCGGGAAGGGCGGTGCCATCCCCATTACTCAACCCTCTTCGCCTCCAGTCCCCTCCCCTCAGCGGATAAACAAACACCAGCGCGTGACTTTAATGACT
TCAAAGCAGCTTCACCAACTTCGAAAAGTTGTTTCTTCCTTCTTGGAGCG
>NM_001159905
AAACCTGGAGAGGAATCTGCACCACTGAGAAACACTGTAACTCCTCACAGAAAAGAGGTAGCCTCGGTCTGGAGAAATGGCTAGAGAAAAGTAAGGTAGT
GACGAAGTGAGCAGGCTAAAGGCCGAACTGCTTCCAAACCACCCTTGTCCACCGACACGTCCATCTTTGCCTTCACTGGTTGGTTCTGAAAAAACTCTTC
TAAGCTTTACACCCGCTCCCGGGCGTGGCTCAACTCTTCTGGGACTCTCCGCCTGCAATCTACTGTTGCCCGGGATGGACCCGCCCAACGTGATGACGTC
AGAGCGCGCGAGCCCTCGGGAGGAGGAGTAGGGGCTGCGGGCCGGCGGAC
>NM_001159906
AAACCTGGAGAGGAATCTGCACCACTGAGAAACACTGTAACTCCTCACAGAAAAGAGGTAGCCTCGGTCTGGAGAAATGGCTAGAGAAAAGTAAGGTAGT
GACGAAGTGAGCAGGCTAAAGGCCGAACTGCTTCCAAACCACCCTTGTCCACCGACACGTCCATCTTTGCCTTCACTGGTTGGTTCTGAAAAAACTCTTC
TAAGCTTTACACCCGCTCCCGGGCGTGGCTCAACTCTTCTGGGACTCTCCGCCTGCAATCTACTGTTGCCCGGGATGGACCCGCCCAACGTGATGACGTC
AGAGCGCGCGAGCCCTCGGGAGGAGGAGTAGGGGCTGCGGGCCGGCGGAC
>NM_026846
AGTAAGGTAGTGACGAAGTGAGCAGGCTAAAGGCCGAACTGCTTCCAAACCACCCTTGTCCACCGACACGTCCATCTTTGCCTTCACTGGTTGGTTCTGA
AAAAACTCTTCTAAGCTTTACACCCGCTCCCGGGCGTGGCTCAACTCTTCTGGGACTCTCCGCCTGCAATCTACTGTTGCCCGGGATGGACCCGCCCAAC
GTGATGACGTCAGAGCGCGCGAGCCCTCGGGAGGAGGAGTAGGGGCTGCGGGCCGGCGGACGCTCAGGCTTCGGTAACCTGTGCTGGGCGGGGGAGAGGA
AGGGGCGGGGCGGGGAGCCCCCCGGAGTTGCTGTGTTGCGGACGGGGCCC
>NM_023732
GGTGGAGGGTGGGGAGTGCAAATTCGGACGCACTACTCTGTGGAGGTCAAAGTCTCCAGTCAGATTCAGGTTAGAGTTCCCGCCTTGGACATGTGACCCA
GTCGGTTCTCAGCCCTATTTGTGTTCCTTACCCTTGGCCAATGGGAACCCTGGATAGATCTGGTGGGCGGGGCCGCTGCCGTAAAGGACCCAACATTTTT
GTGCGGCGGCTCCGAGCCTTAGGGTCCCAGCTGCTAGCGAGTGGGAACCGGCAAGCACGGCGTACGTGGCTTGCGTGAGTATGCGTGGTAGCGGCGCGTG
CGTGAAGAGAGTGGGCAGTGTAGCAGGTCCACGTGCGTCCCTTCCCGCGA
>NM_001288613
GGAACTACTAGCACCGACACCAAGCCTCGTCACTCGACCCTCCCTCAGAAGCCTCCCCTAATGTCCCGAGAGCCGAGCCACACGCAAGACCACGTTCGAA
AACTGGATTTCTGCAACACCACAACAATTCGGCGGCTACGGAGAGGCGAAGGGGACACACTGCCGCGCCCGTAGCCCAGCCCCTCATCACGTAGAGCACA
CTATTGGTCTTCTGCTCTCCAAGACCCGCCTTCAGCCTTCCGTCCTGCCCCCTGGGCTAAGAATTGGCCACCATGTCTCCACCCACTTTTTTCATTGGCC
AGACTGGCTGCGGGTGACAGTGAATGACAGACGGAGGGCCTAGAGCTCCG
>NM_001288612
GGAACTACTAGCACCGACACCAAGCCTCGTCACTCGACCCTCCCTCAGAAGCCTCCCCTAATGTCCCGAGAGCCGAGCCACACGCAAGACCACGTTCGAA
AACTGGATTTCTGCAACACCACAACAATTCGGCGGCTACGGAGAGGCGAAGGGGACACACTGCCGCGCCCGTAGCCCAGCCCCTCATCACGTAGAGCACA
CTATTGGTCTTCTGCTCTCCAAGACCCGCCTTCAGCCTTCCGTCCTGCCCCCTGGGCTAAGAATTGGCCACCATGTCTCCACCCACTTTTTTCATTGGCC
AGACTGGCTGCGGGTGACAGTGAATGACAGACGGAGGGCCTAGAGCTCCG
>NR_109938
GGAACTACTAGCACCGACACCAAGCCTCGTCACTCGACCCTCCCTCAGAAGCCTCCCCTAATGTCCCGAGAGCCGAGCCACACGCAAGACCACGTTCGAA
AACTGGATTTCTGCAACACCACAACAATTCGGCGGCTACGGAGAGGCGAAGGGGACACACTGCCGCGCCCGTAGCCCAGCCCCTCATCACGTAGAGCACA
CTATTGGTCTTCTGCTCTCCAAGACCCGCCTTCAGCCTTCCGTCCTGCCCCCTGGGCTAAGAATTGGCCACCATGTCTCCACCCACTTTTTTCATTGGCC
AGACTGGCTGCGGGTGACAGTGAATGACAGACGGAGGGCCTAGAGCTCCG
>NM_001003917
GGAACTACTAGCACCGACACCAAGCCTCGTCACTCGACCCTCCCTCAGAAGCCTCCCCTAATGTCCCGAGAGCCGAGCCACACGCAAGACCACGTTCGAA
AACTGGATTTCTGCAACACCACAACAATTCGGCGGCTACGGAGAGGCGAAGGGGACACACTGCCGCGCCCGTAGCCCAGCCCCTCATCACGTAGAGCACA
CTATTGGTCTTCTGCTCTCCAAGACCCGCCTTCAGCCTTCCGTCCTGCCCCCTGGGCTAAGAATTGGCCACCATGTCTCCACCCACTTTTTTCATTGGCC
AGACTGGCTGCGGGTGACAGTGAATGACAGACGGAGGGCCTAGAGCTCCG
>NM_001267620
TGGGTCTGGAGATTCCAGTTACCAGCCTCGCGTGTCACCGCAGGAACCGGGATCCAGGGGATTCCAGAAGCCGGGTCTGTTCTGCTGGGCTCTGCCAGAC
CCGGAGCTCTAGGCCCTCCGTCTGTCATTCACTGTCACCCGCAGCCAGTCTGGCCAATGAAAAAAGTGGGTGGAGACATGGTGGCCAATTCTTAGCCCAG
GGGGCAGGACGGAAGGCTGAAGGCGGGTCTTGGAGAGCAGAAGACCAATAGTGTGCTCTACGTGATGAGGGGCTGGGCTACGGGCGCGGCAGTGTGTCCC
CTTCGCCTCTCCGTAGCCGCCGAATTGTTGTGGTGTTGCAGAAATCCAGT
>NM_026187
TGGGTCTGGAGATTCCAGTTACCAGCCTCGCGTGTCACCGCAGGAACCGGGATCCAGGGGATTCCAGAAGCCGGGTCTGTTCTGCTGGGCTCTGCCAGAC
CCGGAGCTCTAGGCCCTCCGTCTGTCATTCACTGTCACCCGCAGCCAGTCTGGCCAATGAAAAAAGTGGGTGGAGACATGGTGGCCAATTCTTAGCCCAG
GGGGCAGGACGGAAGGCTGAAGGCGGGTCTTGGAGAGCAGAAGACCAATAGTGTGCTCTACGTGATGAGGGGCTGGGCTACGGGCGCGGCAGTGTGTCCC
CTTCGCCTCTCCGTAGCCGCCGAATTGTTGTGGTGTTGCAGAAATCCAGT
>NR_051999
TGGGTCTGGAGATTCCAGTTACCAGCCTCGCGTGTCACCGCAGGAACCGGGATCCAGGGGATTCCAGAAGCCGGGTCTGTTCTGCTGGGCTCTGCCAGAC
CCGGAGCTCTAGGCCCTCCGTCTGTCATTCACTGTCACCCGCAGCCAGTCTGGCCAATGAAAAAAGTGGGTGGAGACATGGTGGCCAATTCTTAGCCCAG
GGGGCAGGACGGAAGGCTGAAGGCGGGTCTTGGAGAGCAGAAGACCAATAGTGTGCTCTACGTGATGAGGGGCTGGGCTACGGGCGCGGCAGTGTGTCCC
CTTCGCCTCTCCGTAGCCGCCGAATTGTTGTGGTGTTGCAGAAATCCAGT
>NR_051998
TGGGTCTGGAGATTCCAGTTACCAGCCTCGCGTGTCACCGCAGGAACCGGGATCCAGGGGATTCCAGAAGCCGGGTCTGTTCTGCTGGGCTCTGCCAGAC
CCGGAGCTCTAGGCCCTCCGTCTGTCATTCACTGTCACCCGCAGCCAGTCTGGCCAATGAAAAAAGTGGGTGGAGACATGGTGGCCAATTCTTAGCCCAG
GGGGCAGGACGGAAGGCTGAAGGCGGGTCTTGGAGAGCAGAAGACCAATAGTGTGCTCTACGTGATGAGGGGCTGGGCTACGGGCGCGGCAGTGTGTCCC
CTTCGCCTCTCCGTAGCCGCCGAATTGTTGTGGTGTTGCAGAAATCCAGT
>NM_029010
AAGCCTCAGGCCACGCTGCGTCTTACCAGGCCGCTTCTTTCAACCCCGGCCCACCTTCGGCCAGGTCCAGCTCTCGCACCCGTCAGGCATGGGGTGGCGG
CGCAGGAGGTGCGGGGCTCGAGCCCACCTCTGGCCGAGTCCACCCTCCGTCGCTCGGGAACGAGCACAGGGTCTGCCACTACAAACTCCACACCGACCGG
TCTCCGGCCTGTGCGAAGGGCCAGGGACCGGAAGCCCGGATGACATCATCAGTCCGCGTCGAAGTAACGGCCCGCTGTATCCTAGCAACAAGAGGCGGCA
AGAGGATGTGGGGACCCGGAAGTGAGAGGCTGGGGCCCGGCTAGACCTGG
>NM_011494
CAAGCTAGATTGTAGAAAGCCACTTTCTAACTCCAGCGCGCGGGAGCTATAAGACCTCCTACCTCTGACATTGGGAGACAGAGGTCCTAGGGGCCTCGGG
CAGAGCCCTGCTTTGCTCCCCTTTGGTACTAGTCCCTGCGTCTTGACCCTTACTGAGGGCCAAGTGGGAACCCTCGGCGAGATAGAGAAACCAATACACC
CCAGGTCTAGCCGGGCCCCAGCCTCTCACTTCCGGGTCCCCACATCCTCTTGCCGCCTCTTGTTGCTAGGATACAGCGGGCCGTTACTTCGACGCGGACT
GATGATGTCATCCGGGCTTCCGGTCCCTGGCCCTTCGCACAGGCCGGAGA
>NR_102731
CAAGCTAGATTGTAGAAAGCCACTTTCTAACTCCAGCGCGCGGGAGCTATAAGACCTCCTACCTCTGACATTGGGAGACAGAGGTCCTAGGGGCCTCGGG
CAGAGCCCTGCTTTGCTCCCCTTTGGTACTAGTCCCTGCGTCTTGACCCTTACTGAGGGCCAAGTGGGAACCCTCGGCGAGATAGAGAAACCAATACACC
CCAGGTCTAGCCGGGCCCCAGCCTCTCACTTCCGGGTCCCCACATCCTCTTGCCGCCTCTTGTTGCTAGGATACAGCGGGCCGTTACTTCGACGCGGACT
GATGATGTCATCCGGGCTTCCGGTCCCTGGCCCTTCGCACAGGCCGGAGA
>NM_001277992
CAAGCTAGATTGTAGAAAGCCACTTTCTAACTCCAGCGCGCGGGAGCTATAAGACCTCCTACCTCTGACATTGGGAGACAGAGGTCCTAGGGGCCTCGGG
CAGAGCCCTGCTTTGCTCCCCTTTGGTACTAGTCCCTGCGTCTTGACCCTTACTGAGGGCCAAGTGGGAACCCTCGGCGAGATAGAGAAACCAATACACC
CCAGGTCTAGCCGGGCCCCAGCCTCTCACTTCCGGGTCCCCACATCCTCTTGCCGCCTCTTGTTGCTAGGATACAGCGGGCCGTTACTTCGACGCGGACT
GATGATGTCATCCGGGCTTCCGGTCCCTGGCCCTTCGCACAGGCCGGAGA
>NM_009447
ACGCGGGTGCATTCGAGACACGCTCCGCCACCGCACCCTGCGTCTCTGCTTCGGACCTTCGGAATCCGGGACATCGGCTCAAAACTAGGAACGAATATGG
GCCGCTGCTTCTAAGCCAAACCCGACAGGTGAGAGAATCCGGAGCGGCAAGGGGAGGGGATACGCCTAGGTTTCACTCCCCTGGTGGCCACCTATCCTGA
CGGGGATGTAGTCTTTAAACCACCCCGCCCCATGGTGGGCGGGCTGAGCGCGCAGGTCCCGCCTCCTGCCTATAAGAGCGGTGCGGCACTGCAGCTCCGC
AGATCTCACCGAGACCCGTGACCCCGACTCTACGTGAGACGTACAGCCCA
>NM_001243091
CAAGATGAACTCCCAGAGCAAGAAAAGCCTCAAAGGCTTAATGTTTTAGGCACAGAGGTCAGCACGTTTGTGTTCTGGGGGCAGAGATCATAGCCGTGTG
GAGATCATGCTATAGGGAGTCAAAGTAGACCACAGCCCTGCTGGGAGGTGACTTTTCAGGCATTGGGGGTGGGAGTAACCGAGGCTTGGACTAAGGGTGA
AGCAGGAGGAAGTGAGAACACCTCCCACTATGGCAGGGTACCGCAGCCCTCCCAAACAGCCGTGCCTGCCCTATCTCAGCTCCTTAGCCAGTTTCTCTTT
AAGTATTCAGTTGTCCAACTGTTCAGACCCGGGTGAGTCTAGATCTTTCC
>NM_001243090
GAAAAGCTGTTGGTACCTTTTGAATCCTGGAGCCTGCAAACATAAATATTCAAATATACAGAAGAACTTATCCTGGTTGGGAAGTTAGGGCAATGCCGAG
AAACCCCATGCGTAAAGCCATAAAACCAGACTTGGACTACAGCACAAGGCAGCTCACTCCAAGCACTAACGAGTCACAGGGACAGATAGGAGATAGGACC
CAGGGAAAGCCAGTGAAAGGAATGTGTCAAGGTTCTAGATGGTTCTGGAGTCTGTGACCTAAGCTGGAAGGTGTGGCAACAGCAACCCCAAGAGGAGAGA
GGCGGGGTTTCAGAAGGAGATGGCCGAGAACCCCACCTTTGGAGACAAAG
>NM_001159884
NNNNNNCCCAGAGGAGACTCGGTGAGTCTTGGAGGTGATGGCCTGGGGGAAGTACTCAGGGATCGTGAAGCACTTTTAGAGGCCAGCGACAGGACAGGGG
ACCCGCACCTAGCTTGCGGACCGCCCCTCTGCCTGTGTTTGAGAGACTGCGTCATAGCTGGAAAGATATAGCCGACTTCAGCCTCCTAAGTCCCACCTGG
GAATGACGTCGCCTGGGTGAAAAACTAAAATAAACGGCTCCGCCCTCATCTCCCAGCAGCCCCTGCAGNNNNNNNNNNNNNNNNNNNNNNNNNNNNTCGT
GTGACCGGCCGAGCCGGCCCTCTGAGTCTCTAGTAGTTTCCAGGGCGCTG
>NM_001159883
NNNNNNCCCAGAGGAGACTCGGTGAGTCTTGGAGGTGATGGCCTGGGGGAAGTACTCAGGGATCGTGAAGCACTTTTAGAGGCCAGCGACAGGACAGGGG
ACCCGCACCTAGCTTGCGGACCGCCCCTCTGCCTGTGTTTGAGAGACTGCGTCATAGCTGGAAAGATATAGCCGACTTCAGCCTCCTAAGTCCCACCTGG
GAATGACGTCGCCTGGGTGAAAAACTAAAATAAACGGCTCCGCCCTCATCTCCCAGCAGCCCCTGCAGNNNNNNNNNNNNNNNNNNNNNNNNNNNNTCGT
GTGACCGGCCGAGCCGGCCCTCTGAGTCTCTAGTAGTTTCCAGGGCGCTG
>NM_178055
NNNNNNCCCAGAGGAGACTCGGTGAGTCTTGGAGGTGATGGCCTGGGGGAAGTACTCAGGGATCGTGAAGCACTTTTAGAGGCCAGCGACAGGACAGGGG
ACCCGCACCTAGCTTGCGGACCGCCCCTCTGCCTGTGTTTGAGAGACTGCGTCATAGCTGGAAAGATATAGCCGACTTCAGCCTCCTAAGTCCCACCTGG
GAATGACGTCGCCTGGGTGAAAAACTAAAATAAACGGCTCCGCCCTCATCTCCCAGCAGCCCCTGCAGNNNNNNNNNNNNNNNNNNNNNNNNNNNNTCGT
GTGACCGGCCGAGCCGGCCCTCTGAGTCTCTAGTAGTTTCCAGGGCGCTG
>NM_020266
NNNNNNCCCAGAGGAGACTCGGTGAGTCTTGGAGGTGATGGCCTGGGGGAAGTACTCAGGGATCGTGAAGCACTTTTAGAGGCCAGCGACAGGACAGGGG
ACCCGCACCTAGCTTGCGGACCGCCCCTCTGCCTGTGTTTGAGAGACTGCGTCATAGCTGGAAAGATATAGCCGACTTCAGCCTCCTAAGTCCCACCTGG
GAATGACGTCGCCTGGGTGAAAAACTAAAATAAACGGCTCCGCCCTCATCTCCCAGCAGCCCCTGCAGNNNNNNNNNNNNNNNNNNNNNNNNNNNNTCGT
GTGACCGGCCGAGCCGGCCCTCTGAGTCTCTAGTAGTTTCCAGGGCGCTG
>NM_001159885
NNNNNNNNNNNNNNNNNTCGTGTGACCGGCCGAGCCGGCCCTCTGAGTCTCTAGTAGTTTCCAGGGCGCTGACGCATGCTTGCGCACACAACCCAGCCTG
GCGTGTCGTACGCAGTGGCCGCGAGCCGGGCAGCGGGTGCTAGGCGGTTCCCCTGCGGGGGGCAGGGGCGGGACTCCCGGCAGAGGAGGTGCGGTCCCAG
CTGGGTCAGGTTGGGGGTTCAGATCGGGTTACTAGACTTAGGGGGTTCGGGTAGGGCTCCCCACTCCTGCCGTGAGATAGCCCTGGGCACCGGCCTGCGG
GACCAGATAAAGGCTGCGAAGGAGCCTAGTCACTGGCCGCAGGCGTGGCT
>NM_008985
GTTCCCTATAGTACTTGAGTCCTTCTCACCAAACCTGAGCCAGGGAGACAGAGGCGGTGGACCTGAAAAATACAGGTCAGGAGTGGGTGGACCCAGTGGG
AATTCTAGGGAGGAACCTACTATATGGTGGAGGAGGCTTAGGTTGAGTAGGTCCCCGGCTAAGAGGGGGCTCTTACGCCAGTATGACGCAAATAGGCATA
AGAGCCGGGGGTGGAGATGTCGTCATTGCACGCCTGCAGTTGGCCGGGTCGCCTCAAGAGGGGCAACTAGACCCCGCCTTGGAGGTGGGTGGGGAGTGGC
AGACTCCGCCTAGGCTCCTGGGCTGACTCCCACCAACGTCGCCGAGACTC
>NM_009049
TTCATATTTAAATATCACAACCAAACACATGAAGTTGGTTCCATTTCCACCCCCATCTCATATGCAATCAGTCTCTCCTTCCTTGGAGATTGAGAATGGC
GGCTTATCTGGAAAAGTGTGTAGAGGGTGGGGGGCAGAAATTCCAAAAGGTAGAATGGAGAGAGGCCAAAGAGGATGGCTAACTTGGGTAAGCAGCTGCA
GGGGCAGAGCCTGCTTGTGATTGGCCGAATTGCAGAGGAGGGCTCTGCAGATCTCTTGTCGCGTCTCTAGCGCTAGAGGGTGAAAAGTGACATCCTGGCA
CAGGCCCCCTGGCTATTGTTGCTACTTCCACTACGACCTAGCTCGAGGAA
>NM_016878
GTCCCGCCTCCACTTCGGCTCGGTGGCAGGCCGCGCGCCCTTTCGGAGCTAAGCTTAAGGCGGCGCTGACACGGGCGTACTCCGGTTTCAAAGTAAAACT
GAAACCCTCCGAGGTGGCCTGACCTTCCCGGAGCCGGAAGGGCTGTCTAGTGACTGACGGGGCTAAGGGACAGGTGTAGTGGTGCTTTGATTCCGGACAC
GGTGGCGCGCCGGCTAGTGGCCTTTCCAGCTTTGAGGTCCTCTTGGAGGCGGGATTTCCTAGCTGGGCGGGGCGTGGATTATCTGATTAGGGGGCGGGCC
TTTCCGATCCTGTACTCCAGGGACAAAACTGGGTGGAGGTCCTCTTGCCC
>NM_001110831
GAGGACTCGACTTGATGGAGGCGGGGCGAGAGAGGCATCAGGGGCGGGGCCTGCCAAGGAAGCCCGGACAGCGGAGACAAGGTCTGGAGAGTAGGCGTGA
CGGGGCGGAGCTAGTGGCGCAATGAGGGCGGGTCATGAGACGTGGCTCCTAACGGGGCAAAGCTAGTGGAACAGTGGGGCGGGGCGCGGTGTGACTGGAG
CTGACTAGTCCACGTGGTTAGAACGCAGCCTGATTGGAGGAAGGCGGGTCGGTGAGGCGGGAGCGGAACCGGAACGCGTCCTGACAGGGGCGGAGCTCTC
GGAGTAGTGAGGGCGGGACGCGGCCTGACTGGCACAGAGCAGTCAGCGTG
>NM_010043
AAACCTCTCCTCGGAGAAAATAGGGGGCCTCAAACAAACGAAATTCTCTAGCCCGCTTTCCCCAGGATAAGGCAGGCATCCAAATGGAAAAAAAGGGGCC
GGCCGGGGGTCTCCTGTCAGCTCCTTGCCCTGTGAAACCCAGCAGGCCTGCCTGTCTTCTGTCCTCTTGGGGCTGTCCAGGGGCGCAGGCCTCTTGCGGG
GGAGCTGGCCTCCCCGCCCCCTCGCCTGTGGCCGCCCTTTTCCTGGCAGGACAGAGGGATCCTGCAGCTGTCAGGGGAGGGGCGCCGGGGGGTGATGTCA
GGAGGGCTACAAATAGTGCAGACAGCTAAGGGGCTCCGTCACCCATCTTC
>NR_037976
CCGCCCGCTTTCGGCCTGTGCAGAAGGTCACCAGGGCGGCCGGCGATTGCGCCTCAGGGACTATTTTTAGGGCCCCCGGCTCGGGTTGCGAATGAGCAGT
GGAGGGAGGGGGCAGCAGAGGAGGGGATTTGGACTCCATGTGGCTCCTCTCTCTCCCAGTGCCCCCATCGCCAGAGCTGGCCTAAAAGAATCTCCTCCCC
CACGGTGTGTCGCCCCCTTCCCCGCCCCCAGCTTGTGAAATCTGGGGGAGTCGAATTACCCCTGGGCTTAGGCCCGCTTCCTTTCTTCGGGCCCCAGCGC
CCTAGTCTCACTAGGCTGGTTGGAGAGGAAGAGGAAAGGTCCAGAGATGA
>NM_001085371
AGATGTGGGGTGGGGGTGCAGGGTCTCAGCGTCGGGTGGTATTTCGTGGGAGAGCTGGAGAGCAGGCGAGTGCTGTCCCAGGGTGGGCAGAAGGGCTGGA
AAGGGAAGGGTCGCCAGGTGGGGCGCAGGCTGGCGGAGGAAGGGCGGGCTCTGGGCGCCGCCGCCTTCATCTTACCCCCACCTCGGCTCCTGAGGCCCGG
CGGCTCCTTCCGCCACCCGCGCCGGCTCCTGCCCGCTCCCCAACTNNNNNNNNNNNNNNNNNNNNNNNNNNNNNNNNNNNNNNNNNNNNNNNNNNNNNNN
NNNNNNNNNNNNNNNNNNNNNNNNNNNNATGAAGAAGCTGTGGGTGAAGA
>NM_001085370
AGCCTTGGCTACACTCTCTCCCCACACCACTCCCACCCACGGCCTCCTGCTCCCACCTGTGCTGGCTCACAGTGCCGTCTTCGTGGTCTTGGGACCCCCT
CTGTCCCTTCCACGGCTCCTCTAAGAGCTCCAGTTTGCCAGGGCCCCTCTCCTGCCTCGCCTATGTAGGCTCCAGTTGTCCTAGGATCTCCCCCCCCCCC
TCAGAGGCCCCCTCCGTGCCTGCTGTCTCAGCAGCTGCTGCCTTTTCCTTTCCCTGCACATTCCTGTTCCCATGTGGGCCTTTTTCTGGGAGGAACAACC
TTTCTGCACGGCAGCTCCCGGGAGAGCAGGGGAACGAGACAGCACCCAGG
>NM_001173477
GACCCCTCTGAGGACCGGGGTCCCCACACCTGTAGTCTAGGCGCTACTGATGGGTTCAGCTCTTGTCAGTGTCCCAAGCTGTAAGGAGAGGAAAGGCAGA
CAGCTAGCTGCTTGGAATGATCAGAGTCTAAATTCAGCTGGTCTGGGCTCCGCCCCTCCCCCGTTCCTATTCCACCACTCCAGGGGCTGCTCTCTGTGGT
CTCAGCAGGCACCACCTTCCCAGCCAGCGCCTGCCTGCTGCCCAGCCTCTTGCTGGCCACCCCCACCTCCTCCTTCCCCCGCTCCTAGGCTCACTTCCCC
TCCCCCCAGGGCTGGCTCAGTGCGGGGCCTCAGCTGGGTCAGCGAGTGAG
>NM_133708
GGCTCAGCCCCTCCAGGCTGTTCCAAAGCTGGCCACCCAGGGGATTGTCCTGTGACTTAGTGCTCCGCTGCCCCTGAGCCCATACTGGAAAAGCTTAGGT
CTCAATCTCAAGTTTCCAGGCCTAACTTCTTAGCCCCCATCCTTACTCCTCTCTCTCCTCAGTTAAGCCTTGTCCTACGGTGACTTGACGGAACGCACCA
GGTTTCCAGCACGTTTCCCAAGTGTCTTATTGGAGTTGGAGAGAGAACGTTTTCAAAACTACAATTCCCAGCAGCCCCCGCGAAAGAGCTCTCGCGGGTT
GTAAGGAGACACGTACGCGGAAGGAGCAAGCAGTGGCAGGCGGCAGAGCT
>NM_183022
GTCAGCATAGCACCATTCCCAGTTTGGCCCGAGACTAGGCTATCCGTGGCCCCCACGCTTGACTAAGGTACAGCGAGAGAGTTTCAGAAGCACCCCTGAT
CCTGGAATCTCCATCCTGGGCTGGGGTAGGGTGGGGCTTTTCCCTCCCTGGCCTGGCTCCTGCCTCCCGTGCCAGTGCCCGACGGTGAAACGCTGTTGAC
ATGTCCTGAATTATTAAGCACGGGGTGGGCTCCAGAGCACATGCTGAGCGGAGCGGCTGGGGCTGCGCGGCGTGGCGGAGCAGNNNNNNNNNNNNNNNNN
NNNNNNNNNNNNNNAGGGACACACGCAGGGGCTGACAGCTGTGCGGGTGC
>NM_001001566
GTGCGAAGGGGGCTGCTGGGCCGGAGAGACGGGTCTCTGTGCGACGGCGTCGTCGCCCCACCTCCGACACCGGCTGGCACTGCAGCTCCACAGACTCGCG
CCCGGCTCGGGGAAGGGAAAGGAGCAGGAGCTCGGGCTGTCCCGGAGCCGCGGCCCCATGCCCTGAGCCCGCTGGCGGCCTTTGGTGCTGATGGACAGCT
CCGGCCTCTGCTCCTGACGTCACTCAGGGTGCACCATCCTGGCAGGGGCGGGCTGCTTCTGACGTCATCCGGGACGCACCAACCACGCAGGGGGGAGACA
GGGGACTCCGCCCCCGGCGTCTGCCTCTCCGGCGCTGAGGAGGGGGCACT
>NM_001001565
GTGCGAAGGGGGCTGCTGGGCCGGAGAGACGGGTCTCTGTGCGACGGCGTCGTCGCCCCACCTCCGACACCGGCTGGCACTGCAGCTCCACAGACTCGCG
CCCGGCTCGGGGAAGGGAAAGGAGCAGGAGCTCGGGCTGTCCCGGAGCCGCGGCCCCATGCCCTGAGCCCGCTGGCGGCCTTTGGTGCTGATGGACAGCT
CCGGCCTCTGCTCCTGACGTCACTCAGGGTGCACCATCCTGGCAGGGGCGGGCTGCTTCTGACGTCATCCGGGACGCACCAACCACGCAGGGGGGAGACA
GGGGACTCCGCCCCCGGCGTCTGCCTCTCCGGCGCTGAGGAGGGGGCACT
>NM_177056
AGAGGTAGGAGCTCAAGCCCGGAATCCCCGGGCGGGTCGGCCGCCCTTAGAGCAGCACTGCGCGCCCGGGCCTCCAAGGCGGCCGCTGTCCGACGTGTCA
CCGACAGGGCCCCGCCCCCGAGGTGGGGTCTAGCCGTCAGCTAGCGGAGAGGGACGAAGGGGAGGAGGTTAAAGGGGAAGGACCCCCGGAAGTGCCCCCT
CCTCAGCGCCGGAGAGGCAGACGCCGGGGGCGGAGTCCCCTGTCTCCCCCCTGCGTGGTTGGTGCGTCCCGGATGACGTCAGAAGCAGCCCGCCCCTGCC
AGGATGGTGCACCCTGAGTGACGTCAGGAGCAGAGGCCGGAGCTGTCCAT
>NM_178884
GCTGCTAGGCCAACGTGGGAGGGTAGACCTAGGGTTGAGGCTCTGGGCCGAGGGCAGGTGGTCCCGCCTGCTCTATACTTAGCCTGGAGGAGCCAGTCTG
AGCTCTTGTCCTCCAGCTGTGTCATCAGAGAATATTTTTGGGATTGGCAGCTGCAGGCGACAAAGTCACTCAAGCCCAAGCCAGGCCCGCAGTTGGAGAC
CTGGAGGCCGGAGGTGGGAGGGAGGGAGGAGAAAGAGGCCCAGGCTGTGGGAGGGGGCTGGAAAGAGAGACTCCCAAGAGCAGGAAGCCCGGCCGCGGGC
AGTCTAGGCTGTAGGGCCCCTCGCTGAGCAGGCAAACAGGAAGGACAGCC
>NM_010564
AAAGTCTGAGGGGGGTGGTGCATTCTGTCCTTCTGACAAATGATTTGATGACTGGTCAACCTTAAGCACCCAGGCACCTGTGGTACCTGATGTAGATTCT
ANNNNNNNNNNNNNNNNNNNNNNNNNNNNNNNNNNNNNNNNNNNNNNNNNNNATTTGAGGAGTGGGTTGTATGCTTGCCTGAATGGGTCAGGTCACTTGG
GGTGAATACCCATCACAGCCCCTTCCCCCACATTCTTGGCGGGAGTGGGAGATAAGGCTCAGGGCCACAGACATCTGCGTCAGAGATAGGAGGTCTCAAT
GCCATGGGCAGGGGCGACTGGGACTGTGGGGCGTGGGAAGGACTGGGGGA
>NM_027886
CCTTCTGGCTGATATAAAAGAACTTCGCAAGGACAGGACAGCTATGTAACTGGAAGATCAGTATTTGTTTTGGATGAGTTCTTTTCCTTCTAATACAAGA
TCCCATTTCTCCAAGCTCTGCTTCCCCGCCCAGTCTGCAAACAAGAGTCAGGTTTCTCTCTCTGCCGAAGGGGCCACCCAGAGCCGAGCTAGACCTGGGG
CCCCGTTAGGGGCTTAATCCCGGCTAGTTCCGTCCTACTGACACATCGGCTCGCCCAGGGCGTGGCTTCCGGTAGCGAAGGCATGCTTTCCGGTAGGTCC
TTTGCCTTCCGGGGCGGGACTTCCTGCCCTAAAAGAGCCCGGCTGCCAAA
>NM_009208
TGGTTGGCCCAATTGGAATGCCCCTGTTTCAGCTGCCTCTGGCTACTGATGGGTAGATAATGTGCCAAGGTCAAATGGTGGGTGGCGCCCAGCGCCAGAA
GCCAGCCTTTGAAGGGCATCAGTTGAGCTGAGGCTGGAGGTGTTGAGGGCAATGGCTTTCAGGGGTCTCTGATCTCGTGTCCAAGCTGGAGAGGCTTGTA
TGTGCGAAGAGGGTCTCCTCCAGGGCTCCTGAGGGAAAGGGAGGGGTGGCTAAAAGCAAGGTGGAGGAGTGTGTTTGAGGGATTGTGGGAATTTAGGGCC
GTGCACCCGCCCCTCCTCCCCCCCCCCCGCAATGCGTGGGGCGCCTGGAG
>NR_038013
GAAAGGACCTGGCTTTAGTCCACTCCATGTGGTCCACTTTACATTAGGGAAAATCAAGGACCATTTAAGAAACAGTATGTCCTTAGGACTACNNNNNNNN
NNNNNNNNNNNNNNNNNNNNNNNNNNNNNNNNNNNNNNNNNNNNNNNNNNNNNNNNNNNNNNNNNNNNNNNNNNNNNNNNNNNNNNNNNNNNNNNNNNNN
NNNNNNNNNNNNNNNNNNNNNNNNNNNNNNNNNNNNNNNNNNNNNNNNNNNNNNNNNNNNNNNNNNNNNNNNNNNNNNNNNNNNNNNNNNNNNNNNNNNN
NNNNNNNNNNNNNNNNNNNNNNNNNNNNNNNNNNNNNNNNNNNNNNNNNN
>NR_105761
CTGAGCAAAATGGATTATAACATACCTTGAAAATCCAATCAGTTNNNNNNNNNNNNNNNNNNNNNNNNNNNNNNNNNNNNNNNNNNNNNNNNNNNNNNNN
NNNNNNAGAGGTGCGGGGGGGGGGGAGCAGAAAATGGTGGTAGTCATGGTTCTGATAAAGAAATAGGAGATTTGGTATAGGTATTATCATGTTACAAGGA
CTATGAGGTTATTTAAGGAGAAAGTCTACTCAAAGGGGGGAAAAAAAGACCAAGTTGAATAAATAGCTTTCCTAGAATGTCTCAGAATTTTCCAGTTATA
TTCAGATAGCTATTTATTGCAGAAAAGTGGGGCAGCCTGGCATTATGTTC
>NR_105770
TGTATGCGCCTTCATGCAAAACAGCACACCCATTTCCCCCTTCCACAAAGGCAACTAGGGCTTGCCTCTGGAAACCCCAGCCAGACTCGCAGTCTGTTTA
TGCAGAACCCAGTGAGTTAGACACCATGCAAATGAATTCGGCTTCCATTTGATTTGAATGCTTCCAGAGACTAGGGGGTTGGAGGCCAGAGTGGACTGTT
TGCACTGGGCGCTTTGTGTGCGGAGCCCCTCCTCCAGGGCCATGGTTGTCAACTCTCTAGCTCCCCCTGCCCCATGCAAAATAACCAAAGCCCCTGCTGC
TCATTTCATTTTGACCTTTGGGAAAAGGACCCCAGCTCTGGTGAATCCTG
>NM_007936
TTCGGAGTCTCTCGAAGTTCCCTCTGCCGTCCAAGGGATCGATCCCCAAGGATCGAGACAAGGTCTGGGGCCTCTCGTGGGGGCACAGACCCATCACTGC
TGGGAAGCCAGCCTCGGGAGACCTTGAGCCCTGCGGAGGCTGGAGGGGGCGGGACCTCGGGGGTGGGCTCTGCACCGTGGGGGTGGGGACGTGGCGCTGG
TTCTGCACTGCTATTGGTCACGAGCTCTGGACTGGCGGGTGTACGTCACGGGCCGGTCCCACCCTCTTGGCAATGTCTTCAGACTGCTGCACTCCTAACT
TAAGCATTTATTCCACTGGGATAGAAGCGGCAGGAGCAGCGTTGGCACCG
>NM_008781
GATCAAGGCTGAATCTCATGTAGAGGGACAGGGACACCGCGAGCCTTTTTCCATCCTCACTGGCTCTTGCCACCCAAGCTGCCTCTCCTAGTTTCAACCT
GTCCACCCTTCTCTTGAGAAAGGGACACAGAGCTAGTCCCCCTCTGGGTCGGCGGAGGCCTGGGGACCGTCAGGGATGGGAAGAGAAAGTAGCTTCTGTC
GCCCAATCAGCGCGTGTCTTTGCCACCCGGGACGGTCTCCTCCTCGGCCAATCGCAGCTCAGGGCTCCTGATCAAGCTTTGGGTGAAAGAACTAATAAAT
GCTCCCTAGTCCGGATCCCTGCACTCGGTGTCACGACGGGAGGAGACTTG
>NM_001004173
GAAAGGAGGGTCACAAAGCGTCCAGGCTTCCGGCAGCACTTGGAAGGATGCGCGGGAGTGGGGATGGCGCATAGGTCATGCACGTGGACCCGTCCACGCA
GTTGCAAGCACACTCTCCAGCAGGCAGGTAAGGGGCTGGGGCCGCCCGGTTGGCTAGGAAGGGGACGGTGACGTGTGCAAGGTGGTGGCGGACACCTGGG
CTTGCCCGCGTGTAGGGCGGGCGCTAGGACCCGGGTGGCGCACCTGTTGGCTGGCACCGCGCCCCGCCCGTCCTGCGCTGGGAGCATCGGGCTGCGGAAC
GCGAGGCCAGGGCGCACGCTGAGGACACGGACGCGCGTGGCTGCGGGTCG
>NM_011811
TACCTGGAAGTCCTTCCCACCAATCTAGCGCTCCGCCTACCCAACTTGGCATCTTCCCTAGGGCTTTGGGAAGCATCCAGGCCTCTGAGGTCTGTTCTCA
CTCTTGCCTGTCAAAATAGAGATAATTCCACCCGATTACACCTATTTTCCAAACTTTTTGGTTATCGTCACAACAGAACTATGTTAAATAATCCAGAGAG
AGGTGTTTTCCTATATTCGGCTGGAAAACGGATGTGCAAATGGTTGAATTTAGACAGGCATCACGTGAGACAGCCCAAGAGCGGAGCGTCGGGTCCTTCA
CTCTAGGGTCGCTGAGGCCCCGCATGTGGCGCAGGCGCAGTGTCCACGAC
>NR_102758
TACCTGGAAGTCCTTCCCACCAATCTAGCGCTCCGCCTACCCAACTTGGCATCTTCCCTAGGGCTTTGGGAAGCATCCAGGCCTCTGAGGTCTGTTCTCA
CTCTTGCCTGTCAAAATAGAGATAATTCCACCCGATTACACCTATTTTCCAAACTTTTTGGTTATCGTCACAACAGAACTATGTTAAATAATCCAGAGAG
AGGTGTTTTCCTATATTCGGCTGGAAAACGGATGTGCAAATGGTTGAATTTAGACAGGCATCACGTGAGACAGCCCAAGAGCGGAGCGTCGGGTCCTTCA
CTCTAGGGTCGCTGAGGCCCCGCATGTGGCGCAGGCGCAGTGTCCACGAC
>NR_102757
TACCTGGAAGTCCTTCCCACCAATCTAGCGCTCCGCCTACCCAACTTGGCATCTTCCCTAGGGCTTTGGGAAGCATCCAGGCCTCTGAGGTCTGTTCTCA
CTCTTGCCTGTCAAAATAGAGATAATTCCACCCGATTACACCTATTTTCCAAACTTTTTGGTTATCGTCACAACAGAACTATGTTAAATAATCCAGAGAG
AGGTGTTTTCCTATATTCGGCTGGAAAACGGATGTGCAAATGGTTGAATTTAGACAGGCATCACGTGAGACAGCCCAAGAGCGGAGCGTCGGGTCCTTCA
CTCTAGGGTCGCTGAGGCCCCGCATGTGGCGCAGGCGCAGTGTCCACGAC
>NM_001278075
TACCTGGAAGTCCTTCCCACCAATCTAGCGCTCCGCCTACCCAACTTGGCATCTTCCCTAGGGCTTTGGGAAGCATCCAGGCCTCTGAGGTCTGTTCTCA
CTCTTGCCTGTCAAAATAGAGATAATTCCACCCGATTACACCTATTTTCCAAACTTTTTGGTTATCGTCACAACAGAACTATGTTAAATAATCCAGAGAG
AGGTGTTTTCCTATATTCGGCTGGAAAACGGATGTGCAAATGGTTGAATTTAGACAGGCATCACGTGAGACAGCCCAAGAGCGGAGCGTCGGGTCCTTCA
CTCTAGGGTCGCTGAGGCCCCGCATGTGGCGCAGGCGCAGTGTCCACGAC
>NM_026713
AGAAGAAAGTACCTCTTCGACCAGAAAAACAAAACTAAAACAAACAAACAAACAAAAACAGTTTTGCCAAGAAGTTACAAATGGTGCCCTTCCCCTTTTC
TTAGGAAGACCTTTGCACACACATTTCCCTTTGCCTGTAGACCTCTTCAGTTAATTAAAGCAATCATTTAAAACTCAANNNNNNNNNNNNNNNNNNNNNN
NNNNNNNNNNNNNNNNNNNNNNNNNNNNNNNNNNNNNNNNNNNNNNNNNNNNNNNNNNNNNNNNNNNNNNNNNNNNNNNNNNNNNNNNNNNNNNNNNNNN
NNNNNNNNNNNNNNNNNNNNNNNNNNNNNNNNNNNNNNNNNNNNNNNNNN
>NM_001136222
AGGCGGGTTTTGCAGTTCTCAGCGGGGGCACCCTGGACGCCTCAGGTCTTCCCGCCCTGCGCCCCCTGCCCAGCTCCCCTCTGCAGCTGCTGTAGCTGCG
GGTCCGTCCCGCCGCTCCCCTCCCCAAGGGCTCAATCCCCGCCCTGCGAGGGCCCCAGTCGGGTCCAGCCGTCGGCGGCTCCGCAGAATGACCCATAGTA
ACCTCGCCCCGCCCCTGCCGCCAGCACCGCGCTCCCCAGGCCGGCATTTGATAGGCCGAGCCCCGCACGCGCCACCGCCCGCGGGCCAATGGGCGGCGGT
CTCTTTGCATATGCAACGAGCGCCAGCCCGGGGTGCGCGTCCAGGACTGC
>NM_028817
AGGCGGGTTTTGCAGTTCTCAGCGGGGGCACCCTGGACGCCTCAGGTCTTCCCGCCCTGCGCCCCCTGCCCAGCTCCCCTCTGCAGCTGCTGTAGCTGCG
GGTCCGTCCCGCCGCTCCCCTCCCCAAGGGCTCAATCCCCGCCCTGCGAGGGCCCCAGTCGGGTCCAGCCGTCGGCGGCTCCGCAGAATGACCCATAGTA
ACCTCGCCCCGCCCCTGCCGCCAGCACCGCGCTCCCCAGGCCGGCATTTGATAGGCCGAGCCCCGCACGCGCCACCGCCCGCGGGCCAATGGGCGGCGGT
CTCTTTGCATATGCAACGAGCGCCAGCCCGGGGTGCGCGTCCAGGACTGC
>NM_001033606
AGGCGGGTTTTGCAGTTCTCAGCGGGGGCACCCTGGACGCCTCAGGTCTTCCCGCCCTGCGCCCCCTGCCCAGCTCCCCTCTGCAGCTGCTGTAGCTGCG
GGTCCGTCCCGCCGCTCCCCTCCCCAAGGGCTCAATCCCCGCCCTGCGAGGGCCCCAGTCGGGTCCAGCCGTCGGCGGCTCCGCAGAATGACCCATAGTA
ACCTCGCCCCGCCCCTGCCGCCAGCACCGCGCTCCCCAGGCCGGCATTTGATAGGCCGAGCCCCGCACGCGCCACCGCCCGCGGGCCAATGGGCGGCGGT
CTCTTTGCATATGCAACGAGCGCCAGCCCGGGGTGCGCGTCCAGGACTGC
>NM_001001981
AGGCGGGTTTTGCAGTTCTCAGCGGGGGCACCCTGGACGCCTCAGGTCTTCCCGCCCTGCGCCCCCTGCCCAGCTCCCCTCTGCAGCTGCTGTAGCTGCG
GGTCCGTCCCGCCGCTCCCCTCCCCAAGGGCTCAATCCCCGCCCTGCGAGGGCCCCAGTCGGGTCCAGCCGTCGGCGGCTCCGCAGAATGACCCATAGTA
ACCTCGCCCCGCCCCTGCCGCCAGCACCGCGCTCCCCAGGCCGGCATTTGATAGGCCGAGCCCCGCACGCGCCACCGCCCGCGGGCCAATGGGCGGCGGT
CTCTTTGCATATGCAACGAGCGCCAGCCCGGGGTGCGCGTCCAGGACTGC
>NM_001136226
GTCGCGGGATGGCGGCCAGGCCTCCCTCCTCCCACTCGGCGAGCGTGCATGCCGCTCGCCGGTGCCTGAGGGGACTCCTGGGCCGCGGGGTGCTGGGCCG
TGGCGAGGGTCGGGGAAACGGGGGTTGGTGGAGGGTGAGTGGCGAGTAGGGCGTCCTCGCGGATTCGGGGAAACCGCCGGCGTGGAGCTGCGGGCGCGGG
AGGAAGGATGCACCGCGGCCTCCTCCGCGGGCGCGGGCACGTGGGTGGGGTCGTCCCGCTCCACGCGGCCGCGCGGCGTCCGTGGGAGGTACCAGCGCCC
AGAGGGTCCCTGAAAACTGCGGGTGTGGGACAGGAAATGCGGGTGCGGGC
>NM_021342
TTTTTTTTTCTCCCCTTTTCACACTTTGATTTTGGCCACCCAAAGCCTCTTGCTCTGAGCTGGGTTGGTCGGTCCGGGACAGGGAGCTCCTACTCCCCCC
CTCCTTCTCTCTTCACAGCTGCAGAGTTCAGAGAGTTGAACTGCAGCGCTTTGAGTTTGCTGCTTGCTCAGCCACAGTCAACCTCTGTTGTAAATTTTCC
TCCCGGAACACGTGACGATGCATTTCTTGACTATATATCCCAAGGACAGCAGCCGGGCTGTCAGAGCGCAGAGCCTGACAGAGAAGAGAAACATCCTCAG
ATTTGGCCGTTTAAGAGTTCCACACTTGGGACAAACTGTCAGCTTTTGGT
>NM_009129
AATTCTTATGACATGGCAGCAAGCCCAAGAAACCTTTCTAAACAAGGCGTGAAAACGCAGAGATGTCCTTGCAATTAGTCATGTCTATCTGACAGATTTC
TTCCTTTCTAAGGGAATTTGTGCTGAACATTTTATTTCGAGCCTCAGAGATAAAAGAAGGGGGAAGAAGCTGTAGTTTTTGCTACATAAGACAGGTGGCG
TAAGCATGCAACGCTTTAAAAAAATATCTAAAGTGATTGTTTTCTCTCGGATTCTTTGAAAAAGCTCGCCTGCGCTGGGGTTTGAGGCTGAGCCGGTGAC
GTCAGCGTGGAATGCGGAGTCAGGCGCCCAGGCTCTCTATAAGCCGAGGA
>NM_183027
GGCACCAGGCGCGGTCAGCGCAGAAGGTGCGCGCGCAGGTGTAAGCACTGCCCTGGGTGGGGCTAGCGGTGATGAGGGGCGTGGCGAACTGCGGGGTCCC
CGTGGCGCAGGAGAGCAAAGGAAGAACCNNNNNNNNNNNNNNNNNNNNNNNNNNNNNNNNNNNNNNNNNNNNNNNNNNNNNNNNNNNNNNNNNNNNNNNN
NNNNNNNNNNNNNNNNNNNNNNNNNNNNNNNNNNNNNNNNNNNNNNNNNNNNNNNNNNNNNNNCCCGGTGCGGGGAGGAGTCTGCAAACTTTCAGTTCAA
GGGCATTGTGGGAAGTAGCCATGGTCTGAGGCTAGCGCCTCACCTGTCAG
>NM_001111279
NNNNNNNNNNNNNNNNNNNNNNNNNNNNNNNNNNNNNNGGGTGGATGCGGTGCGATACTGTTTGAGGGGCAGGTGCTTGTGTTCTGCTACTGCTCAGCTC
AATCCGTTTCCGGGAGAATTATTTGGCTTTTTAACCTTCACCAAGATCCTGTNNNNNNNNNNNNNNNNNNNNNNNNNNNNNTTAGGGTTCCTTCCGGGGT
CACAGAATTATAACTGTGCGGCTTCACCAAGTACTACGGGAATCTGCGGCAGTGCTCGCGAGCTTACGGCGGCGTGGAGCACACGCGGCTGGGTTGCCCT
AAGCAACCGGCGCGTCCCCGCCCGGCGGTCAGCTGATGGGCCGCCCGCGG
>NM_001081210
CTTTTTGGAAACGGTTGGGTGAAGCCTTAAACTTTGAAAACATTTCCTCAGTAGTGGCTGGAATGATGGTCTGCAACTTTTAAGACTGAATGTAAACAAG
AAATGTTTTTCTTGTGAAAATTTAAGTGTTTTATTTAGAACTTTAAAAACTAGTTTTTGTTCTGCTTTAATGAGAAATAAACACAAGCGAGACTGATAGG
GTCAAGCAACTGTTTCTCAACAATTTCTGCACCCATACTTACAGAATGGGCAGAAAGAAGCACTTGCGCACGCGCAGTACACTAGCCATGCTCCCTCTTC
GGTGTCCTCCAGCGTTCAGGCCTCTCTCTGCTGCTGCACCAGTTTCCGGG
>NM_009255
GTCGCCCACTCCTCTCCACTCCCCACAGGCTCATCCGGACGATCCACGTGCAGCTCGACCGGGGGTTGGCGCCGCACCTCGAGCCCGGCGCGTCTGGCCG
GAGCTTTCTGGGGACCCGAACCCCCCAACCCCCGCGAGAGGGCGGCATCTGGCGACCGCGGGTCGGGCAGGGGGGCGTCCTAAAGTCCCCTGCGGTGCAG
AGACGTTGCGGCCGGCTGCCACACAAAGGCGGCGGCGGGAANNNNNNNNNNNNNNNNNNNNNNNNNNNNNNNNNNNNNNNNNNNNNNNNGCGGCGGCGGC
GATAAANNNNNNNNNNNNNNNNNNNNNNTAGTGCAGTGGTTGCACGGGAG
>NM_173425
ATCAGAAGCAAGTAGCTGGCATGCAGATAAGACTGGGGAGTTGTTTTAAAGAACACATTCTATTCAGGTGGCCTGGCAGGCCACTGTAAACATCAGGATA
TTTAAGTAGGAAGTCAGAGCCCATTGTGGTCCACCAAATGGATGTCTAGTCAGTGTAACAGAGCCACAGATTGCTATCAGCACAACAGAGCCGCCTCCTG
TTCCTTTCGGCCGATCATTTCCTCTATTGAGTTGAATGTAAGAACCACCCACTGGGCGTGGGTCTCAGCATTATAGGTTTTTAGGTCAAACCAAAACCCT
GGGGAATGCCCGAGAAAGCCAAGCAAATAGTTACATCTGCTCAGACCGGA
>NM_016716
NNNNNNNNNNNNNNNNNNNNNNNNNNNTGGGCCGGATCTCGTCTCGCTNNNNNNNNNNNNNNNNNNNNNNNNNNNNNCGTTCGGCCTGCGCAGTGAGATG
TTTGTCCGTCGCCGCCGCCGCCGCCATCGCGGAGGAGCGCGATAAAGGGAGCCGAGCCCGGCGCGAGGGGAAGCCCGCGGAGCCGCCGCGCCAGCGCANN
NNNNNNNNNNNNNNNNNNNNNNNNNNNNNNNNNNNNNNNNNNNNNNNNNNNNNNNNNNNNNNNNNNNNNNNNNNNNNNNNNNNNNNNNNNNNNNNNNNNN
NNNNNNNNNNNNNNNNNNNNNNNNNNNNNNNNCCGCCTTCAATGTGACAC
>NR_040460
NNNNNNNNNNNNNNNNNNNNNNNNNNNNNNNNNNNNNNNNNNNNNNNNNNNNNNNNNNNNNNNNNNNNNNNNNNNNNNNNNNNNNNNNNNNNNNNNNNNN
NNNNNNNNNNNNNNNNNNNNNNNNNNNNNNNNNNNNNNNNNNNNNNNNNNNNNAGAAAAAGTTTTAAACCAATCTGCTCATGTGTTCTCACCTGTTTCTC
TTTTATGAGATACAGTTGGCTCTTGAATTAGATTATGACATCACAGAGCTCCAGCTTTTCACTGTTAGGTGCGACATGGATGCGAATGTGGCTGCCTGAC
ACAGATTTGGTGGCAGGAGCATCATCAACCTGAACAATGCATCTCTGGCT
>NM_001285927
ATAAAATACTATTTTCCAGCCACGAAAATAAAAATAGATCTTACACCAGAAAAAAAAAAAAATCAAAATCAAATGATATGTCGACAGACTGCTAACACAT
CCTAACATGGGTCTGCCCGCGTGCTAGATATCAAAGGTTACACAGAGACGGAGTTCTGTTTAGAGTCATTCACACAGATGCTCAATGGTCTATCTCACTG
TCTTATGCTAAAGAAGGTGGCTAGAGAGAACTTCTGCATGAGAGCAGCGGTTCAACAGCTGGTAGTTAGCTGCTCACAGGAAGTGGTGACTTGTGGGTTT
GCCTTTCCTTTCTGTTGAGCTACATAGATGTAGCATGAGCACTTCCCTTC
>NM_175291
AAATCCCCAACCCTCTATGAGCATCGGATTGAGAATAGGGCGGTAAGCAGGTCCCAGCAGAGGCAGCCCGGCATCAGTACCGAGTCGCGGGTGGGCGGCG
CGGGTGGAGCCACCCCCACGCGCGTCCCGCTGCAGATGCGCCCTAGCCAGGCAGAGTTGGCCGCGCCGCCCGAGAGGCGCAGAGTTTGCAAAGTCGCCGC
GGAGCTTGAGCGGGAGCGAAGGGGGTGGGCAGAGTGGGGGTGCGCGCGAGAAAAACCCGCCTCTTGTGAGTTGAGCGGGGAAGAGGGGGGGAAAGGCTCT
GAGTTCCGCTTCCTGAACGGCGGGTGGGTAGAACAGGCTGGCGCGGCCAG
>NM_172849
CAGAAGCTGAGATTACCGCTTATTTGAGAAGGTACGTTCTTTGTTTCAGAATCCCTGATTAATCAGCAGCAGCAGCAGCATCAACAGACTAAGGCAGCTG
NNNNNNNNNNNNNNNNNNNNNNNNNNNNNNNNNNNNNNNNNNNNNNNNNNNNNNNNNNNNNNNNNNNNNNNNNNNNNNNNNNNNNNNNNNNNNNNNNNNN
NNNNNNNNNNNNNACACACCAGAGCCAGCCAGCGCAAGCTGGTTGTCATGGGGGAGGGACGATGCTACCAGCCAGGCTTCTCCAAACCTTCTGTATGTAT
GCAAGGAGAAAGAGCATCTCTGGGGCTGAAAGGAGACATTTAGAGAGGAT
>NR_105762
TAATTGTTTGGAGAAGAAATATANNNNNNNNNNNNNNNNNNNNNNNNNNNNNNNNNNNNNNNNNNNNNNNNNNNNNNNNNNNNNNNNNNNNNNNNNNNNN
NNNNNNNNNNNNNNNNNNNNNNNNNNNNNNNNNNNNNNNNNNNNNNNNNNNNNNNNNNNNNNNNNNNNNNNNNNNNNNNNNNNNNNNNNNNNNNNNNNNN
NNNNNNNNNNNNNNNNNNNNNNNNNNTAATTATTCCATCAGATACTGAGTCACTGATCTGTATTGAAGATAAGAACATGCCAGTCCTTGGAAACAAACTA
NNNNNNNNNNNNNNNNNNNNNNNNNCCCTTTTAGGTTTTGAATTGTCTGT
>NM_010570
CAGGGGCGCTGCCCGAGCGCTGCAGCAAAGGGCCAGCGCGGGCGCCTCTGCGGCACGGCCAGGGGGTGGAGAGGGGCGGGCGTGGGGCGGGCTCGGCCCG
GAATGTAGAGCGAGCAGGGAGAGGGAGAGAGACCCGGGCTGGAGCCTCCCGGCGGCGGCCAGGCTGCTGAGCGCAGAGGCTCCGTCACGTGTTTTGCTCC
TCTGGAGTGAGACGGCGGCGCGGTCTGAAGAGGGCCAGCGCGCGGTGCCAGCCGCCGCAGCCGCCGCTTGTTTTGGTTGGGGCTCTCGGCAACTCTCCNN
NNNNNNNNNNNNNNNNNNNNNNNNNNNNNNNNNNNNNNNNNNNNNNNNNN
>NM_029777
TCTCCACCGTCCACTTGGTAGACTACACTGCACCGGGAAGAAACTTTGGCCTTGAGGGAGCTGGCCATAGGCGACTCATGCGCTGTGCGCGTGGTAAGTG
ATTATTAGTTAGTTATGGCTGTAAAAGCACACCGACACCCTTGTTGCTAAGGGTTGAATAGGATGAGCGCTACGCATTAGCTAGAGGAAGCCGAAAAGGC
AGTACGAAGCACGGAGCATGCGCAGACTGCCGCTCCTTTCCCTAGGCCGCCGGAAGTGGAGCCTGCGGAATCGGCGTCCGTGCCGGAAGTTGAGTCTCCG
GATTCGGCGTCCAGACGTAGTGACGCACGAGCGCGGGAGTACGTGAGGAC
>NM_001122685
TCCAAAATCAACCCCTATATTAGTAATTGCTGCCTACCAAACCACTCCAGAACCACCCTCACTTTGGTTCAAATTAGGAAGGGCCCATGGGACTCCTGTT
TACATCTGTGTCACCTTAGACTTCGTTGAGTCTGAGGATTAGCTGACGGTGGCTGGGACCAGGGATCATGAGAGGACCAGAGCCTGTGCAAACTAGCCCA
GACTCGAGCCCATACTGGAAGCCTGCAGTGCATCTTGGGGCTAGGTTTAGGCTTTTTGTATTATCTGCCCTCTGCTCTGTCATCCCAAGCGTGTCACAAT
GCCAGCCCCAGTGGAGAGGGTGGAGAGGAGGACCACTGCCTCATGGAGCT
>NM_007735
ACTCTAAGGGAGGGGAGAAGTGGCTGAGGTTCCGCCCTCGTCCCCTCTCCCTCCCAGTTCGCCAGGCACTGTCCCTTCAACCGGGCATCTTGCCCAGGAA
GTGAGAAAAGGTTGGGCGCCCGCAGAGCAGGCAGGTGGGCGCAGCTCCAGGGGTCAGAGTGAAAGATGTGATGTCCCTGAGATCCTGGGACTTCGGTGCC
TAGCGGGTGCAGGTCAACGTGAGGAATTTAGGGGTGTGCGGTAGGGAGGTGGCTGCACAGGGTGGGGGGAGTGGCCAGCAGCCCTGCCCAGATTAAGCGG
GAGGCGCGCGGGAGTCTGCAACTCCGGAGGCCAAGTTTGCTGGCAGCTCT
>NM_029409
CAATTAGACTGCTGAAGAATTACTTCCAATATTTAGTTATATATGCAAATTCGCGGGCCACCATAAGAATTTTTATTCAGGCGTTCCTTTAAAACAGGTT
ACCAGTTTACCTGCAAACGCAAGGTTCTTAAAGATCGCAAAGTCTAGAAACCCCCTCAACAGGAATCACCTGAGACGGAAGTACTTTGCCCACGACAAAA
ATGGCTCCGCGTCGACGTCTCAGGAGCCTGCATGCAACATCCGCCCTTCTCTCGTCACATGACCAGAAACCTACTTCCGCTACGGCTCCTGGAAGGGGTC
AGTCCTGGCCGTTCTCGCGTCTGTCCCGGCCCGTCGCGGCCGCTCCGCCG
>NM_025453
ACAAGGCACATCAGTAGAGGAATATTTTAGGAGTTATGCCACACAAGCTTTTTTTTTTTTAAATCAGTTTTTACTTACCTGTATTCATGTGTAAGTTCAT
CACACAGCAACATTAGATTTTTTTTTCTATCTGTTTCCCTTCATCCTATCATAATATGATTATTGGTTCCCGTCATAATCCTCACAATAACATCCTGCCC
TACTGGACTCTGAACTGCTTTCCACAACTCATTTTTCATAAGTGCTAAACTTTAACCAGAACGTTGGGATAAAAGGCCAGGCAGAGAGCTACACGAGCCC
AGCCACCCTGAGGAGGTTTCTAACTGAACCAGGAAAACCATGACGTGCTG
>NM_010472
TTGGAGTGTCTCCTAAAGCAGCGGGAAGCTGCCGGGAACATTTCTGCCTGGAGGAAGATAGCCTGCTTACACGAAGCTCTTTGCACGTACAGGCACCCAG
CGGATAAGGGCTGTAATTTATTGACACCATTGTGTCTTCTCTACCCCGCCCAGCTCCGACCCTTGCCGCAGCGTGGCCGCAGTGACTCCTCCCGGCCAGC
AGAGGGCGCCAGCCTGCACTTGGCCCCCGGCTGCCCGAGGCCGGTCTCCTCTTGCCGCTCCCCCCGCCCCCCACCTCGTCTTTCCCCCTTAGGAGAAGTC
GGGAAGGTGGCAGCGGCGGCGGTGGCGGTTGTCCCGCCCGGCCGGTTGGT
>NM_030556
ATCACAGTCTACCTTTCTCCTGATTGTTAGTTGAAATAAACGAATTCATAGGAAGAGACAAATGGAGCAGAGGATCAGACCTGGTTTCCCTTCTTCTTGC
CCTACTACGTTGACGTGGAGAGTCAGCACATTGCTTGAGGTTGCTCTCTTCAGGTACTGGCTTCACTTTTTTAGCGCTTTACAAACTGGCTGAGGGACCT
CTGCTTCTAGCCTCCGGATCAAAGACCTGGGGGCTTCATTAGCATATGCAAAGTTGGGCGCGGCTTTGGTCCTGCGGGACTGACCCGGTGACCAAGTCCA
TCTTTACTTGAGATCGCCGACCCACATAGCTGAAAGTGCTACATATCCGG
>NM_016960
NNNNNNNNTTAAGTTAAACCTGGACAGGTGCCATTTCTGGGCCACTCGTCTGAGCTGCATTTCTTCCTCCTACATCCTGAGGAATTAACAGGATTCCCTC
CTCCCCTGCCCTCCCCACCCCCCACCTGACCTTCACACCTTCTCAACAGTAGGAAAAGGCAGGAAGTTTTCCCTGTGGGTTTTCTTTGTGGTGACAGGAT
GAGGCAGATTAATCAATGGGGGAAAACCCCGGGTGAGAACACGCCTTCTTGTGTACATTCCCAGTATTTTGCTATAAGAAGGGCTGGTGCTGGAGCACAG
GAGCACTCGCAGGGCACTGGGTACCCAGCACTGAGTACATCAACTCCTGG
>NM_027725
AAAACTGTATGAACATTTTATTTTCCACAACTACTCTTTTTATCACACTCTAAAAGAAGCTAAGATAATCAGTCGATTTGGAGAAAATTTAAACAGTTAA
AGAATTAACTCTTTTCTATGTGGTGGACCAATGTCAAAACTGGGACACACTGGCTGCTCCTCAGATAGCTTGCTACAGCAAGCTATGGCTGAGCGGCAAG
CTGAGTTTACCCAGCTCTGGGCTGCCGCTGGGCTCCCCTGTACCCGCCCAGAAAAACTTGCGCACGCGCCTTAGCGTCCTACTGCTGTTTGTTAGTTTCC
ATGGCTACGAAGCCCCTCAGGGTAGGAAAGTAGGAAAATGAAGCTTAAGA
>NM_172430
CCTGTTTTGTTGTAGAGGACAAATAGAGGGTCTTCAAGGGGATGTGTGTGCCACCAGTAGGGGCAGCGGGAAGCCAGAACTGCCAGAAGTGAGCCTGTAA
ATGCAGCCAAGTGGATGAACAACTTCAGGGCTGAGACTTGGTGTTCACCAGAGAAAGCAAGGGGCGGGACTGGACTAAGGGGAGGGGAGTGAGCAGGGAG
CAACAGCGAAAGGCACAGAAGGCAGTCAGTCCCCCGAGACCTGGGAGGGAGGCGGGAATTAGGCTGAAGGGTCAAGTCCAGCCAGCAGTTTTCAAGATCT
GAGCAGACCACAGGAGGCGCCACCAGGACATCTCTGCAGCGCTTGGTGGC
>NR_105771
NNNNNNNNNNNNNNNNNNNNNNNNNNNNNNNNNNNNNNNNNNNNNNNNNNNNNNNNTTCTTACCATTTTCCCCCACCATGACCATGCAGATATTCAAGTG
ATAAGAAGAATTTAAAATTGTCAATATGACTGTGGTATATAATGATTAATTCATTNNNNNNNNNNNNNNNNNNNNNNNNNNNNNNNNNNNNNNNNNNNNN
GTATGTATATATATATATGTGAACAGTCCTTGGCCAGCTTAAAGAAAGTCACAAACTGCAATGATATATGCTATGTTTTTATTCGACGCAGTTCATGTAT
GTCTAGACCTAGTTAGCAGCACGTATTTATCCTATTAAGGGTAGGGATTA
>NM_001003948
ACTCAGAGACTCTCACTGAATGACCCCCCCCCCCCCACACACACACACCCGGGAGGGGCAGCACTATCTTTCCACCAGGCCCTTTCTTCCCGGGCCACTT
TGAGCCTTCTACCAGATCCAGTACCAACTTAGGGGCTTGATCAGCTTCTAGCCTCTCCAGGGTTTGCAGGATGCCAGGGTCTGAGGGGTACAGACCCCAC
AGCCCCGGGCGCCGGTCCCCCCCACCCCCACCCCCCTGGCAGAAGCCCGCCCGGGCATGCTCAGACCGCGCAGGTNNNNNNNNNNNNNNNNNNNNNNNNN
NNNNNNNNNNNNNNNNNNNNNNNNNNNNAGCTGCGCAATCGTCTGAGCTG
>NR_039588
CCGAACGCGGAGTGCACACGCCCCCGTTCCGACAGGGCTGGGAGGCGCACGGTCCCGGAGCAGGCAGGGGCGCGGCGGACACCGGGCTAGCCAAGCAGCC
GCTTTGGGGCCCAGCACCCANNNNNNNNNNNNNNNNNNNNNNNNNNNNNNNNNNCGGGGCACCGGGCGCCTGGGCGCGGCGGGGAGGCATAGCGAGCGGA
GAGAACGCAGAAGCTGGAGAGGAGCTGGGCNNNNNNNNNNNNNNNNNNNNNNNNNNNNNNNNNNNNNNNNNNNNNNNNNNNNNNNNTAGTGCTGCTCAGC
GGGACCGGACGCCTCCTGCAGCTGCGGGAGCCCGTGGTTCCCCGGGCAAN
>NM_133975
ACCAAGTGGAGCGCTCTCAGTTCCCTTCCTGGTCCCTTGGAGGGATCGGAAGGAGACTGGAGGCTACTCGAAATCTCGAGTTGAACGTTGCGGAGGGAGG
GGCGACAGGATGCGCTGTCAATAGGGAGCGGGGCTGGCCCAGCGGAGGAGCCCGCCGGCCGAACCCTCAGGACAAAGTAGTCCGCGGCTGGAGTGGAGCG
GACGGGGAGGGAGGCGGCGCGGACGGAGGCGCACGGCGGCGCGGTGCTGCGGCTCAGCTGATAATTGAAGGGACGACAAGCCGCCGCCGTCGCCGCCGCT
GGGGGGGGTGGGGGGAGCCAGTGGAAGTTGCCGTCGCGCCACGGAGTCCG
>NM_025386
GCCTCCAGTCTCCTTCCGATCCCTCCAAGGGACCAGGAAGGGAACTGAGAGCGCTCCACTTGGTATCCCTCCGCTGGGGTCACCCCCGCCCCTCCGCGCT
AGCAGGAACTAAATTCCACTTCGGGTCACCCAGGACCTGACTGGAGAAATTTCACAAAGCAGGGTTCCTTGTAAGCCCTGGTAAAGGAAACCATCACCCC
CAAGTTAAAAGGAAAAAGAAAAAAAAAAAACTCAAAAGCGGACTTCGTTTTTAAAGTGAGGCTGCGGCCCCCTGACCCCGGGCAAGCCCCGCCCCTTCCT
GGTTGTCCTAGCGACGGCGGTGGCGTCCCAAGATGGCGTCGTGGCTGCCG
>NM_027921
ACTCCCCCCACCCTACACACACCTTAGATTTCGGGACATTTCCTATGGTAGCAAATATGCACAGCATTGATGAATCTCAGCCAAGGCGATAAACTTCAAC
CGGCCACAAGAGTGTGCCTGTGAGGAGCCCGCAGATTTTTTTCCCCCTGACAAACCAGAATTAGCCGGTATAGGAATATACCAACGCGGAGATCTGAAAT
TGCACGGATTGGAAGGAAGCTCTGGGTAGGCTCGGATCCTTCCAAACGCACCCTTTTTAAAGGCTCTGGGACGGAAGCATCGAGCCTTAGGCTCCAGAAG
GTTCACCTGGACAGATAGTGAACAGAGGGCGAGTCCGGGAGCCCCTGCAC
>NM_213615
TTCCAGATAAGAGCAACAGTTGTGCAGAGTAAATGTAAGGCACCCATTCTTCAAAAATGATACTGTCCCCGACTGGCTATAGCCTCGGCTGTGATCCACT
TCCGAATTCTGTGAGATGCCTCTTGTTCTCAAGACCATGGTGAAATTGCTGAAGCCCTGTGTTGCCTCGCTGTCAGTGTCACACCTTAGCAAGCAGCTCT
GCCTGGATTCTCTGCACTTGCCTTTGGTTGGTTGGAGGTGTGTGGGCGGGGTTGGGGGCGGTCTCTTGCTCTAGCTACCTTCAGAAGCTTCAAAAACTTT
ATGAAGCCACACCCGACTTTTCCTACTCTGCTGCTCAATTATCAGGTCCC
>NM_001081746
AGCAAGAGAGAACAGTTTGAGTTTCTGTGGAGGGGTTTTAATTGTTTTGTTTTGTTTGTTTGTCCCATCTTTCCATAAAGAAGGCACTCTCAGGAACTGG
CTCAGCTTGTCCTGGTGTACCCTTCTGCAATCCTCTAGGTCCCCTTTCTCCTCCCTGCTACAACATTCCAAAAATGATGGATGGGACAGGATCTCACAGC
AGCACCCTTGAGATTAGAGAATTACTTTCGTTTTTCTTTTCCCCATCAGGGCAGAGCCCTCTCTGGTTTCTTAGTGCTTGGGCTCACTTCCTGCTCTCAG
CTGTGGCCCACAGCAAACACACAGAAGCCTGTGCAGACACCAAGGGATCA
>NM_001037909
CTTACAGAATGAGAATGAGCATTCCAGATAAGAGCAACAGTTGTGCAGAGTAAATGTAAGGCACCCATTCTTCAAAAATGATACTGTCCCCGACTGGCTG
TGATCCACTTCCGAATTCTGTGAGATGCCTCTTGTTCTCAAGACCATGGTGAAATTGCTGAAGCCCTGTGTTGCCTCGCTGTCAGTGTCACACCTTAGCA
AGCAGCTCTGCCTGGATTCTCTGCACTTGCCTTTGGTTGGTTGGAGGTGTGTGGGCGGGGTTGGGGGCGGTCTCTTGCTCTAGCTACCTTCAGAAGCTTC
AAAAACTTTATGAAGCCACACCCGACTTTTCCTACTCTGCTGCTCAATTA
>NM_030194
AATTTTTTTCAGGATAACCTTCACCCCAATGCAGTTTGAGAATACTTCCTAAAGGTTACAATGAGACCACTGGGGGAATAGATCCCCAGGTTAGGAAGGG
GACAGTGGACACACCCTTCCCATGTTCTCCAGTGTTAATCCTTTGCCTCCCTGCCTCTCACTCCACTCCAGGCAGATCTGGATTCCCAGCAAGTGCCCCT
GAAACCCATAATGCTAACCACGCTGGGGAACCGCACAAGGCAGGGGTGGAGGAGTGGAGGGCGGAATTGGTGTGGCTGGCTGGCTTCCTGCTCAGTGTGC
TGAGATCACTTTCATTTTTCTTTTCTTGAAGCCTGACTCCCCGCGGGACT
>NM_001013817
TAAATGTAAGGCACCCATTCTTCAAAAATGATACTGTCCCCGACTGGCTATAGCCTCGGCTGTGATCCACTTCCGAATTCTGTGAGATGCCTCTTGTTCT
CAAGACCATGGTGAAATTGCTGAAGCCCTGTGTTGCCTCGCTGTCAGTGTCACACCTTAGCAAGCGGCTCTGCCTGGATTCTCTGCACTTGCCTTTGGTT
GGTTGGAGGTGTGTGGGCGGGGTTGGGGGCGGTCTCTTGCTCTAGCTACCTTCAGAAGCTTCAAAAACTTTATGAAGCCACACCCGACTTTTCCTACTCT
GCTGCTCAATTATCAGGTCCCAGCTTCTCTGGTTCTGACTTACTAGGGTG
>NM_175397
NNNNNNNNNNNNNNNNNNNNNNNNNNNNNNNNNNNNNNNNNNNNNNNNNNNNNNNNNNNNNNNNNNNNNNNNNNNNNNNNNNNNNNNNNNNNNNNNNNNN
NNNNNNNNNNNNNNNNNNNNNNNNNNNNNNNNNNNNNNNNNNNNNNNNNNNNNNNNNNNNNNNNNNNNNNNNNNNNNNNNNNNNNNNNNNNNNNNNNNNN
NNNNNNNNNNNNNNNNNNNNNNNNNNNNNNNNNNNNNNNNNNNNNNNNNNNNNNNNNNNNNNNNNNNNNNNNNNNNNNNNNNNNNNNNNNNNNNNNNNNN
NNNNNNNNNNNNNNNNNNNNNNNNNNNNNNNNNNNNNNNNNNNNNNNNNN
>NM_013673
GTTTTAATTGTTTTGTTTTGTTTGTTTGTCCCATCTTTCCATAAAGAAGGCACTCTCAGGAACTGGCTCAGCTTGTCCTGGTGTACCCTTCTGCAATCCT
CTAGGTCCCCTTTCTCCTCCCTGCTACAACATTCCAAAAATGATGGATGGGACAGGATCTCACAGCAGCACCCTTGAGATTAGAGAATTACTTTCGTTTT
TCTTTTCCCCATCAGGGCGGAGCCCTCTCTGGTTTCTTAGTGCTTGGGCTCACTTCCTGCTCTCAGATGTGGCCCAAGGCAAACACACAGAAGCCTGTGC
AGATACCAAGGGATCAGAGCTCACTGTCCCAGGCCCCAGGCAGCTGTGGA
>NM_177055
NNNNNNNNNNNNNNNNNNNNNNNNNNNNNNNNNNNNNNNNNNNNNNNNNNNNNNNNNNNNNNNNNNGGTCCCACCTTCAAAATATTTCATTATGTGTAAA
GCAAATATCATCAAATCTCCAAAAGCTGGAAAGCTAAATATGATTATGGTCCAAGTGGTTTCAGGCTGAAGGCCTCTCAACCTGTATTTCTAAAGGTGCA
GTAACCAAGTGCTACCACCAGAGGTCAGGATAGACTTTGCAGAGACCCGAGAGAGGGAACGTGGTACAGGGAGACACAGAGGAAGTGAATGCAAATTTCA
CTAAAGTTTTCCCTAAACCCACCCCAGATCGAGGTCCTAGCTTTCGCTCT
>NR_106172
AGGATTACAGACCACGTGGGAGGTTTAGATCTCTGTCACACTAGTTGGCAGTTTCCGTCCTCTTACAACAAGCTTCCTTTTTGGTTCTCTGCCTGACCCA
GGGCTGTGGCGAGTGTGCCTCCAACTGCAACCTATGACAGCACCAGACGGGGTGTGAGCAGTGTTGGTTCATGGTTAAGACAGCCAGCACAGACAGAGCC
ACCTCTCAGCTTCACACGCACACGCTCTCTCTAACTGAGGACTCTCATAGCTGCTGATAGACCACACAAAGACTTACAGAACACACTAAGGCATGGATCC
AGGTCTCAGTAAGAACTCAAGGCCGTGACTTGACTGGGCACGGTAGCTGA
>NR_108086
GGGGGCTCTGGGCTTTGAGGAAGTTGTGCTGACATTGAACATATAACTTCCCAGCCTGATTGAAGTCAAGTTTCCTTTTGAAGGCTTTGTTCCGGGCCAC
CTCCAGCATACTCTCTGTCCCTTGCATACTGTAACGTACTGTCTCCTCGGACACTGTGACAATACAAATAACATCTTCTGCATTGGGCCTAAAATAGCTG
GAGACATTGCGGTTCCTTCTTATGCCCTGCTGGCAAGGACAGGCCAAGTCCTCTGTATCCTCACTGCGTCAGGCCAGGCATGAGTCATCCATCGCATGTT
GACTTCCCAGCCCAGGCCTGGACTAGAGAGAGCCTGCCTGCACCTCCAGG
>NM_133781
CAGGTTCTGCCCAAGCATGAAAGAACCCATTTGAACAGTTTTGAGCCCTCCGCAGATGTAAAGTTTTAAGACTTGAGGAAGTGGACTGTGTTCCTCCAGG
AACTAGCAAGTAAGGGGCGCATAGACGACGACTCCAGCTCCCCTTCTGCTTTTTCTCAGTGCCCCCAGCTCTTCAACTTGCCGGCGACTCAGGCGTCCCG
AGTCCGCCCGGCCGTCCGGGGGCGCCCGAGTACGCAGAGGGCGTTGCGGCGCCGCCCGACGTCCCGCCTTCGGCGGCTGCGCAGTGCGCACGTCAAAGCC
GGGCTCAGGCCGGAGCTGGGCGCGGGGCGCCAGGAGCCGCGCGGCCTGAG
>NM_022417
CCAGCCTAACACATGTTGGAGGAGGAAAGCTTAGAACAGTTAGTTACTCTGCGTCTTCTCTCAACATAATCAAAGATATCGAGGAGGAGGGAGATGCAGT
TTGTTAGAAGCACGTTGCCAGGCAACGTCGTGTTAAACTACATGTGAGGATGCTAGTCATGGGCAGGGAGAAGGAAGGGGTCCAAGCTCTTGCGCGACGA
CTGAATGAATGAATATAAGCAAGAGGTGGAAGGAAATCTCAGCATTCTTCAGCTACAGTGCTGCCCGGTGCAGTTCGGCGCAGGCGTCAGGTCCTTCCTT
GGAAGGCGGGGCGGGACGCGTTCGGGGCGGGGACAGAGGCGAGGACTCCG
>NR_037692
TGTCAGGAAGGGCTGATACCTGTCATTCTGGGGTTTTGTGGATGAGGTCTGGCCCTACAGCTGGCCTCTCCTCTGCTCTGTTTCTCTGGTAGGAGAAAAT
TCTTACCCATGCCCTATGGCCCCAGCTCTTTCCTCTTTTTTCGTAGCCATTCTCACCATCGAAATGTCATTTCATCTTTAATTAACAGTAGGATTCTTTG
TTGCCTGCAAGAGGATCCAGTTGGAGCTAAATCAAGTAACTAGGGGCTCCTCCTGGGGGCCTGGAGCAGCTTGCAGTTGCAAAGCAGTTGCTAGGCAACC
AGTACTGCTTACTGCCTCTGCCTTGGGGTGTTTCCAACAGCCTTAGGCCT
>NM_001033290
GAAAATGTGCTGGATTTAGACAGAGGCGGAGTCACTGGTTCAGTCCAGGATTCTTCTCTTCCACTTCAAGTCAGACCTCCCTCAGCTCCAGTAGAAACCG
AAGAAGATGAAGCCAGTGGTGTTAATGCAGGAGCCTGAATGCAGGAGGCCACCACAGTGACACAAGAGCAGGCAGGTCTCACACAGATGTCTAGAACTTC
CTCCTTCTTTGAGCTCTCAGTCAACTTTCCAGGAAGGGAGAGGAGAGGCGGGGCATTCTAAGCGGCTGCTGTCCCTGCCTTGACATGAACTATCCAACAC
TTTGCTCTCTGTAAGCCGCTCATGTGACTGCTCTCAAGGTGGCCAGGCAT
>NM_027300
GAGCTGAGAATCCTTCCTATTCAGGATGTCTTCGAATAAAAAGTAGCTCTCACGGACCCTGGAACGTGCAGCCGAAAGGTGCCTGAGGCTCTGGTCACAT
AATCATGGATCCAGTTCTCTTAGGCCCAAAGACTGTCTTAATTAGACCATGGAGGAACAAGGCAGCTGCTGCCTCCTGCCGGTTCAAGCAGGAAGCCCTG
GGAGAGGAAACCGGTGCCAGAGCCCTAGCCACAGGGGCCAGCCTGGCTTTTGTGACCTCACAGGAGGTATGGGTGACTCTTGTCTGTGGGACCTTGCTGT
GGTCAAAGATCAGAGACATACCCACAGGGGAGACTGCCTACCTAGGGAGG
>NM_001122732
GAGCTGAGAATCCTTCCTATTCAGGATGTCTTCGAATAAAAAGTAGCTCTCACGGACCCTGGAACGTGCAGCCGAAAGGTGCCTGAGGCTCTGGTCACAT
AATCATGGATCCAGTTCTCTTAGGCCCAAAGACTGTCTTAATTAGACCATGGAGGAACAAGGCAGCTGCTGCCTCCTGCCGGTTCAAGCAGGAAGCCCTG
GGAGAGGAAACCGGTGCCAGAGCCCTAGCCACAGGGGCCAGCCTGGCTTTTGTGACCTCACAGGAGGTATGGGTGACTCTTGTCTGTGGGACCTTGCTGT
GGTCAAAGATCAGAGACATACCCACAGGGGAGACTGCCTACCTAGGGAGG
>NM_027029
GAGCTGAGAATCCTTCCTATTCAGGATGTCTTCGAATAAAAAGTAGCTCTCACGGACCCTGGAACGTGCAGCCGAAAGGTGCCTGAGGCTCTGGTCACAT
AATCATGGATCCAGTTCTCTTAGGCCCAAAGACTGTCTTAATTAGACCATGGAGGAACAAGGCAGCTGCTGCCTCCTGCCGGTTCAAGCAGGAAGCCCTG
GGAGAGGAAACCGGTGCCAGAGCCCTAGCCACAGGGGCCAGCCTGGCTTTTGTGACCTCACAGGAGGTATGGGTGACTCTTGTCTGTGGGACCTTGCTGT
GGTCAAAGATCAGAGACATACCCACAGGGGAGACTGCCTACCTAGGGAGG
>NM_028647
GAGCTGAGAATCCTTCCTATTCAGGATGTCTTCGAATAAAAAGTAGCTCTCACGGACCCTGGAACGTGCAGCCGAAAGGTGCCTGAGGCTCTGGTCACAT
AATCATGGATCCAGTTCTCTTAGGCCCAAAGACTGTCTTAATTAGACCATGGAGGAACAAGGCAGCTGCTGCCTCCTGCCGGTTCAAGCAGGAAGCCCTG
GGAGAGGAAACCGGTGCCAGAGCCCTAGCCACAGGGGCCAGCCTGGCTTTTGTGACCTCACAGGAGGTATGGGTGACTCTTGTCTGTGGGACCTTGCTGT
GGTCAAAGATCAGAGACATACCCACAGGGGAGACTGCCTACCTAGGGAGG
>NM_001144993
NNNNNNNNNNNNNNNNNNNNNNNNNNNNNNNNNNNNNNNNNNNNNNNNNNNNNNNNNNNNNNNNNNNNNNNNNNNNNNNNNNNNNNNNNNNNNNNNNNNN
NNNNNNNNNNNNNNNNNCAAACAAAACCATCTTACCCTAAGAGGGTACATTAGTCAGGTTAATAATGTCCACTCATCCTCAGTCCCCCACAAGAGCCTGT
ACTTTCTAGATGTCCTAAATGCTTAGTAGTCCTAAACTACTGAGTGTGTTACTGGGTATCTAAATGAACGAATGAGTGAATGATAAATTCAGTGCGGCGG
GACAGGAGTGCGCAGGGGGTCTGGGCGGCTCGGCCCTCGGGGGCGTGTCG
>NM_027357
CTCCATAGCCTTAGGTGGCGCTGCGAGCAATGCTTATACCTCCCCTAACACTCATTCTCTTAGCAATGGCGGGTGATGAGTGGGCCTCTCTTTGCAAGGG
TGTCTATTTTGAAGCCTGATTGCAACTAGAAATGAATGTCCGTTCGCAGCCGGCCAGATCTCTGACTTCACGGAGAGTTATAAAAAACAACGACATGTTT
TTTTACCTTGTTGCATGATCTCGAGAGGCGGAAGCTGCATAAAAGACACAGCGTGGCGGTGAATTTGAGCCAAGCCTCAGGCGGAGATGCGGGCAGCCCT
AGGGCGGGCGGGGTCCTCGGCTAGAAGCGAGCCGGCGGCCTGTGGAGGGG
>NM_008311
CTCTCCATTTTATCTTCTTTTCTCAAAAGGGAAAAACAGCCTAGGCCTCATTCCAAATAAAATCATCTTATGCTAAAGTTTAGAGTTTACCCTCTAAATA
TCAAAGAGAACACATAAGAATAGAACTTGAATCAGGTCATGAACTGGTTGGAACACGATTAACGAGGAGTTTTATGAATTACAATGACTATAGCTATATT
CTAATAATGACAGTATCAAAGAGGAAACAACCTCTCTGGCAGGCAGACAGCTGCACAACACATTTGTTACACTGCTTACGAGCACCAGCCGCTAAGACTC
AGAGCAAGTCAGTGGGGGAGGATCTGCCAGGAGAGGGAGTCCAACTGAAC
>NM_030184
NCGAATCTGTTTTGTTTTACAAACCTAAATTCATACGGGAAAGACAAAAGTGTCTCTAATACTTCCCGGAAGACTCTGTCGTAGGTGAAAGTGTGGTGCT
CGGATCTTACATAGGCAGATCTGAGTTATCGTTCGTCTGCAGTCTAGACTAAAGTCACCCGCACGCCACACGCCTGTACGGCCTCACTTCCGGTACTCAC
CACGTATGGTACCTCCCACTCTCCCTCCCAGGATGCTCCACGTCGTCTTCGCCCAGCAAGATTGGCCGAGTCGCCTCACGTGACTTCGGCTAGCGGTAGC
GGTTGCCCGGGTGACGGCCGGCGAGCTGGCGGTCTGGAGGAGTGAGCGCA
>NM_145222
AAAGAGTGGGAAACCCAGAGCTGGATTGACCTGAGCTGGCTGGGGGTCTAACACAGGCAACCCAGCATCATCTTCTCTTGAGATCGCCGCCCAGGCCTAA
GCGAGCCCGGGAAGAAGAAAAGTAGACAGGGCAGAGATAAGGTAACTTTAGGGAAACAGCCTTTATCCACCTCCCTCCACTCTACACACCCAGGGCTACT
CCAGAAGGAAGCAACCAGGCCGCTAGGCGCCGGGTGGGCGTGGAGGTGGGCGGTGTCCGACGTCCCCACGTGTCCCGAAGGAGGCGAGGCGGGCGACCCC
GTGAAGGCCCAGCAGCGGGGAAGTCGCCGCCTCAGGATGTTGGCGATCTT
>NR_028478
NNNNNNNNNNNNGGAATCTACTTCAGCTGAATGTGGCAGTATGGCAGTATTCACCAAGGGTTCATAGTGAAACAGGAATTTTTCTCTTCCAGAACCATCC
AAAACTCTGTTTGTCAAAGGTCTGTCTGAGGATACCACTGAAGAGACCTTAAAAGAATCATTTGAGGGCTCTGTTCGTGCAAGAATAGTCACTGATCGGG
AAACTGGTTCTTCCAAAGGGTAAGAAGGCGTAGTAGTGTTGCTGCTTTTTAGTGAATTCTGCATGGAGAACTTGGGTCTGCAGTATCTTCTCATTGAGCT
CCTTTCTGTCCATCAGTGATAGATTATGGATTCGCACGAGAAGAAGAGAG
>NR_106184
AAAACTAAAGTTTTAGCTATACAAAGGGCAGTAAATATTGATAGTAAATTACATGCTGATGCCAAGTGTTTCTAAGCTTTATTCTGAGAACTGACTTTCA
ACCTTCAGGTATGCATTTATAGAATTTGCTTCATTTGAAGATGCTAAAGAAGCTTTAAATTCCTGTAATAAAATGGAAATTGAGGGCAGAACAATCAGGC
TGGAGTTGCAAGGATCCAATTCGAGAAGTCGTAAGTCCTTTGACATGATATGACTTGGTTGGGTGATATTTTTTTTTATTTTTATGTGCCTATATGCTCA
TTTGGGGCTGTCTTTATGTTGTTGCTGAGAAAATGACAACTGGATATGAT
>NR_002851
NNNNNNNNNNNNNNNNNNNNNNNNNNNNNNNNNNNNNNNNNNNNNNNNNNNNNNNNNNNNNNNNNNNNNNAGGTAACCATATTAACTTTTAAAGTATGCT
GACCTAAGTAAGGCTTACTGGCTATGCTAAAGTGTCTGCTTACTCATGAATGGCATTTTAAAACATCTAGAACCTGTTAAAGCAGCACCTGGAAAACGGA
AGAAGGAGATGACCAAGCAGAAAGAAGCCCCTGAAGCCAAGAAACAGAAAGTAGAAGGTAAGCCTGCAAAACTGGGGAAACAGATCAGAGTAGCACTAGC
ACAAGTGATGAGTGACAAAGGGACTTAATACTGAACCATGGGGTTGAAAT
>NM_010880
CGCCGCCCATGCTGCCTCGGAACACCTGAGGGAATCCGGGCCACGCCGCCACCTACCCGCGCCTCACACACAAGCCGCGCCAAACTCGCCCGTCCCACTG
CGCAGGCGTGGGGAGAGCCCGGCGCTCAGGAGCATTCAAAGGACCCGCACACTGACCAGTCAACGTCCGCCTGGGCCCAAACGAGTCCCGCCCTCAGGAG
CAGACGTCAGGCCCCGCCCCTAAGAGCCCCGCCCTCGTCAAGCCTTAGGCCCGCCTCACGCTGCCCCGCGTTAAGGCTCGCGGTTGGCTCCGGGGACGGA
CGCGAGCTCTGGTTGGTGGAGCCGAAGTCACGAGGACCCCCTTCGTCGCC
>NM_010341
NNNNNNNNNNNNNNNNNNNNNNNNNNNNNNNNNNNNNNNNNNNNNNNNNNNNCAATTTTATTATTTTCAAGGTTTGCACTCCGGATACTCTGTAGTTGAA
ATGCACTTTAGTGGGTGGCAGATGCTTTCTTTCCCAGTGGCATGTGACTAATCAGTCCTCTACAGTGTGATAACTTAGGACAGAGCTGGGATTACCTAAA
TGACTTCTGGGTATCTCCCCCTTCTATCCTACAGACTCCTCCCTGCCTCAATTGTTCCATCTTTCCTGGAGCGCTCTCCCCAAATGCTTCAAGGAGCCCC
CTGGTCTGCAATATCAGTGAGTTCAAGTGGCCCTATCAACCTGAGGATCT
>NM_027966
CAAACTCAGCATTACCTTCCTGTATCATGCCCCAAAGTACAGTTCCCGAAACCACTCACAGCCCTGCGGCTGCATCTGCACCTACCTACGTATCTCCATC
TTAAACCAAGACAGTTATTCTTCATTTCCTCTGTACCCACTACTCTGGCTATGCAACACCACCTATAGTCAGCTCGCCAGGACAGCCACTCAGCAGACTC
AGGACATTCAGGACCCTTGCTCTACAAGTACCTGTGACATCATCAGCTGCCCACAACCTGCTGTGACCTCACCACCTGGACAACTGAGCCTAGCAGGGCC
AAGCCACTCCTTCCCAACCACCATAAGTAGCAGGGGGCATAGATGACCGC
>NM_008972
CTGCGTCAGAGGCCTTAGCAAAACAGCTGCGGGAGCGCGCACGCGCGCGACCCCCCTCCGGCGTGGCGAGACCCAACAAAATTCAACACTCTGAATGACA
GTGCGGCGGGGGACTGCGCAGCGCGCGCCAAGCCGAGGCACTGCCGCTTTAAGCTCACTTGCCCATTGTTCGGAATCGAGCCAATGAGAGGACGCCCGCT
CCCTGCGCTCAGCCAATAGCGCCGGGACTAGGGTGGCTGAGCACCGCCCACTAATCTATATTAAAGCTTCTGGCGCCGCGTGAGTCCCCCACTGGCTGCT
CCGAAAAGCCATCTTTGCATTGTTCCTGGGTCGTGCTCCGCGCTCGCTGC
>NM_008801
AGCCTGCCATAGTCTCAGACCACTAGTGTGCCCGGCAACAAGAGCAGGCATCTCAAACGCCTCTGAAGATTTCAAGCCATCGCTCCTCTGGGACAAACTC
TAGGCAACAACACGAAAGAAAATTCTGTCCTCCGGGACTCTCCAAGAGGGCCTTTCCCACTGACGCTCTCCGTCCCCGAGCGAAGCCGCTGAGCGTTGCT
ATTGGCTACTCAAGATGCCAATCGCCAAGGCTGGCTTGTCATTGGTTTCAAGGCGGGAGCTCCACGACTAGAGGGAAGGAGAAGGGATCAGGAGCGGGAG
CTGAGGGGAGGGAGAGGCCGGTTCGGGTCTGGCCGCCACCGCTGTTCACC
>NM_172974
GAACCCCAGGGGAGCCGCTGTTGCCTGAGGGCACACTTGTAGGGAAAGTTCAGCCAAAGGGGTGGGTTTTTGGCCCAGGATAGTGATGGTGACGGCTACT
ACTTGGACCCTAGAATCACCAAGGGCACACTCCTCTCCTCAAGCCTCATGTTTTACTTGCTTTGCCTCCCGTTTCCGGAGCTGCAACCCTGAGGGGACCC
TCTTCTCCTTCCTCAGCCTCAATCTAGGTGGGAGGTGGCGAAAGCAGAGCGGGAACATTGTGTAGGCGGAACTCGAGTGCAGCAGTGGGAGGCTTCCGGG
GGAACAGCACCGGTGACGGGTCGGCGGAGACAGAAAAGTGCTGGACGCCG
>NM_010933
GCAGGGACGCCTAGAAGCCTGAGTACTAGGGCGAAGCGCATTCTACAAATGGAGTTCTTTTCTGCGCGCCGCTTTGTGGCTTTGAGCGCAGCGAGCCGAG
CCGCCGGCTCCTTCGGAGGTGGGATGTGGGTTGGAGCAGAAGAGGGAGCCCCCGTNNNNNNNNNNNNNNNNNNNNNNNNNNNNNNNNNNNNNGTCGATTC
GGCCGCGTGCGCTGTGCCATTGGCCCTGGAGGCCCGGTGGGCGGGAAGATGACATCAGCGGCAGGTTGGATTATAAAGGCTCCAGCGGAGCCACGGACTC
AGAGCGCACCCAGCCGGCGCCGCACAGCAGTAGGACCTGTGCTCGCTTGG
>NM_001172157
ATGAATAAAGACTTGGTAACTAGGAAGGTGGTGGCGTTGGTGCTGAGAGCATCCAAAAGTCAGGTGGAACCTGCAACGTGACAACGGCTGGGTGGTGGGT
TTAGGATCCAGATAGCGCGAGAGGGACCCCAGTCAGAAAGGCTGCTGTCGCTAAGGCGGGAGCCGCCCACGCGGGATGAGCCTCGTACCGCCCCTCATTC
AATCCCGTGGTCCTGCAGCGACCACCGCCTCCACCGCCCACTAGCCCCGCGCTTCGCTCTTGGCTCAACCCGGCCACCGTCGCTCTCGGAACGCTCGCTC
GTGACCCGGAAGCGCATTCTCCCTAGCAACTGCGGGTCTGCGGCGCCGCC
>NM_007433
GGATGTCCATGGGAGGATCAGTGACCACTGCAGCATAAGATTAAGGCTCTTCCCTCAGACAGTAGCTGTCTCCAGCCTCCCACCTAATGTGGGGGAGATG
CCTAGGACCCACCCTCAGCCACAGATTCAGGACGTTGGCCTGGACTTCCACACCTTGCCAACTTTTTACAGCCAGACAAGATTCAGTTCACAGGATAGGG
TGGGGCCAGGGTAGTGCCTAAGGATTAGGGAGGGACTCTGAGCCTTTCCGGCAGGAACTAAGTCTTCGCCTATTTAAGAGNNNNNNNNNNNNNNNNNNNN
NNNNNNNNNNNNNNNNNNNNNNNNNNNNNNNNNNNCCAGTTATTTGGTTG
>NM_001081082
CTGAAGCACCCTGAGTAGAGCCTGCCTCCAGCTGGCTCTCAGGAAGTGTGAGAAATCCCTGACAAGACAGTAGTGAATGGGGGGGGGATTCCAGCAGCAT
ACAGCACAAGTTTCTCTTTCAGGATCCATTACCCCCAGCCTCCCACCCAACCTGCAGGAGACATAGGACCCCTGGCCCAGCCACACCTTGAGAGCCAGAG
CCAGACTTCAGTTCACAGGGCAAGGGTGGGGCCAGGGTGACTATATCTAGAGGAGGGACAAGGACCCTTTATAGCCAGGGACAAAGTCCATCTCTGATTT
GAGCCCAGGCAGACTAAGCAGGAGCTGGTGCCTTGGTTCCCTAGCCGGGC
>NM_007432
GCATAACCCCCCTCCCTACCCGGGGAGGACACCGAGTGCTCACACAGAGCTTACTCGTCAGGACCCCCAGCCCAGGCTGGGTTAGACACACCCTGCCATT
TTTCTCTAACAAGCAGGAGTTCAGTTCAGTTCACAGGGATGGGGTGGGGCCAGGATGGCCACTTTGATCCATGGGAGGGGCGTGGTGTTGTGCAGTTAGG
AACAAAGTCTCCCCCTATTTAAGTCCAGGCACTCTGTGCTTTAGTTGATCCCTGGTGTCTCGTGTCTTTGTCTGCTGCTGTCCCGCCACCAGCCCCAGCC
ATGCAGGGCACCTGGGTGCTGCTGCTGCTGGGCCTCAGGCTACAGCTGTC
>NM_001277925
ATCTCCAGCTTCAGTCCCTTTACCGCAGACTGGTAGGTGGCTCCAAGTGGCTCATCAGAAGGGACCGTGCTTCCTCCTCCCGGGACAGATCTGGACTCCG
GAGTCCTGGAGCCAGAAGCTGGTGCATCACTCTCAGGAGCGTTATCTCCGCGGTCGCCATCCCCACCTCCGCACTGCTGGAGCTGACAGGTAGCCCAGAG
GGAAGCAGAGAGAAGGAGGGGTGCAGGGGGCGGGAGAAGGAGGGTGGANNNNNNNNNNNNNNNNNNNNNNNNNNNNNNNNNNNNNNNNNNNNNNNNNNNN
NNNNNNNNNNNNNNNACGAAGAGAGCCGCAGCCAGCCCAGCTCCTCTCCG
>NM_027084
GATGAGACTTCAAAGGTGAGGGTCCAGCCCACTACCTCATTCCCTCCCCCAGTCCTGGCTGCCCTCCCACGCACACACACCCCTCTGTCCTCTATATAGC
TCCAGGGCATCGTTTCCCTGAGGGCTCCCAGGAGGTGAGGGCCAGGTGAGGTGCGGACCATTAGAAGTGAGTAGTTTAGTGTAAGACAACGGGATCAGAT
GGTTTGAGGGACACAAAGTCTGTGGGCAGGAAGAATCACAGGAGAGGGTAGAGTCCAGGAATAAAGAGGACAGGGTCTCCCGCCTTGGCCCCAGGTCACC
ATGCCGCTGGCTATGTTGTTGCTGCTGCTGCTGCTACTGTCCCCAGACTC
>NM_021600
CAGGTAACAGTTGCCTGCTGTACAAGAAGTTTCACCTCAGAACCCTCTGTAGAAAGAGAGAAGCAATTGTGACAGGTGTNNNNNNNNNNNNNNNNNNNNN
NNNNNNNNNNNNNNNNNNGAGGATTCGCCNNNNNNNNNNNNNNNNNNNNNNNNNNNNNNNNNNNNNNNNNNAACAATCTGTGACAATCCCTGCCTGGGAT
CTTTTCGTTCTGCCCTTGGCTCCTGCCCTAACTGGCAAACCCCACCCCCTCATCACCAGCTTTCAAGTATCAGATTGCGTTTCCGGCCTCTTCTTTCCAA
ACCCCTAAACCACCAGCACCTGTCCCCTTGCTTGCCTCATTCCACAGCCA
>NM_009604
GTAGGACCGAAGCAACTAAGTTTGAGGGTGTCCAGTCTCTGTTGAGACACTTTTGAGGGTGTCCTGTCTCTGGTGGGACTATTCCATCTTTCGTCCCCTG
GCTGGCCCATGTAATCTGAGCCCAGCATTGTACATATCCTGGGAACAGCTGACAATGCAGTGGTCAGACAGCTGGTGGGGCCAGCTAGAGCTGGCAGGGT
TGGCTGGGAGGGGAGTGTAGGCTGACACATGACACTCCGACCCCCCTCTGCAACCCCCCCCCCCAGGCCTGTAGAGCTACTGTCCTGCTCTTCACTGGGC
AGAACTGAGGCACCATGCAAGGGGGCCAGAGACCTCAGCTCCTCTTGCTG
>NM_023314
NNNNNNNNNNNNNNNNNNNNNTTTGTAGTGCTCTCTCGTCCTCTCCAAACACCAAGAGCAAAGGATCAACTGCCAGAGAATACCATTTACTAAAGGTTAC
TATGCCTGACATTTTCCCCCTGGAATCCACGGGGAGGTTAAAGTGGATGGCCGGCAGCCTGCGTAGACAATGCTCAGTGCAAGCAGCCACACCAAGACAG
CCCCGGTCGGAACAAGCGCTGTCGTCCCGGGCCACCCGTCCGGGAAAGAGGCCCCGCCCAAGGCCTGAGCACTGACGTTCCGCTGAGCGCCTCGCCAGCC
AACCGGAAGTAGCCGGGCCCTTAGCGATGGGACCCGGTAGAGCGGAAGTC
>NM_001039170
NNNNNNNNNNNNNNNNNNNNNTTTGTAGTGCTCTCTCGTCCTCTCCAAACACCAAGAGCAAAGGATCAACTGCCAGAGAATACCATTTACTAAAGGTTAC
TATGCCTGACATTTTCCCCCTGGAATCCACGGGGAGGTTAAAGTGGATGGCCGGCAGCCTGCGTAGACAATGCTCAGTGCAAGCAGCCACACCAAGACAG
CCCCGGTCGGAACAAGCGCTGTCGTCCCGGGCCACCCGTCCGGGAAAGAGGCCCCGCCCAAGGCCTGAGCACTGACGTTCCGCTGAGCGCCTCGCCAGCC
AACCGGAAGTAGCCGGGCCCTTAGCGATGGGACCCGGTAGAGCGGAAGTC
>NM_001039169
TAGTGCTCTCTCGTCCTCTCCAAACACCAAGAGCAAAGGATCAACTGCCAGAGAATACCATTTACTAAAGGTTACTATGCCTGACATTTTCCCCCTGGAA
TCCACGGGGAGGTTAAAGTGGATGGCCGGCAGCCTGCGTAGACAATGCTCAGTGCAAGCAGCCACACCAAGACAGCCCCGGTCGGAACAAGCGCTGTCGT
CCCGGGCCACCCGTCCGGGAAAGAGGCCCCGCCCAAGGCCTGAGCACTGACGTTCCGCTGAGCGCCTCGCCAGCCAACCGGAAGTAGCCGGGCCCTTAGC
GATGGGACCCGGTAGAGCGGAAGTCACTCCGTGAGGCAGTGGCGACAGCG
>NM_028889
AGTGTTTGCAACCAATTCCCTGGGGATCACCAGTTCCCAAAGGGCGGATTCTGGCGGCAAGAGCAAGAGTTGATTTCAGGGTCCATGTCTGGACTGGGGG
ACGGATTAGCATCAAGTCTCAGCTTATGAGAGGTTTAGGCAAACGCGACCCCTAGGACGCGCAGACACTCCCTTGTCCCCTGTCCAGTAGATAGTCCTAC
TGCACCCGCGCCTCCTTAAAGCCGCAGCTCCGCCCCGCCCGCCCCGCCTACCCACGGTTCTTTTCAACCGCCGGGCCCCGAGCGATTCCACCGAGCGTCA
GAAAGCCACGAGCCCGCAAAGAGCGCACAACTCTCTGTCCCCGTACCGGA
>NM_001110212
TACTGCAACCGGGCACTGGATTGGGTGCATCGGACGGTGAGTCATAGGGCCTCTGGCCAGGCTCCAATTAGGGACACCAGTTCAACTCTAGGGCCATAGG
AGATGCAGCCAAAGGCCCCACTGTGCGCCTGCGCTACTCAGGCTCCGTCCTCGCCCGGCCCTGCATCCGGGTCTCAGGGAGGGGCGTGTCCGAGGGGAGG
GGCAGGCCGTCGAGGAAGGGAACGATGTCGTGGGAAGCTGGAGAGCAGGGAGGGAGTGAGGCGGGGATGTANNNNNNNNNNNNNNNNNNNNNNNNNNNNN
NNTCACGTGACGTGCGTGGCGACGTGTCGGCCATCTTGTGTTGTTGAGGC
>NM_001110227
AGGGAATTTTATCCCTTTGAACTTTCAAATAAACTCTTAAATAAGATTATGCAAACTTACTAAAAACCGGTCCTGATTAGAGGGAAAAAATGCACCCCTT
CTCCACGTCAGTTCTAGAGGCTTTCTCCAGAGTTGTTAAGGTTTGTGTTGGGTAAAGAAAGACCTCCTAACAAACCAGCATTCTTTTCCACATGATCAGA
GCTAATTGGCCCCCCTGCAGACTAAGTGACCAATCACATCAGCTTCAGCTGAAACCAGCCCTCACGGACATTATAAACACAGGAATGTAAGCTGCAAAGC
CAGTCCAAGAGGAGAACCTACAAACGACACTACAGGTTAAAACCACCGGG
>NM_028473
NNNNNNNNNNNNNNNNNNNNNNNNNNNNNNNNNNNNNNNNNNNNNNNNNNNNNNNNNNNNNNNNNNNNNNNNNNNNNNNAGGGTGGGGCTGTTTGGTAGT
TCAGGACTGCAGGTCTGTCTGAGTGCGNNNNNNNNNNNNNNNNNNNNNNNNNNNNNNNNNNNNNNNNNNNNNNNNNNNNNNNNNNNNNNNNNNNNNNNNN
NNNNNNNNNNNNNNNNNNNNNNNNNNNNNNNNNNNNAGGGGCGGGCACGGTGTCCCAGGAGGACAGAGTTTGCATTGATGAAAACCCTTCCCAGCTCTTT
GAAGCCTCTTTCCCGCTGCCTGAGCCCAGCCGCCTAGTCCTCTGTGTCCC
>NM_019867
AGGGTCGCCTCGCCCTCCCCTTCAAGAAACCCGGGGCGGAGCTATGAAAAACGACCCACTGGCAAGAGGGGAGATAGGCTGAGGCAGCTCTGTTCCCTCT
GTCCCCGCGTCTCCCGGCACCCGGCGGCCGCGGGGGAGGCAGGCGCTGCGCGGCTCCGGTCCATGTGGGGAGTCACCGCCCCCTGGTCCGGGTGCACCCG
GCCCTAGNNNNNNNNNNNNNNNNNNNNNNNNNNNNNNNNNNNNNNNNNNNNNNNNNNNNNNNNNNNNNNNNNNNTGGCAACCCCGGGAGCCTCCAGGCGC
GCGCTCGTCCGCGGGAGCGCTCTACAGCAGCGGCGGCGGCAGCTCCGGCT
>NM_001111314
TAACACAAAAGTGACCAGAACCCAAGAGGATCATAAACACTTACCCAATCTCAGACTCAGGGGGCGGGTCAGTCAGTGGTGGGGCGTCCATTCTTAGTCA
ACTTCCGATATTACCTTGCAGCCAGGGGCCGTTTGGGTCATGTCAACCTGCACCTCAGTGGCACCTCCCCTTTTGCCTGGCTCCTAGGGAGGTGTGTCTG
GCTCCCTGCCTAGGTGCAGGGCACCCAGCAAGGTAAACACCCAGACAGGAAGTGCCTGTCCCAGGAATGGGGCCAGCTATAGGGAGGCAGGTCTGAAGGT
CAGGAATGTTTCCCAGGGAGGCTTTTCCAGGCTATAGTACTCAGGGACAG
>NM_001160164
AGTGCTTCAGTTTCTTCCTTTCCCATCCACGGTCCTGTCCGGGCACCTCAGTGCAGGTCTGTGTGTCCCCCACATAAGCACACAAGCTCCCTACCTGTCC
CTGAGTACTATAGCCTGGAAAAGCCTCCCTGGGAAACATTCCTGACCTTCAGACCTGCCTCCCTATAGCTGGCCCCATTCCTGGGACAGGCACTTCCTGT
CTGGGTGTTTACCTTGCTGGGTGCCCTGCACCTAGGCAGGGAGCCAGACACACCTCCCTAGGAGCCAGGCAAAAGGGGAGGTGCCACTGAGGTGCAGGTT
GACATGACCCAAACGGCCCCTGGCTGCAAGGTAATATCGGAAGTTGACTA
>NM_001160163
AGTGCTTCAGTTTCTTCCTTTCCCATCCACGGTCCTGTCCGGGCACCTCAGTGCAGGTCTGTGTGTCCCCCACATAAGCACACAAGCTCCCTACCTGTCC
CTGAGTACTATAGCCTGGAAAAGCCTCCCTGGGAAACATTCCTGACCTTCAGACCTGCCTCCCTATAGCTGGCCCCATTCCTGGGACAGGCACTTCCTGT
CTGGGTGTTTACCTTGCTGGGTGCCCTGCACCTAGGCAGGGAGCCAGACACACCTCCCTAGGAGCCAGGCAAAAGGGGAGGTGCCACTGAGGTGCAGGTT
GACATGACCCAAACGGCCCCTGGCTGCAAGGTAATATCGGAAGTTGACTA
>NM_001160165
GTGACCAGTTAGGTGTTTGTGTGAACACGGGCCCCTGTTTGTGCTGTGGCATTCAGCATAGCGGTATCCCTTCATCTTCCAGACTCAGCTCTGGGTTGCT
ATGGGTCCTGTCCATGCAAGCCTACGGGTGGACCACCCTCAGTCCCCAGGCAGGTGCCTTTCGGTTCTGAAGGCTTGGCTTGGCTTGGCGGCTGCTAACT
CTTGCATAAGCTTGTTTGCCTCTGAATAAGCTTGGGTAAGGTCCCTAGGGGAGGAGAAAAGTTTTGGGAGCACTGGCTCCTGGCAACGGAAGCTGAGGGA
AGGAAAGACAGAAGGGAAAGAAGAGGTGTCCCCACACTAGCTTTCTCTCA
>NM_015750
GTTATCCCCTGCCTTCCCTGTTCTTTTCTGAAAATACTTACATTGTTGTTCATTTTCTCACACCTCTAGGGCTCCCCACCCCCACTCCACAACCCCATTA
GTAGGCAGATCCTATCTCTCCAATTGCACAGCTACCCCCTACCTGCCTCAGGGTGGCACCCACACAGCGAGGGCAGCTGGTTTATCAGCCTCAGGCAGCT
GAGGGAGTGGAGCTTGGGGAATGGAGGTATTTTCTTTCTCTTTGGAACAGCTTTCTAGGGCTCTGGAGTTATAAAAAGGCTCTCCCATGAGTCATCCCCT
GGCAGTCGGATAGCTGCAGAGAGCCACTCAGCAAGCTCTTCTACTCTACC
>NM_001110192
ACTGTGACCACCCTTGTGGACATCAGCAAAGGTTTCTGAGAGCCATGCCTTTGGCCTATTCACAAATGTTGGGCCAGGCTTGAGAAGTCAGCCATGAAAC
CTGACGCTAAAAGAGCCCTTGCGTCCCTCGTGTGGAACTTCGGCTGATAATGGACGCTTCTGGAGGTTAGGTCCCATTCAGGGGAAATAGAGAGCCAGTG
AGTGAGAGGGTGGAGCAGGCAGCCAGTGCTGGCTGGGTGGGAAGGTAGATGATGCCCCCCCCCCACTTGGTTTCTATAATGAGGAAGTTCTGTGCAGCTC
AGTTTCCTCTCCCTCGCTGAGTGCCTGAAACAGGAAGTCAGTCAGTTAAG
>NM_010566
ACTGTGACCACCCTTGTGGACATCAGCAAAGGTTTCTGAGAGCCATGCCTTTGGCCTATTCACAAATGTTGGGCCAGGCTTGAGAAGTCAGCCATGAAAC
CTGACGCTAAAAGAGCCCTTGCGTCCCTCGTGTGGAACTTCGGCTGATAATGGACGCTTCTGGAGGTTAGGTCCCATTCAGGGGAAATAGAGAGCCAGTG
AGTGAGAGGGTGGAGCAGGCAGCCAGTGCTGGCTGGGTGGGAAGGTAGATGATGCCCCCCCCCCACTTGGTTTCTATAATGAGGAAGTTCTGTGCAGCTC
AGTTTCCTCTCCCTCGCTGAGTGCCTGAAACAGGAAGTCAGTCAGTTAAG
>NR_122078
ACTGTGACCACCCTTGTGGACATCAGCAAAGGTTTCTGAGAGCCATGCCTTTGGCCTATTCACAAATGTTGGGCCAGGCTTGAGAAGTCAGCCATGAAAC
CTGACGCTAAAAGAGCCCTTGCGTCCCTCGTGTGGAACTTCGGCTGATAATGGACGCTTCTGGAGGTTAGGTCCCATTCAGGGGAAATAGAGAGCCAGTG
AGTGAGAGGGTGGAGCAGGCAGCCAGTGCTGGCTGGGTGGGAAGGTAGATGATGCCCCCCCCCCACTTGGTTTCTATAATGAGGAAGTTCTGTGCAGCTC
AGTTTCCTCTCCCTCGCTGAGTGCCTGAAACAGGAAGTCAGTCAGTTAAG
>NM_001110193
ACTGTGACCACCCTTGTGGACATCAGCAAAGGTTTCTGAGAGCCATGCCTTTGGCCTATTCACAAATGTTGGGCCAGGCTTGAGAAGTCAGCCATGAAAC
CTGACGCTAAAAGAGCCCTTGCGTCCCTCGTGTGGAACTTCGGCTGATAATGGACGCTTCTGGAGGTTAGGTCCCATTCAGGGGAAATAGAGAGCCAGTG
AGTGAGAGGGTGGAGCAGGCAGCCAGTGCTGGCTGGGTGGGAAGGTAGATGATGCCCCCCCCCCACTTGGTTTCTATAATGAGGAAGTTCTGTGCAGCTC
AGTTTCCTCTCCCTCGCTGAGTGCCTGAAACAGGAAGTCAGTCAGTTAAG
>NM_001205391
NNNNNNNNNNNNNNNNNNNNNNNCAGGGGAGCTCCCACTTCTGAGCTGAAATTNNNNNNNNNNNNNNNNNNNNNNNNNNNNNGATGCACACACAATGTAA
AAGGAGGAAGGAAACAGACACCCCCGGACAAAACCACCCCATTTCCTGTCTTCTTCCGCGAAGCCAGGGTGCCTCCCAGCGGCTGCCTCTCATCACCGAC
GCTTCCGGCTTCAAGGTTGCGTCATTTGAGAGCGTCCCGCGAAGTCTCGGCCGGGAGCTTGCGCGCGGCCTAGGACGTCGGGCTACGAGGCGGGCCTTCC
GGCCTTCTCCAGAATAATTTCCGGCAGAGACCGGAAAATCTTCCCGGATC
>NM_001205392
NNNNNNNNNNNNNNNNNNNNNNNCAGGGGAGCTCCCACTTCTGAGCTGAAATTNNNNNNNNNNNNNNNNNNNNNNNNNNNNNGATGCACACACAATGTAA
AAGGAGGAAGGAAACAGACACCCCCGGACAAAACCACCCCATTTCCTGTCTTCTTCCGCGAAGCCAGGGTGCCTCCCAGCGGCTGCCTCTCATCACCGAC
GCTTCCGGCTTCAAGGTTGCGTCATTTGAGAGCGTCCCGCGAAGTCTCGGCCGGGAGCTTGCGCGCGGCCTAGGACGTCGGGCTACGAGGCGGGCCTTCC
GGCCTTCTCCAGAATAATTTCCGGCAGAGACCGGAAAATCTTCCCGGATC
>NM_029846
NNNNNNNNNNNNNNNNNNNNNNNCAGGGGAGCTCCCACTTCTGAGCTGAAATTNNNNNNNNNNNNNNNNNNNNNNNNNNNNNGATGCACACACAATGTAA
AAGGAGGAAGGAAACAGACACCCCCGGACAAAACCACCCCATTTCCTGTCTTCTTCCGCGAAGCCAGGGTGCCTCCCAGCGGCTGCCTCTCATCACCGAC
GCTTCCGGCTTCAAGGTTGCGTCATTTGAGAGCGTCCCGCGAAGTCTCGGCCGGGAGCTTGCGCGCGGCCTAGGACGTCGGGCTACGAGGCGGGCCTTCC
GGCCTTCTCCAGAATAATTTCCGGCAGAGACCGGAAAATCTTCCCGGATC
>NR_028519
TGTAACATCAGCTCTGGGTGACCCAGCATCTTTCAGCCCCCTGGCAACTGCAGTGGTGTGCACAAGTGAGTCTTTAAAAAAGAAGTAAAAATAAAANNNN
NNNNNNNNNNNNNNNNNNNNNNNNNNNNNNNNNNNNNNNNNNNNNNNNNNNNNNNNNNNNNNNNNNNNNNNNNNNNNNNNNNNNNNNGAAAGAAANNNNN
NNNNNNNNNNNNNNNNNNNNNNNNNNNNNNNNNNNNNNNNNNNNNNNNNNNNNNNNNNNNNNNNNAAAAGCCTACCTTGGAAAGAGGTCAGTGATGAATA
GTAAAAGGTCTGACTTCCGAGGTCGCCTCCCAGCAGCCTACATCCCCAGC
>NM_009118
ACAGAGGGCCCAACAGAACTCTTGGTGTGTAGGGTGAAGGTAAGGGCCACGTGCAGCCCAGCCCTGGGCTGACCTTTCTCCTTGACCTTTTTCTTTATAT
AACACCCTAATGCTGCTGAGCTTAATCAGGCCTGTCAGTCGAACATACCCCTTCCTGATGATGGTGAAGAGCGAAAGGATAAGCCATCTATTTCCAGAAC
CTAAAGAGGTTTAGGATTNNNNNNNNNNNNNNNNNNNNNNNNNNNNNNNGCTTTCAATTAGCTATTCCTCTCTTTGCACCTTGCCCAGGCCAGCTGGATG
GCTCGTGCATCTTTGGGACCCTCTGAGAAGATTGGAGCTCCCAGCTAATG
>NM_177646
TAGTCCAGCGGCCTCCTAGAGATCACTTACACTCGGGTATGAGTGATAAAACAGTGTACTCAGAGACAAAAACTAGAAATTGTGTTCCAAGAAGAAAACG
ACAGAAGACATCAGAAGGAAAGAGATGGGTCAGGCCGAAACAACCCAGCAAGGGCCCGGCAAGCCTACGTCTGCGCCCACTGCCTATGGGGGCGCGGTGG
GGTGGGGCGGCCGGCCTCTAGNNNNNNNNNNNNNNNNNNNNNNNNNNNNNNNNNNNNNNNNNNNNNNNNNNNNNNNNNNNNNNNNNNNNNNNNNNNNNGC
GCTGGCCGGGCAGCATNNNNNNNNNNNNNNNNNNNNNNNNNNNNNNTCCT
>NM_001198573
CGATGTAAGAAGGTTCACAGAACGTAGAGCATTTTCACAAGTTTTGTATCAGAGATATACTTTGAAGAGGAAAAACTGTTTTAAGGTTCTTTTGTTATCC
TAGAGCAGAGACTATATAAATACATACTCCACTTAAATGGTGAAAGCTCTAACAGAATGTGGCTCCAACGCTTTTTGCAGGCAGCAATAAATACAAATTT
TAACTTGTAAGCCGTCTGGAAAAAGAGCAGTATAACTACCCATAAATCTCCGCGTGGCGCGACGCACCCTGGGAAGTGTAGTCGCATCTGGGGTGGGGGT
GGGTGGTTGGAAATCACTTTCCAGAGACACGGCCTCCTCGGCATGGCGGT
>NM_201641
ATGCTGTATAAATGACCATGAGGTGGTTGTAGAGGCCCCTTTTAGGCAGTGTCTTACTTTTTCTAAATTGTCAACATCCAAAACATTGTTTCATAACTCA
TTCCAAATTGTTTCTGAAATAGACATCATGATCTTTCCTAGGCAAAGTATTAGACCTTTTTTTGTCAGGAGAGCACAAGATAGTTATTTCAGTCAGTGAA
GTTAATTAATTATTGTTCTTTTGTGAATAATTAACCTGAATTTAACATCACTTGCAAACATGCAAATACATGTGTCCACTGCAGTAGGTCTTGTGCCTCT
ACTTTTAAACCAGCTCTATTAGAAAAGCTTACAGTAAAAGCGACTGGATT
>NM_201644
TGGTTGTAGAGGCCCCTTTAAGGCAGCCTCTTACTTTTTCTGAATTATCACAATCTAAAGCCTTTTTTCATAACTCATTGAAAACTGTTTCTGTAATAGA
GGTCATGATCTTTCCTGAGCATATTTCATAACCGTTTTTTTATCTGCAGACCATATGAAAGATATTTAAGACAGTACAGCTAACTAATTATTTCTCTTTT
AAGTAAATCATTAACCTGAATTTAACGTCACTTGCAAACATGCAAATCCATGTGTCCACTGCAGTAGGTCTTGTGCCTCTCTTTTTTAACCAGCTCTATT
AGAAAATCTTGCAGTCATAGTGACAGGATTACTCTGGGCTCTGATTTTAC
>NM_201642
AACTTCCCCTTTTGCCTTGGAAGCAGAGGCAGAATATCTCTTTGAAACAGAGTCAGTCAGGTCACCTAAAAATGTGTTCAGATTTTGCTTTGAGATCAAT
CCTAGAAATGTAAGCTGCTTTGAAACTTGCTTCCTTTTGTATAAGCATTTGGACTCCTTAGGGTTTAGTGTATTTCCTCATAACTATTTCTAAGCTCACA
TTGTGTGATTCTACCCCCCAAAAAGGGTCAGAAGGTCTTCTCCTCAGGAAACAAGCATGTTCCTTAATCATGCTTGCTCATTTTTTACTGTTCTCCTCAG
TAAATCATTCTCCTAAACGGCTGTGAGCACACACCCTCCTGCGTAGATTT
>NM_201410
CCTTAAAGAAAGAACTTTCATCTTGGCTATGTTCCTGCTTGCCTTTTGGGGTGGCCCCTTCAGTCTTGCTTTCCTGAGTCTCAGCTCACTGTGGTGCCAA
GATTAAGGCAAGCCCTGGCATGTAGGCTCAAATGTGCATATATGTGACAAGGTCTAGGTGAGCCAGTTTTTTGATGCAAAGAACAACTTCTCCCTGGGCA
GCCTGATTTCAACATCCATAACTCCCTGGCCCGCCCTCAGCAGTGATTAACAAACAGAACAAATGTAACCCTCCCTCTTTGGTGGTGGTTAGGAAACCCA
GAATTCAGATGCTGGCTGATGGTGGCTGACTGGAAACCGACTTCCAGATT
>NM_145079
GTAAGCCTTAAAGAAAGAACTTTCATCTTGGCTATGTTCCTGCTTGCCCTTTGGGGTGGCCCCTTCAGTCCTGCTTTCCTGAGCCCCAACCGACTGGGGT
GCCAAGGTTAAGGCAAGTACTGGCAAGCTGGTTCCAATATGCATATGCCTGACAAGGTCTGGGTGAGCCAGTTCCTTGATTCAAAGAACAATTTCCTCCA
GGGCAGCCTGATTTCAACATCCATAACTCCCTGGCCCGCCCTCAGCAGTGATTAACAAACAGAACAAATGTAACCCTCCCTCTTTGGTGGTGGTTAGAAA
ACCCAGAATTCAGATGCTGGCTGATGGTGGCTGACTGGAAACCGACTTCC
>NM_201643
CTCAGGCCAGCCTGTTAGAATGTGGTTAGCAGAGAATGAGGCCATGGAATGAAATGGGTGTGCACAGCCATAGTTTTTTAAATGGAGGAGAGCTAAATAT
CAACTCTGATATCTTCTAAAGAGAGAGTTCTGCCAGTTTTCTAGGAGAGAAACAAGATCAGGAATATGTTGGCTGAAATCAGGATTGATCGGGCACCAAG
GGCAGATTTATCCTTTAATAATTAATGTCTGGGAGCTGGGGCCACCCAGTGGCGTGACAAGGTTGGATACGAAATTAGAGGAGTAAGAGTCATACCCTGC
TGAGGAAACCTGACTCTTCTGCGCATCCACTGAAGTGACTATGGGACTCC
>NM_013701
TTTCTCTGAGGCAGGGCCAGATTCATGGTCATGCACATGGTGCCTAACCCTGGAGTCCTGCCCCCGACCTGGGCCTCAAATTCATCTTTTCTTGACTTTC
AGCCCAGTGCCCTCAGGGGAAAAAAAACCAAAAAACCATTGTAGTCCATGCTTACTACATAGGAGAATTCCGACTTTATCAGGATTCTTGTCTGACATGG
ATTGTAGAAGGAGACCTGACCAACAACTTCAGAATGCGGTGAAAACCCAGATTAATGTTTACCTAGGTCCCTTAACTAAGTGCAGGATCCTACAGCCCTC
AGCATTCAGGAGAACAGAACTTGGAGATGGACACGGGACTATGTGTGCCC
>NM_008299
NNNNNNNNNNNNNNNNNNNNNNNNNNNNNNNNNNNNNNNNNNNNNNNNNNNNNNNNNNNNNNATAGTACTTTTCTATAGCAGCCAGAGTCAAAGCCTCTC
TCCCCTAAGTCGTCCTTTGTTCGCCCTACCATAGGACAACCCAATCACCACTGCAAGGATACTAGACTCGGTCCTGTCTTTAAGCGTCACTGAGCATCTC
TGGGAGCACAACGGATCCCTGGGCCCTCCATTCTGATAGGCTGAGGCACCGCCCGCCTCCGCCAATGAGAGACGTTTGCGTCACAAGGGAGTGTGGCGCC
GGCCGGTAGGCGGGCGTTCAGCAGCTGCCACCGCCGCTCCAGCGCCGAGG
>NM_201645
ACTTTACGGTCCTTTTTCCCTCTCTGTTAACCCTTTTTGACTTACAAAAATGCTAGTTTAATGAGTCCAAAATGGCCAGAGATGGTTGGGCCAGCTATAT
TCACCCAAACATGCTACTTAGAGGAAGGAGTAGCTGTCAGTTCAATTGCTGTTATTTGTTAAGGAACTCAGTAAAGCTCCTCCCACTATGTCATGGAAAA
CAAATGCTCCACGGTCTTGCCAGCTCATTGACAGCTTTAGTCATGGGGCACAATCAATCATTAACTGGTTGCACAGGTTTCTCCTCGTGTGTCATGAGCC
AGCTTGAGTAGATCTCTGGCAGCATCAGAGAGAGAGAGATACCATGACTG
>NM_001281466
TGACGAAGGAGGTCTCTCCTCACAGCCATCCCATGCTCTTCCCTCCCTTCAGCTGCCTTGACTCCACCTTTCTATACTGGGCTCTACCTCCACCCCTTTG
ATCCTTGGTTGTAACCCCCACTAGTGATTTCCTTTTCCCAAACAGGCCACCATACATCAGCACACACCTCTGGGTATATAAATATTTAATGGAAACTTGA
TGTGAAGCTTTGATTTCAGCCCAATGTACCCAGAGCTCTGGTTGAGAGTGCCTTGGGGAGGCAGTTGGATCTCAAAGTTCCAAGGGTCTGGGAGATAACT
GTGATGGTTCTAATGAAACCTCCAGCCATGCAAGGAGTCCTGTTCCTCAT
>NR_040291
AGCAGGAACATTCATATTCCTGTCTCCTCAGCCAAGGTATTCAAATAGTCTCCAGCCTCAGCTGTCACAGACATCTCCAGGCTATGTGGTCTCGGTCATT
TTACCTTCTCTGATTCCTGGGTAAATGCTCTATCAGATGCTGGGTCTGTGGAAGTTCAGAGAGGCCATACCACAGCAAATGTGGAGAAGTGACTTTAAGT
ATTCACACATTTATGAGATTTCAGATTGCTCCAGTATTCACAAGGCTGGGGTACCTACATTCCAACGGAATATTCTGACGTCTCTTTCTTATCAGCCTGC
AGTGCCCGGAAACACCTTGGAAACTGATTTAAGAAGGAAGTACTTGACCC
>NM_172505
TTACACGCGTCTTGTTTTTGAACACTGGCTTTCCAGACTCCTTTCAGGACCGTTATTTGGATCTGGCTTTCCCCAAGCCTTCCCAAGAGCTGGGAAATTG
GTAGATCCAGGAAGGAGCCTTGACAGGCAACTCACCCAGAAGCCTCTAGGGGACGCGGGAGTGCCGCATGAAGTAATGCGCATGTTCCACCCGCTCCGGC
GGACCCTCCCTCTCGTCCCTCCCCTTCTCGTTTCCACCGGAAGTGCTCCCTGGGAGCGGCGGCCGGAAACGCGGGCAGGATCGGTTGCGTAAATACTTTT
GAAAGACCCTATTAGCGCGCGGGGCGCCACGTTTGATCTGTGGACGGGCT
>NM_134252
CATTTCCCATCTCATTTGTGGTTTTTAAAATGTGCCCCTAACTGTAGAGATTAGGTTTTAGTGTGAATTAATTAATCTATTGGCGAGCAAGGGTGGAAAT
CAGGGATGCTAACCTTACTGGAATTTAATAATTACAATCTTAGCATTTCTGCATACTTAGGCACTGCATGGCTCTCTATTCAGTTGCTAAAATTGCTCTT
GCATGGTGTGACTTTTTCTTTTTTTCTTTCTGTATTCCTTCTCTTCAAAGAAGCTTAGTGCAGGAGGTGGGGCTGGGCTGGGCTGTGTGTGACTATAAAG
TCCTCCCTCCTCCAGTGAGCTAAGAGACAAGCAGGCTCTTTGAGGAGAGA
>NM_029269
TGGCATTGAGAGGTGGAGGGTGAAGGATTTTGAGGACCTGGGAAAGGACTAGATGCACAAGCTTTAAAGTCACCGTTTTGTTGAGTCCACAATTATGTCC
CCTCCCCCAAAGAACAAAATGCAAAGAGAGAAGATAAACATTATACAGGGAGACCCAAGCCTCTCTGAATGTCTCCTGCTGTGGGATAAAGTCCCTCGGA
GAGGTCCAAACTTCAAAAGTGGCCTCAGTCTGGAATTTTTCCACAGGAAAAGTCAGCAGTAAATATTGACACCGGAATCAATCATCTCTACTGAGGTTCC
AGATTGCTCCAGCCAGCCAGGGCAGCTAGGTCACAGGTGACAAGAATAAG
>NM_008132
GTCGCCCCACTAAGAGCTGGGTGAATCTGTTCTGCAGCTTTCATGGTGAGGGCAACACCTTGTTGCTTCAGTCTACACACAATAATAGACNNNNNNNNNN
NNNNNNNNNNNNNNNNNNNNNNNNNNNNNNNNNNNNNNNNNNNNNNNNNNNNNNNNNNNNNNNNNNNNNNNNNNNNNNNNNNNNNNNNNNNNNNNNNNNN
NNNNNNNNNNNNNNNNNNNNNNNNNNNNNNNNNNNNNNNNNNNNNNNNNNNNNNNNNNNNNNNNNNNNNNNNNNNNNNNNNNNNNNNNNNNNNNNNNNNN
NNNNNNNNNNNNNNNNNNNNNNNNNNNNNNNNNNNNNNNNNNNNNNNNNN
>NR_037971
NNNNNNNNNNNNNNNNNNNNNNNNNNNNNNNNNNNNNNNNNNNNNNNNNNNNNNNNNNNNNNNNNNNNNNNNNNNNNNNNNNNNNNNNNNNNNNNNNNNN
NNNNNNNNNNNNNNNNNNNNNNNNNNNNNNNNNNNNNNNNNNNNNNNNNNNNNNNNNNNNNNNNNNNNNNNNNNNNNNNNNNNNNNNNNNNNNNNNNNNN
NNNNNNNNNNNNNNNNNNNNNNNNNNNNNNNNNNNNNNNNNNNNNNNNNNNNNNNNNNNNNNNNNNNNNNNNNNNNNNNNNNNNNNNNNNNNNNNNNNNN
NNNNNNNNNNNNNNNNNNNNNNNNNNNNNNNNNNNNNNNNNNNNNNNNNN
>NM_177305
GTCTCACCGCCCTAGCCCTCTGCAGTCGCTGCCTTTGCCCGGCCAGCTGCGGGCTAGGCCCCGGGCGGGGGTTCCGGAGCCCGGAGCTATTTTTAAAAGA
CGCGTCACCGGATTGGGGAGGAAGAGTCCGCGTCCAGGCCCACAGTCGGCGCGCGGCCGGCGGGAAGGGTCGCCTGGGCGAGTTTCGAACGATCGGAGCG
CGCGAAAAGACGCAACCGACCGAGAAGACCCCGCCTGACCCCGGGAGACCGCGGGGCGTGGCGGGCGAGGGGCGTGGCCTGTGGGCGGGACTAGAGGGGC
GGGGCCGGCGCCCTCCGGCCGCAGCAGGCTGGTGGCGGCGGCGGCGGTAG
>NR_040493
TGCAGATTTGCCAGACTAGAATTCCACCTTCAGTTCATCTGCTGGGCTCTAACTCACCAGAGACTCTATTTCCAGGTGAATTGTGTGACTTGACTATTCC
TCTCAGAACCTGGCAGGTATCCTTCAGGGCCGGCAAGGGTGAGGTTCTCCCCCAAACTCTTTATAAAGTATCTATTTTGATGTTCTCCTGGAGGGTCACN
NNNNNNNNNNNNNNNNNNNNNNNNNNNNNNNNNNNNNNNNNNNNNNNNNNNNNNNNNNNNNNNNNNNNNNNNNNNNNNNNNNNNNNNNNNNNNNNNNNNN
NNNNNNNNNNNNNNNNNNNNNNNNNNNNNNNNNNNNNNNNNNNNNNNNNN
>NR_040471
TGCCCCTGTCTGTCTCTGTCTCTCTAATTTCTGACAATAAAACATTTTCTCTGATTCGACAAGTTTTCTCCCTTCTTTACAGTTCTGCCTNNNNNNNNNN
NNNNNNNNNNNNNNNNNNNNNNNNNNNNNNNNNNNNNNNNNNNNNNNNNNNNNNNNNNNNNNNNNNNNNNNNNNCAGTTTTGCTTCTGATTTCAAAGCGG
TTACTCCACCCCCAACCTGAAACTCAGTGTTCCGATGTTCCTTCTCTGTTCCTGAATAAGGAAGCCTCGTGGTGCCAAGTCTAGGTGTGGACTCTTAACT
GAGGCCATTTTGTTCTAGTGACCCTGGAGGGCGAACTCCATCTTTAACTC
>NM_133816
ACGCTCATTTGAGCACACCCCGCCCACTTTTGCCCCAGTATCGTCTAGGCCCCGCCTCTCCGACAAAGACTCCGCCTTGAGAGTGCGATTNNNNNNNNNN
NNNNNNNNNNNNNNNNNNNNNNNNNNNNNNNNNNNNNNNNNNNNNNNNNNNNNNNNNNNNNNNNNNNNNNNNNNNNNNNNNNNNNNNNNNNNNNNNNNNN
NNNNNNNNNNNNNNNNNNNNNNNNNNNNNNNNNNNNNNNNNNNNNNNNNNNNNNNNNNNNNNNNNNNNNNNNTGGCGGGGGCCGAGCGCTCTGGGCTGTC
GCGGCGTCTGGGCACCTCACCACCTCTGCTGCCTCGATCGCTGAGGCCGC
>NR_040482
AGCAATAAAGAGAAATTATTTCCTTAGGGCAAAAATGTTGGGAAAGAATAAAAGTCCTTTAGAAAACAATTTTTGGAAAGCCTTATAAAAAAAAATCAGG
GAGGCTTCTGTTGCTAGGTGGTTGCCAAGGAACTGAAGTTTCTAATAGAATCTGCTGAGCGGTGATGGATGGGTGGAAGACAGCACCATTCCCCTCAAAG
GGCAAGAGAGCGTTCGCTCCTTCTGATTGGAAGTCGTCCAGGAGGAAGTTCAGGGTTGGTGCATCAGGACACTGTTTGGCCTTTTGGAAACCCCATGAGA
GGGGTCAGGCCATGGGAGCAGTAGACGCAGCAGAGACCCTGTGAAGCATG
>NM_178119
CCGAGAGGGACCAGGGCTCTCAGCTCGCAGATCCGCGGGCTGTAGCGGCATCCGGACGTCCCGCGGGGCCCGCCCAGTGCGCTGCGACGCGATCGCACAG
CGCACCCCACGCGCGCGGGCCGGCCGGCGTGATGGACTACAAGTCCCAGCAAGCCCAGAGGCAGCGCGGGGCGGGGTCTGGCGCAATTCCCCGGGATCCG
GCGCGCTGGGAAGCGCCGCCGAGGACGCANNNNNNNNNNNNNNNNNNNNNNNNNNNNNNNNNNNNNNNNNNACGTGGGCCAGAGCCCTGCGTGCCAGGGA
GGGGGCTGGCCGGGCAGCGGCGGGCGGCGCTCGGAGCGGTCTCCGCGGCT
>NR_015540
TAGCCCCTGTGCCAGGCAGGAAGGCACAGTGGTCCTTAACACTGAGAATCAAAAATCTTGTGGGGAGGTGGACTTGAGGGTGGGGTCTGGGTCTAGAAGA
TGTGTCCCAAGGGGGTAGGACCCTTTGATCGTCTCAGACTGTAAAGCAGTGTCTCAGGTCTGTGGGATCTAGGAACACCAGAGGTAGCAGAAGTCAAACC
CCCACACCCCCCACCGACAAAGCCCATCTTAGAATGTAGCGTATGCACTGTCTCCTTGGACACCTCTCTCTAAGCATTTTCTGCAAACCTTCTAGAACAC
AAACAACATGGGCTTCCCACTGAAAGCTTTAGGGCTACAGCACTGCCAAT
>NM_010262
CATGAGGCCTCCACAGGGATGCCAGGGACTCTAGGGTCTGAGTCGGGTAGGTAGCAAGGGTCCCTCTTAAGTTTGCTCCGCGCGGTGCAAAGGCTCCAGC
TCCCAGGCCAGCACGCTCCAACCGTGGCGCCGGTAGCCCATTTGCGGCCCGCCTGGGTGAAGGGGGCGGAGCCCTAATTTCGCCCCGCCTTCCCCTGAAT
AGCAAATAGGAGTTGGTGCTCGGTCCCACGTGACACGAGCTCCGCTGGGCAGCTGGCAAAATGTGAATGAGAAAGAGGAGCGCGATTTAAAGGTGCTGGC
GGCGCCCGCCAGAGACAAGTGCGCCGGCTTCGCGCGCTCCCCAGCCGCCC
>NM_139152
NNNNNNNNNNTCTATCCAACCCTCTCAAGTAAACAAAGTCACCTCTAAAGAGCTTTGCTACTTCTGCAAATACACAGAATGGGCCAGTGGCCATCTCTCC
AGCAGCCTGCACAGTAAGGCCCTGGAAGAGGCCTCCTCGGCCCTGAAGGCAAGGTGAAAGCAGCGTGTCCCTCCCAGCTGACGGTAACCCAGCCCTGATT
CTATTTATAGCCATCTGTCCTGCTCTGGGGACAGGGCTAACTTTGGGCATGCATTAGAGGAAGAGAAGAAGGCTGGCCCTGCACAGGGAGAGATACCACA
ATGTCCAGCTGGGACTCGCCCCCAGATTACCCCCTCAGCTCAGACATAGT
>NM_029122
CTGCGCTTGCCAAAGTGCGCAACTTCTGCACCCACTCTGAAGATGGGAAGATGTCAGAGACTCCAGACAGAGACAAAGCAGGACCTGGAGAGCCGGACGT
AGCTCCTCCCACCCGGTCAGCTGCAGAACTTGCCTCGCCCCTAGCTCCTCGCGCCCTGCCTTGCAGTTGCCACGGAAACGGAAACATAAGCAGGCACTGC
TCAGATGTAGAGTTCCTGTTGCTAGGGGCCACCTGAAGACGCTCTAGTGGGAGAAGTGGGGTTCCAGAGCCCGAGGCAGCAACCGGAGCGAGGGAATCCC
AGTCAGAGCCTGCTCTCCAGGAGGGTGGCCACAGGTCACCAACCCTGCCA
>NM_007722
AAAGCTATACCTGAGACTGGATCAATATTCTATCATTTTGGAACGTCCTAGGACTTCTTTTGGTTTTTCTTCTGCTGACATTTCCCCCAATAGGATCTAG
CCTTTGCAAAGGGAGGGATCTGAGGGCTCCCAAGAATGTGTTTGTGCAGGAAACAACAACCTAGAGAGGGTTACAGGAGGGCGTGTGCGCCTGTACAAGC
CTGCATGCCTGCGCGCTGTGGTGGGAGAGGAGGGGCGGGAGGAGAGCCGAGGGTTGCAAAACTGCCACCTAGAGGCACTTTCCCGCAGTGTATATAAAAG
GCAAGTCCGGAGCCCTGAGAGATCTCAGTTGCTACAAACTGCTCAGCACT
>NM_133805
GAGTTTCTTGGACTTGTATGTAACACTTTAGCTTAGAAGAAGTACAGTTCAGCGCTCTCGAAACACGTGGAGGTCCAACGGTTTTACTGTTCTCCCACGG
CAACTTTGGTTGTGGAAAAATGTAGTCCCGTTATCATTTCCCCGTGCGGATAATCCGAGCCGCAGCCGAACCCTTCCGGATCGCAGGGCTCTGACTCAGA
AAGCCGGTTCGTCCTAGCCTGGGGCGGGTCCTCCAGAGCACCGAGACGTTGGGGCAGAGCGCTCGCCGCCCTTGTATTCCGCTACGGCGTCGCTCGGGAA
GTGACGACACGCTCGCCCATGCGTACTGAGAGGCAGCTCCTTTACCTCAT
>NM_001243009
CATTTCCTCCCCCCACCCCCCTTCTTAGAGCTGGAGTTTGCAGGAGTCCAGCTAAATGCTTGTAAGGCAAAGACGGCCTTCATAGGTGACATCAGCTTGC
AGAGCAGGCCAGAAGCAACAGAGCCCCAGGTCTGGTTTTCATTTACAGTTTGGGTCTGTCCTATGGCAGGGAGGGGAGAAGAGGGGTTTNNNNNNNNNNN
NNNNNNNNNNNNNNNNNNNNNNNNNNNNNNNNNNNNNNNNNNNNNNNNNNNNNNNNNNNNNNNNNNNNNNNAGCCCTGACTGTACCCCTGGACCCTGTCC
AGTTTGGAGTTCAGCCTTTCCCCAAAGGCTGCTCAGTTCTCTAGGCTCCA
>NM_053015
NNNNNNNGTGTTCTCAGAGGATGCGGTTTGCCAGCAGATCCCTCCTATGGGGGACCAGAACCCAGTGGTGGAAATGAGCGCACAACTCCAACGCGTGTTC
TGCTCTCAACCGGCTTGGGGACAAGGTGCCTCTGTCCTCCATACCCACTTCAGCGCCTCCCAGGAGGGCCACTGGAGTCCGCTCTGCTCTTGGCCTGTCC
AGGCACCCTGGGGTGCACGTCGATCCCGGAGCTGGGCGGGTCAGGAGTAGCCCACGTGATCTGAGCCGCAAGTTGGGCAGGACCGGCGCCACAGCTGCCT
GGATCCCCGCACACAGCTCTGTCTAGCTCAGTGCACCCTGACACTGGCCT
>NM_001101647
TTCCCACCAAGGCCTGGGTGTCTACCTCCCAGCTCTTGACACAGATGGACAGACAGACCCAAGGATGTCCCAAGACAGCCACCTGTGCACAGCTCACACC
TCTCCCCTGATAATTGTAGCTATGTGCACTAAACATATGCATTTGCACACCTCATAGGCACGGACACGCACCACACACACACGTACATCTGTACAAACAA
CCTAGGGTCCCTCCTGGCTTTGTGCATACAACGTACTCTGCATCTCTACCCCCAGGCTTCAGGATCCAATCTCCAGGGCATCATCCAGGAAGCCGGAAGC
ATGGCACCGAGGACCTGGCTTCTGTGCTTGCTGCTGCTAGGCTTAGTCCT
>NM_001159725
CTTTGGTGATGATGCCCAGGCCCTCAGACTTCCTGCTCAGCTTTGGCAGATATCTTTGTTTGGGAGCAGGTGGGCTCAGAGAACTTACCCACTCTGTTCT
TCTCTGGAGGGCCCTGGCAGCTGCACTCTTGACAGCTTTGTTTGTGCCATGTATGGGTTGGCCCCAGGGTGACCCGTGAAGGTCCTTCAGTGCCTGCCAA
CAGCCCTGCCTCCCTTTCTGAAAGCACACCAGGCACGTTTCCAACATGCGTCAGGGTGTGACTGGCATGGGAGCCCCAGGGGCAGAAGACACATAGATCC
AGTTAGAATCTGTGGAGCCGCTTCCGGGTTCATTCAGGAGATAGTGAGCA
>NM_008998
CCCCACTTAAACGGTGCTGAGTTCCCCATTGGGAACACAAGCTGGTAATCCAGGTGAGTTGTGAGCACAGAGAGAACACGCGATTGCCTGGGACTTGTGG
CTGAGCACAGGAGAACTGATTTCCATCTTTCTTCAGCCTAGAGTTTCTCCTTCTGGGGATCCTCCAGCCCTGCCCAGGCAATTACCTGCTCCAAGGCACA
CCCATCCCAGGCTCTGGCCCCGGCCCTGCCCATCTGGCATGCGGCCTCAAACTGGAGATGTTTACATAAATTAAGAAGTGAGCTCGCTCGCTCCTGTAAC
AGAAGAGCTGTTCTCTAAGTCTGTGATGCTTTCTGGTACAGGTGAGACCT
>NM_001111312
CCACAGTATGCTACTCCTAGGTCCCTGACCGCTGGCCCGCCCCTATGAAGGAGCCTCTTTTGTGGGTTCCACTTTCAGTATCCCCTGTCTTCGAGAGCCA
CCCGGGGTCCCCGTGTCCCTATCCTCAGCTTCCCTGCCACCAGCCGCCACCGCCTGAGTTTCTCCATCACCACCATGCGTCCCTGCGTCCCACCTCGCGG
TCTCGGGGTACCCGAGGATCCCCGCGGTCCTGGCCCCGGCCTCCCGCGTCCCCCGCGTTCCCAGCCCCGCGCCGCTGACGCCATGACGCCGCGGCGGAGC
GAGGGGCGGAGCGGGCGGCCGGACGAGCGCGGCTCCAAGACCGGTCCCGC
>NM_001111311
GAGTGGACCTCATGGTAGGAGTGCTTTGGCTGAGAGTGCCATCGTGGGCGAAGCCGACGACTAAAGTGGCAGAATGTGGCTGCGAGGAAGGAAAGTTGGA
AGCAGATGGACACAGGCTGGGTGGAACCATAGAGGAAGGGGTACAACCCCCTGGAAAGAGCGCGGGAAAGGGGCTGGGAAGGAAGGAGAGGCGGGCATAG
GGTGGGTGGGGCGTGGGGAGAGGCTGGGCGGGGCTGGGGCGGAGTATGCCCCCGGCTCCTCTCTTGCCANNNNNNNNNNNNNNNNNNNNNNNNNNNNNNN
NNNNNNNNNNNNNNNNACCCCAGCTAGGGAACCTCGGAGTTGGGCGTCCG
>NM_001033408
NNNNCCTCACCCCGCAAAGAGGATGCAGGATGCAGCAAAGCGCAAGCCACGGGGTTCCATGTCTAGGGCACACACAGCTCTACAAACCACAGGCACTCAC
CCGCTTAGCGCCTTTTAAGTCTCGCGAGAAGATACTCCCAGCGAGTCCAATCCAAGCCCCGTGCAGCTCCTTCCCGCGCATTTAAGCCCCACCAGGCCAA
TCATGGAGCCACCCTGTTACACAGCCAATAGGAGCTCTCCTCGAGCGGTGGGTGGGCCTCCGGCAGCCGTTACCCGCTAAACCCTGGGACACTACTCCTT
GGAAAGTAGAGGAGGAGAGAGCAACCTGGAGGAGAGGTTGACAGCAGGGA
>NM_016894
GAGTCATGGCCAGTAGCCAACCCCAACGGAAGTCTCACCTTTTTACCTAGCAATTCCTTTTGTCCCTAAATTCGGTATTCATGGACTCTGCTACCCTACC
CTGGCTTGTCACCACCTGCTGTCAAGCACACCTTTGTCCCTCCAAGGAGCCTTGTTCCCACTGACCATCTTTCCTGAGGTTCCACTTCTTGTCCTACAGA
CGTTGGTTGTCAGGGCTGGTTTTGGCCACACCACTCCAGCACCCCACGGGGAAAAGGAGATGGGACCACGGGGTGTTTGCAGAGCCCACAGGATAGCTGA
GGAACCCAGCCGTCAGAGCGAGGTGCTGAGTTTGGGGACCTGGAGACCCT
>NM_001168392
GAGTCATGGCCAGTAGCCAACCCCAACGGAAGTCTCACCTTTTTACCTAGCAATTCCTTTTGTCCCTAAATTCGGTATTCATGGACTCTGCTACCCTACC
CTGGCTTGTCACCACCTGCTGTCAAGCACACCTTTGTCCCTCCAAGGAGCCTTGTTCCCACTGACCATCTTTCCTGAGGTTCCACTTCTTGTCCTACAGA
CGTTGGTTGTCAGGGCTGGTTTTGGCCACACCACTCCAGCACCCCACGGGGAAAAGGAGATGGGACCACGGGGTGTTTGCAGAGCCCACAGGATAGCTGA
GGAACCCAGCCGTCAGAGCGAGGTGCTGAGTTTGGGGACCTGGAGACCCT
>NM_178401
GAGTCATGGCCAGTAGCCAACCCCAACGGAAGTCTCACCTTTTTACCTAGCAATTCCTTTTGTCCCTAAATTCGGTATTCATGGACTCTGCTACCCTACC
CTGGCTTGTCACCACCTGCTGTCAAGCACACCTTTGTCCCTCCAAGGAGCCTTGTTCCCACTGACCATCTTTCCTGAGGTTCCACTTCTTGTCCTACAGA
CGTTGGTTGTCAGGGCTGGTTTTGGCCACACCACTCCAGCACCCCACGGGGAAAAGGAGATGGGACCACGGGGTGTTTGCAGAGCCCACAGGATAGCTGA
GGAACCCAGCCGTCAGAGCGAGGTGCTGAGTTTGGGGACCTGGAGACCCT
>NM_026454
CACCAGCAGGCACTGCACTAGTACGATATTCCTAGGGAAGCAAGCCGCTAAATGAATGGAAACAAACCGGAAGGCCGCTAGGCGGTCGGGGATGCTTGCG
CTTCGGTGACCAATCAGCAAAGGTCTTGACACATGGCCCACCCTCAGGCCGTGCTCTTCACCAATGAACGAGGGCCGACTAGTTGACCTGTGTATGTCCT
GTGACTGTCCACGAGTGGAGCTGCCAATAAAGTTCTTTTGTAGCTTTGAATTTTTTTTTTAAAGTGCCCACTGCGGTCACGGCGCAGTCCCCGCCCCGCC
ACTTCCGGTCTCGCCGCCGGGAGCCGGTGCGGCTGTGAAGGCCAGCGCGA
>NM_016717
TGAAGTCACTGGTCCTTCTGTCACTAGTGACAGCCCAGGGAGGTGGGCTCCCAGAGCACGGTGCCAGTAGCTGGAGCACCCAGATGACTCGCCATGAGCG
GCGCGCGCTTTGCCGATGACCGGTTAGATAGGACCGGCAGCGCGGTGGCCCTACTAAGGTAGTCTCCAGCTCCGTCCCACTGCCACCTGACCCCACATGA
CCAATCAACCAGTCAGGGGCGGAGGCAGGGCCCGTGCGGCTCACAGATTGGCCAAAGCGCGAAGCGCAGCCAATGCGGATACTCCGGGACCCGAGGCTCC
GCCCATTCAGAGACTTCGGGGCGCTCAGGCTTGGGGTGACCTGCCGGCGA
>NM_001033292
NNNNNNNNNNNNNNNNNNNNNNNNAGACCCATCCCAGGCCAGGAGCCCTGCTGAGGGGTGCTCTCACTTCACTCTGTAGATGGTAGGGCTCCAGCCGCTG
AGTGGAATCTGCCAGCCTGACTTGCATACCCTTCCCCCAGGCCCGCACTCTTCATGCTTGGAAGGGCCAGGCACCCAGCCCGAGTTGCTTGGGCCAGGCT
TTGAGGGCCAGTCTCCAGAGCCTGCCCCCCTCTTGCTGCCTCCCATCTGCCCCGGGAGCTGCTTATCAGGTAACCAGAGCCTTCAGCAGCGTCCACGCCT
GAAACAGGAAGCCGTGCCGGGCCTGTACACAAGCCACTACTGAGAGTCAG
>NM_027551
CTGTCTCCACCCTGCATGTGTCTGTCTTACATTCTCGGCTCCCCCACCTCAGCCTAACTGCCCGGGATGAATCAAAGCACCAACTTGTCCAAGTTCCCTA
CTGCCCCTACTGTAACCCAGAGACCTCCTGTGTGATAGAGACAGTGTAGCTTTTCAAAGGAGACAGTCTTCGAAGAGCTGTGACCTCACTCCTCCCCCCC
TTTCACCCATACAGAAGCTAAAAATACCCCTAAGTTCCCACGTGGTCTNNNNNNNNNNNNNNNNNNNNNNNNNNNAGGTCTCCTTTGTGGCCCACACTTC
AGCCTAAGTCCTGCCCTTTGGTCTATGGTCTCAGCAAGGAGCCCTAAGGG
>NM_173395
TAAGGCCTGGAACCATGAGAAAAGAAGAGACCCGGGGCGGGGGGAGGTCCTAAGAAGACGTGCAGAATGGTGCAGTGGGTGTCCTTAGAGAAAGGGGGGG
GTGTCTTAGAAAGCCTCGGGTGCAGGGCTAGGAGAAGAGAAGCTAACCCTGGGCTACAGGCAGCAAAGTGGAGGCGTGCACGGACCGGATCGGGCGCCCG
CCTCCTCAGGGTCCCCTGTGCCTGCAGAGCGTGCCCTAGCCGCGAGGGGGCGACGGCAGCGAGGGCGGCGCGCGCGAGGCGGGGGATTCAAGCGCGTTAT
AAGGCGCCGACCTGACCAGCCGTGCTCTTTACTGCCGCCGCCGCCGCCAG
>NM_023343
GGGACAGCTGAGACCCCGCTGGGCGCCATCCTGCTCCCGGGCGGTCAGAAGGTGCTTTGCCTGCTCGGTCACACAGGGAACAGTGGACAGGTGCAGACCC
GCCTCTCCGGCCAAAAGCCTGTCTGGATGTCAGGCTCGGCGCCACTCCTCCCTTCTTTCCGGGGAAACGCCATAACAATTTATCACGGGACCTAATGCCC
AGGCCAAGAGCGCCCGTGCGCTTGCGCAGCCCANNNNNNNNNNNNNNNNNNNNNTAGCACTCTGGGGCGGCGGCTGGGCGGCGCGCGATTGGCAGGGTCT
CCCGCGGTGAGTGACGGNNNNNNNNNNNNNNNNNNNNNNCAGGGTAGCGC
>NR_026924
CACTTCCTGTCAGTTCACCATTTGTAAATCCATCTCCACTGTGTTCCTTGTCACTGTAGTAGCCCATCTTGGGGAACCCGGAGGAACTGAGAGATGCAGG
GGCTGTAGAGCCTAGCCAGGAATTGATGAGCCATAGGTTCAGAGCCTCTGGGTGGGGGGTAACCCAAACCTCGGCCCCGCCCCTCCCGAGAGCTGCCGAG
GACCCTCCTCTAGCGGGCAGTTCCCATGCGTGCGCTCCCAGAAACCTGTGCGTGAGCANNNNNNNNNNNNNNNNNNNNNNNNNNNNNNNNNNNGGGCGCC
AGAGGGGCTGGCAGCCGAAGGAGGAGCGGCCGCGTTCTGCTGAGTTGCAG
>NM_019479
CTAAGTCCGAGCTTACAGGCAGGCAGGTCTGGCCTCATAACTCAGCGAAAGGAAGTACAAGCACACCAGCAAGAGAGAAGCCGGAGGTCACTGCCCAGGA
GTCCTGCCCGGCCTAAGTGGCAGGAGGTCTGGCTGTGGGCTCCGCCCCGCCAGCTGCCAGAGACCCGCGGGGCCTGACAAAGCGCGCCGCTCTCATTGGC
TACAGGCTGCCTCACGGCTGGCCTCTCCGACCACGCACAGCCAATCGGTGCATTGACATGTAAATAAGTTGCTATAAAATGGGCGGGGTCCCGCGGGCCG
GAAGACTCCGGAGAGCTAGTGGGGCCTCCGGGCTGCGACCCACCTCGCTG
>NM_011066
CGCCGCAGTGGTACGCGCCACTCCGGGGCTGCACGAGCGGGCCACCGCCGTGCCAGGTGAATGGAAGTCCCGCAGGCCGGAAGTGGACGAGCCTACTNNN
NNNNNNNNNNNNNNNNNNAAGAGCGCGCAGCATCTTCATTGAGGAACCCGGGCGGCGAACATGGAGTTCCATGTGCGTCTTATGTAAAGAGAGCGACGGG
CGTCTCCACCAATTGATGAGCGTAGCTCTCAGGTTCCGCCCCGCCAGTATGCAAATGAGGTGGCACTCCGACCAATGGCGCGCGCAGGGGCGGGCTCAGC
GCGCGCGGTCACGTTTTCCACTATGTGACAGCGGAGGGCGACGCGGCGGC
>NM_028718
TTCCTGGTGGGTGTTACTGTAAATGCTCTCCTTAGAAATATCAAATGGTCGCTCTTTTCTCACTCAGAATGCCAGGTCTCTGGGCAGTGCTGTGCAGCGC
CCTATGGTGCGCCGGGTTGGCGGAGCAGGCTCAGGTTCAAGCAGCCACAGAGGCGGAGCGCGTGTGTCCTCCAGAGCAGCTAGAGAGGCCGGAGGGGATG
GGCGGGGCCGGGCGCGCGTCCGTTGCCAAGGCCGCGCGGCCCTAGAGACCGGGTGCTGGTGGCACGCGCAAGCGCGGTGGCGAGCTGCGGTGCACTGTGG
GATGGGAGACCGGCGCGCCGGGACGGCGGGCATCTCGGGGCACCGGGCAG
>NM_001039126
GCTCCATGGAGACATTCTGGGCTGCCTTCGTCTAACACAACTTTGCAAGTCACCGACTCGGAAGGCACCGTTTGGAGTCTCGTAGAAAGGACAGCAGCGC
AGCCCCACGTCACTCAACACCCTTCAGCCGCTGCGATAGCGGACCACAGTCCACTGGGCCGTAACGGTCCCGCCCACGTCCCGCCCTCCAGTGGGCGGGA
ACAGAATCGACCAACCAGGAGTTCCTGAGGCATGCAAATAAGCCTCCGCCCCCAGAGGAAAGGCGTTTCCCCAGAAGCTGCTGCTGTTGCCTCGGGAGAC
GCAGTTTGGTCAACCCCGCTAATCAGCAATCAAGTCCGTTAGCCAGGCCG
>NM_023046
GGGGTCAGGGCGGAGGCTGAGGACCAAGTAGGCATGGCGGAGGGCGGGACCGGCCCCGATGGACGGGCCGGCCCGGGACCCGCAGGTAACGTGCGCGGCT
AGGGGTAGTAGGGAGCGGGGTTGCGTCTTGGGGTCAGAGTGTCCCTTGGGCGTCCGGGACTCGGGTCCTCGGTCCTCGCAGGCCAGATCCGAGGAATCGC
GCCCGGGGTCAGTAAGTGTGGACGTTAGGCTCCGCGCGGCCCTAGGCGCGCGCCCCCGCTCCTGCCTGGCCTCTCGTGGACATCCCTCCCACGGAGGTTT
CTTTCTGGTGGAGCTAGCCTTGTAACTGCCACCCTGTTAGCCCATCCCCG
>NM_007855
AAGGCAGGCACCGTTGAACTTAGAGGTCAGCACCGCTGATTAGCGGCCCGCGCCTGGGGTAGGAGCGCAGGCTGAGCGCGCGGATCTGGCCTCCGAGATG
CGGGCCACAGTCAGGGCCGAAAAAAGCGGAGACAAAACTGAAAGTNNNNNNNNNNNNNNNNNNNNNNNNNNNNNNNNNNNNNNNAAGGCCCCAGAATTTG
TCCTGCCCCTGGCCACGGTGGCCAATCAGCGCGCCGCCCTCGCTCCTGACAGCTATTTAGCAACCCAGCCGGGATAGAGTTTCCAAAAAAGTTAGAATAA
CTTCCTCTCCCGGAGACCTCGGTTTTGCACAAGCCGGCCTCGAAATCAGA
>NM_207225
GCTTTGTTTTGTTTTTTCCTCACATGACATGCAACAAACCACAGTGGTTCATGTTGATCAAAATGGCTTAGTATGAATTGCTTTTTCCAGTCCCTGGGTT
TGTAAAGAAAGAGAAGAGTGAAAACCAGAGCCTATTTCCTTAGTTAGGTAGTGGTGTTCACATCCCAACTGAGGGCTCCTTTCTTCTCTGACCATGCAGG
TTCATCTCTGCAAGGCCAGGTGACAACGTTTGCTCTTCTCGTGGATTACTTGGTTTACAAGACGCTGCCAGTGAGACTTCAAGTTTACGCAGCTGGGACC
CGGGCCTCCTCAATTTTGTTCCTGCATGTGCTGGTGGAAATTTGGAGTGT
>NR_105865
CATTTCTGTGTAAATCTGATTCACTAGATGCTTACATCAAAGTCTCTGAGATATTCTGAACCAGGGAAGAGTGGCCTACGTTTCCACCTGAATCTGAAAT
ACTTAGAGCTCCCTACAGAGCAGAGTCTCATATGTGTACTGTAAGGAAACAGATACACATATCTGGCTCTATTATGCATCCCAACTCAAGAAACATATGA
GGAGAATGCAGGTGTGCCTCCAGCTTGCCCAGGAAATGAGGTAGACACACACAAGGTCTGTCCTGTGGGCAGTGGTTAGGTTAAGTCTTGGTATAGATCC
TCATGTGCCAGGAGAAGCCTAGAGCCGTCTGGACTCTGATGGTGATGGGC
>NM_024197
GCGAGAACCCGAGCTCAAAGCTGGGAGCCTCAAGGCCCAGGCAGGACTTCTAGCCCTTTGCCACTTTCATACTATAACTTGTCTAGGATCTAGGCGCGCT
CCTCGCCCAAACAATCTAAGCTCAAGCAACTAGAGCGTCGACAAGCCTAAGCTCCGCCCCTTCCCTCTGGCCCCGCCCCGTCCCAGTTCCGGAATATTTT
CTTTTTTCGACAGGCGCCGCGAACACTCAGTGGTGACGTCATGGCAGCGCGCCGCGGACGAGCTAGGACCCCGTCGCGTTCATGTCCCTCTGGTCCTTGA
GCCGGCGCAGACGGCGAAGTCATGGCCTTGAGGTTGCTGAGACTCGTCCC
>NM_147038
ACAAGACAACAAAGAAACCCATTTCCGAGCCCAGCTACTCTCCTAGTGAGCCACTGTAGGTTTCCTATGTCTTAAATATCTATCTTCAACAGTTCCCCTT
GTCTGTACCCTCTTCAGTAGACACCCAAACACAAGTGCACAGGTCTTCCCAGTTTAAGACCTGGCAGAATAAATTCCTATCACAGGAATCAGGAATGCTG
TCTGTCTTCCAGCTGACATTACAAGCTGGCTCCCTGTTCTCCCATGAGCTGATACTTGGCCCTTCCTATCGGCCTCTTGATCTTTTGCAGGTGCACAGGG
ATGAGGGGGGAGAACATCACCAAGGTCAGCACCTTCATCCTGCTGGGCTT
>NM_001011525
ACCCTCTGCATCTAGCACTCCAGGATGAGACCACATGGGCAATAGAGACACTGTACACCCTGAACATCTATCTTCAGCACTTCCTCTCCTCTACTTCCCC
TCTTCATTGTGCACCCAAACAAACTCTTCAAGTGCACATCTTTCCAGTTTAAGACTTGGCAGAAGAAAGAGTTCCATTCCCTGCTACTCACAGGAACCAG
GAATGCTGTCTGTCTTCCAGCTGACATTACTCCCTGTTCTCCCATGAGCTGATACTTGGCCCTTCCTATCGGCCTCTTGATCTTTTGCAGGTGCACAGGG
ATGAGGGGGGAGAACATCACCAAGGTCAGCACCTTCATCCTGCTGGGCTT
>NM_147039
TTACCTCAACCTCATCTTCTGGACTAGACCTCGTCATCACTCTCCACAGAGACATGTCCCTCCCTGCCTTGAAGAGCAAAGGTGGCTCCAGTCAGGACAG
GGCCATGTAGCCAGAGTGAGGGAATGGAGAGAAGCTCTGCCCAGGGCCTGAAGGCTTGGACAGGGTGCTGGGGACAAGGAGCAGAGACACCAAAAGGCCT
GAGTTCCTTGCTAGCCCATGCCATCCAGCACAGGAGACCAGGGCTAATTGGCGGTGTGGGGCAGACACACTGTACTGTGGGGTAATTGGGCCCTGGAGTC
CCACGTCCTCGCACATGGGGAAGGAAGCTTCCCTTTTCTCTCAGTGCCTC
>NM_147037
GGGGTGTTTCTGTGATGTCACAGAAGTGACCAAGAGGCAGGCATGTGACCCTTGAAAGGCTATCTATACTCCATCACTCAGCTCTGAAGTCTCTCTGCAT
CCTCAGATCACTGCCCAGCCTCCTGTAGAAGGAAGGCTCAATAAATTCTTGAGAACTAAGTAAATCAGAGGAAATGTCCCCTTTCAGGCCACCTCCAGAT
CATCTGGCAGATCACAGCCTTTAGCAGGCTTTTTGGGAGAGTGATCAGCATGTCGAGAATTGGTTCTGGGAGCCTGTAGAACATCCAACTACAACAGTGA
AATCAGCTCGCCCTCTCTGCATCCTTCTATCCACAACTTTTCTTACTCAT
>NM_146277
ACTCAGAGGCAAGTGTGGAGACTCTGTACCTGAGAGTCACTCAATGCAGAAACCCTCTTTGTATCCTCAGAGCTCAGCTCAGGCTTCTGCACGGGGCTCA
GCACTTCCTTAGGAACTAAGTACCTCAGAGGAGATACCCTCTTTCAGACCACACTGGTCCACCTGGAAGGCGATCCAGGCCTCCGGGCTTGTGAACAGTA
TGTCACAGATGCATCTCAGCACTCCATGGGACAGGTGCCTTTAGAGTTGAGGACTGTTTCCCTTCTGCCTCCACCTTCCTCTCTTCAGCTGACCCCATTC
ATGGCCACAGCTGTCCACAGAAATGGAAGCCTTACTCCAGTGTCCTTGCA
>NM_146490
CCCAGAGGCAGCTGTAGGGAGGCCAAAGTCTGTACCTAATAGTCACGTGGCTCAGGAAGCCTCTTTGCACCCTTAGATCCACAGTCCAGCGTCCTACACA
GACAGTGCTCAGCACATCCCATGAACAAAAAAGTCAGAGGAAATGTCCACTTTCAGGTCAGACCAGCACAGCAGAGCATCTGGTGAACTTTTGCACAGTG
GCACCAACAGGTTCCTGCAGGCTGTGGAACATCTGACGACGCCAATGAGACCTGCTCCCTCTCTCTCCCTCCACCTTCCTCTCTTCTGCTGCCCCCACTC
ATGGCCATAGCAGTCTACAGGAATGGAAGCCTCTCAGCAGTGTCCTTGCA
>NM_146491
TGAAACCCTGTATTCTGAGAGTCTGTAAGGTCTGCAAGTCCCTTCATATCCTAGAGCACAGCTCATGCTTCTACAGAGGGAGGGCTCAGGAAAAACCTTA
CTAATTCAGTAAATCTGAAGGAATGTCTGCTTTCAGGTCATATCTGCTCATCTGGGAGGAGATCAGAGCAGCTAGTGAGCTTCTCTGCACAACAGACAGC
ATGTCACCAGCAGGTTCCTTCAGTGTGCGGAACCTGAGACTGCACCAGTGACTGCTCCCTCTTTCTGCCTCCACCTTCTTCTCTTCAATTGACCCCACTC
ATGGCCACATCAGTCCACAGGAATGGAAGTCTCACTCCAGTGTCCTTGCA
>NM_206896
AACAAGCAACCAGATGTAACACCAGGATGCTAAAAAGGCTACTTGTTACCTGAGGGTCACTGGAATCCAGGGGCCTCTTTAAATCCTTAGAGCACAGCTC
AGCCCCATTCATAAGGAGAAGTTGTCACAAACTATGTAAACTAGAGGAAAATGTCACTGTTTCAGCCCACACCAGCCCATCTGGCAGGAGATCAGAGCAG
CCAGTGAACTCTGCACAGTGGACAGCATGTCACCAGCAGCTTCCCACAGTCTGTGGAGCATCTAACTGCATCAGTGAGATCTCCTCCCTCTCTGCCTCCA
TCTCCCTCGCTGCATCTGACCCCACTCATGGCCACAGCAGTGCACAGAAA
>NR_028108
CCCCATCTTCTAGCCAATCCATTACTGCCTGCGAATCCTAAACAGTAGCCATTCGGATGGTTTTGAACTGCAGCTCTGCTGGGAAATGGAGAGTCTCCTT
TCTCCGCTGACAACTCGTGCTGTGCGGTGTTGCTGGTCCTTAGACCGTCATCTAATCCGCTGCCCTCTTTAGCTCCCAGAGAGCTGCCCTGCAGCCAGGC
CAGCGAGTGCCACCGAGGCGCGGTCCTCCGAGGTCTAGACGTGCTCGGAAGAACGCCGGAAGTAGAAGGGGCTGGCCGGAAGTGAGCGCAACGCCGCCTT
GTCGAGATGAAACCCGCAGTGGATGAGATGTTCCCCGAGGGCGCGGGGCC
>NM_153114
CTATGGTCAGTTCAGGAAAAGAACGAGGTATTTTAAAAGAAGGTGATCACATGCTTTCACATTTCAGCTTCAGATCCGTATGCGGTCAGTCTTATGACAT
GGAAGGAGACTTTGATTATTCCAGAACACAAACCCTGTCCTGTGGGCCAGCTGCACAGGAGCCTGTGAGCATGGCGCCCCCTGGAGGCCATCTCAGAAAC
ATTCCACTCCAAGCTCTGAGCCTGTTCTCCAAGCAGCCTGGGACCGGCTGTCTCACCCCAGGCCCTTCTAGATTTCCTGTTAAAGCTGCCACACCCGCAT
CAGCTGTGGTGGCGTGGAGGGACTTCCACCTTGACAGGCTTTGCCAAGTC
>NM_016696
GCTGGGCTGGGGGGGACACCTTAGGGGACCCCGGACTCGGCCTTTGCACTCCAGGCTCTCCCCGCCGCCTCCCATCTCACCCAGGCAACGGAGCACATCG
CCTGGGCTGAGAGAACATTCCCTCCTCTCCCTCCGGAGAGCGAAGGGGCGCCCGGTGCGCCCCGATCGTNNNNNNNNNNNNNNNNNNNNNNNNNNNNNGG
GCGNNNNNNNNNNNNNNNNNNNNNNNNNNNNNNNNNNNNNNNNNNNNNNNNNNNNNNNNNNNNNNNNNNNNNNNNNNNNNNNNNNNNNNNNNNNNNNNNT
GCGCGTTCGCCCGCCGCGCTCTAGGCGGCCCGACTGAGCGGCCGGACCTC
>NR_029559
GTCAGTGGGGAACAATACTGCCGCTCCACTCCCACCCACCTTCAGGGCTGGCAAGGAGGAAGCTGCTGGTAGGGTAGAACGGAGAGACGTTCCTACGATG
GGTATGTACTCCAGTGCTTTCCTGGAAGTGTAGAGAGCTTTGCAGAGCCTGCCTTAGCTGTTCTGATGTTGAGCACCTATGGTTCCAGTTGGGCTGGGTC
TCAGCTCCTCTATCTTTGACCCTCAGCAAGCAGGTCTGCCAATGCATGGGCTTCTGGGCAGCCTGACCCAGCCTGCCCGGGGCCCTCAGGCCAGTGCCCA
GGCTCTGGCTCCGTGTCTTCACTCCCGTGTTTGTCCGAGGAGGGAGGGAG
>NM_172850
TCTCATGAGTGCTGGTAGCTTCTGGTCCAGAGGCTAATTCAACGTGGGTCCGACACGCTAAGCCAGCATCCACAGAAGGACTTGAGCTTTAGCGGTGGCA
GAGCCTGCTTTCCCAGCTCAGGGATTGGTGGTGTCTGAGACAGGCCCGTGGCAATCGCAGCTCAGCTATCTAATTGCAGATTTGTCCAGGGGCGGGTCTG
AATGGGGGTGGGGGGAGTGAAGGGAGGAGTCAGCACAACTTGGCTAGGATTGGCTGTAACTGGGCGTGGCCGTCTCCACGGCAACGTGACGCACTTCTGT
ACTGGATTTACTCCATTACTCTGAGACACTTGGTGTGATTTAGACCAAGG
>NM_175118
NNNNNNNNNNNNNNNNNNNATGAACCATGTTTTACAAAGAAAAAAATTGAGGGAGCCAAGGGGCGATTTACTAGAAAGCATTTAACGAAAGGGAATAGAG
CTGCAACTGACCTGTGGCCTGCTGTCCTGGGCAAAGGGCCAACCCCTTGACCCTCACCAAAGAGGCTAGTCACCCGTCTAGACCAAGGCATGACAGGGCC
TCCCTGTCCTGCAGCCAAATCGCCAGCTGCCGGCCCTGCCCACTGTCAATTTAGCCAATCCTGAGCCGAGGACAGGAAAGGCTCCGCCCAACGAGCTGGT
GAGGTCGCCTCCTAGAGGCAACCCCGCAACTCGCGGCCCCTAGATGGCCC
>NM_181405
GGTAACCACAAGAATCATTCCCGGAGTCTGAGGACCGACTGGAAGAGGTGTCACCTGCGTCCCTGCGAAAGCGACGGTCCCGCCTCCAAGACTACCCCGC
AAGCCATAGTTGCAGCGCGCAGGCTGAAGATGCCCAGCCTTCCCCAGCGTCCTGCCTCGCGTTCTGCTCCGCCGCTCGCGCCGCGTCTCGGTGCACAGGC
CCGGGGCCGCACACAGCGCCCCCGGTGGCTGCCGAGCCCAGCCTGANNNNNNNNNNNNNNNNNNNNNNNNNNNNNNNNNNNNNNNNNNNNNNNACTTCCT
GTTGTGCCCGCGCCCGNNNNNNNNNNNNNNNNNNNNNNNNNNNNNNNNNN
>NM_011796
AACCATAGCCAGGCCATTTAAGGCTTCAAGGAATGCTCCAGCCGCATTCCCTGGCCGCTTAGGATCCAGAGCGTCTGAAGCCCAATCGTTTTGAGACAAA
TGCCCGACCCCGGCAAGTTTCAACCCCAGTGACACCTCTGCCTCCCCAGAACAACGCAACCACCACCGCGACGGAAGGATAACAACGCGATTCGCTGAGC
CACTTCCTCACTGGCTCTTTCAGAAGACAGGGAGGAACCACCGCTTTGCCAAGTTCCTGCCTCACACCGGAAGGAGCGAAGCACGCTGGGAAGTAGACAA
CGCCTGTGATCAGCGACGTATGCTGGGAACGGCGCTGCATGCTGGGATAG
>NR_015525
ACAGCCTAGGGAAGCTTTTACCCACTACCCTGGAACAGGAAATAGTGCTGGGAAGGGGCTGGGCTAGTAGAGGGGCCAAAGTCTCCTAGGAAGGAGACAT
TCTCACACAAACACACCCAACCTGCCCTTCTGGATCTGCCGGGTCCACCTTCAGCCCTTCCCTGCCACCAAAGATAGTTTGCTCAGCAGGCACGTTGCCG
CTCTGGACGTGGAAGAGGAGTTCTGTTGAGGAGCCTCAGCTCTTCCCAGGAACCTGGAGTTCCCATCTGGGTTGCTTNNNNNNNNNNNNNNNNNNNNNNN
NNNNNNNNNNNNNNNNNNNNNNNNNNNNNNNNNNNNNNNNNNNNNNNNNN
>NM_001104529
TGCCACAGTTCAGGACCTGTGAGCATTTATTTTTCCAGAAGCCTGTCAAGGCTCTGGATTAGGGGTGGGAGTGGGGTAGCTAGAGGGGCCCTCAGATTAG
AGGTAGATTGACTGAAGGAGATTCTGCTAGAAAGGTATAGTGTTCTTGAAACCCCCTTGAGGCTGGGGAAGGCAGCTGGTGACTGGAGTGCTGTGGAGGG
AGACAGCATTGCCAGTAGGGCTTGGCATGAGGCCAGAAGCCAGCCTTCTAGTCAAGAAAGGGGAAGGAGAGCAGAGAGTGTGGGTGAGCAATCTGAGGGC
AGTAAAGGGCAATGAGGCCCTGACAAGGCAGGAACTGTGGAGTGGGCAGC
>NM_001271766
GGTAGGACAGAGCCAACAGTGTCCTAGTCATCCATCTATCCGCCACTGGGTCACCTCTGTCAAATCTGCTTAAGGAAGACCCTACTTCCTGCAGCCTTAG
TCTACCAGGGACATTCAGGAGAGTTCCAGATCCTACCACCTCCATCAGACATTTGAGTTCATATTGCCAGTAGATGAGAGGTTTTTGGTTTTGGNNNNNN
NNNNNNNNNNNNNNNNNNNNNNNNNNNNNNNNNTGAGACAGGGTTTCTCTGTCAAGACCACTTCCCTTCACTTGTGGACTTCCTCCACAAGTCCCAGCCC
CACTTCACAGGACGGCAAGGTGCCAGAAATAGTAACACCCTTGAGCTGCA
>NM_022320
CCCTGGAAAGGCTTTTGAGTCGCTGGGTTTGGCTACTAGGTCAGGAGTGGCTTGGGTGGATTTGTCTGTGGGCTGGTTGAGCCAGGCCAGCCTCTGCCCT
ATCCACACATGCTGACTGAGTCATCTGTCGGGGAGGAATGTGGGACGTGACTGTAGAGCACATACATCTTCAGGAGCATGGAAGAGAGGGAATCTTGCTG
CCTCCGACCAGGGAGCACGGTGCCATTTTGTGACCACATATACTGTGGGACCTGCCCAGTGGTGCTAAGAATGAAAAGAGCCAAGGAAGAGGAAGCATCC
AAGGGCGGGGCTGAGCTGCCTGGTTAGACGGTTCACTCTTTGTTTCCAGA
>NM_001159658
ACCAGGTGGGGCACAATGCAGATGTTGGGAAGTGGTAGTGTTGTCCTGGTGCCAGGAGCCTGGGGGTAAGTCACGGACCTCGTAGTGGCTTTGAAGAAAA
TGGCCTGTCTGCAGTACCCCTCGCTGGTGAGAGAGGGAAGCCAGAGCAGGGTACCTCAGCCTGGGGAAGACGCCAAGCAGGGCGGGTCCTCTGTGGGTGT
TCCTTGCAACACTTGGCTCTGTGACCAATGGTGTCACTTGTAAGGGTCACAGGTGTGGGTGTTCCCAGTAGCCAAGTGCAATCTCTTACGGCTCCTCTGT
CCTTGGGCTGTGGGACCAGCCAGTCTCCCACACGTCACCAGGTCCTTGCT
>NM_001294150
NNNNNNNNNNNNNNNNNNNNNNNNNNNNNNNNNNNNNNNNNNNNNNNNNNNNNNNNNNNNNNNNNCTTCTTCTTCTGGTGCTGTTGGACCCCTTACACTC
AGCTTAGATTTGTGCTGTTAAAAATTAGTGCTTTTCTCACCTGTAGCTACCTGCTCCCAGTTCTGGGTCCTGTTGGTTGGTCACCACGTGGTCACTGGGG
GGGAGGGGATTGAAGGGAGTGGAGAAGGGCACAGCCAGGCATCCTTTGACAGCCTCTTTGAACATTGCTCCTAATTTGTGTTTCTCTTTCCCTGCAACAG
GTGACTCTGTCCTCTCTGGGGCAACTGCAGCTGCTGAACTACCAACCAAC
>NM_001110315
CTGCAGGCAGGTTCAGCTGGGCGCCACCGGGTCCCTCTCCTTTGGGAGTGATAGGCACTGCTGAGCGAGGGGGTGCTGCACCCGATTACGGGCGTCCGTC
TCCCACCTCTCACTGGTGATGTCACAGCCCTGCCCCAACCCCCTCCCGCTCCAACCTCGTCTCTTCTGTGCCGCTTTGCCCGTCCCTCTCCCTGTGCGAC
AAACCAGCTGGCGGCTGAGCCTCGGACGCAGCGCTCAGCCAACCAGCGCATCGGGAGGGGCTTGGGGAGGGCCGGGTCGGGGGCGCGGAGCCCGTCACGC
GGTGCCATCGTCACAGCACCAGGAGCAGGCAGTAAGAAGCATCAGTTCCA
>NM_001294149
CTGCAGGCAGGTTCAGCTGGGCGCCACCGGGTCCCTCTCCTTTGGGAGTGATAGGCACTGCTGAGCGAGGGGGTGCTGCACCCGATTACGGGCGTCCGTC
TCCCACCTCTCACTGGTGATGTCACAGCCCTGCCCCAACCCCCTCCCGCTCCAACCTCGTCTCTTCTGTGCCGCTTTGCCCGTCCCTCTCCCTGTGCGAC
AAACCAGCTGGCGGCTGAGCCTCGGACGCAGCGCTCAGCCAACCAGCGCATCGGGAGGGGCTTGGGGAGGGCCGGGTCGGGGGCGCGGAGCCCGTCACGC
GGTGCCATCGTCACAGCACCAGGAGCAGGCAGTAAGAAGCATCAGTTCCA
>NM_008440
CTGCAGGCAGGTTCAGCTGGGCGCCACCGGGTCCCTCTCCTTTGGGAGTGATAGGCACTGCTGAGCGAGGGGGTGCTGCACCCGATTACGGGCGTCCGTC
TCCCACCTCTCACTGGTGATGTCACAGCCCTGCCCCAACCCCCTCCCGCTCCAACCTCGTCTCTTCTGTGCCGCTTTGCCCGTCCCTCTCCCTGTGCGAC
AAACCAGCTGGCGGCTGAGCCTCGGACGCAGCGCTCAGCCAACCAGCGCATCGGGAGGGGCTTGGGGAGGGCCGGGTCGGGGGCGCGGAGCCCGTCACGC
GGTGCCATCGTCACAGCACCAGGAGCAGGCAGTAAGAAGCATCAGTTCCA
>NM_001276710
CACAGCCACACCCGGCCTGGCTGCCATGGAACCCTGTGCTCAGGTGGGCGCTTGCAATACATCGGACCTACAAGCCTCGGGCACTTGCTCTCTGACTCTT
GAAGAAGTTTCAGACCCCTGGCTGGGCTGTGAGGGGACCCAGGGAGAGGGGTGTGAGGCTCTTCATACTGCTGTTCTTTGACAGGACACCAGAGGCTCCC
CTCCCCCTGTGGAAAGCTCACACCTCCACTGTCCTGTCCACCCTGACAGAAGGACAAACATTGATCAGGGTTAAATTGACAATAAAAGGGCTGGAGAAAC
AGGGACTCATCAACCAGGCCTGGCCTCTGAGTTCAACGCAGAGCTAGCTG
>NM_001159940
CTCTAAGCAGGGCAGTTTTCCTACCCTGCCATCTGCTAACTCTGACTCAATGCTGCTCTCTGGGGTTTGAGACCATCGCAGTGTGGCTGCAGAGATGGCA
CCTCCAATGACGCTTGCTAGGCTGTCAACCTGTAGGCTGTTTGCAGACTAGAAACTGAACTGCCTCCTCTCACTGGGCCTCCTCTAGGGGCCAAGGGTCG
ATAGGGGCGGCTCCTTCTTGCCAGTCTGGACTTGCACAACTCTGAGCAGGGAGGCGGCACCGGGCAGGGCACCCACTGGCAGGTATGGAGGGGTTTGTAT
GGTGAGACTTTCCAGCCGTGAGGCAGAGCCAGAGACTGCTTCTCCTAGAA
>NM_172463
CATAGCCCAAATGCAAGAGAGCAAAAGGGCCTCGGTTTGGAGGTGGAGCCAACCCAGTACTAGTTCGGCTTTAATGAGCCTCGACACAGAAGGGCCTGGG
AGCTACGCTCCGCTCCCGCACCCTCCCACTCCGCGGACCAGCAAGTTAAAAATGCCACTATTTGCATGACCCCGCCTCTCCCCGCCCCTCCCGAGTGGCC
GGCTGGGCAGGCTATTTAAACCCCGGTCCCCGCGTTAGGCAGGCGGTCCGCAGTCGTGCCTCACGCCTTCCTAAGCTGCGCGGGTCTCCGGAGTGCGACG
CGAGCTAGCGGAAGGGAACTGTGCGGCCAGTCGGTCGTGCGGTGACTGCA
>NR_105866
TGCCCACCATGTACCTGCCTCTCAGGAATACCTTCGTGGGACTTGGAGAGGTTGAAACATATGATACTTGACTGATGAGTGTCTTCTGCTTCCAGGAAAG
CCAGACTCCTGTGCCTCTGGCCCCTGTCATAATGGTGGGACTTGTTTCCACTACATTGGCAAATACAAGTGTGACTGCCCTCCAGGATTCTCTGGACGGC
ACTGTGAGATAGGTAAGTAGGAAGCAGCCAGGGGTACTCGCCTCAGCACACATGAAAACTGGGTCAGTGGGCAGGACTGGGCTGGGAGGGGTCAGGTAAG
CTAAGTGCAGGAATGCAGAGGACCTCGTGGTGAAAGGACCTTCTGTGTTC
>NM_178051
CCCAGTAAAAGTAGTTTCACAACAGAAAACGACGGTGTGCGCTTCGGGGTAGTTTGGTTTCACCTGTACTCTGAAGAGCAGTTTTAAAACCCAGGTAGTG
TTGCTTGTTCCTGGCAGAGACCATGCAACCGAGTATGCCCAACTAAAGGGAGCTGCACCTGCAAGCTGCAGGTGCTGGGCACGAGCATCTGGGATCAAGG
GCTTGGCTGCGGAACGAAAGAACGCCACACCCCGGGAGTTCGGCGGACACAGATCGGAGGCCGGACGTTGTGAGCCAGGAAGGACCGCCTCTTCCGGTCT
CACAGTTGTTCTTCGCTTGGTCTCCATGGCTTCGCTGGGAAGGCAGGTGA
>NM_080850
TCCTCGCCTTGGAAAGGTGGCCGTCGTAAGAAGGGCTGCACGTCGCTCACCGTCCTCGGTTCTCCCGTAAGAGTAAACTGCAGTCACTTGGAGTGGGGCG
TGGAGGGGGGGGAAAGGCGCGAAGAAATCGGGTCTTTTGGCTCCTCCGAGGCTCTGTAGTGGGTGTCCGGTGCGTCCCTAGCAACTGTTTGCGCGCGCTC
AGCTGCTTGCTTTCACTGAGGTCCGCCCATCAGGGTGTCTGGTTGGTTCTTGGTCCCTTGTTATGCTGCCTAAGTCGTTCTGCGATTGGTCGGTGGGCCA
GAAGCGCGCGGATCTTCACGTTGTGAATCCGACTGAGACTTGCGCCAGCC
>NM_023200
TACCTCTACGCCTCCGAAGTTGGCATAGTGACTTGAGCGAATCCGCAAGCTTGAAGTGTCTCCCATGCTGCCTAAAGACTTTCCGGGATGTCTGCTTTCT
TCGTGCTCGCCTAGACTCTACTCATTCATCAAACCCCTAACCCAGGTGGAGCCGGAGCCTGTGGGAACTACAATCCCCATGAAACACTGCGCCCGCGCAA
GCATTGTCAGCTCGCGCTTCTATACTTTGTTCCATTGGCTGGCCTATTGGACCTGGAATCCTGATTGGCCCATGGCCTAAGGCGACAGATTCCGGAAAGG
GAAAGAGCAGCCAATATGGCGGCAGAGCGCGGCGCGGGGCAGCAACAGTC
>NR_105867
GTCACAGTGAGATGTGAGAAGGGTCATCACATCAGATGTGAGAGCCTCTTGGAAGGTACTTCTGTATCTGGTGTCATTAGTGTTTCCCATTGTAGATGAT
CCAGATTTCAGTTGACACTTGTCAACTCTTTACAAGTTCTCAGAGGGGAAGGATGGCATGTTAATTGTCTCCATGTGGCCTCCCAGTTACTGTCTCTGTA
TCTTAAATACTATTGGATGTAGAAGACATTCAAATGTTCATAAACTGAATTCAGCTTTAGAAAAAGAGTCTTGCTGACTTACACCTGTTGTTAATCTCCT
CTGTGTTCCTCACATTGTCACATGAAGTAGATGTGAATTGTCACCATGTG
>NR_105763
GAATCAGGGAAAGAGGAGCTTTAATCCATAACCCCCTTTTTAAACAGAAGTGTCAGCGACATTTCTGACTCAAGGACTCAGCTTTACCTAGCTATAGTCT
TATCTGGACTTCACTCCTTTGTTTGGTGTTGGGTTTTGTTTTGGTTTTTTTTGGGTTTTGGTTTTTTGTTTTTTGGTTGNNNNNNNNNNNNNNNNNNNNN
NNNNNNNNNNNNNNNNNNNNNNNNNNNNNNNNNNNNNNNNNNNNNNNNNNNNNNNNNNNNNNNNNNNNNNNNNNNNNNNNNNNNNNNNNNNNNNNNNNNN
GCTTTGTGAGTTTTCCTTGTTTCAGTGTTAGTCTAGCACTGCTCAGGGTG
>NM_001271884
CAGGGCCACCTGACAGGGGATACCTATGGCTGGCCCTATAACCACCATCTCCCTGGACTTCCCTTATGGAAGCCCGGCCTGCTGCCACGGAATCTCTAAA
CAAATAGGGTACCTGAGGCACCTCGAATTTGCATGTAGGGTGTGTGAAGGAAAAGTGGGCTGGCTGTTTGCTGGCTCAGAGTCCCACACCCTCTTTTCAA
ACAGGCAGATCCTGTCCAGAGACACAATCAGAGACCTCACCCTGGTGGCTGACTGCACTTAGTACCTCTCTTGTCTGCTTCCAGCCCCCTTACCCTGTGC
AGTGAGGCAAGGGCAGGTGAGCGGCTGCCACAGCTCAGGCAGAGCCCAGG
>NM_001301364
CCCGAAGAGAATGAGAATGTGTTCCATCAGGGGGTGCTCTAGGGGATGGTAAAATGGTTTTCCGGGCTGTCTGCTGTCTGAGGTCCTCAGAGCTTTCTTT
TCTCTTTTGGTGACACAGTTTCTGGTGGCCTCAACTCTGGCACCTCTGGCTCTGGGGCCTGCCTGTTCTCTGTAGGTAATTAACTTACCAACTCCTCGCC
CCCTGTCAGGCCGCAGAACTCTTAAAGAGTTGGTCCGCTCCCGGGCGCTGTAGGGACCCCGCANNNNNNNNNNNNNNNNNNNNNTCTGACGTGTCTCGGC
GGGATTGGAGCCTCCGCCCTATATAGCANNNNNNNNNNNNNNNNNNNNNN
>NM_133808
GTGCGGCCGCCCCTCCCCCACGCGCTCACTTCCGTACCCGTTATCACCGCCTAGGCGGCCCGGGCGAGGGCAGAACTCTAGCCCTTTCTCAGGACAGCCA
GCTCAACTCGAGCCCGCGCGACAGTGGGTACACATTGCCACACACTTACCCGCTCACACGCCGGAGAACGCTCGTCAGGCGAGAGCACGGACCTGCCCCG
CCCAGTAGAGCGCGCGCGAACAGATGGCGTCATCGCGCCGTCCCGCCCCTTGCCAACTCCTTCCTGGGCCCCGAGTAGTCCCCTCCTCCGCGGTTGCATG
CAGAGCGCAAGCGTGGACGCGATCCTGCCGTCCGCCTCTGCGCAGGCGCT
>NM_001159718
AAAGCGGAGAATCTCGTTACCTGCTCCTCTTTTATTAGCGTGAGGAATCCAAGCTCATAAGGTAGGAACTGTGGCGAAACAGGAACAAGACGCCATCTTG
GTAAAGGAGAAGAGGCTACGCTTGACCTCCCCCCGCCCCCAGCCTCTATATGGCCAACCGCCGTGGGAGGGGCACAGCGCCTGCGCAGAGGCGGACGGCA
GGATCGCGTCCACGCTTGCGCTCTGCATGCAACCGCGGAGGAGGGGACTACTCGGGGCCCAGGAAGGAGTTGGCAAGGGGCGGGACGGCGCGATGACGCC
ATCTGTTCGCGCGCGCTCTACTGGGCGGGGCAGGTCCGTGCTCTCGCCTG
>NM_001159717
AAAGCGGAGAATCTCGTTACCTGCTCCTCTTTTATTAGCGTGAGGAATCCAAGCTCATAAGGTAGGAACTGTGGCGAAACAGGAACAAGACGCCATCTTG
GTAAAGGAGAAGAGGCTACGCTTGACCTCCCCCCGCCCCCAGCCTCTATATGGCCAACCGCCGTGGGAGGGGCACAGCGCCTGCGCAGAGGCGGACGGCA
GGATCGCGTCCACGCTTGCGCTCTGCATGCAACCGCGGAGGAGGGGACTACTCGGGGCCCAGGAAGGAGTTGGCAAGGGGCGGGACGGCGCGATGACGCC
ATCTGTTCGCGCGCGCTCTACTGGGCGGGGCAGGTCCGTGCTCTCGCCTG
>NM_010891
AAAGCGGAGAATCTCGTTACCTGCTCCTCTTTTATTAGCGTGAGGAATCCAAGCTCATAAGGTAGGAACTGTGGCGAAACAGGAACAAGACGCCATCTTG
GTAAAGGAGAAGAGGCTACGCTTGACCTCCCCCCGCCCCCAGCCTCTATATGGCCAACCGCCGTGGGAGGGGCACAGCGCCTGCGCAGAGGCGGACGGCA
GGATCGCGTCCACGCTTGCGCTCTGCATGCAACCGCGGAGGAGGGGACTACTCGGGGCCCAGGAAGGAGTTGGCAAGGGGCGGGACGGCGCGATGACGCC
ATCTGTTCGCGCGCGCTCTACTGGGCGGGGCAGGTCCGTGCTCTCGCCTG
>NM_001159719
CTGTGGCGAAACAGGAACAAGACGCCATCTTGGTAAAGGAGAAGAGGCTACGCTTGACCTCCCCCCGCCCCCAGCCTCTATATGGCCAACCGCCGTGGGA
GGGGCACAGCGCCTGCGCAGAGGCGGACGGCAGGATCGCGTCCACGCTTGCGCTCTGCATGCAACCGCGGAGGAGGGGACTACTCGGGGCCCAGGAAGGA
GTTGGCAAGGGGCGGGACGGCGCGATGACGCCATCTGTTCGCGCGCGCTCTACTGGGCGGGGCAGGTCCGTGCTCTCGCCTGACGAGCGTTCTCCGGCGT
GTGAGCGGGTAAGTGTGTGGCAATGTGTACCCACTGTCGCGCGGGCTCGA
>NM_145519
ACGGAGAACTCGCGGGTTTCCTAAGTCCCACCCAGCACAGAGTCCTCAGGTCCTAAAGCCCCTCCCAGGGCCGAGGACACGCACAGCCCGCCGAAGCCCT
GTTGCACCCGCGGAGAAGCTGCACAGCTTTGCTTCTGACTTTATGGGGCTCCCTCGCCCCGCCCTGTCCCATGTGATCACCAATCAGAGCTAGGTGCTGC
GCTCGCAGGCGCCGGTCGGGAGGACCCGCCCGCAGGCCAATCGGTGGTGCGTCCNNNNNNNNNNNNNNNNNNNNNNNNNNNNNNNNNNNNNNNNNNNNNN
NNNNNNNNNNNNNNNNNNNNNNNNNNNNNNNNNNNNNNNNNNNNNNNNNN
>NM_021537
GAAAATGAGAGGAGGGCTGAAAAAAAAAGAGAAAAAAAAGCCTAGAAAACGTCAAGGCAACTGCGCACGCGCTGCACCCGTCACCGCGCGGCCTGACAGG
AGGGGCAGCCCAGCTCGGGCATATCTCAAGGTTCGGATCCAATCTGTGGCGCATTTGTGCCTCTCCACTGACCGCCCACCGCAAGTTCTCCTGGGACTTG
TAGTCTGTCGCCATCAGGGCCCCGGAGCACTTGCGTAACACCTCATCCTACCGCGCAGCCTGCTGGGACTTGTAGTCTCAATTTTGCGTGCCCGGGGTAC
GGGGCGGGCTGCGGGACTCCTAGTCCCACAGAGCTTCGCGCTCGCCACGA
>NM_016778
GCTCATTTTAAAATGGAACTTGGTGCGCCCCAGTGGGTTGGTGTCAGAGCTGGATGTTCTTCGCGCTGCCTGCCGGGACAGCTCCAGTCTGGCGGCGTTC
CCGGGCGCATCCCGAGAACTTGTGCTGGCCTTTCTTAAACCAGGGAGGCGTTGGGCAGAGCTGGGCTGCGGCTCCGCCCCCGGGGGTTGCCGTTTCCTTA
GAAGGCGAAGCCCTAAGCCTGGCTTCTCGCCCGCGGGGAGACCGCGGTACGCCTCCCGCACCCCTCGGGACCAGGACTTCTGCGAGCGCGCGGGAAGACC
GGCGGAGCCTGTGCTTCAGCTCGGGTGTGGANNNNNNNNNNNNNNNNNNN
>NM_025920
CGCCCAGCCCAACACACCGGCCTCCGCCCCAGCGGGCGGCCACGGGAGCCCGCCCGCGACAGGGCAGGCGTCCGCCCTCCTTACCTGCGTCCATCTTCCC
TGTCCGGCTGCCGACTGACCGTGCCGTCGCTCCGACGGACTACTGCGCGACACGGCGACGGGAAGCCGCGGCAGCCAAGCGCGGCGCAGCGGAAGCGCGG
GCGTCGCCATCTCGCCGTACGGCGGTGGGCACGCGGGGGGTGGGGCCTCGGCGCGTGTGGTTCCTAACCGGANNNNNNNNNNNNNNNNNNNNNNNNNNNN
NNNNNTTCGGAACACCCGGGAGCCGGCCCGAGCTGCGCTCCTCCGGCGCC
>NM_001105667
GTCGATGTTCCTATCCTTAACTCCTTTCAGAGCCTGATCATCACATGGCTCCTGTACGCGCGCAGGTGTGTGTGTGATAAGAAACTTTTAGAACCCTTCA
GTAGCGCGCTTAGGGGCATAAAAATTTGATTCCGTTACAGGTCTCGAACTTCCACGTGACCAGAGCCTGCGCAACCACAGTCCTTAAGATTGGTGCTCTT
CGGGAGCGGCGAACGGAAGTTCCGCGAGTTGGCGCTCGCTAAACTGCAGACTCCCGGGCCTAGATTACGTCACGTCCGGAAGCTGTTCCCCGCAGGCCAC
AGAATTCGTTTTCCAACCGGAAGAGGGCAGGGCTTCCGTGCACGCCGGGC
>NM_025454
GAAGAGCGGCAGGTGTCGGCTGGCAGGTTTGGCGCCAGCACACGTGCAAGCGGAGTCCCCTGCCAGGGCTTGGAATCCGGCTGGGCCAGAGACAGAGCTT
CCACATTGCAAACTGCGAACCGAGCACATCGCCCATCCGCGTTCCCTCAGGGCAAGCCCCACAGCGCCGCCTGGCGACCACAGCCGGCCGGAAGCCTAGG
GGTGGCCCCTGAGTTGCCCCGCCCACTTTCCGGCCAATCGGAGCACGCGGCTCATGAATAGTGANNNNNNNNNNNNNNNNNNNNNNNAGTCCGCGGCACC
GCCCGCTCGCGCAGACCCCGAGCGTGGCCGAGGCGAAGATGGCGACTGCC
>NM_178882
AGCTTCTAAGGGTGACAGTGGCCCCTGCGGAAAAAGCCACAGTGAACTGAAGATGTGACCGCTTATCTTTTGGGGCTAGTCGGGTGGACCACAATGAGGC
CAGTTGGGAAAAGTGCGTGGAGTCGGATTTTGGTCAAAGCAGGATACTCGCCACTTTGGGACCTGGGGGGCACTCAGGTTGGGTCAGCAGGAACATAAAC
AAGGCCGAAGGTCTGGGAAGGGCGGGGCACACTCAGCAGGGTGGAGTGAGGTAGGAAGGGCGGGCTGACACACATGCGCAGTCTCTCGCTCCACCCCTCT
AGTTCAGGCCTACGGTTCTGCAGGGGTGGGAAGCAGGGTGCGGGTGCGGA
>NM_199366
CTGGCATTTAGTTACACATCTACAGAACTATTAGCCCGCCCTCAAATTGCTATTAGGCACAAAAATTAGGAAATCTGTGGATTCCTCATAGGTCCATCTG
GAGCCACTCCCTCCAAGACCTCTCTGAGAGGGCTAACATGGACGGTGAGGAGAAAGAGAAAGTCTGACTTGACCAAGGAAATCTTCATGGCTCAGACATT
CCAGCTGTCAGGGCTCCACCCCCCTGGTGATACAGGAAGGGGAGAGGAGGGAAGGGCCAGCTGTCCCTTCTGAGCCTTGGAGGAGGTCTCATTTCTCATT
AGGATTCAACAGTTAAGCTAGATCACTGGTGTGTCCTATGTGTGTGTGTG
>NM_001205249
TCATTTGGCTTGTCTCATGACCTGGCAGTCTGGAAGGCTGAATACACCTACCGTATTTTTTCCTGCTATCAGTTTCTGGAAAAAAATTGAACTACAACCT
GCTGCTGCTGCTAGAAAATGATTCACATAAAGTTAATTGTAAAGTTGTGGCTCATTACATCTCTCCACACATTTAGTGTGCTCTGAATTCCCAATGTGTC
TTCACACATGGATTAGAAAGTTAGTGTTAGGAATGTGAGCAAGCAAAGAGTGAGAGGCTGTAGCTCCTGCCTGTAGTGTGCTACAGATAGGTTACAGCGA
ATGTGGGGATCCCAACACAGGTACGTGTGGAGCCCTTCCTGCCAGGACCA
>NM_001039219
NNNNNNNNNNNNNNNNNNNNNNNNNNNNNNNNNNNNNNNNNNNNNNNNNNNNNNNNNNNNNNNNNNNNNNNNNNNNNNNNNNNNNNNNNNNNNNNNNNNN
NNNNNNNNNNNNNNNNNNNNNNNNNNNNNNNNNNNNNNNNNNNNNNNNNNNNNNNNNNNNNNNNNNNNNNNNNNNNNNNNNNNNNNNNNNNNNNNNNNNN
NNNNNNNNNNNNNNNNNNNNNNNNNNNNNNNNNNNNNNNNNNNNNNNNNNNNNNNNNNNNNNNNNNNNNNNNNNNNNNNNNNNNNNNNNNNNNNNNNNNN
NNNNNNNNNNNNNNNNNNNNNNNNNNNNNNNNNNNNNNNNNNNNNNNNNN
>NM_173772
CTCTCAGTTTACCCTATGTACAATGGGTATCTGGGGCTTCTTTGGGTCCTGCTCTGTTTCCAGGCTGGGGAGTGGGATCAGGCTCCCAGCAGGCTGAATT
CACAGTTCTTGTGGTCCTAGACTTTGGGAAACCATCCAAATAGACAGAGAATGTCTCTCTTGTGCCTGTTCGGTCTGAGCGGACGCGTGGCTCTCCGCAC
CTGCTTCTACTTGGGTACAATCACCCTTTGAGTGCAGAGCTGGGGTCTTCTAGGAGACAGGAGGCTTCTCAGAAGCCCCAGAGCTATTAGTGGTTGAACA
GGACAGTGTGCATCACGGAGCTTGTGGCCCAGACTGTGCCTGGCAGACCC
>NM_008798
AACCTACCCACAAGAGGGGCTAGAAATGGAGAGGACCCCATAGCAGGACAAGAGGCAAGGACAGCTAGTCAGAGAGAACCCCCCCTCTCTGCTCCCCAAT
CTCTCACTAGTCCCTTACCTGCTCCTCCCAGGCATCGTTCCCTCCCACTCCCCTCCCCCTTCCATGCCCCTCCCCCACCTCTAGTTGCCTGTTCTCCCAC
CCTTGTGGAGGTGGAGGAAGAGGGGGCGGGAGCCAAGAACAGGTCTCCTCCCTCCAACATGACCTGGGACAGTTTCCTTTCCGCTACAGACAACTCTGCC
TGAGCAGCGGGGAGGAGGAAGAGGAGACTGCTACTGAAGGCGACACTGCC
>NR_040473
NNNNNNNNNNNNNNNNNNNNNNNNNNNNNNNNNNNNNNNNNNNNNNNNNNNNNNNNNNNNNNNNNNNNNNNNNNNNNNNNNNNNNNNNNNNNNNNNNNNN
NNNNNNNNNNNNNNNNNNNNNNNNNNNNNNNNNNNNNNNNNNNNNNNNNNNNNNNNNNNNNNNNNNNNNNNNNNNNNNNNNNNNNNNNNNNNNNNNNNNN
NNNNNNNNNNNNNNNNNNNNNNNNNNNNNNNNNNNNNNNNNNNNNNNNNNNNNNNNNNNNNNNNNNNNNNNNNNNNNNNNNNNNNNNNNNNNNNNNNNNN
NNNNNNNNNNNNNNNNNNNNNNNNNNNNNNNNNNNNNNNNNNNNNNNNNN
>NM_026321
CTGATTAGATGTAGTTATGAAGTTTGACATCAAGGAAATTAAATCGAGTTTCCTATTGCTCCCGTTTCCCCACTTGGAAAGAACTGTAGGCATAACTGTT
CATCTTGTTCAGGTTACCCACTCTGGCCCAAGCCTTTTCACTATTAGGAACACTCCTGAAACATGGAAAACCTAGTTGGGACCTCTCAGAGCGTCCCACA
GCTACGCGTGCGCAATAGGCTCGAACCTCTGACGTCACTGAGCGCAGCCCGCCCCTACATATTAGCAACCGGAGGCGTCCGTAGCAGCAGTGGCTGCGGG
GATGTACGAACTTCCGGTTGTCCCGGCAGGCTGCTGCCGCCGCCGCCGCC
>NM_009183
GATGAGTCTCATCTTTCTCAGATGAGATGAATGCTGGTGTCGAAGCTGGCGGATCTGGAGCCTTGACGTTTGGGCGTCCTAGGAGATAGTGTGGTTCTGT
GTGTGTCTGTGGTTTGGGGGCATGTGCGCAAGAACGCGTCCGCGTGCGACTGTGAGCTTCCTCCACCCGGCATAGTGCAGACCGAGCTCACAACGACTCT
CCGAGCAGCCGCCAGTAACGCAAGGCAACAGCAGCCTCCGCCCCCTCAGCACGGTGATTGGCTGGCCTTGCTTATCGTTTCCCTGCTACGGCGAGGAAAG
GGCCAGTGACGCCCCCGAGCCCAGCTGCAGAAGAAACCGCCACCTCCAAT
>NR_040479
NNNNNNNNNNNNNNNNNNNNNNNNNNNNNNNNNNNNNNNNNNNNNNNNNNTTTGNNNNNNNNNNNNNNNNNNNNNNNNNNNNNNNNNNNNNNNNNNNNNN
NNNNNNNNNNNNNNNNNNNNNNNNNNNNNNNNNNNNNNNNNNNNNNNNNNNNNNNNNNNNNNNNNNNNNNNNNNNNNNNNNNNNNNNNNNNNNNNNNNNN
NNNNNNNNNNNNNNNNNNNNNNNNNNNNNNNNNNNNNNNNNNNNNNNNNNNNNNNNNNNNNNNNNNNNNNNNNNNNNNNNNNNNNNNNNNNNNNNNNNNN
NNNNNNNNNNNNNNNNNNNNNNNNNNNNNNNNNNNNNNNNNNNNNNNNNN
>NR_040467
GGCTTCAAATATGACTTTTAAAGAAAGATTTGGTAACACTATTTGAAAATTACTCTGTTCCTAAAATTTTTACCTATAAAATGGAAGGCACAATTTCTTC
CTAATGTAGCTATTTGTGGGCATTAAGTTAGGTGATTTTTGTGAAGTATCTGAAGAGTGTTTCAATAAATCACAGACACTCGGAAATAGCTACTCTCTTA
GCAGTAGGAATTCTCAATATAATGCCACACAAATGTTCTGATGAAATATCTCACTATTCCATTCTATGTTCTTCACATTCTATTTAGAATATGTATTCTT
ATATCACAGCCAGCGAGAAGACCATAGTAAAGGTATACTGTATAACTCAT
>NR_040478
TTGTTGGGCTCACAGATTGGGTAGAGTGGTTGCCCAATAAGCTCCAGGGACTACTCTACTTCTGTCACCTACTTGGTACCAATAAACTGAGTTTTCTCCA
CAGCTGCAANNNNNNNNNNNNNNNNNNNNNNNNNNNNNNNNNNNNNNNNNNNNNNNNNNNNNAGAAGCTCTCTTGTGTTCATTTTAATTTACATTACTAG
TGTTAACTAGTCAATTATGAAGTATAACTAGTCAATTATGAAGTATAACTAGTCAATTATGAAGTATAACTGAAGTCACAATTTCCCTGAACTCTTAGTT
ACTTTGTATGTTTGTTTCCCCACCGTATACCACTAGGTTCATATGTATAT
>NM_172658
ACAAAAAACAAAAAACCGCTGTGCTGAGATCCCTGAAAGTGGCGCCCTCGCATACGAGATAGTGTCGCCCTGTTCTCTCACCTGGCGGAGGCCGGGTCTC
ACTCCCACACAGAGCATTGTGGTTGTCGCTTGGGGCGACCGGTGTAGAGCAGAGCAGCGCTGACACCTCGAGGTGCCTAGGTCCCGGAGGTCCGGGAGTG
TCCGGGTAGCTGCGGTGACCGTGCAGTGACAGATGGGGAGGGCCGGGAGGCGGAGACTAGTCCGGCCTTAGGGCGCTGTCACCTGCCCAGGGGCGGAGCC
AGAAAAGAAACCAGCCTTTGCCGATCGTACTCACACAGGAGTCTAGAGAA
>NR_120500
TCTAGTTACCACACTGAAGGAAACCTTGAGATACTGCGGTTGCTTCTGAGGTCCTTTGCTTATTTGTTTATTTGTCCCTTTTCCTTTTACAAATATTTTT
ATTAGTTATTTGAGCATATTGTTCAACATCAGGTTTGAATATATTCACCTCCTCTCTCCTCTTCTTTTCTTCTCTGTGACGCAGAGAAGATGGAATCTAG
CCTTGGAACTTCGGCCGCGTCACTCAACCCTTCTGAAGGGACGTTGGCTTCCTTCACTAGAAGTAACGTTCCCTGCAAAGGTTAGAGTGGCAGCGACAGC
ATCAGTCATCTGAGTCCAGGGAGTACACAGGTATCTTGAAACACACCTGC
>NM_028942
TTTGTATTTAGTGAGATTTTCCAGTTGCAGAGACACCACACTGAATGAAGCCTGGAGATAGTGATGGTTGGTTTCTGGCGCTTTGTGTACAAATTTATTT
TTCCCGTTCCTTTTTCAAATAGTTTTATTAGTTGTTTGAACTTTTTGATCAACATGATTTAATCATATNNNNNNNNNNNNNNNNNNNNNNNNNNNNNNNN
NNNNNNNNNNNNNNNNNNNNNNNNNNGTTACAAAGAAGATGGAATCCAGACTTGGAACTTCTGCCGCATCATTCTGTAGGGACGTTGGTTTCCTGTACTT
GAAATAACGTTTCCTGCAGAGGTTAGAGTGGCAGCTCTCTTACGGACAGT
>NM_133825
AACTCAAAAATCACAGCCATCCCCACAGAGTTTAGCACACCGCTCTGTGGGAGCGGCCCGCATTGTCAGGCCTGTGAGCTGCGGCTCCCCGGAGGGTGCG
GCGGACTTTGGTCCGGGAGCAGTGTGGCATCACGCCGCCGCCTCCCGTCCCCGCAACAGCCTCCGGTTCTGCGCTCTCACGCCGCCGGCCCAGCCGCCCG
CCCAGCCGAGCGTGCGAGCCTGGCGCAGGAGGCGGGCTCTGCGCTTCCCGGCCTCGCCTCCGCAGCCNNNNNNNNNNNNNNNNNNNNNNNNNNNNNNNNN
NNNNNNNNNNNNNACTACGGCGGGCCGTAGCTGGCGCCGAGCGCGGTGGG
>NM_173760
TAGTCAAACCCGTCCTTAGAGCAGTCGAAGGGGACCGTTTTAAAGTTACTGGAAGGCTACGTCTCCGTTTTTAAAAAAAATGAAGAAAAAAATAAAGAAA
AATAGGTATGACAGAACACACTAGAACGACCACTCACCGAAGTGGTCCTAAGTGCAAACGGCAGGTTTTTAACTCTCCTCTCGCGATTTATCTGGTGCTA
CCGGAAGCGGAACTGCCGGGGGTCGGAGTTCTGGTGGCGCTTGTGGAACAGGAAGGCTCAGGCGGGTCGTTGGTCCGCCGGAAACTGTTCCGGCCGGTGC
AGTTTCCGTGGGAGCCCTGTGGAGGGCGGGCAGGGAAGAGGCGTGTCGGA
>NR_037993
TGCCTTCCTTAGAGCTCTGTGTGTGAAAAGGATGTTGCCAATGGAACGGTGTAATGACATTTGCCATTAAGAAGTCATGCTGAAATTAGTAATTCCAGAA
TTCACTGAGTTCTTCTGCTCTGCGTCACAGTTGCTGCCTCTGTGACAACCTTCCTTTCCTACTTAGCAAATCCAAGCCTGGTCGCTTGAGCCCCAGGAAG
TTGTTAAAGCAATTAAAGGCGGCTGTCTCCCAGCACATTGCTCCGTTACCATAGTAGCCTCTGCCTCCAAGTCTCTCCTGATGATGTCAGTATGCATACA
CGGGTTGCTCAGAGCATCTACGTGGGGATGATTCATCCCACAATAAAGCC
>NM_013626
GCCCCCTATCCAACTCAGATCTCGTCCTCTACCTCTTTCCACGCAGCTGGCGCGGTCACCGCGCGGGGCTGGCCAGAAAGGACCCGGGACTCCGCCGCGT
CCCAGAGACTATCGGGCCCTGGCCTTCTCCACGCTCCCCAGAGACCTTGGGACAGTGGCCACCCTCCGACCCGCCCGGGACTCCAAGCACCCGCCGCGCG
CTCCCCGGGAGCGGGGAAGCCAAAGCCGGGCTCTGAGGGCTGGAGGCGGAGCCGAGGCGGGAGCCGCCCCGGGGGAGGGAGCGGGCGGTCCCGGAGCCCA
GCGCGCGGCCCGGGAAGGAAGGAGGCCAGCAGCGGCCGCGGCCGCGTGCT
>NR_040439
TTTAGAGGACCCCACAAGTGACTTTGTGAAAAGGCATCTAGTAAGTATATATTCTAATAGTAGGTTACATGAAATATTGATATCATTATGAAAGTGAGAC
CTTCCTATCCATCTGTTCCATGTAAGAATAATTATTAACTATGTAACCAAAACATACACCAAGCCTCTTTCCACATTAGAAGAAGAGGAAGTGACTTCAA
TTAGAGACGAGAGAATTGTTCTGAGTATTTGCTAGAGGAAATGAAGCTGAATGCTATATAAGGAAATGGTCTTTGAAAGGAGAGAGACCAGAGGAAATAC
AGCTCGAGGAAGGCATTTCTACAGCTTATGCCTAAAACACAGCGCCTGGA
>NM_027584
GGAAAACTGGCGATACTGATGGTTGGTTCTCAGTCCTTTGTTTACACGTTTATTTCTCCATTCATTTCTTTTACAAATATCAATTATTCGACATTTTGTT
CAAGGTTGTTTGATAATATTCACAGGGGNNNNNNNNNNNNNNNNNNNNNNNNNNNNNNNNNNNNNNNNNNNNTACTTTCTCTGTGAAACAAAGAAGATAG
AATTCAGTCTTGGAACTTCCGCAGCGTCACTCAACAGGTCTGTAGGGACGTTGGTTCCCTGCACTGGAAATAACGTTCCCTGTAGAGTTCTAGTGGCAGT
GACATTACTCACCTCGGCTCAGGGATTGCACGGGTGCCTCAAAACACTCC
>NM_172851
AACCTTTAAGAAAGGCAATCTTTAAGAGAAGGCAAGCAAGAAAGGCAAGCACAGAAAGGGACAGTTGCAGGAACTGTCGACTGCAGCTCGGAGCTCCGAG
GAAGCTCTGCTACGGTTTCAGTGGAGGATCTGAGAAGCAAAATGGAGTGAAGGAGAAGAGTGTCTGTTTAAGGGGGGGTGGGAGGGGGCGAGGCTGTGCG
AAGGAGTGGAAACAGAGAGTGAGAAAAGAAAAGAAAGAAAAGCCAAGGCTGGTGCCTATGAATTTGGGATTCAACTGGAAGAATCGCTCACTCGGGGGAA
ATGGATTCTGTACCAAGACTGACCAGCATTTTGACTTTGGTGCTGTCTGG
>NR_037989
NNNNNNNNNNNNNNNNNNNNNNNNNNNNNNNNNNNNNNNNNNNNNNNNNNNNNNNNNNNNNNNNNNNNNNNNNNNNNNNNNNNNNNNNNNNNNNNNNNNN
NNNNNNNNNNNNNNNNNNNNNNNNNNNNNNNNNNNNNNNNNNNNNNNNNNNNNNNNNNNNNNNNNNNNNNNNNNNNNNNNNNNNNNNNNNNNNNNNNNNN
NNNNNNNNNNNNNNNNNNNNNNNNNNNNNNNNNNNNNNNNNNNNNNNNNNNNNNNNNNNNNNNNNNNNNNNNNNNNNNNNNNNNNNNNNNNNNNNNNNNN
NNNNNNNNNNNNNNNNNNNNNNNNNNNNNNNNNNNNNNNNNNNNNNNNNN
>NM_011800
CACTCGGGCTAGAAAACGCGCGAAGGAGGGGAAGAAGCGGACCGCGCGCTGGTCTTAAAGGACGGTGACCAGAAGAACCAGGCAGCTCTTTTCACCCTCC
TGGCAGAGAGCTGAGGGCCGTGGGCATCAGCGGATTTGCTGCTCTTGTCATCAGCTCTCCACTGCCAGAGATCGAGCGGAGACTTTGGAAACATCCGAAG
GCTGTAAAGCTGTGACACTTTTGACTTGGGGGGAAGGGGGTGGGGCGGGGGCACAGAGGCGAGCTGAGGCGAAGGGACTCGGCAGGACACCCGTTCGCCC
AATGAGGAAGGCAGCGATATGAGCTGGACACCCGCCACTACGGAGTCTCC
>NM_178779
ACTCCTCCCTCTCCCCTGTGGTCTTGAGTCCAGAGCCGCAGCTGGGTCACCACCTTGGCCAGTCCCAGTCGTTCTAGCCTGTGGTGCTCGGCCTCTAGGT
CACACCTGATACCGTTCAGGTCCTCCTTCCGTGCTCGGTCCAGGTGCTCGCTGGTCTACGGTGGGTAGAGGGCGCGTCCCTGCTTCCCCACCCACACCAA
GAGGTTGGCCACTGGGGACCGACCGACAGACAGACAGTCGGACGTGCCGGCCAAGCTGCCGGGTGGAGTGCGGGAGGGGGTGGAGCCGCCGGGGAGGGGC
GGTCCGCGGAGCAGAGCTCACTCAGCCTCCCGCTCCCTTCAGTGCTTGGG
>NM_013784
CTAGGCCGGACTGGGAGGCAGGAGCCCGGTATGCAGCAGCACCTCCCGTCTCAGCCGCTGCTGCACCAGTAGCCGACTCTGCAGGCGTCTTCCTGGTCCC
TAGTCTCGCGAGAACTGGCTTGGTCCCATCTTCGCCCCGCCCCGTCCCCGCCTCAGCCCCACCCACCTCTGGCCTTGGAGTGGCAAGATCGAAGGAACCG
CTCCAGGCTCAAACATAAGACCCCGCCCACAAGCTCTCGAGGATTGGCTGGAGTTACAGGACCTGGCCAGAGAGTTATCGCGAGAGCAGCGAAGGCCTGG
GGCAGGTTGGGGGCGTTCCCTGGAGCAGTAGAGGTGGAGGTCGCTGAGGG
>NM_173187
ACCCAGGGCGGTGAAAGATGTCGGGAGGGTTCCCTTCAACCCTCAAAAACCACAGCCAAATCGTACCCCTCAGCGACCTCCACCTCTACTGCTCCAGGGA
ACGCCCCCAACCTGCCCCAGGCCTTCGCTGCTCTCGCGATAACTCTCTGGCCAGGTCCTGTAACTCCAGCCAATCCTCGAGAGCTTGTGGGCGGGGTCTT
ATGTTTGAGCCTGGAGCGGTTCCTTCGATCTTGCCACTCCAAGGCCAGAGGTGGGTGGGGCTGAGGCGGGGACGGGGCGGGGCGAAGATGGGACCAAGCC
AGTTCTCGCGAGACTAGGGACCAGGAAGACGCCTGCAGAGTCGGCTACTG
>NM_029349
ACCCAGGGCGGTGAAAGATGTCGGGAGGGTTCCCTTCAACCCTCAAAAACCACAGCCAAATCGTACCCCTCAGCGACCTCCACCTCTACTGCTCCAGGGA
ACGCCCCCAACCTGCCCCAGGCCTTCGCTGCTCTCGCGATAACTCTCTGGCCAGGTCCTGTAACTCCAGCCAATCCTCGAGAGCTTGTGGGCGGGGTCTT
ATGTTTGAGCCTGGAGCGGTTCCTTCGATCTTGCCACTCCAAGGCCAGAGGTGGGTGGGGCTGAGGCGGGGACGGGGCGGGGCGAAGATGGGACCAAGCC
AGTTCTCGCGAGACTAGGGACCAGGAAGACGCCTGCAGAGTCGGCTACTG
>NM_009399
GTGGCGACAAGGCAGGGTCCACTGAAGGCGAAGGACAACCTTGGCAGGGCTATCTAGCGCCTGCACGCAGGTGCTGCACCCAGAGAGCTCAGAGCCTGGG
GACACTCGGACAGGACTCCGCGCGGGTCTGAAGCACTCGTGGAATGCCAAAACCATCTCTGTCCCGCGTCACGGCAGCCCACGCTCGGGCACCCCCTNNN
NNNNNNNNNNNNNNNNNNNNNNNNNNNNNNNNNNNNNNNNNNNNNNNNNNNNNNNNNNNNNNNNNNNNNNNNNNNNNNNNCGACCGCCGGTCCACAGANN
NNNNNNNNNNNNNNNNNNNNNNNNNNNNNNNNNNNNNNNNNNNNNNNNNN
>NM_001122676
AACTAAGTCGATGTCCCTCCTCCCACGCGAACCTCGCCCACTTCTGCCGCTCCGGGCCAAGCTCACCTCGCCGTGGTCCGAAAGTCCCAAACCCACGTCC
TCAGTCTGCTGGAACCCATCAAGCATTAGGACCGCGCGGGATGTGCCAGAGCCTTGCAGCATAGCAGGAGGTGGGCGTGGCTTCTCAGAGAGGGCGGCTC
CCGGCGGGGAGGGGGGGGCAAACGAGAAGCTCGCGTCACGCCAGATCTAAACGTTGATTGGCTGGAGTGCGGTGCGCGGAGCCCGCCAGCGTCTCCGCCC
AGCCCCGCTGCTCCTCCTCCTCCTCGCCAAGCCGCTCTGCCAGCGCCGGC
>NR_040630
TTCCATCCCGCGCGCCGCCCGCCCGTTTCGCCGCCACCGCCCCCCCACACACACCCTCCCCGCGGGTCGCGGGCTCCCCAGCGCCAGGCCCCGCCCGCTG
CTGGACAGCCTCAGCTCCCGGGAGCTGCGGCCCGAGCTCGCCTCATGAATATTAATGAAGCGCGGGAAGGCGGGCGGTGGCGGGGCGGAGTTGATCATGA
ATATGCATCGTTAGCATGACGACATTTCTGCGGAGAGCGGGAGGCTGGGGGCGGGGCCTCAGGGTAAACAAACGTGACGCGTGCGTACGGGGGTGGGGCG
GAGCTGTTTCCCAGGAGGTTTGTCCTCGCCATAGAGGAGAGGTGGCGAGA
>NR_106164
AACAAGAACCAAAGAGAGGAACTGGTGGCGTCTGGAAGGGAAAAGAAAGCAGGTAGGGTAGATCATGTGCCACCCAGACAGTGTGAGAAAATCAGAATGT
CTGTATACTAGGGAAAGGGGGCAGAAGACAGGGCGAAGCTGACATAGCGCTGCAGAGTGGGGACAGCTTGTGGAGGAAGATCCCAGAAGCCACAGAAAAC
AATAGAATCCTCCTGGAGGGTGGGGATNNNNNNNNNNNNNNNNNNNNNNNNNNNNNNNNNNNNNNNNNNNNNNNNNNNNNNNNNNNNNNNNNNNNNNNNN
NNNNNNNNNNNNNNNNNNNNNNNNNNNNNNNNNNNNNNNNNNNNNNNNNT
>NM_009741
CCCGCGCCACCCACGGTCCGGGGCCCAGCGTAGCCCGCGGGTGGCCGCCACCCAGGCCANNNNNNNNNNNNNNNNNNNNNNNNNNNNNNNNNNNNNNNNN
NNNNNNNNNNNNNNNNNNNNNNNNNNNNNNNNNNNNNNNNNNNNNNNNNNNNTCAGAGGAGGGCTTTCTTTCTTCTTTTTTTTGAATGAACGGTGACGTA
CGTACAGGAAACCAGGCGCTCCGGCGGAGAATGAAGTAAGAGGCCGGNNNNNNNNNNNNNNNNNNNNNNNNNNNNNNNNNNNNNNNNNNNNNNNNNNNNN
NNNNNNNNNNNNNNNNNNNNNNNNNNNNNAACACCGAGGTGCCCAGGCCC
>NM_027534
AATCCAAGTCAACGCTCAAAGCGAAAGGGAGCGGTGACCATTTTCTGAGTGAGCCATAAATACACGAACTGGAATCTGTGATTTCAAAGAAGAATACCAG
GACTTAGGCACAGAACAAAATCCGTGGATCCAAAAGCCACCGTTTGCAAGCCTCCCACGACGTTGGCGGGCGGGCCAACGGGGAGGCCAAGTACCCGGAG
CCTACGCACGCACAGCCTGCGCAGCCGCAGCCTGAAGCTGAAGGGGGCGCGGGCCCAGGAGCTAGTCCGACAGCGGAGACCGCCCCGCCCAGGCTCCTCC
TCTTCCCTTCGCCGCCGTCCCGCCCTCGCTCGCAAACCCAAACACTCCCG
>NM_009190
TAGTTTGAAACGCNNNNNNNNNNNNNNNNNNNNNNNNNNNNNNNNNNNNNNNNNNNNNNNNNNNNNNNNNNNNNNNNNNNNNNNNNNNNNNNNNNNNNNN
NNNNNNNNNNNNNNNNNNNNNNNNNNNNNNNNNNNNNNNNNNNNNNNNNNNNNNNNNNNNNNNNNNNNNNNNNNNNNNNNNNNNNNNNNNNNNNNNNNNN
NNNNNNNNNNNNNNNNNNNNNNNNNNNNNNNNNNNGCTGACTTCCGCATCTCGGCTTCCTGTTCTCATTTCGCGAGAGTTCATTTGTGGCGAAACGCATC
CTGGGTGACTGGTTAGCGCGTGTGCGGATGACGAAGCGGAAGTGCCCGGG
>NM_009257
CCCTCTGGCTCTGCCTTGGCAGGTAGGGTTGGTTGTCTTTATTTGCTTATACGTGCGTATGCTTAGCTCAGGGCAGGATCCACCAACAGAACCTTCCTGC
CCGTGCTTGTCGCAGGCCATCAGAAACAGTGCAGACAGCAGCAGCAAGTTGGGCCTGAATCATGTCTTCCAATCTTGCACAGGCTGCCAAGAGTCATGAG
TAAGCTCAGCAGTTGGGTGGTGCAGGCAGCGCAGGCTGGGCGGGGCCAGGCTGGAAGACCTGGGTGTGGTCACAGGTGAGCACAGCTCCCCAGGCAGAGA
GCACAGCTTTCACTGCCTCTGAGCTCCTTCGGCTTTTTCCCCCCTTTTGC
>NM_027971
ACAGACTCGTCTGTGCCAAGATCATTTGGTGCTGCAAGGGCACAGGTTGTGGATTTATTTGGTGTATTCTCTATGTAGATTATAAATTTGTGATGTAGCA
TTATGCTTAAAGGGGCATGTAAAATGCTTAGGGAGAACAAAGAGCGGAAATTCCAGGCTCTGGTCCCTTTAGCAACCAAATTATTAAAGGCTCTAGCCCC
TAATCTATGGCTTTCTCGAAATAAGCAGGCAGTGTGCCAGCTTGAAAAAACAATCTGATTCACGATCATTATTTAAAAGTCACAGAATTGCTTGCTCAAC
ACCTCTCCTTACCAGTCTCTGCAGGCTGTAGAACTTGGCTGTTCTTACCT
>NM_001199213
CCTTGCCTTCCTTTACTGTTGACATTGGAGCGAAGAGTAATGGACAAATATTATTTTTAGGGATTCATGAAAAGACAGAACTGTAAATAGCAAAGAAAAT
ATAAATGTATTGTGTTAAATATTTAATTTAATTGAAAGCATAGGGCATGTGACCTTGCTTTAAGAAACACCTGTCACATTTTCATTTCCCTTCAATCAAT
CAATGACAACTCTACTCTAGATTTCAACATGGTACCTGGAAGCTTGCCAGCATAGGAGGGGCCATGCTGATATATTTCCATTCCTGACAGGGTGTGGGTT
GAAACTTCTCTGACCAGGGCTCAGAAGCAAATCTGAAGGCAAGAAGGTAA
>NM_172852
TACCTTCCAGTGTACTTGAAGTACATATTAAAGTTGAAAACACAGTTGCTGATAACTTTAACTACATAATTTCATCACTNNNNNNNNNNNNNNNNNNNNN
NNNNNNNNNNNNNNNNNNNNNNNNNNNNAAATAAAAGAAATTAAGCTCTTAGTTTTCTCATAAACCTTGCCTGCTATTTTTATTAGGGAAACTGTTGTTG
AGAAACCAGAGGCTGTTTCACTGGAAAGATAAACTGTAATGACTAGGGAGAGGCAGAGAGCACTCACTATAAATTAAAGACCTCAGCTACTCACTCTACA
TAGATTCCTAGTCTCTGTCCAGCCACTGCTGTCTCTTCAGAGCCAGGTAA
>NM_009126
AAAGTTTAAGTTACTCACATTGCCTATGTACATTTCAGATGAGTCTGCAGCTGACAAGAGTTAAAAAGCTATCAATCATATGACATGTGGCAAAAGGAAG
TACAGTGGTAGGATGTGAAGCCAGCCTTTTCTCACAAATGTGCATACCTAAAAAGACTAATCTGGTTATGAAATCTGAAGTCGATCTACTTGAAATACCA
CTGAAATGATGAGGCAACAGTGGAAAGAGGAGAGGTATAAATACCAGATCTCAGGATCAGCCACACACAGGCACCTATCCTTCCTGCCCACTTCTGCCTT
CAGAAACACAAGTAAGTGCTTCCAGCTACTATTGATGAACAGTATGAACT
>NM_201376
TTGAAACCTTTCCACCCAAACTAGCAAGCTGGTGAGGAATGAAAGACAAAAGGATTCTCTATTACCTGCTTGCAAAGTCTTAAAGACACTGACATCACAC
CTTCTACTTAAGATATTAACATTGCAGAAGGCNNNNNNNNNNNNNNNNNNNNNNNNNNNNNNGCCAGAATCTGATGATAAAGGTATGTCATTTTCTATAA
GAAATGTTCATTACAGGGTGATGTTTTTTTTAGTGAAGTCATTCTAACTTTTGTACTGACTTTATACTGTTCTAGGACTTCAAGGTCACACTAAGCCATC
ATGGATTTGTTTGCTGTAGCCACTACTAAATTCACACTTGAGCTGTACAG
>NM_198680
GTTGTCAGAAGTGTAACAAGGCTTAAAGTTTAAAATACTATCATTGCAAATGTACATTGCAGATGAGTCTGCAGCTGACAAGGATGAAAAAGCTATCAAT
CATATGACCTGTGGCAAAGGGAAGTACAGTGATAGGATGTGAAGTCAGCCTTTTCTCACAAATTTGCATACCTAAAAAGACTAATCTGGTTATGAAATCT
GAAGTTGATTAACTTGAAATACAACTGAAATGATGAGGCAACAGTGGTAAAAGGAGAGGTATAAATTCCAGATCTCAGGATCAGCCACACACAGGCTTCT
ATCCTTCCTGCTAACTTCTGCCTTCAGAAACACAAGTAAGTGCTTCCAGC
>NM_201363
GAATAATAAAGCTGTCAGAAGTGTAACAAGGCTTAAAGTTTAAAGTACTATCATTGCCTATGTACATTTCAGATGAGTCTGCAGCTCACAAGGGTTAAAA
AGCTATCAATCATATGACCTGTGGCAAAAGGTAGTACAGTGGTAGGATGTGAAGTCAGCCTTTTCTCACAAATTTGCATACCTAAAAAGACTAATCTGAG
TATGAAATCTGAAGTTGATTTACTTGAAATACAACTGAAATGATGAGGCAACAGTGGTAAGAGGAGAGGTATAAATTCCAGATCTCAGGATCAGCCACAC
ACAGGCTTCTATCCTTCCTGCTAACTTCTGCCTTCAGAAACACAAGTAAG
>NM_025867
GCTCTATCAATGGGATGTGTTCACGCTATCTCTTCAGATAGCTAGACTTCCTTGGGTGGAAGTTAGGTTTGTTGATGGTCCTTTGTTCATAAAGCAGGAT
GAGAATAATAAGTATAGTGTGATTCAGAAAGCACAGTTCATTGGTAATTCTGCCAAAGCCACTATATGGCCTTCAGAAAGACTTCCTTCTTGGAGCTGTA
CTTCCTGCCCAGCAGGTGAAGAGCTGAATCATAACAACACAGTGGAAAGGGAGGAGCAAAAAGTAAAGGCTTATATTTCCTTTGGAGGGACACAGCTCCA
GTCTAACCTGCTAAACTCTTCCCATCACCATCAGAAAGCAACAAAGGTAA
>NM_027548
GAAAGGGGAGAGGAATAGAGAAGTCAGCAATATCACAGACGAGCCACTAAGTTTCATGTCNNNNNNNNNNNNNNNNNNNNNNNNNNNNNNNNNNNNNNNN
NNNNNNCATTCAATTTCATGAGAACATATCCTGACAACTTTGAATTGAAATTATAGCTCATTACAAATTTTCTTCAATTTGCTTGAGCATAATTTCACTT
GAATGGAGTTATCTTTAAACTATTGTGGTCATCACAATAGGAAACAGGGAGTGTCTGAGTCAGAGGCTTTATATTTCAGAGTAATGCAGGGAACTCTTCC
AGACTCACCCAACCAGCTGCAACTTCCTCTATGAAGAGAGTAAGGTAAAT
>NM_001174170
AGTATCATGAAATTCATGCTGTCATTGAATGCAGTGAGAAAGGAGGAGACATGAGTGTGAGTGGTGCAGATTACAGCTAATAGATTTAAAATTGGAAATT
GCTAAATTCTTGAATTTTGAATGACATCACACTCTCTAGTTGTTTCTTAAACTGAGTATTACAAGCAAGCATTTCTTTTCTAATGATGTCTTTATGAGTA
AAATGTTGAATCATACAAAGAATACAAATTAAAAAGTTTGAAAAAAGAGCTGTGTGGGAGGGGCAGAGTCTTATAAAACCAGTCATTACCTTGTCCACAC
AGTGCCAGCTTTCCAAGAAGCATTTCCTGTGTGTCAGCCGCTCAGAAGAT
>NM_198028
TTTTTTCTTAGAAACATACCAGTGGAAACCATAATAATTGCTGTTACTTGGCAACCTACAGAAGGGATTTAACTTGGAATGTATGAGTTACAATTTGTCA
GAATTCAGGTCTCTGCATGCAGTCCTGCATGGAAAATGCTAGTAATTAATAATTCAGGCAAGAACTCTGCTGTCTACCTCTCTGAGTTATTTGAAGTTTT
GGCCAAGATAAGCCTGGAAAAGGAAGAGTGTTCTGGCTTGTGAAAGTGAATCAAGGGTGGGGCTCAGAAGAAGGAGGGGCTACATTTTTTTCTTTTAAGT
TTCTTCAGTTAAAAGTTACCTAACTTTTCAGCCACAGTCTTTTCCTAAAA
>NM_011459
GATTAATTTTGAGGATGCATGCCAAAAGCTAGGTTGCCAAGCAAAACAGTTGCTTTTGCCCTGAGAGCAGTTGCGATTCCTGGTTTGCCTTTGGTTAATT
TTGAAAGTTAAATTCCAACTGCCAACCGGCTCTTGCATTCACATAATCAAACACAAATACAAGTGTCAGCTGACACCCACCACCTTCCCACCCTCCCAGC
CCCCAACCTACTCCACCCCTGCCCAAGAAGCTGCCTGGCCAGGCTCTGGCTCCTCCCAGATCCCACTGTGGGAAGTGTGAGTCACAGAGTGTTCAAGTCT
GTGCATTATGTTCTGAGTCACCCGACAGGCGCCTTGCCCCGATCAGGAGG
>NR_102307
NNNNNNNNNNNNNNNNNNNNNNNNNNNNNNNNNNNNNNNNNNNNNNNNNNNNNNNNNNNNNNNNNNNNNNNNNNNNNNNNNNNNNNNNNNNNNNNNNNNN
NNNNNNNNNNNNNNNNNNNNNNNNNNNNNNNNNNNNNNNNNNNNNNNNNNNNNNNNNNNNNNNNNNNNNNNNNNNNNNNNNNNNNNNNNNNNNNNNNNNN
NNNNNNNNNNNNNNNNNNNNNNNNNNNNNNNNNNNNNNNNNNNNNNNNNNNNNNNNNNNNNNNNNNNNNNNNNNNNNNNNNNNNNNNNNNNNNNNNNNNN
NNNNNNNNNNNNNNNNNNNNNNNNNNNNNNNNNNNNNNNNNNNNNNNNNN
>NM_172853
TGAACTGATGCTGGCACAACTCGGAGCAAATTGTGCCACCGCTTTCTGCAGAGGTCTGAGGCTGGAAGGAGGTGTGTGCCTTGTGTAAGCAGGAGCAGGA
TTCCTTTGAACCATCTGCCCTAGACCTCTTTGGCCTTATGTGAATGTGGAACTCAAGTATGGTTGCTCTTTTTTTCCCCCCTAGTAATTAGTATTCCGTT
GGTCAGGTGCATCTTCAGGGTTTGCTTCCACTTCGCCTCTTTGTACCTTTGGTGTGAGCTGGGAAAAGGGCACCCTGCTTCTCTGGAATTCATTCTGGAC
TTGGACATCTTCGTGGGTTCACTTGGCACAAGGCTAGTTGCTGGTATTCA
>NM_001081386
NNNNNNNNNNNNNNNNNNNNNNNNNNNNNNNNNNNNNNNNNNNNNNNNNNNNNNNNNNNNNNNNNNNNNNNNNNNNNNNNNNNNNNNNNNNNNNNNNNNN
NNNNNNNNNNNNNNNNNNNNTTGGATCTTACAACTTGTTTAGCTGTCTCCATTTTAACCTCAGACTAAGAACGGACATCAGAATGCCCTTATGGTACTTT
GAACAAAAGGCTCAGTGTTCATGATTTTACTTGGAGAACCGAAAATAGCATTGAGTAAGCACTGACATACTGACGTGTTGTGCTACTAAAAGCCCAGCAC
AGTAATCCACGGAGATTCTGCTGAGAAGCCTGTAAAAGCAAATCAGTTCT
>NM_001081316
AAAGTTAGAACACCAGCCTAGACAGATGCAAAGACAAAGGGACTTCCAAACTTCCCTGAAATCCAACTGGGTTGTCTTAGTAGCAGTTGCCAAGCTGACT
GAAACACTGCTGCATAGAGTTAAAGCCTGGCCCCGCCCACTGGCAGTGCGCGGGCGGCTCAGGCCTTTCCCTGGCCTCAGCCTTTCTNNNNNNNNNNNNN
NNNNNNNNNNNNNNNNNNTAGGCGGGCGTTTTGCTCCTAAGACCCCGCCTCTGGACACGCCTCCCTGGATCAGACCCCGCCCCGCCCTCCAGTACGTGTC
GCCTTTTTTCCGCCCTCCGTGGGCTAGGCGGCTCCAGCTAGCTCGGCGGA
>NM_001077425
AGACGACGAGGCACGCGAGGAAGGCAAGCACAGAAAGGGACAGTTGCAGGAACTATAAACCTCGATCGCAGCTCACAGCTCGCATCTCAGAGGAAGCCCT
GCTGCAGTTTTTTTTTTTTGGTAGAGCTTCTGAGGATCAGGATGGAGTGAAGGAGAAGAGGGGCTCAAGGGGGTGGGAGGGGGTCAGGCTGTGCAGAGGA
GAGGGAACAGTGCAATAAAGAAAAAGGAAAAGAAAGAAAAGCCAAGGCTCGTGCCTGCGAATTTGGGATTCTATTGGAAGAGATCGCTCACTCGGGGGAA
ATGGATTCTGTACCAAGACTGAACAGCGTTTTGACTTTGGTGCTCTCAGG
>NM_011650
CCCACCTCCTTAATTGGAGCTGCCTATCAGCCGGCCTACGGCCACGGGCCACTGAAGCCCCTACGTAGGGCTGTTTCCGGAGATGCCTACGTGCGGGCGG
CAGGCGAGGCTCGGCCCTGCCGTCGGGATTCTGGGCAAGAGCGCGGCACGGGACTGTGCGCGCGGCGCTTCAGGCATTGCGGCGGGCAGCCCGGGCTCCG
GTGCGCCGCGGGTGTGGGAAGACCCCGGCGCCAGCCTTGGCGCAAGGGCTAGTGGACGCGGCAGTGGCGACGGCGACGGGCGTTGCGAGCGAGTCCGCTA
CTTGTTTGTGGGTCGTACTTCTTCGGCGGTGCTCCGGTGCTGACTGATTG
>NM_026472
NNNNNNNNNNNNNNNNNNNNNNNNNNNNNNNNNNNNNNNNNNNNNNNNNNNNNNNNNNNNNNNNNNNNNNNNNNNNNNNNNNNNNNNNNNNNNNNNNNNN
NNNNNNNNNNNNNNNNNNNNNNNNNNNNNNNNNNNNNNNNNNNNNNNNNNNNNNNNNNNNNNNNNNNNNNCTTAATCCGATTTTAAATGTTTTTAGTTTG
TGGCCAGTAGGTGGCGCTCGAGCTGCCTCAATTCTAGACACCGGGGCCTGCTCTTTTGCTACACTTCCGCCTCTACTTCCGCTTCCGAGACGCGAAGGAA
ACGTCACTTCCGAAGGCTCCGCGTGGATTGACTTGTTCGGGTTCTCCAGC
>NM_029709
CACGCGGGACGCGAGGCGACGTTGTTGTGAAGGAACTTAGAAAAGAAACTGGCACACTCTCACACCAATCTCAGCAGCCTCCACCTCGCGCCCTGGCTCG
CTAAAGCGCGAAGAACGGTTTAAAACCTGGGCTTCCGGTAGCAGCGCTTGTACGCATATTCAGGACAAGCCCAACGCGCTGTCAGCTACGGGAAGTCGCG
GGGGCCAATTTCTTTCACTGAAGTCGCCCGGTAAATAGCGGGCACCCGTAACCCAGAAGTGAAAGATTGTTTAATTCAAGTATCAAACACCTCGACAATC
AAAGGAAGTTCCGGCTGGAAGCGCTCCTGACTCCTCTCTAGCTCTTTTAT
>NM_001293300
CACGCGGGACGCGAGGCGACGTTGTTGTGAAGGAACTTAGAAAAGAAACTGGCACACTCTCACACCAATCTCAGCAGCCTCCACCTCGCGCCCTGGCTCG
CTAAAGCGCGAAGAACGGTTTAAAACCTGGGCTTCCGGTAGCAGCGCTTGTACGCATATTCAGGACAAGCCCAACGCGCTGTCAGCTACGGGAAGTCGCG
GGGGCCAATTTCTTTCACTGAAGTCGCCCGGTAAATAGCGGGCACCCGTAACCCAGAAGTGAAAGATTGTTTAATTCAAGTATCAAACACCTCGACAATC
AAAGGAAGTTCCGGCTGGAAGCGCTCCTGACTCCTCTCTAGCTCTTTTAT
>NM_001293301
CACGCGGGACGCGAGGCGACGTTGTTGTGAAGGAACTTAGAAAAGAAACTGGCACACTCTCACACCAATCTCAGCAGCCTCCACCTCGCGCCCTGGCTCG
CTAAAGCGCGAAGAACGGTTTAAAACCTGGGCTTCCGGTAGCAGCGCTTGTACGCATATTCAGGACAAGCCCAACGCGCTGTCAGCTACGGGAAGTCGCG
GGGGCCAATTTCTTTCACTGAAGTCGCCCGGTAAATAGCGGGCACCCGTAACCCAGAAGTGAAAGATTGTTTAATTCAAGTATCAAACACCTCGACAATC
AAAGGAAGTTCCGGCTGGAAGCGCTCCTGACTCCTCTCTAGCTCTTTTAT
>NR_027901
ATTTACCAGGTCGCACCCTCCCCCCAAATTGCTAACTCTAAGCCTCCCTCCGGCCCCGCCCAGAAAGGCGTGTATGCAAATTTTCAGACTTGTGACGCGC
GGCCTTCTGGGTAAAGACAAGCAGGCTTCAGAAAGCCCCTTGGGAGTTTCAGAAAAACAGAAAGGGTATTCGACGTGGGAAGCAGCAGTCGAAGAAAATA
CTGTACACCGGGCAGGTTGGGGTAGGCCTCCTGCGGTGGTCACCGCAACCAAACCCGGACTTAGAGCTTTCTGGCTGCCGGGCGCGCGTGGTTGCAAGCA
ACCATCCTTTTCTTGGGGTTGCGCTACTGTCCAATGAACGCGTAGTGAGG
>NM_023755
GCGAGGAAAAACAAAAACGTTAAGGGGAGTGCTTAGGTGCTCCTGGCCACAATCTCGCCCTGAGCAACTGCCTTGGGCTCAGCGTGGAAGCTCAGAGGCC
AGTAGGCCACAGCGAGAGTGGCTGTGTCCCCAGGGTCAGTAGCTAAGCAAGTGCCAGCTCCCAGAAAGGCACAGCTCCGGCAGGTGCGGCTCAGCGCCTC
CCTCCGGCCGTGCTAGCCGTAGGGACGGCCCTGCAATAACCACGCCCCTAATGCCACGCCCACCTGACGGCCTATAAAAGGCGCCGGCCGCAGCCCACTC
AGGTTCGAGTGGGTGCTGCTTAAAGGTGGACGGCGGCCAGGGTTGCCGCG
>NR_105764
TTCCTTTCCTTCCTTCTCTCTTCCTGTCACTTGTTCCCAGGGTTACAGCACACTTATCTCCATTGGCACAGGTGGCCTTCTTGGCCAACGACTAGCTATT
CTCCATAGGAACTTAAAGTCATCACCATTTGTAGCAGGAAAAGGCCAAAAAAGCAAGGAGATAACTTTCTCTGCCCATTCCCTCCCCAGCAGCTCTTGCT
GCAAGATCCTTTTTCAGGACAGAACAAGAGATGGGAAACAGGTTCCAGTGTTCATGTTCTTGTCTGGATACTCTACCTCTACCCAAGGACTGAGAAAGGT
GTGGCAGGGCANNNNNNNNNNNNNNNNNNNNNNNNNNNNNNNNNNNNNNN
>NM_001081125
TCTGGTCCCCCGCTGGAACTTTCCGAAGGGGTGCTTTCCTTGCTGGAGCTGAGGTGGGGGAGAGTCTGTGTTCGCCCGCTGGCAATCCCCCTCCAGGGTG
GTGTCCCCCCACCCCCAGCCTCAGAGGCAGGGTGCACGCGGCGGGGCGGGCAAGCTAAGGACGCGACGATCAGGGTTTGCCCAAGCTCAGCGCGCGGGGG
CGCTGCGCCATCCCAGAGACGCTGATGGATTGCATGAGTGCCGGCGTTCGCCAGCCGAGGCAGCACGGCTCCGCGGACTTTTTTTCAAACTCCTCTCATC
AATGAGACTTCNNNNNNNNNNNNNNNNNNNNNNNNNNNNNNNNNNNNNNN
>NM_008381
ACTCACGTGGTGGGAAAGTTTCGAGGTAGCAAAAGTGGCCTGGCATCGCGGGGGGGGGGGCGCAGGGTGGAGAGAACCTTCTTGCCCCTCCTCGCCAAGG
CAGAAAGGGAAAGAGCGGAGGGAAGAGGGGGTGGGAGGAGGATCAGGCAGCAGCGACCTGCAGAATCCGCCTCCCCCTCCGCCCCCGGGACGCCCGAGTA
GGGAGGCGCGGACCGTCTCCTCCCGCACTGCCCGGACGACACTCCCCCTCCCCCCTTTTTTTCCTGCCAACGTCTATCTCAACGCGCGCGCACATACGGA
GATTGTGCGGCTTTTTTACCCCTCGGGAAAAAAAGAACAGGGAGTGGAAA
>NM_022327
GTCCTCCTCATTGGCTTCTATCAGCTCAGTCTTTCTTGGCTTTTTCACAACTCTGGCCTGGCTCCGGCTTCCCCAGGAGTGCACCCGCCCACGCCCCGGC
GTCCCCAGACCAGTTCCCAAGCTCTGCCACTGCAGCAGCGGTCACGTGCGCGAGTCCGGCTGGGGAGCCGAAAGGAAGGGGGAATGGGTGGGGCCGTTCC
GTGGGTGCCACGCCCACACACTCAATGTGTTTTCTCATTGGTGAAGGTTTGGAAGTACCTCTTCGGATTGGTCAATAGGCGTGGCCTCGGAGAACGGAAG
GGAGGGCTGCCTCTGGAGAGGACAGGGTTGCCGGGCGGACAGCGGGAACG
>NM_146103
GCCACTGCTCCTCGCGCGTCCTTCCATCCGTGCTGGGCAGTCACAGTTACCGGCGCGCTCTCAGACTCCCTTCGCTCGCCCGCCACCCGCCTTTGCCCGT
GCACCCCCAGGCTCCGGGGCCAGACAACGCGCTGCTCTTGCCCTCCCCACTCGGAAAGACCCCAAACCCCTGCGGGGANNNNNNNNNNNNNNNNNNNNNN
NNNNNNNNNNNNNNNNNNNNNNNNNNNNNNNNNNNNNNNNNNNNNNNNNNNCGAGCCTGCCGGGAGGATGTGAGCTCACTCCCTCCTCCATGTTCCGGCC
TCCTCCAGGAAGCGTCCTCCGAAGGTCTCGGCCAGCTCACAGGCAGCGGG
>NR_126486
NNNNNNNNNNNNNNNNNNNNNNNNNNNNNNNNNNNNNNNNNNNNNNNNNNNNNNNNNNNNNNNNNNNNNNNNNNNNNNNNNNNNNNNNNNNNNNNNNNNN
NNNNNNNNCCTCTCCAGCCAACATGAATGTCTAACAGAGGCCTACGTGGGCTGCCTCCCTGAGCCCCAGATAACATTGATTTNNNNNNNNNNNNNNNNNN
NNNNNNNNNNNNNNNNNNNNNNNNNNNNNNNNNNNNNNNNNNNNNNNNNNNNNNNNNNNNNNNNNNNNNNNNNNNNNNNNNNNNNNNNNNNNNNNNNNNN
NNNNNNNNNNNNNNNNNNNNNNNNNNNNNNNNNNNNNNNNNNNNNNNNNN
>NM_145506
NNNNNNNNGAAAAAAATAATCNNNNNNNNNNNNNNNNNNNNNNNNNNNNNNNNNNNNNNNNNNNNNNNNNNNNNNNNNNNNNNNNNNNNNNNNNNNNNNN
NNNNNNNNNNNNNNNNNNNNNNNNNNNNNNNNNNNNNNNNNNNNNNNNNNNNNNNNNNNNNNNNNNNNNNNNNNNNNNNAACTGCCTTTCTGTATTTCTA
TAGTCCCATCTGGTGTTGCCAGCTTAAATTCAGGTCTCAGGAGGCCGATTTCCGGGGCGGTGCCATTGCCCCTTTAAGAGCGGAGCGTCCCGCCCTTCGG
GGGGCGGACCTTGGATGGGGCTTTAAGGGGCGTGCCCTCGGGCGGCCGGG
>NM_019933
ACTCTCACACAGAGCCGCCTCCCTGGAGTCACCCGCCGCTTCACGCCGCGCGCGCTTCCCTGCTCCGCGGACGCGACATTGTTCTTTTAAGACTCCCGGG
AGCTGTCAGAAATCGGGGCTCCGGGACTTGAAAGAGACTTGACTTCGGCCCGCAGCTTGCGGGGACCGCGGCACTTTCGGGGCGCGTGTGAAGGGATTAG
CTCATCTCGCCGCGAGGTGCGAGCGCGCGCCTCCCCGCGCACGCCAGCCCCGCCGCAGCCCCGCAGGATGACGGGGTGCAGGCGGCCCGCGGCCGTGGCG
CGGCCGCTGTGGCGGCGGCTGTTCTCGGGACGCTGAGGGCGAGCACCTCG
>NM_175106
CCTCGCTTTTCTCATTAAGCTTAGCTCTCCTCCCAGCGTACTGCACAGATACCTATTCGGCGCTACAGAAATCCGGGCCAGCAGGTCTCTATCTTGGCTC
CGAAGGGCGCCGCGACACGGCTGAATTGGATAACAAAGTCCTCAAACTGCTCCACCTCGCCCTGAATAAGACCTTAGAGAGCAGACCTCAGGACCAGAAC
AGAAGCGCTGCTCCAAGCCCCGCCCACAACGCCCGTTCCGCCCACAAAGGCCCCGCCCACAAAGGCCCCCAGACCGGCGTGCTTTGCGCCTGCTCAGTCC
GGCGCGGGAGCGGCGTGTTCTAAGGTTGCTACCGAGGTAAGCTCTCCTCT
>NM_001115074
AACACATTTTAGAAAAGCTTGGGAGAGTCATGGGAGAGTCTGGAGCGTGTTGCCATATTGGGTTATGGTGTGTGATGTCAAATGATTAATGAGGCAGCCC
TGTGTGGGAATGCAGTGTCCAGTAGATGAGAAGCGGGGACGGCCTGAGCCGTGGCACACCATGTAGAGACAAGAGGTACATTTGTCAAAAGCTGAGAAGA
AATATGTGCGTGATTTCTCAGGGTAATTCCAGGACTCCTGTTTTTCTTCCCAGGAAATAACCTTTGACTCTAGACAGACAGTTCCATTTTTCAGGAGCAG
ATGGAAGTTGTGAAAAGCCCCATGCAGGAACTACAACAGGCAAAAGAACC
>NM_001012322
NNNNNNNNNNNNNNNNNNNNNNNNNNNNNNNNNNNNNNNNNNNNNNNNNNNNNNNNNNNNNNNNNNNNNNNNNNNNNTCGAGGATNNNNNNNNNNNNNNN
NNNNNNNNNNNNNNNNNNNNNNNNNNNNNNNNNGTGTTGCCTACCTTGTCACTGCTGAAGGCACGTGACTTAAGTCCTCCAGAGAAAGTACTTTCTGGAT
TGGAAGGGAAGGAGGGAGGTTGCAGCTGCCTCTATGCGGGTGTCTAGGGTCCCTCCTCCTCTCTCCTCCCTTCCAGCTCTGTGCCGCCCCCCAACCCCTC
CCTGCTATTCCCTGCAGGGTGGAGTCGCGAGCTGTCGTCCAGTCTTTATC
>NM_019432
GTCCAAGGTCACACACCCGGTGTAGAAACCAGAATCCTGGCGGGATCCTCCACTTTGCACCTAGGTGCTCCTTCCCGACTCTTGGCCCTTCAATCTTGGA
CTGGAACCAAATCTCCCAGTCCTCGAGGAATCTGCATCCAGGGGAAGATCGCGAGCCGGGTCACCGCTCACCCCTTCTCTGGGACCCAGGGCGCTGCTGA
GTCAGCGTAACCCGAGCAGCCCAGTGACCGCGAAGCCCCCGCCCCCGGCTTGCGCCCCGCCCAGATAGAGGGCCAGCCCCGTGGCCGAGCACAAGTGCAC
GAGTGCGACAGCTAGGCCAGGCGACAGCGCTGCCTACCAGAGCGCAGCAT
>NM_001037999
ACCTGCTCCCAACGTGCCCCGCGGCTCCTCCCCGCGCGTGCGCAATAAACTCCCTCTTGGGTCCGGGAAGGGTTGGAGCGCTCCGCTAGGATGGACACGC
CCCCGAAAGCAGATCCGACTTCTGATTGGCTGCTGCCGCTCGCCCGAGCTCAGTTGGAACGCCGGGGTTGTGCTTTTAAAGGCGCTAGCTGGTGCGCTCT
GTGACTTGATTGCTGCTGCTTCTGAGCTTGCTCCCGCGCTTTCGGCATCCGTATCACCTCACCAGTATGTCTCAGGTACTGCGTGTGCCCCGCCGGGCTG
CGAAGATGCTGTGGGTTTGGGGACAGCCGGGTCTATTTCCTCAGATATCC
>NM_007830
CTTTCCAATCCGCATGAGAGTTAAAGGGAAAGAATCATACTGATTTCTGCTCTCCTCCCGCAGCACCCCATTTCACGCGTTCTCAGTGCCTGCTAGCTCC
TGCCCAACTGCCCTGACGGAGAATGTCCCGTCCGTCCCTTCCCCCACGGAAAAAAAAAAAAAAACGAAACGCGTCCCACCTGCTCCCAACGTGCCCCGCG
GCTCCTCCCCGCGCGTGCGCAATAAACTCCCTCTTGGGTCCGGGAAGGGTTGGAGCGCTCCGCTAGGATGGACACGCCCCCGAAAGCAGATCCGACTTCT
GATTGGCTGCTGCCGCTCGCCCGAGCTCAGTTGGAACGCCGGGGTTGTGC
>NM_001172074
GACCCGGCTGTCCCCAAACCCACAGCATCTTCGCAGCCCGGCGGGGCACACGCAGTACCTGAGACATACTGGTGAGGTGATACGGATGCCGAAAGCGCGG
GAGCAAGCTCAGAAGCAGCAGCAATCAAGTCACAGAGCGCACCAGCTAGCGCCTTTAAAAGCACAACCCCGGCGTTCCAACTGAGCTCGGGCGAGCGGCA
GCAGCCAATCAGAAGTCGGATCTGCTTTCGGGGGCGTGTCCATCCTAGCGGAGCGCTCCAACCCTTCCCGGACCCAAGAGGGAGTTTATTGCGCACGCGC
GGGGAGGAGCCGCGGGGCACGTTGGGAGCAGGTGGGACGCGTTTCGTTTT
>NM_028439
GACCCGGCTGTCCCCAAACCCACAGCATCTTCGCAGCCCGGCGGGGCACACGCAGTACCTGAGACATACTGGTGAGGTGATACGGATGCCGAAAGCGCGG
GAGCAAGCTCAGAAGCAGCAGCAATCAAGTCACAGAGCGCACCAGCTAGCGCCTTTAAAAGCACAACCCCGGCGTTCCAACTGAGCTCGGGCGAGCGGCA
GCAGCCAATCAGAAGTCGGATCTGCTTTCGGGGGCGTGTCCATCCTAGCGGAGCGCTCCAACCCTTCCCGGACCCAAGAGGGAGTTTATTGCGCACGCGC
GGGGAGGAGCCGCGGGGCACGTTGGGAGCAGGTGGGACGCGTTTCGTTTT
>NM_001085409
CCTCAGTTTCTCCTGGGCGTGGAAACCAAGTCTCTAGCTGGTTCTGAAGCATGGCCGGCTAGCATGGGGGTCTAGGAAGTCAGTGGCACCAGGCAGAACC
ACTCTTGGTGACTTACCTGCTATGCCACATACTTACCAAATAGCTAGGTGATTGTAGGGAGTTGGAGCATGGAGCTGCCACCTTGTTAAGAGGCTGGGGA
CAGCTGCTGAGCCATCCCTAGGCAGGGTGGGGTTTGTGGTGTGGTGTCCGGAGAGTGTTATCTCCCTCCAGTTATTCAGCATGCACCACCCCGAGAGGCC
TCACACTCTATCTCAGACCTTGAGCTAAAGGACTCTCCCAAGGCGAGGGG
>NM_207233
CCGCCAGGACTTCGCAGGCACCACATCGTGGTCGTGTGTGGGTGCTGTATGCACCCACTGATTGCGCGCGTGGGTTCCAGAGCTTGGTGGTCTGCGAGAG
GAGAGTGGGCAAGAGTGGGTGTGTCTGTGGAGCCCCAGCTAGGGGCTGCTGCCCGCTGCTCCCACTTGTGGCTCCTGGGCGCCGCCAGCAGGCACATCTC
CGGAGGACGCCGCGGGATGGGAGCTGATGACAGGAGAGCGCCGTCTCCCGAGTGATGGCAGCGCACGCTGCTGCCTCGCCGCCTCCGCCGCTCAGTCCTG
ATCTTACGTTAGGGTAGCTGGGTACCCCCTCCGCCCGGGAACCAGCTAGT
>NM_010766
NNNNNNNNNNNNNNNNNNNNNNNNNNNNNNNNNNNNNNNNNNNNNNNNNNNNNNNNNNNNNNNNNNNNNNNNNNNNNNNNNNTACTTCCTAAGCTTTAAT
ATACTCTAAATCACAAAGGGACCTTATTAAACTATAGGTTTGGATTTGGTCTGTGTGGGTGGGACCTGGGCTTCCAGGCCATGTCTATAGATGAACTCAG
CCTGAAGTGGGTCAGAGGAAGATTTCCTGGGGTAGCTAACTGGATCTGGATGGATGCAGGGATTGAGAAAACATAAAGAAGGAAGACAAAATGCCCATTT
CAGTGTCACCTAAGGGCCTGGGGACATGGAGGGTCTTTCCCAAACTTCTT
>NM_010133
GCCTCTGCACCCCCTCTCCACCCACGGCCGCCGCCCCCGGATTATTTATCCGCAAAGTCCCGCGCGCGCCCATTGGGCCGAACCCTGAGTGTCAGCGCGA
GTTCTGGCTCGCCATTGGTCTCACACACGTGCGGCCCTGACTCACGTGCTTCCGGTTTGAAGGCAAAAAGTGTGCCTGGGTGATTTTTTTTTTTTTTAAG
CGAGAGAGTTTGTGCAAAGATCCGAGCTGTCAGAGATTTCAGGGGGGAAAAGGGAGCCCGGCACTGGCGGAGACGCGCTCTCCCTGCAAAAAAGCAAAGA
CGATTAAAGGCGCTGCCAGCCTCGCTCTCTGGGCACAGCTGAGCGTGACA
>NR_038008
AGCAAGTGTAGTCTGNNNNNNNNNNNNNNNNNNNNNNNNNNNNNNNNNNCAAGGTTGCTCTCTCTCTCTCAGGCTCCAGTAACTGGTGAGAGCTATCCCT
AGCCAGAGAAGTTGGAGTGGGTGGAGATTAGGAGTGGGTTGGGATGTGGGGGTGGGAATGGAGAAGCCTAGTGCTGCCTGGAATTCCAAAATGGGAAAGA
GACCTCAGCTGCTTTCATATGGAAATTGGCCTGGAAGCTGACTTTGTCTCTGCACAGAACCCTAGCCAACACCAAGTTCAGTGAACCTAACACACTGTTC
ATTCAGCCATTGAAACCCAGCAGAGGAGCAGGCAGGGAAGGGAGGGTGGA
>NM_001271531
AACAACAGCTGATTTCGCAGCCTCTCCTCCTCCCAGACAGGGTCCCCACCTCCTTCCAGCCCGGAGTGCCCGGCACACCGGAAGTCCTTTTGCCCCGTCT
CCGCAGAGCGGAGGCAGTGCGCGCAGAGGCAACCGGAAGCTCCTCTGCCCCTACCGTCAGCGTGAAGCCGCCGGGCGGCGCAGGCGCAGTGCGGCTCAGG
CGGAGCTGTGGGAGGGGAGTAGGTCGGGGGCCGGTCCCTGAAGATGGCGGAGGCGGGGGTGAACTGGGGGTCTCCGGGCAGAGCTCAGGTGAGCTTATTT
GGCCGGGGACGGCTCGAGGACGGCGGTGGCTTTTGGGAAGAGGAGCTGTT
>NM_133748
NNNNNNNNNNNNNNNNNNNNNNNNNNNNNNNNNNNNNGGAAGCGCTTTAAGTCAAATTTTGACAGTAACAGAGGTGATAAGGTTTTGTGTTGCTTGGTCT
TTGACCCAAGTCTCTCGAGAGCTGATGCAAAGAGCTGCCTTTAATCCGTATTCAGAAAGGATACTGAGGCACACTCCAAGGCGGGAAGAAGTTGCAGGCG
ACAACCGTGGAGCCTGTCACCCGGCTGGCAACTGCGGCCCACGCAGAGGGTGGAGTCTCGGGCTGCGCGTGCGTGCGCGCACGAGTCCCTCACTCCGCCC
ACAGAGTCCAGATGCCCATCCAGAACCTCTGACTCCCGAGGGCACCAACA
>NM_001271532
NNNNNNNNNNNNNNNNNNNNNNNNNNNNNNNNNNNNNGGAAGCGCTTTAAGTCAAATTTTGACAGTAACAGAGGTGATAAGGTTTTGTGTTGCTTGGTCT
TTGACCCAAGTCTCTCGAGAGCTGATGCAAAGAGCTGCCTTTAATCCGTATTCAGAAAGGATACTGAGGCACACTCCAAGGCGGGAAGAAGTTGCAGGCG
ACAACCGTGGAGCCTGTCACCCGGCTGGCAACTGCGGCCCACGCAGAGGGTGGAGTCTCGGGCTGCGCGTGCGTGCGCGCACGAGTCCCTCACTCCGCCC
ACAGAGTCCAGATGCCCATCCAGAACCTCTGACTCCCGAGGGCACCAACA
>NM_178082
TCTGAACATTCTAAGTCCTTTGAAGTTATTCGACCCCAACTCAACTCTCAACTCTTTAGCTAAATCAACAGTGTTCTTCCACTGCACTTCTCTGGCTCAG
AACTTGGAAGCCACTTCCACTCAGAACTTTTCATCACTTTCACATCAGGGGACAGTTAGCTCTGCCAATTCTCTGACCCCTGCCATTGCCTCAATAAATG
CTTGCACCATGTCCCAGCTGACACTTGCAATCCTGCTGTCCTACATCCCCTGCCATTGGTCACCTTCCACACCAATCTATATTAAAATGGGGCAGGTCTT
ATCTCAATGGGAGTTCTCTATTTGCTTATGTCTGTTTATGTGAGCTGGAC
>NM_029955
AAGTCATCCTTAGGAAGTGCTAAGCCAGGCTGGCTAAGACACTGTCTCNNNNNNNNNNNNNNNNNNNNNNNNNNNNNNNNNNNNNNNNNNNNNNNNNNNN
NNNNNNNNNNNNNNNNNNNNNNNNNNNNNNNNNNNNNNNNNNNNNNNNNNNNNNNNNNNNNNNNNNNNNNNNNNNNNTACCTTAGGAGGAATCTTGAGTT
CAGCACCTCCTCTGAGGGGAGGATCGGTTACTCGGGATCCAGCCCCGCCCAGCAGTGCTGGCTGTCCTTGCGCAGGCGCAGTGGTTCCTCGCTTCAGCAC
TAGTGCGCATGCTCCGCGGGGCCACGGTTCTCCGACCTGCTGTGGTAGTG
>NM_010483
GGAAACCACAATGCCTTTGGCTGGTAGCCCAACAATGTCTCAGTGTCTAACAGAACCAACAAGTCCACTTGAGGGATCTGCGGAGGTGGTAGCTATGGAA
TTCCAACAGGATGTTAACAACTTTTCCCTGAGGCGACCGCTGCTAGCTTTCTCTCCGCCCCTCGGAGGTGGGAGACCGCTAGTACTGCGCTACAGCTACA
GCTCCTATTGGTGGAGGCTCCAAAACTCCTCCGCCCATTTCAGCCCACACGAGGAGCCCTTTGGTTCCAGCAACCATTCAGGGAAGGTCTCTATTGAGCC
CAGGCACCAGTCCCCAATCCTCTGCAGTCGGTTTGATGCGCTGGGCAAAG
>NM_025860
NNNNNNNNNNNNNNNNNNNNNNNNNNNNNNNNNNNNNNCCCAAGAAGGTTTTAAGACTTAAACCTCTTCTGACAGGATACTGGCACCTCTCTAGCAGTGA
AGGGAAAGAGACTCTTCTGAGCCACAAGGAATTCCGTCTTCCAATCGGCTTTTTTATTGTGCAGTCTTGGTTTGTAAAACTCTGGGGCCATTAGCAAGGC
GAACGGGTTCACAACGAGTCGTCCTCCAGTCGCCAGGGGGCGCTGCAGGAAATTCGGTCTCCAAAGGGAACCCAGCTCTCACCAGGAACTGTTTCCGCCC
GAAGCATTTCCGCCCCGCGGGTCCGCAGGCTCCAGCGGTACACTTCCGAC
>NM_199021
GTAGAATGAAAGCCTGGCTCCTCCGGCGTTGCAAGCCACCGCTCCGGCGCGATCAGGTGCTGGCAGCCAGCCGCCCGCCGCTCCACTAACTTGCCACTTG
GTCGCATCTGGTGTCTGCATTTTCGGGTGGTGGTGGGGGGGCGGGGACAGTGGGGAGTCCGAGGATCTGCGGTAGTGGAAAAGAGGGATCCTGCAAAAGA
GGGAGACTACTTGCTTCTGCTGCCGCTCTCCGTCCCCTCCCTGGCGCTCCCCTTCCCCCCCCCCCCCCAAACCCCACCGCTGCCGCCGCTGCTTTTCTCT
TCCGCCAATTCCGAGAGCGACGGGGCGTCTGTGACATGCGATCGCTTGCC
>NM_001205386
ACCAAAAGCCAGCTTCCTAACTAAATAACTGCCTGACTTCTGGGCTGCCACCGGCCAGAAAATGCGAACTGGAATCTTCGCAAGTCGGAAGCGGAGCCGC
GACCCACAGCTGCGCGCCACTGCGCATGCGTAGCCGCTTCTGGACCCCCTTCAAGCTCAGCTTGGCTTCTGGGCTTCCAGCTATTTGAAAACCCAAAGTG
GACTTTCTGGCTATCCGGAAGGGAGCCGGGGCCGGGCGGCCGCACAGTACATCGCACGCACGCGCGCGCGTGCTCGCTCCTCCCACCCGGAACCGGAAGT
GGGAGCGATCGCGGCCTGGGGCCTGGCCTGGCCGGGGCGTCGGCAGCGGC
>NM_023735
ACCAAAAGCCAGCTTCCTAACTAAATAACTGCCTGACTTCTGGGCTGCCACCGGCCAGAAAATGCGAACTGGAATCTTCGCAAGTCGGAAGCGGAGCCGC
GACCCACAGCTGCGCGCCACTGCGCATGCGTAGCCGCTTCTGGACCCCCTTCAAGCTCAGCTTGGCTTCTGGGCTTCCAGCTATTTGAAAACCCAAAGTG
GACTTTCTGGCTATCCGGAAGGGAGCCGGGGCCGGGCGGCCGCACAGTACATCGCACGCACGCGCGCGCGTGCTCGCTCCTCCCACCCGGAACCGGAAGT
GGGAGCGATCGCGGCCTGGGGCCTGGCCTGGCCGGGGCGTCGGCAGCGGC
>NM_001205385
ACCAAAAGCCAGCTTCCTAACTAAATAACTGCCTGACTTCTGGGCTGCCACCGGCCAGAAAATGCGAACTGGAATCTTCGCAAGTCGGAAGCGGAGCCGC
GACCCACAGCTGCGCGCCACTGCGCATGCGTAGCCGCTTCTGGACCCCCTTCAAGCTCAGCTTGGCTTCTGGGCTTCCAGCTATTTGAAAACCCAAAGTG
GACTTTCTGGCTATCCGGAAGGGAGCCGGGGCCGGGCGGCCGCACAGTACATCGCACGCACGCGCGCGCGTGCTCGCTCCTCCCACCCGGAACCGGAAGT
GGGAGCGATCGCGGCCTGGGGCCTGGCCTGGCCGGGGCGTCGGCAGCGGC
>NM_028787
GGAGGATGTCACCTAGTTGGTGGACAAGCTGGGGGCCTAGAGTCTCCAGGATGGGGTCCAGGGTACCCGGAGCGGTTCCTGTCTACCGGGATGCGCTGCC
AGGTTCGCTACCCAGGGGCGGAGCTTGACTGGGATCTCGCCTAGCTAATTGCTCAAAGGGCAGCTCTAGGTGGTCAATAGGTCGGGGGTGGAGTCTGACT
GGCTGACGGGCAGGAGGCGGGGCCTGCCGGTTGGCCAGCCGTGGGATGGGCTTGTTTGGCCAGCAGTGGGCGTGGCCTGGCTGGCTGANNNNNNNNNNNN
NNNNNNNNNNNNNNNNNNNNAATCCGGGCCTCCAGGACTCTCGCTGCCAG
>NM_027677
GTTTATAGATGATTGCCTCTCTCCATGGCCGGGAGAGACCTCCGCCTTCCCAGGTGCCACACCTACTCGGTTTGCCGGTCCCAAGAAACCTCAAAGACTG
GCCAGGAGAAGGCTGCAAGAGCGAGGGGGTGGGGAGGTGCTGTTCCTTTTCCTGCCACAATCTGTGTTGAGTCAGACCCTGAGGCTGGCTGGGCTGGTTC
TGCTGCAGGCTGCTAAGCAGAATGGGCTGTGGTTAATGATTGACCCGTGTGAGACCTCTTCCCTTCCCTTCTGAAAGGCAGTCGGGGAGGCCAGTGCCAG
GGACCTGGAAGGGAGAGGAGGATCCGCCGCCAGACAGAGTTCTGCGGCTC
>NM_145100
AAGGGAACATAACACCTGGAAGGGAAGGGTACCGCAGCCTAGCACTCGGGTCTCCGAGTTCGCATAGGACAGGTCCTGATGGCACCTGCTGCGCCCTAGT
CACCTCCTTATTCCTAACCTCTGTCAACACTACTCCCGAACCCAGCAGGCGCTCCTTTCCAAGGAACTAGAGGAGGTAGGCTAAAAGGGTGGCAGAAAGG
GGTGGGGACAGTAGAGAGACAGTCCCAGCCTTCCCCGCCCTCCACCCCCACCACAACTCAGCAGCCGTCACGTGGTACCCGGAGTGGGAGGGGTGGGGGC
AGAAGAGGCGAGACTTTTTTGGGTGCTCCGGATCGCCAGTAGTTCTTCAA
>NM_172484
CCACTTTTCCTTTCCATTCCTTGCTTTGGGGCAGACAGTCAAAGCTTCAAGCCTCCTCTCTGGGTATTCAGAGTCTCCATCTCCCCTCTCCACTGCATCC
CTTCTTTACCCCTCCCAAGGAGGGTCCCCAACTCCAACTCCAGGCAGAGATTGGCGGAACCATTGGGTTGAAACTGATTGTGATAGTAGCAGATGGGCTG
GATTTGACAGGGTGGATTCTGAGCAGCTTCTGAGTGGGGGGCGGGGCAGGGAGGGAGAGGGTGGGGGTGGGAACCCAAGGGCCAGAGCGGACCCATAGGA
GTGCGCGCCTGCTGCTGCTGCCGCGCCTGCCTTACCACCGGCTTGGGGGC
>NM_176957
TAGGAGTCAGTGCTATTCAAACTGCCGCTTTTGATGAAGTAATCGTCCGCTTCTGGGGCCTCTTTTCAGCTGCCCTGGGCGTGCGTCCCATGTAAACGAC
TGCCAAATAGATTCTTTCGACATTCCAGCCAATTAAAATACATTTAAAGTGCAGCTGGTGGAAAGGCAAGCCGGGCGATCCCGATCACGAGGAGAACTTC
GGGGCAGTGAGATAGAAAAACAAACTTTGGGGCTCCCACGAGGCAGCGGAGAAGTCAGAAAAGGGAGCTAGCTACCTCTCACGCTACCCTCCAACCAGAG
ATGACACCTGGATCCCCACCTTAAAAGACACCAAGGAGGGAAGCCTGCTT
>NM_145128
AGCCCGCCATCTCCTCCCCACTGGTTTCACTCCTGAAAGGTCCCTGTCCTGAGGAGGCCCAGAGACCATCACTCTGGAGAATGCACTGTATGTAACAGTA
ATTGTACCCTGCCCCTGACCTTGCTAGAGTATTATTTACTCAGCTCCCTCGGTCTAGCTCTCTGCCTGTTTCTCCTTGGGCTGCGGAATGGAGCGGCTTC
AAGTCCTCCTGTACAGGGTCTAGAGTTTGCAGACGATCCCCGAGAAGCCGAGGCGTTCCGAATTGGCTGAGCGCTCTGCCGGGGTGGGCGGGGAATTTGC
GGAACGTCCGTGGCCCGGAATCCCTTTGCCTTGGAGAGCGGCGCGAGCCT
>NM_028135
TGGGGGAGGGGGGGACAAGCCACGGTTCCAGCAGCACCTCAATCTAAGTTGGTGCAAGAGAGAAACTGAGATGAGAGTTAAAGCCATTTAAGGGCAGCAG
ATCCAGAGGCTGGGGAACAGGTGAATCCTGGTGCCTGCTTGGGCAGGCGGGGACAAGGTGCAATCCTTGTAGCCTGTGTGGCTCCGGGAGAGAAAAAAGG
CCGGATGAGCTGCGATGCCCTCTCTCCTGCCCACGCGCGGCCACAGGCTCCGAGGACTGCAGAGTAATTAGGGTGGAAGGGTCCCTCCTGGGCACCAATC
CGCGACGTGAGTGGGGGGCGCGTCCTCCGTCACGCCCTCACCCAGCCCTG
>NM_001033041
NNNNNNNNNNNNNNNNAAATTAGTCAAGTTCTGAGCAACTATTGAATCAAGGCAGCATGCTGTACTTTTGACCTCTGGAGTTGAGTACATTCTTGTTTTC
TGGTTGAAGNNNNNNNNNNNNNNNNNNNNNNNNNNNNNGTGCTGAGTCCTAGTTACCAAAGAATGCTGGCCCAAAGCCAAGTGGGCAAACAGAATCTTGA
ACTTTAATAGGGCAGTTGACATGAACCAACTGGGCTGGCCAGGCCTCCTGACGGGTACCTGAAGGTAGACATAAAGGGGCAGAAGAGTCAATGAACTCTG
ATTTTCACGCTGATCTCTCCATATCAGAATTTCCCTTTTTGTATGTACAC
>NR_045298
GGTTGGCCGCCTGCTGGCGATGCGACAGCTCTTCATCCGCTTCCACTCCGCAGCGGCGGCTCGGCGTGTTCTCCAGCTGTTCCCGAGTAAAGAACCAGCG
AGAAGAAGCTCCACGGCCCGACGCCATGACACTTCCTCCTCCGCCCGCGCCCTGAGCCCGCCCCCTCCCCGCCTGCCTCCGGGACTCCGCGCCAATGTGT
CGAGGCCCCGCCCCAATGTGCTCTCCGTAGGGTGGGCCACGCCTTTTCCGGGCCTGCTGCTACCCACGCGCACGCGCAGGGACCCGCCCTGCCGGCTCGC
GCTGGTCTTTTGCTTTCTCTTTCCGGCCTCCCTCCCCTTTCTCTCTCTCG
>NM_011737
NNNNNNNNNNNNNNNNNNNNNNNNNNNTCTTGCTTAAAGTTTTGAGAAATGGTCATTCTCTTGGGTGTGTTTTGAAATAATTATTATCTACCCAACTTAA
GAAACTTTCTGTTTATTTGATGTCAGTGTTCTTATGTCTTAACAGATTTAGCCAATCTTAGCCAAATTGGATCAATAATCTTTGATGCTTCTTCTGTTCT
TCCCAGAGATCCTAAGCTTTGTGATTTCAGTGGCAAGTCAGCAATACATTATGTGTCACAAATTGAGAGTTGGAGGAAGCAGCAGTTACTGGACATCCTG
ATGGATTCTATGCCCAGACCAGGTCAGTATTTCTCTCTGGATGCAGATTC
>NM_178690
NNNNNNNNNNNNNNNNNNNNNNNNNNNNNNNNNNNNNNNNNNNNNNNNNNNNNNNNNNNNNNNNNNNNNNNNNNNNNNNNNNNNNNNNNNNNNNNNNNNA
ACAGAATTTTAAAAAAAATATTACTAAACCACCTTGAAGAAGAGCGTATGCCACACTAAGATCTTTCTGTCTGGAGGAAAAAGGTCTTCCCACCTTCCAG
CAGGCCCTTTGTAGGCGGGCCCGCTTCGGGGCCCCACCCACCACCCACCGAGGCCCCGCCCACGGCCACTCAGTGCCCTCCTCCTAGCTCCCTTCTTCCC
GACAGCCTTCGCGCGGGGCCTGACGCTCCGCTCCGCAAGATGGCGGCGGA
>NM_027678
CTGCGACTACAGTTCCCAAGATGCTTTGAGACCCTGTTTTCCTCATTTTGCTTCCGGTAGTGTTTCATGGGAATTGTAGTTCTTGAGAGGTTACGGTGTA
ACCTCCTTGTCTAGATGAGTAAGAGGAAATTTTTGAATAATTTGGAGTTGAGAATGAAGTCGCAAGGTTCTAGTCAGGTCTTTTCGCATCGCTAAAGGAA
GGAGAATATAACAGGGTTGGGAATTTTCTCAACACATTACAATGTTTTAGAGTGCTGGTATTTGAACTCTTCCAAGTCTAGGTCATCCGTTTAACGTCAC
TTCCGCTTAGTTGAAGACGCTTGCAAAAAGTTTGGCGGGAGTTGAAGATT
>NM_001285945
GCAGCCGCGGCGGCAGAATCCCGCCCCTTCCCACCACGCACTGGCCCCGCCTCTCCGTCGCGTTGACGGAAAGCAGCCTACCTCATACGCTAGGTCAACA
TTAAGTGACATACAAATTATCCAATCAGCGTTTGAAAACCACTTTCGCTCCACCCCCATTATCACTGCGGGACAGCGGGAGAACGGGACTAAGTCTATCT
CCACCCACAAAAGAAAAAGAACCAATCCCGGGCAAGTTGTCGTCCCTGAACGACGTAAGAGTCAACCAATGATAAAGCTAGGAGGACAGCCATTTTGCCC
ACTTGTGAAAGAGCCACCTTTCCCACGAGTAGAATCCTGAGGTGGGCGAG
>NR_029543
ACTGTTAATAACTGCAGTCATGCAAGCAGCTATTTCAAAAAATCTGCTAGTTCTTAATTGCAATACTAGTAACTAATTATTTCAACTCTTAGCATACGTA
TAGGATAGTATATACAGTATAATACATACACTATAAAAACTTGAAAGAAATGGACCAAGAAATAGTGACGTTAGCAATGACAGGTTTATAGGCCCTGACT
CTTTGATACGTAGCTGCTTTCATTCTTGGACTCTTTTGAAAAGTTTGCAGCTTCTCCTTATGTGCTTATATTTTACAATAATTGGCCTTCTTCCTGAGCT
GTTGGATTCGGGGCCGTAGCACTGTCTGAGAGGTTTACATTTCTCACAGT
>NM_026390
ACCAAAGGCTTCGGGTCAAGCCCCGTAAAGCTTGTTTATTTGTGGAGCAGATTGCTTGCAGAAGTCAGAGGGTGACAGCAACTCGATACCTAGCATTTAC
TCTTACAGCGTTGATGTGCTCACTATGCTCACTCTCGCCATGCTTTGAGCCCACAGTTTACCTTTCCGCAAATTAACAAGCCTCGGAAGACTACAATTCC
CAGGAAGCCTCACTGCAGGCGACGTCAACGTGCCGTAGCGGTTAGTCATCCTTCCTGATACTTCCTTCCACTTCCTGGAGTCGGAACCCGAGGCTTCGCG
GGGGCGCGCACTTACGGACTTACCTAGCCGACCAGGCACCGGGGCGCGCG
>NM_001081078
CTTTCTTCCATTNNNNNNNNNNNNNNNNNNNNNNNNNNNNNNNNNNNNNNNNNNNNNNNNNNNNNNNNNNNNNNNNAGTTGGGGAAGACAGCCAAGATCT
ACCTCTGGCCTGTGTGTGCACACAAGTACACAAACATGTATATACAAACATGGAACACTTTCCCCCTTGAAGGTTATACCAGTTGATCCAAGTTCTGATT
TATCTGTCCTAGATAACCCAGTTAAATATTGTATGGATAATCACTGTATTTTACAGCCTTGGCTGTGCTCATAAAGTCAGGATTCCTTCCACACCGTTCT
AGCAGTTCCTTGACCATGGAGCTGCCTTGGACAGCACTCTTCCTCAGTAC
>NM_008567
CAAAACAAAAAAACCCAAAAAAGTCTATACATAAACTCTGGGGGTAAAGGGAGAGAGGGAGGGGTTAGCTCCTCAAGCCAAAACAACCAGAGGGTGGGTG
CGACTACATTGCGCATGGGCAAAAGCTTCATGGCGTATGCTTTTGGCGCGAAAAGTGCGTGCGGTGGGCGGGGCTCTGTACGGAACCGCCATTGATTGGA
CGGGTTTGGCGCGAAGTAGCTCAGCTCCTACCCTGTTATTGGCTGAGGTGAGAGGGCGGGGCTAGCCGGAGGCGCGCGCGAAGTGGCAGCGCGGAAGGAG
CTACGCGTGGAACCTGCGGCCGGGCTATCTGCAGCTGCGGACTCTCCTCC
>NM_177445
NNNNNNNNNNNNNNNNNNNNNNNNNNNNNNNNNNNNNNNNNNNNNNNNNNNNNNNNNNNNNNNNNNNNNNNNNNNNNNNNNNNNNNNNNNNNNNNNNNNN
NNNNNNNNNNNNNNNNNNNNTAATTAGAATTAAATTTAAAAAGAGGGACTCTGGGAGCAAGGGGAAGACAATTAACTGGAATGAAGTTAGACCAAGAGGG
TAGGTATGTCAAGAGGCTCTGCAGGGAAGATTCCTCGGAGCCTATCCTGCGAGACCACACCCACTTCTGGGCCACGCCCCATGACTCCCGTGGGCGGGGC
AGAGGGAGGAGCTGGCGGCGGCGCGCGAGAGCTCGCTGTGGCTCTCGCGA
>NM_009911
TTGTCTCAAGTTCTCCACCCGTAAACTCCAGGTCTAAAATTCTATCCACGTGGGTAAGGATGGATGCGCGACCCGCAGAAACACCCTGGCTGGCATCCTG
CTTTCCCCAACTCTGAGAACATTATCCGGCCAGGCTCTGGACCCATACTGACTTAAAACACAACAGCAGTGGCTCTTGGACTTCTGTTTGCCCGCGCCCT
GCGCCCCGCCCCCGCCAGTCTCCTCCCGCCCCGTCCGAGCTGCGCATGCGCCGCCCCGGGAGCGTGTTTTTATAAAAGTCCGGTTCGGGCCAGAAACTTC
AATTTTGTTGCCTGGTGCAGCAGGTAGCAGTGAAACCTCTGAGGCGTTTG
>NM_172485
CTTGTGCCTACCCCAGGCTCAGAGTGGTTAGGCACCAGGTGCTCAGCCCAGCTGGGGAGTCTCCCTCACTTAGCCAGCACCTGCACTCCTGCATTAGAGT
TGGGAAAACAGTCGGCTTTGAGGGGTGCAGAGGAGCCAAGGGGGTTGAGGCCAGTTGCACCTCAGGCTGCTCACCCAGGGGAGCTGGTTTGGCGAGTCCT
GGGGTCTGAAGGGTGCACTAACCCAGAGAAGGGGAGGAGGGCCAGGAGGAGAGATGAGGGAGGAGGGGAAGGCATGAGGGAGGGGCACCGGAGCAGCTGC
TGTGGGAGGCTAGGCGCAAGGTGGCTNNNNNNNNNNNNNNNNNNNNNNNN
>NM_007827
CACATAAGGAAGGAAGGGTCAAGTTTTTAACAACTATGAGAAGAAACACACTTGATAGTTATAAAACACTCTACCTTTGTGAGACTCCTTTAGAAGGTAC
ACTCCCAGACCCCACTTCCAATGGACTAAAGTCACAGCAGGCCCACTGGACAACTAGGTCCCCTGGGTGAAACTGGAGGCCAGGCTCCCGCCCTCATTAA
CGAGGGAACGCCCCCTCTTGCACGCGGGCTGCCTCACCTAGGTTGAAGAGAGCCCTGCCCCGCCCGGCCTCAGCTGCTCAATTAACCATGCCTCAAAACA
GCTCCGGCCAAATCCTGGCATGGTCTCTTCCACCTGGGGCTATGATCCCC
>NM_009581
GACTGTGGTTACAGCAGTAGAAACATCCTCCCAGTTGCCTCACAGGCAGGCAGGACAAAACCAAACACTAGTATATGTTATCACATTTGAAGGTAGGCTG
AGAGTAAGGATCTGCAGTTAATCCTATACAAGAACTATGACTGACTCCATTCCTATCTGAACTCATCCCCACTTGCTCTACCAACAACCAACCACACCAC
TGGAACTTCAGATTTTGATCAGAACATTTGCCTGAAAGGAAAGAATGTTGTGGTAATTCTGTTCCAGGGAGGGGCAAAGAATGTCAGTAACCAAAGATAC
TTCATTCTGAGAGGGGCGAAAAACCCAAGGCAACACTAGAGTCTTCCTAC
>NM_007576
GAATCATTTTAGTCAGAGTGGGTCTGAACTCCAACTCAAGGTTCCTAGGCTGGTTGGATTTTGTGATGCATAACTCTTATGATTATGAAAAGACAGAAAA
TTCTGGCATCAAATTCCAAGTCCCCTTCTAACTTAGGGGAAATGGTTGGCAGAGAAGAAAATAAATAATTCCAACACATGATGAAGAATGAGGGCTGGGA
GAGAAGGAGATTAAATAAACACTGCTGCTCTAGTCTGTTAATCATTCACCGGGACAGAGGAGACTGTCTCCCTGTCCGTCATACTCAACTGCTTAACCAG
AAACTTGTGTGGGTGGAATGCAAGGATCACTTGCGTGGGTAGACTTCAGA
>NR_028304
NNNNNNNNNNNNNNNNNNNNNNNNNNNNNNNNNNNNNNNNNNNNNNNNNNNNNNNNNNNNNNNNNNNNNNNNNNNNNNNNNNNNNNNNNNNNNNNNNNNN
NNNNNNNNNNNNNNNNNNNNNNNNNNNNNNNNNNNNNNNNNNNNNNNNNNNNNNNNNNNNNNNNNNNNNNNNNNNNNNNNNNNNNNNNNNNNNNNNNNNN
NNNNNNNNNNNNNNNNNNNNNNNNNNNNNNNNNNNNNNNNNNNNNNNCTAATGAAAGTGTTTGTTTCTTCTCAGTTATGCAAAAAAAAAATGTTTTCTAA
ATATGTTTTCTAAATAATCTGTTACATAAACCCAACGCCTCAAGAATGAT
>NM_001162416
AAAATAAGACGAAGTAATCATGCTAGGAAAATCTGCTTTATTAAGATTACTGGAAGGCTTGCTGGGTTTGAGATGTATGAGTGTGAACCAAGTCAGCAAA
GAACTGCAAAGTTGGGGTGCAGCTGTATACGTGAGGAGTCAGGTTTGTGACACCCAAGAACAAGTGTTTGTGAAGTAGGAGCAAGAGGCTGGACCTGGAT
CTTGGTAGGGGCTTCTTCCCTTTGTCACACTAATTCTCTGCACCATTTTTAGGGATACCTTCCTTCCCTTCCTTCTATTTTATTATCTCTCCTTTCCCAG
GTGCCTCCTGAAGAACTACCATGTCTGAGAATAGTACATTTTCCCCAGAA
>NM_008825
ACTCCCACGCAAGATGTCAGCCAAACAGGTCTCGCGAGAATAAGGGAAGGGGGGGGGGGAAGGGAAGGCTTTTAATTCACCCCGCCTCCAGCTCCATTTG
TTTCCAGGCAACAATGCCACCAAGCTCCCCTGGGCCGGCTGCTTTGCGAGCTGACAGCCTTAGGCTGTCACAGGTCCTCCCAGACCCCAGGAGCCCGCCC
CCTGCCCTGCAGGTGCTTCATTGGTCCAGCGTGCCTCCAGGTGAGGGCTGACGCCAGCGTGGGCGGGGCCAAGCGCCCCACGTGACTCGCCCCAACCCCC
GGAGCCCGGACTACTTCAGTCTGTCTGCCAGCTTTGGTACCCGGTGCTCC
>NM_001162415
NNNNNNNNNNNNNNNNNNNNNNNNNNNNNNNNNNNNNNNNNNNNNNNNNNNNNNNNNNNNNNCATGTTCCATCCTTTCTCTGTGATTGTAGGTGGGAGGG
AAGGTCTCTACATTATCCTGAGACCAAGATGAGGAAGATAATCTGAGAAAGCAGAGACAACCCAGTATCCATCCTATCTACATCTTGTGGATCACAGATG
ACTTCAGGACTATGACCTCTGTTTCTAATACATCATCTAAATATATGTGATGTCACAATACTAAGAAAACAGGAAGGGGATCTCCACATCAATTCACTGC
ACTGGGGCTATACTTATGGCTGGGGTCACTGGATTTGATCCAGGTTTATA
>NM_177604
TCAGCTTCAAGTGGAGGAAGGCTTGTCTAAACAACAAATCCGGTTCTCAGTGGGCCCATAGAGCGCAGCAGACTGATGCGTTCCTTTCAAGACGGAAAGT
CGAGTCCCATTGATCTGCCTCCACCCTGCCAAACTCTCTTTACTCTCCTTCCACTCAGCTCAAACCAGCTCCAGCCTTCTACCACGCCTACCCTTTCTTT
GTAGCAGTTCATTGGCTCTCTAAGTAAAGAGGGGGTGGGGTGGGGAGGCGGGGGCAGGAGGTGATTGACCAAGACAGAGAAGCACCTCCTGGCTGATTCC
CCTCCTGAGTCCTCCCTGACTGAACAGCTGGAATGAGGAGTAGGGAGGGA
>NM_144960
CAGGGTATAAGAGGAAGGAAGGTGGGGATCAATGTGCTACCCTGAAGCTGTTGTCACCAGCCCTGGAAAAGGTTCCAAAGAAACAAGTGGCAGCGAGGGC
AAGAGACCAGAACTGACTTTCTGTCACCGGTAAAACTCGAGAGAAGGGACCCTGATATAACTTGCAGAAAGGTGAGTAGCAAGGCTTCCCCTTCGGCCGC
AGTCTTCCAGCTCTAGTTCCCACAGCCATCAACTCCTCACCCTGCCTTCTCAGCCTCCAGATCGAGAGGAAGCCACCGGAAGACCCCCAAACACCAGCAT
CTCCTCAGATAAAAGAAAGGGTCCAAGTTGATCTTGCTCAGGACTAACAT
>NM_011082
GGGAATTCTGCAGATGGTGCTCAAAAAGTGGCATTTCAGGCTCCATGTACTGGGTAGTTATGGGAACAGGGCAATCCCTAGTTACTAGAAAGGTAAGACC
AAACACTAAGGAGACATTCTGTCCCATATCCTGAAACTACAACAATGGAGGATCTACGCATGATGGTGTCTTCCCAAGTACAGGGGAGAACAAAAGGAGC
CAGCCAGGAAAGCAAGGATCTGTGGCAGTCACGTGATCTGGCTGGCTACCTTGACTATGGGACAACGGCCCTTTAAGAGCCAGGTGCGGGTCAAGCCCAG
AAAACAGTTTCAGTTTTGACAATAGTCACCAGTAGTGCCTTCCTGGAAGC
>NM_026976
AGATGAGTTGGTGATGAGCTTTGTTGTCCTGAGGATGGAGAAACAACAAATGCCTCTAGCTCAGAAGTCAGTCGGCACCTATGAATCCTGGGAGGTCCCT
TTGAGAAGAGGGGGCAAGGCCTGGCAGCTGCTCAGGCTGAGAGCTTGGACCTGCTCACTCATTTTTATGCAGTACGTGTTTTCTCAATTCTTGATTTCCG
CTATGGTTCGCTGGTGTTTTCTTTTTTAGACAAAGACTAGCTAGCAAACAAAACAGATTATCATTTCCTCATTTTAAGTCCTTGCCACTCAAAGAGGTCC
AGCATAGCTTTCAAGCACCCAGTTGTAGAAGGCTCCCAGGTGATCGGTGT
>NM_053095
NNNNNNNNNNNNNNNNNNNNNNNNNNNNNNNNNNNNNNNNNNNNNNNNNNNNNNNNNNNNNNNATACTTTAAAAATACAATTTTGTAGATGTAGGAACTG
CAGTTCAGAGAAGCCAGGTTTCATCTCACCTGAGGGACTGATTTCTGCCCCCACCCCCCTGTCTAAGAGCAAAGGGTGACTAGGTGATGAAGTATTTCTC
CAGGGAAGCATGACCAATTTCCCTTCCTCCACATTCCCCTCCTCTGCCCCTCCCTGCCAGACCCCTTATATACAGTTCTCCCAGCCTTGCTTACCCTCAG
TCTTTCACTTTTGAAATCATTTCCACAGCTGAGAAGGAGCTTCCCACCCA
>NM_021380
TCTCCAACATGTTTTGACATTTCTTCTGATATGTCATCTTCTGTTGGTTCACTGCAAGTGTTTGCTGCTCCAGGCCTTCTCTGCTGGCAATGACTGCGGA
ACTGTGAAGGAGACCCAATAAAAGGAGCCATGACCTGTGGTACTACCCAGTACCTAGATCCGGAAGGGACTGGGAGGTTTCTGTCTGAAGCAGCTTTTCT
TAGGAAGTTGTGTGAACACATAGCACTGCTTGCAGCTGGGGAAAGCTGTTCAGTTCCCACCCAGTGGGCAGCTGGTGCTGGCATATTCCTGGTGGCTAGA
TGGGAGACATCGATAGCCCTGATTGATCTCTTTGAATTTTCGCTTCTGGT
>NM_001009940
CCCTAATTCTTAGTTCCCTCCTTGGTGAGACACGGAGAGGAACAAACCTCGCCAGACACATGTGTAGGTGTCACCCGAAACAAGGTAACTGTGCAGAGGT
TTTTAGGACAAGAGCTGCCTCCTGCTGTATCTGAATGGCCCAAGATGACCGGACTCTTTTAGAAGGAGCAAACTGGGGAGGGCGATGCCGCCTACCAACT
TCCCTTGCCAGTGGGGTTTTATCTCCTTGTTTTGCCAGAGAATTAGAAAATCAATCTCTGCAGTCTAGGTGGACAGCTGACTTTCACCTTTGCAGAAGAC
ATGAAGACACAGTGCGCGTCTACCTGGCTCCTGGGCATGACGTTGATTCT
>NM_010548
TACATAGAACAGCTGTCTGCCTCAGGAAATACAACTTTTAGTATTGAGAAGCTAAAAAGAAAAAAAAATTAAAAGAGAGGTAGCCCATACTAAAAATAGC
TGTAATGCAGAAGTTCATTCCGACCAGTTCTTTAGCGCTTACAATGCNNNNNNNNNNNNNNNNNNNNNNNNNNNNNNNNNNNTTAAACTCAAAAATTGCA
TGGTTTAGAAGAGGGAGGAGGAGCCTGAATAACAAAAACCTTTGCCAGGAAGGCCCCACTGAGCCTTCAGTATAAAAGGGGGACCAAGAACAGGAGGTCT
ACATTTAGAGACTTGCTCTTGCACTACCAAAGCCACAAGGCAGCCTTGCA
>NM_008551
GAGCAGCCTGTGACGCGGCCGCCGCCCCCGGGCTGGTACTTCTCGGCGCGGCGATTCCTCCGGCCGGGCCCTGCCGTCCCGCGTTCCCCGGAGCGCACGT
CTCCGGGGGGAGGGAGCAGGGCTGGTGGGCGCCCGCGGCGCACAGCGGGACCCACGGGGCCCCGCGACCAGCCGAGCCTGGAGCCGGGCCGGGGCGGGGC
AGCCGGCTCCAGCCCGGAGCAAACTTNNNNNNNNNNNNNNNNNNNNNNNNNNNNNNNNNNNNNNNNNNNNNNNNNNNNNNNNNNNNNNNNTGCCTCTGCG
CGCGAGTCGCCGGGCACCATGCTGTCGGGCTCTCCGGGCCAGACTCCGCC
>NM_145508
GCGCAGAGCTCTCCAAGCGGTCTGCTGAGCAGGCAGGCTGTGCTGCTGATACTCCCATGTTTGGTTTCACGGCTAGGTGAATACGAAGAAGCGTAGGTTC
CAAGCCAGTTTCCTCTTTTGCAAAAAGAACTGCGAGCACACCACCCAGGAACAGCACGCCCCTCGCTCCGCCTCCTCCCCGCTCCCTCCAAGGCGGCGTT
GCGCAGGCGCGGCAGGGCGTGCGCGGTTGCTAAGCGACGCGGCCGCTCCCGCGTGGTCTCCCTGCGGACCGCGCGAGCCCAGTGCCCAGCCTCGTCTTGT
AGCGAAGCCAGCAGGTGCGGTGCTGGAGGCGACCCACCGGGCCAACCGCC
>NM_010709
CATTCAATGAAACCTGCAAGTTTAATAATATATGAATTCAAAAAATAAAATATGAACTCAGTTCATTTTGTGGACTTGACGCATGTCGAATAGACTGCAA
TCAGGCAGTTTCTTCTCAACGCCGTATCTAAAGCGGATGGAGCAGAAAGAATAGAACTAAGACGTTGTTTGCACAACTGGCGTCCCTAACTACAGACCCG
CAGGCTCCTAGGTACACCCGGTTCCAAGTGGAAGAGCGGGAGCGGAAGTTCCGGAGTCTGTCCCGCCCCTCCCCACCTGGCGCTGCGTCAGTTCCGGGCC
AGCATCAGGGCTAGGGCCGGGTTCCTAGCAGGCTGTTTTTTGGCGCCGAG
>NM_018750
CCAAAGCCCTGCCTTCCCACCTGCTCCCCGCCCCGCCGGTGTTAGGGCGCCCTGGGAGACGCCCAGAGGGGACGGGGCAGAGCTGAAGACAGGCGCAGGA
GCCGGCGCCTACCGAGCTCGCGAAGCCTCTCGGGTGCTCGGACCTTCACCACCGCCTAGTCGCCGAGTCACTCCTAAATCCACGCGGCTCCGACCCGCAG
TCACGCGTGTTGCCCTTCCGGCCTCTCGGTGGNNNNNNNNNNNNNNNNNNNNNNNNGCGGGCTGCGGGCCCTTTAAAAGCGCGCTCGACCGGAGCCGCCC
CTTCTGTTGGCCAGGCTCGGTAGCTGCCGCCGCCTGCGGGCCTTGGCCAT
>NM_019777
ACTTGTTGGACTTCTTTAGTTAACTTTAAGCAGAGCTTTGAATTTCCCTCCAGAGATGCCAGCATAGTACTCAGTGGCCTGTCACAGAGCCCCCAGCCTC
CGTTCTTGGCTTCCTTGTGGCTCAGGCGATGGCCCTATGGCTTCCACTTGACAACTCACAGAATCCTCTTTCCCTTTACTGAAGGGGGAGTGGAGGTGTG
TGTGGCAGCCGTTGAGATGCCTGTCCCTTTANNNNNNNNNNNNNNNNNNNNNNNNNNNNNNNNNNNNNNNNNNNNNNNNNNNNNNNNNNNNNAGTGAATC
AGGAAGTATGATAGTTAAGAGCCTGGGACTGGGTACCCCACTGCTCTCAG
>NM_001081011
CTGAACTTCCCTCCTCCCTTTCCCGGTCCGATTGGTCCCGTCTTCTCTTGAGAGTTTGTGTTTGGCTGTCGCTTCCATTTTATCCCGCCCATCAGCTTTA
CTTTAGGCTTCCACAGGCCGGGGAGGAGCTCACTCTAGGACTGCGCCTAGGCAGCTAGTGTTCGCCACACCTCTAAGTTTCGTCAGCCCCGCCTCTACTC
CTGGCGTCTATGGATCAGTTGTTCCTATTGGCTATAGTCCCCGTCAGTCGCTATTAGGCGGGCGGTGATTGGCAAAGGGGTGGGTTCAGCTTCCCGGCGG
GGTCTTGCGGAGTTGGCGGAGTCTCCTTAGGGAACTGGGGGGCCGAACTG
>NM_175382
CCTTAGTGTATCCACCAATAAGAAACTCGGGGTGTGTCTTCCAAGTTCACAGGGGGGAGGGTTTAAGCCGAGCAGATGCTGGCCAATGATCTTAGGGGCT
GAGCTAATATTAACCAATCAGAGAGCCGATCTGATATCGGCACCGTTACTGGGGCGTGGCCTCTGAGCTCACGTCAGGAGAAGGCCCTTGGCCTTCCAAT
GTGGGTCTGGGGCAAATTCTAGTCCTCCCAATCCCTGCTCGGCGCAGGCAATTCAAACTGACAGCGGGTTAGAAAAAGCAGAGAAAGCGGAAGAAAGAGC
AAAACCCGGCGTGTTCGCTGACTGACTGCAGCGCGAACTGAGCCTATTCC
>NM_011924
GCACTGTTGTGTTTGGGAAGNNNNNNNNNNNNNNNNNNNNNNNNNNNNNNNNNNNNNNNNNNNNNNNNNNNNNNNNNNNNNNNNNNNNNNAACTCACCTG
TCTAACGAGAGTTGAGGGATCAGGATGGCAGTGTAGGTGAGTTTGGTGCTCAGTGGATCCTGGCTGCCAGAAAGAGCTAGCTTCTCGCTTCTCCTACATT
TCCCTGATCCTCCTCCTCTACAGTCCCACCCAGCTCCTCAGCCCCTCCCCTCAGTACCCCCTGTCTGAAGAGAGCCACTGAGTCTCACTCCACCCTCCTC
TGCAGGAGCCAACCGACAAGCGGCAGCCTCTGGACTAGGAATCCAAGAGC
>NM_145509
GCTCCACAACTGTTTGGGAAACAAACAAAGGGCTCCTTTCCTGAGACTCCCATGGACAGAGGCAGATGTCCCTACAAGCTCATAAATTGGACGTGTCACC
TCTCAAGCCCTGTGTCCAAAAGTTCCCCAACTCAAACCTGCCGTCCCTCATCCCCTGGGATCAGAATCCTGATGAACTGAATATGCCTGGTGCCCTGAAT
GCACACAGCTCTGAAGCCTCGCTGGCTTTCCCTGTGCACTCCGCCTCCTCCACCCACACAGCTGAGGTCACGCTGGCCCAGCCTCTTTTGCAACTTTCCC
AAGTCTGTGCACAGAAAGAGAGGAGGAAAACTCAGAGGGAAGTGGCCTCT
>NM_177243
CCTCTGCCGACTGCCTTGGGGGAGTCTGTAGGGTAGTGGCCCCGCTGAATGTGACCTATTGTCTTCAGGTGGATTTAGGAAGTGCCAAGCTCCCATCAAA
CAGCCCTGCTCCCCAGGTAAAACAAAAAAAGGGCTGTTCATTTGGGACCTTTCCCCCCCTTATCTCCTTTTCCTATCTCCTTAGGCTTAGCTCTGGTGTA
GTGTTCAAAACCACTTCCCCTCCGAGCCAATCAGAAGCCGGGGCTCACTGGCGGCCCTGAGGTGAAGTTATTTATAAACGCCTCCCTGGATTATTTGAGC
AGAGCCCTTTCACACACCTCAGGAACACCTCTCTGCTGCCCGCTGCCCAG
>NM_178079
GGAGCAAACTCGTCGGGGCTGGTTTGTCAAAGCACTACCTATCAACAGACACACTGTTGCAGTTTATGATGAAATTAAAGCTATANNNNNNNNNNNNNNN
NNNNNNNNNNNNNNNNNNNNNNNNNCTTTGCTCTCATGTAGTAAATGCCAGAACAAGAGCAGGCTAGTCCTGACCCTTGTCTAGAGGGCAGCAACTCAAG
GGCGGGTCGCTCGATTGATTGGTTGGTTGCTGTCCAGGTCAATCAATGATTGGTCAGCAGCGAGTCATGCTTTAGGCTATTAGGTCCAAACTCTAGCCCG
ACTGGTGGCTTTTGGGGAGAGACATGGCTGAGCTACTTGCTAGCTTGCCC
>NM_173865
TAGAGATAGTCAAGATTCAGGAGTACATGCGTAGCAGAACGCTCGCCTTGAGAGGCCGTGGGAACTCAGGAGCGCAGCACCCGCCCGCGCTTGAGCACCG
CGAGCCCACAACACCCTCCAATTCTGAGTTCCCGTCACTCTGCTGCGTTTTCCCCCTCACCCCGCCCCCAGCTCAAGAAACGCCGGGGAAATGGGCGGGG
CCTGGGCGGGGCCCGCCCCTTTTCCTGCTCTGATTGGCTGATGCAGTTGTCCATCCTGACTCTATTCTTGATGGAGGGGGGTTACCACCCGCTCTGCCCC
AGATCACGTTTGCCACCCACAGCCAAACACTCTTGTCCAAGTCCGCGGGC
>NM_144875
NNNNNNNNNNNNNNNNNNNNNNNNNNNNNNNNNNNNNNNNNNNNNNNNNNNNNNNNNNNNNGAATTGTTTTTAAATAGATTTCTAAATTCTTTAAAGTTT
GAAAACCTTAAAACTTTTATGTAAATTTGCTCAAGATAGCTAGGAAACTACATTTCCCAAGAGTGTACGTGGCAAGTCGCCACACTGGTCTGGTCGCTTT
ACCAAGAGGCACACTGGGAAATGTAGTTCTCCGAGCAGTGGGGCTCACAACGTTTTTGACGGAAGACTGGGAAGTGCGCCGCCAGTGGCAGGACGGGGAC
CGGACAAGGACTCTGCACAACCTCAATTTTGTGTGTGCGGTCCGAGAAAG
>NM_175294
ATTAAATCCATTACAGAACCACCTAGTCCACAGAGAACTCTATATAAATCAGGTTATTTGGCAGGGGGTCCAAGATATAACCCAAGCCGAATCTGCAGCT
CTGGCGTGGAAGACAGGGGGCGGGCAATCGGCGACCATTTTTGTTTTGCGGCCGTGCGCTCTCAGCGCATCTTGACTAACAGGACCCCATGGAGGAGGCG
GGGCCTATCCGGGAGTGGGGCGGGGCTGGGAGGCGTGATGATTCAAATGGACTAATGACTAGGGCGCATCTGACAGGAGTCACCAATGAGCGGGCGTGCT
GGGGCGGAGCGCACAAACCCTACGGGGTTTGGTTGCACCGCGGCTTTGGC
>NM_001177628
GGACAGCAGGATGTCCAGAATGGCACGCGCGGGCAATGGTCGAGGAGCAGAGGGGAGGTACCCCGTGGAGCTGGGTAGTTTTTACCTAAATGTTTTGGTG
GCAAGCGGCAGAGGGGGCGGTGCACGGCCCTAGGTAATGACAGGGCAGTCTAGGAGCCACGCGGGGGCTGCCCGTCCGGTCGCGACCAGAAAGGAGACTG
CTTTTCCACCTCCCGCTTTCTTCCCTTGGGGANNNNNNNNNNNNNNNNNNNNNNNNNNNNNNNNNNNNNNNNNNNNNNNNNNNNNNNNNNNNNNNNNNNN
TGGCAGCCCCAGCGCGCATGCTCTCTCCCCCCACTGAGTAACCTGGAGAT
>NM_145977
NNNNNNNNNNNNNNTGCCGCTTAAAGTCGGTGGTATTGAGTTCCATCCGTGAAATGGGTAGGCAGTTGTACCCTTATCACCCAGTGGCTGGCAGAGTAAC
CAATTGGAAGGGGGCCTGGTATGCATATAGCAGTCACCAGGCTAGCTACAGTTATAAATCGTAGATGTGGAAACTAAGGGTCAGTAGGTCAAGTTACAAA
CAGACTCAAACTGGCATCCGACCCAGGTCCATCCAGCTGACCCCTAAAAGCTAGATCACTGTGGAACCTGCCAGGGTTCAGGATGGCCAGATTGAGTTTT
CCAGCCCCAGGGGTAGAAGAGGGGTCCTGGTAGAAGACTAGTGCCTGTCC
>NM_007923
TCAAGTGGTGGTGGTAGCTCGCAATGTAAACCAGTGGGCGTCGTCCTCACACGTCAGCTCCGCCGCCACAGCCCTGGGCCCAGATTGCTACCCCGAGAGC
CCTAAGCAGGACTTTGGGCCTGCGAGGAAGTACGAATGTCCGGCAGAGCAGGAGTCCCCGGAGCGAGTGCACGGGACGGACTAACAGGGTACGTACGGGA
GCCCCGGGCCAGAAACAAAACACTGGCTTTGGGGCCCGGCCCCTCCCCCGGAAGTGACGCTCGCGCTGCTTCGGCGTCGAGGAAGGGCCCCGGCAGTGCC
GGGGGGGGGGGGTTTGAGAGTGGCGGAGGCCGCGGAACGACGGGAGACGG
>NM_172510
TTGTTTTTCCAAATGACAGTGTACCGGACCCCTTGAGGTTCCAAATGAAAGCCACAAGAAAGTCATGTACAGATAGGACTGCTTTTAGAGAGTAGGGCAT
GGGAGGTAGAGAGCCGCGCTGGCAGACCCTCGAAGTCCAACGGCAGCACCCCAAGACCAAGTGATGTGGATTCAGATCGCCAGGCTGAAAGGCTGCGCGG
TGTAGGGCGCGAGGAGCCTTTAGCACTAGCTGGCGGGTCGCGCTCCCGGGTGAATTAACCAACGTGGGGCCCCCAGGAACGTGAAGCGAGGCGGGGCGGT
CCCGGCGGCGGGACACGTGCGTCCGCGACGCCCCGGACCTCCAGGCGTCC
>NM_008795
GCTAGGCGCTGCCCCCACTACCCTCCCCCCACCCCCCGAAATTGGCACTCAGCAGGTTGGGTAGAGACAGAGACCTGTCCGGTGTGGTCCAGGCTAAAGG
GCCTCACCCTGTACTTAGTTTAGGGCCAGCTTATGAGGGGAACAGGAAGAAGCACAGGCCTTAGTTCCCAGAGTGGGAGAAAGGGGTGGCCCTGGGACAG
AGGGAGAGCAAGGGATTGGCAGTGACTGTGGGCAGGGCCGGTCCGGACAAAGGCGGAGTCAACTTGTACACGTGAAAAACTCTGGCTGGGGCCCGGCTTT
TGCCTTCCTCCTCCTCTTACCCACCTTCCTGCACCCCTCCCTTCTCCCTT
>NM_001033250
CCCTGAAGTTCAGCGCGTCGGTTGTCATTTCATCCCTTAATGCATATTTATGCCATGCCGAAATAGGCTTCATAATTAACTCCTGGAGTCATCCGCAGAG
GTTAAAGGGACCCCGAAGATTTGTGCATTGATTGGGTACCCAGGCANNNNNNNNNNNNNNNNNNNNNNNNNNNNNNNNNNNNNNNNACGCGCGCGCGCCC
CGTGCGAACCCATTGAGAAGAATAATTATTTTTCTCCGCTGGAAGCTACAGCCGAGAATCAGACCNNNNNNNNNNNNNNNNNNNNNNNNNNNNNNNNNNN
NNNNNNNNNNNNNNNNNNNNNNNNNNNNNNNNNAGCCGGCTCAGCATCCG
>NR_029777
AGAGGAGAGGGCAGTTAGGGACCTGGGAGGGGGCTGGATGCTAATTAGAGGAATCAGAGGAGGTCCTTTATGGCCAGGAAGCCGCACCTCCCTGTACCCA
CCACGAGGGCCATTGTGTGAGGCCTTTGAAGGACTGGACTGGAAACTCATTACTGCTGTAGCTTTAGTGTTCTTGGGGCCCACCAGGTGGTGGGAGACGG
TGAGAGAATGCGTTCCGTGGGGGGAGGCCAGGTCGGGAGGAGGGAGGTGTGAGATTCCCCAGTTTCCTGCTTTTTTAAGATTGCTGCCACTGGACCCCTC
CGCTCTGCTGTGGCCTATGGCTTTTCATTCCTATGTGATTGCTGCTCCGA
>NM_144810
TGGACGTCTCCACTTAGGAGGGAAAGAAGATTCTGTGTGAATTACATGCACACGAGTGAGAATTGTTAGATCGGCAGATCCCTGCCACATCTGTGCCTCC
TAACTGGCTTCTGAGGTTAGACCATGTGAGCATACCTCCCCCCAAACAAAGCCAGCCTGTCACGAACTGGGTCTGTGTACTGTAGACAAACCGGGTAATT
GGCCTCTCCGCCTCCTCACCCAAAACAAACACTCGCAAACGCCCGCCCCCACGCTGGCAGGATCTGCCTGTCATCTGGGCACCCGGCTCCTGCTCCGGCT
GTCTCCGACCCTGTAGACACTGCAGGCCCTGCCCTCGCTCGCCCTGGTCG
>NM_001195025
ACAATAGCACAAGGTTGGCGTCATTCAGAGACTAAAGCAATTCAGAGAGCCTTCAATCCTAAAGACTGGCACTTCGGTATTAATTCGGCTCTGCCTCCAT
TCTCGCATTCCTGGGCCTCGGGTCCAAGTGGGCGGGGCCCCATTCACACCTTTCCGCGCCTAGCCAAGGGGAGGAACGGGGCAGGAGAGGGTGAACCAAT
GCGAGAGGTTTTGGTCACGAGCCGCCGGCAAGTCGGCCAATGGGACGCAGGGGCGTGGTCAGGACATTCCCCCTCGAAACGTTTTATAGCAATTCGGAAC
GCGGGGCTTTCTAGCGTGCTCGGGTGCGGCTGTGACCTCTGAGCCCGCGG
>NM_172516
TTAAAATCTTTCTTTCTCCTAGATTTGAGGTACCCCATTTCTGCCGGGGTTCATACTCTGCGGGTTCTGCCTTTCCTTAGGAATTCGTGTACAGTGCAAG
AACACCTTTTAAACGAGAAGAGTGTAAGCACAGGGATCAGTAGGGTCCACCCGCTAGCTTGCTTCCCTGTGGGCGTTGTGGCATTCCACCCAGCCCAGAC
TACAAGTCCCAGGAGCCCGCGCAGCGACGGTGCCTCTGTGAGCTCGTCCCTGGCTCCGCTGGGGAGCGGAGTAAGGTTCTGGCCGGAGCCAGGCGCTCTG
GCTGCTCAGCCGCGGCAGTGACGGAGGCTGGAGGCCGCGCGGAGCGCCGG
>NM_172517
CCGGAACCTTTCTTGCGGAGTCTCAGGCAGCCGCCGGGACAACCCAAGGAACACACGGCATTGTGAGTATTAGTGGGTTAGTGATATGCCTGAAATTTCT
TGCTCACTTACGTGGTCCCGGAGAGAAAAGCTTTACATTCTTGTACTTTTTGGAGTTCCGACTGACTATGACATTTTTTTCTCCCTCGATAATATTATAG
TTGTTTGATTACAAGAGCGTTTAATATTTTTTTTAATTAGGGAGAAATGTGGACAGCTACGTAAAACGAACAAGGAAGGCGGGGGAGGAAAGCGGAAGCC
GCGGGGCCTTCTAAGTCCGAAAGTCTCCGGAGCTTGCGCCAGGCTCTTCG
>NM_029025
ATAGTAGTGCACCTAGAGGTTCTAGCCTTCCAAGGATCTTTGTTAGTCTAAATGTAGTTAATATTCTTCCTTGTTAATCCTGTTCTCTGATGAAGTAATT
TTAACATCAATACAGAATAGTTGTTATCTCATAAAGAATAAGATATCTCAGAGACTCAAGTAGTATGGTTTCAAAGATTACCAAATCTGTCTGCTTGCTA
CTCTGTTCTGTCGCTAAGAACCCATCTTTAGCATCATAGCTGCTTCATAGCAACCTTCATTGATGCGAACAATGAGCTCTTCTGTGCTGCGGGGGTAAAT
AGAGCAGACCAGAGTCAGGCAGCACCAGTCCGCCTCACACTAGGCAGGTC
>NM_177129
TGGATCCCATTCTCTAACAAGGGACTAGGTAAGGAGAGAAGCGAGACGCCGGGTGCCCTTGTGTCTCCAGAATTTCAGAAGCAAGAGACACTTTTTTGTG
CCTTCTCAGAGCGCCCCTCTGCAGCTTTGGGCTGGGCACGGAGCTGGCCAAGCTTGATGGAAGACGGCAGCGCTCTGGCTCACTCCCTGGTCCTTAAATG
ACAGCAAATGAGGTAAAGCCAGGAGGGTGGGGACGGCGGGGTGGGAGGGGGCAGAGGAAGCCATCTCCGGCCGAGCGTTGGCTGAGGAGCCGAGCCAGCC
AGTGAGCGGAGCCTGCGAGAGGGAGGAGCGCATCCTGATGCAGAGATGCT
>NM_001160316
NNNNNNNNNNNNNNNNNNNNNNNNNNNNNNNNNNNNNNNNNNNNNNNNNNNNNNNNNNNNNNNNNNNNNNNNNNNNNNNNNNNNNNNNNNNNNNNNNNNN
NNNNNNNNNNNNNNNNNNNNNNNNNNNNNNNNNNNNNNNNNATGCCACGGACTGTTGGGTTCCAAGGTCAGCAACTCTGGTCTAGGGGATCCCCTGCTCT
GTGGTCAAGAGACCCATTGAGTCTTTTGAGAGCCTGGGGGTGAATAGAGCAGAATGTCAGATCAAGAGAAACTAACTTGCTGTTATTTTTCTTTCTCCAG
CTGAGCACTGTCTGGAAAGCCCACATAGAGCGGCACAAGGCATCGGGAGC
>NM_001160318
CCCGCTGTCCCCACCTTAGGGAGCCTGGTCCAGGCTGGTACCTCTCCCCATCTATCCCCTCAGTCTGAAGAGCACAGCCTGGCTTGTGTCACAGGCAACA
CAGTTCCTCCATTATGCATGGAGGGGGGCGGGGGACACTGCGGTGAGTGAGTGAGCCAGGCTGAGGGAGGGGACGAGCCATTATTAATAAACAAGTTATT
GTGTGGTGTTCCATTTACAGAACTCTCACAGGACGTGGTGGGCTTGAGATAATAAAGCCCTGTTTATGTGACACAGGGCTGGAAGTGACAAGTGGGAGCT
GGCGGGGAGCAGGGGCACTCGGGAATGACTTCGGTTCCTCCTCTGGTAGG
>NR_045892
CGGGTTTGGGTTTGCAAGAGGAGAACACTGGGAACCGAGAAGGTATTCATCTCACACTCTCATTTTCTACAAGTGCGTGGGGATTCGTTATCTAAGTAAC
ATTTTCAATAATAAAACCAATAATAAAAGAGCCACAGTCCTAGCAAGCAGAGTGTCTTCTCATCACTGAGGGGGTCACTGACCTTCTGGTCTGTCCCCAA
ATGCCAGCATCTGGAGACCCCAGATGATGCCAAACAATTGAGAANNNNNNNNNNNNNNNNNNNNNNNNNNNNNNNNNNNNNNNNNNGGCTTAGGAGTCCC
AGGTCCAGCTTTTCTTAGTGTCATCTAAAAGCTTTCTCTTTCTATTCCAA
>NM_001160317
AATTCCTGCCCCTAAGAACTCATAAAGGGGTTATTTGCAGGACAGACCGCAACAGTTCTGGCTCCAGGTCCTACGACAACACGGAGTGCCACTCTTCTGA
AGGAGTATCCAAGATCAAGGGAGAAAACAGGGTTCCCAGACTCTGGTTCTGCAACTTGATCCTTAGCGCGTGGGGCGGACTGTGGCACCTGAGCATCCGT
CGGAGCTGCTGGGTCCTGGTCCCAGCTTCTCGTACGCAGGGAGGGGTTNNNNNNNNNNNNNNNNNNNNNNNNNNNNNNNNNNNNNNNNNNNNNNNNNNNN
ACGGGCTAGTCTCTGCCCTAATGCGGCGGCTGGCAGCGAGAGGTGCTGCA
>NM_010732
TTGCAAGAGAGTGGGAGGGAGCATCAGCAATGCCACTTATTTCTCCCCTGACCCCCAAGCGCTATGCCCTTCTCCCTCTCTTCCATAAGCCTTGGGTCTT
GATGCAGAAGGACCGCTCAAACTACAGCATCGGGCCCCACCCAACTCCTTCCTCTGGGATGTGTGCAAGTGAGGCAGAAGGGGCTTCTGGCCACTCAGGA
GTTAAAATGGCAGCGGGACTGGAGGGGGTTGGCGTGGCAAGCAGACAGGGAGGAGGCGACCGGAGTGGGCTAGGGAGGTTGGGAGCGCGGCGGAGCAGCT
AGTGAGGAGGACGAGCGCGAGCAGCCAGGAGGGAGGANNNNNNNNNNNNN
>NM_001302804
NNNNNNNNNNNNNNNNNNNNNNNNNNNNNNNNNNNNNCTCTATTTTCTTTCAAAACCTCTTTATGCANNNNNNNNNNNNNNNNNNNNNNNNNNNNNNNNN
NNNNNNNNNNNNNNNNNNNNNNNNNNNNNNNNNNNNNNNNNNNNNNNNNNNNNNNNNNNNNNNNNNNNNNNNNNNNNNNNNNNNNNNTAGAAAACTATCT
CTGTCTGACCTCGGAGGTCCGGAGGCTCTCTTCCCGGACTAGTGTGTACTCAATGGTAGATTCTTCAGCCTTTCTAGCTCTCTAGTCCTCCAGGGTCCGC
TCTATGGTTCCCCCGGCCTCCCCGGAAGCTCTTGCGAACGCTGGGTTTGA
>NM_001302801
NNNNNNNNNNNNNNNNNNNNNNNNNNNNNNNNNNNNNCTCTATTTTCTTTCAAAACCTCTTTATGCANNNNNNNNNNNNNNNNNNNNNNNNNNNNNNNNN
NNNNNNNNNNNNNNNNNNNNNNNNNNNNNNNNNNNNNNNNNNNNNNNNNNNNNNNNNNNNNNNNNNNNNNNNNNNNNNNNNNNNNNNTAGAAAACTATCT
CTGTCTGACCTCGGAGGTCCGGAGGCTCTCTTCCCGGACTAGTGTGTACTCAATGGTAGATTCTTCAGCCTTTCTAGCTCTCTAGTCCTCCAGGGTCCGC
TCTATGGTTCCCCCGGCCTCCCCGGAAGCTCTTGCGAACGCTGGGTTTGA
>NM_001302803
NNNNNNNNNNNNNNNNNNNNNNNNNNNNNNNNNNNNNCTCTATTTTCTTTCAAAACCTCTTTATGCANNNNNNNNNNNNNNNNNNNNNNNNNNNNNNNNN
NNNNNNNNNNNNNNNNNNNNNNNNNNNNNNNNNNNNNNNNNNNNNNNNNNNNNNNNNNNNNNNNNNNNNNNNNNNNNNNNNNNNNNNTAGAAAACTATCT
CTGTCTGACCTCGGAGGTCCGGAGGCTCTCTTCCCGGACTAGTGTGTACTCAATGGTAGATTCTTCAGCCTTTCTAGCTCTCTAGTCCTCCAGGGTCCGC
TCTATGGTTCCCCCGGCCTCCCCGGAAGCTCTTGCGAACGCTGGGTTTGA
>NM_008575
NNNNNNNNNNNNNNNNNNNNNNNNNNNNNNNNNNNNNCTCTATTTTCTTTCAAAACCTCTTTATGCANNNNNNNNNNNNNNNNNNNNNNNNNNNNNNNNN
NNNNNNNNNNNNNNNNNNNNNNNNNNNNNNNNNNNNNNNNNNNNNNNNNNNNNNNNNNNNNNNNNNNNNNNNNNNNNNNNNNNNNNNTAGAAAACTATCT
CTGTCTGACCTCGGAGGTCCGGAGGCTCTCTTCCCGGACTAGTGTGTACTCAATGGTAGATTCTTCAGCCTTTCTAGCTCTCTAGTCCTCCAGGGTCCGC
TCTATGGTTCCCCCGGCCTCCCCGGAAGCTCTTGCGAACGCTGGGTTTGA
>NR_126506
NNNNNNNNNNNNNNNNNNNNNNNNNNNNNNNNNNNNNCTCTATTTTCTTTCAAAACCTCTTTATGCANNNNNNNNNNNNNNNNNNNNNNNNNNNNNNNNN
NNNNNNNNNNNNNNNNNNNNNNNNNNNNNNNNNNNNNNNNNNNNNNNNNNNNNNNNNNNNNNNNNNNNNNNNNNNNNNNNNNNNNNNTAGAAAACTATCT
CTGTCTGACCTCGGAGGTCCGGAGGCTCTCTTCCCGGACTAGTGTGTACTCAATGGTAGATTCTTCAGCCTTTCTAGCTCTCTAGTCCTCCAGGGTCCGC
TCTATGGTTCCCCCGGCCTCCCCGGAAGCTCTTGCGAACGCTGGGTTTGA
>NM_001302802
NNNNNNNNNNNNNNNNNNNNNNNNNNNNNNNNNNNNACTTAAGGAAAAAGCCTTAAAAATCATAATCTGTAGTAACAATTCNNNNNNNNNNNNNNNNNNN
NNNNNNNNNNNNNNNNNNNNNNNNNNNNNNNNNNNNNNNNNNNNNNNNNNNNNNNNNNNNNNNNNNNNNNNNNNNNNNNNNNNNNNNNNNNNNNNNNNNN
NNNNNNNNNNNNNNNNNNNNNNNNNNNNNNNNNNNNNNNNNNNNNNNNNNNNNNNNNNNNNNNNNNNNNNNNNNNNNNNNNNNNNNNNNNNNNNNNNNNN
NNNNNNNNNNNNNNNNNNNNNNNNNNNNNNNNNNNNNNNNNNNNNNNNNN
>NM_001099276
TCTTTAGAGCATCCCTATCATGCATAATTATGAGAGGAAATTTTCGAACGGATAACTGAACGCCCAGCCCGTGTCGCTTCCAATAAGGTGATCTGGCTTG
TTTCACCTGACCCAGAGCAAGGGGTTCCAGCCTGGAAAACGACGACAATCTGCCAGCGGGAAGTGGGATTGCTGGCCCCCGGGGTCTGCTCAGGACGCCG
CACACGGTGCNNNNNNNNNNNNNNNNNNNNNNNNNNNNNNNNNNNNNNNNNNNNNNNNNNNNNNNCCCGTGTTCCCGCCGCCCCGCCCTCTGGCTCCCGC
GACTAGGCGATTCGGCGTTGCGGCTGTTGCCGGCGGCCTGGGCCGCGGTC
>NM_133819
CCTACATCGTTTCACTCCAGTCTTCCTACGCCCTTAATAGGAGAAGACCGATACACGTGTCAGATAAGCGGATAATTTGCCTAGCAATCGGATCCATAAA
AAAGGGCTCGGGAGAATTCTCGGGTTCTCTTGAAACCCACTCACCTCCCCAGCCATTCCCTTTGACCTAGAGGGTGGGGCGCGGAGTCTCCTAGGAGACC
AGAATGAACTGACTGCGCAAGCGTACATCCTAGGTCCGGCTGATGCAACTCGCCGCGTGCGAGCCCCGCTCTACCCCGAGTAAGGAAGCCGACAGGGACC
ACAGACGCGGCCAATCAGAGGCCACGCACGAGGGTGAGGCAAGTCCGCCT
>NM_182930
GCCAGAGTTAAGCGCCTCAGGTTGTAGGCGTGCTCCAATTAGGTGAGGAGGCCTGGGTGGGACTCCCGGCCCTCACTCTCCTCCGGGGAGGCAGCAGCAT
TGTGAAGGTAGATGGCAGCCAGCTAAGAGTTGTCACTTGCTCAGGGTTAGTCAAAGGGGACAGACAGGACAGTCCAGCAGCTGGATTGTGACAGCCCAGC
ACTGAAGGGGTTAAGGCCAGTCAGCATGTGTGGCTGTTAATGATTGCTTTCCACGGGGACCTGCTGGGTATTAAAGGGAAACCTTTCCCTATTCCTGAGT
GTGAAAGGAGTTAGAGGCAGCAGAGACTAGGGAGCGCACTGAGCTGGTGA
>NR_037984
CGGGGCTCTCGGCACTGAAGAAGTAGGTGCGGACTCCAGCGTGCTCTGCCTGTGGGGAGAGGCAGTGCGTAGAACTGGCCCCAGCCTCATCTACCCAGTG
AACAGTCACCTGCAGGGAAAGGACACCCACAGGAGGGGCAGTCAGTCAGGCCGCTCTCAGCACTCAGCTTCTCCCCAGAGGAGCTAAGGAGCTAGGAAGG
AGGGTGGAGTGCAGCTGTCTCCCATATACCTGACATGAGAGGTCTCTGAATACTACCTAAAAGCCCTATCACCAGGAAAGCAAGCTTACCTCCCCCCACC
TGAAGTGGCTGTAAGCAAGAGGGACAATTACCACACCCTATCTCCCCTTC
>NM_026680
NNNNNNNNNNNNNNNNNNNNNNNNNNNNNNNNNNNNNNNNNNNNNNNNNNNNNATAAAATCCGAAGGGCCGGGGCGCCATTCCACCTCTCCGAGAAAACC
AGCTGTGCCCAGACCCTTGCCTTTCCATTCCCACGTTGTTCAGAGGAGGTGGGCCAGCAAGAACTTTGTGAATGTTAGTTTCAGAACAGGTCTGTACCTT
TAAGTAGCCATTTGTGTGGGGAATGTGGGAGGGTGAGAGTTAATGATTTACCTGCGGCTCTGTCCCTGTTGCCAAGGGTCAGCCACCCTGGAACATGCTC
AGGCTCGGTCCTCTGGGCTCTCCACTAGCCAGCTGACCAGGAAGGCCCCC
>NM_178260
NAGCCCATGCATGGCACTTTATTCTCCTTCAGCATCCCTCCCCTGCAAACCTACCACCCAGACCCCTACCGTCATCCAGCCTAAGTTTCTCACCCCTTCC
CACCAAATCACACCCTTCCCATTTTCCCTCCCTCCCACCATCCCTCAGTCCTGTTTCCTGGGGCCTGGCTTCTGTACATCCTTCTGGCCATCTCTGATCA
CTGGGCTTTCTCCTCTCCCCCAGGCTCTCTCTCTTTGACCTAGGCTCTGGTGAAGTACGAACTCTGACCTGGTCTTCATTGCCTCTCTCTGTCCTCAGTC
CCTGGAAGGAGACTGTAGACCTGCCCCTTCCTCCCAGAATGATCTCAATG
>NM_031193
NNNNNNNNNNNNNNNNNNNNNNNNNNNNNNNNNNNNNNNNNNNNNNNNNNNNNNNNNNNNNNNNNNNNNNNNNNNNNNNNNNNNNNNNNNNNNNNNNNNN
NNNNNNNNNNNNNNNNNNNNNNNNNNNNNNNNNNNNNNNNNNNNNNNNNNNNNNNNNNNNNNNNNNNNNNNNNNNNNNNNNNNNNNNNNNNNNNNNNNNN
NNNNNNNNNNNNNNNNNNNNNNNNNNNNNNNNNNNNNNNNNNNNNNNNNNNNNNNNNNNNNNNNNNNNNNNNNNNNNNNNNNNNNNNNNNNNNNNNNNNN
NNNNNNNNNNNNNNNNNNNNNNNNNNNNNNNNNGGCCCTGGGGTAATAAA
>NM_175443
GAGGTTGGGACAAAGACAAGCTCTTCCCTCCTTAGCCCCAGCCCCTTACCCTAGACTACCCGGAAAAGAGCTCTTTAGCTGTGGGCTCCAGTGGGAAACT
GGTCAACCAGTACTAGGATACTGGAGCAGGGATCTGGGGCGGGGCCTGGGGAGGCTCCGCCCTTTGCGTCATTAAGGCGGGGCATCCCCCACCCAGAGCT
CCAGGTAGCGGTGGAGCCAGCAACGGGAGATGGCGGGCTGCACTCGCCCGGAGGCGGGGGCGGGGCGGGCAAGGGGCGTTACTGCGACCCATGATGTCAC
TGTCGCGGCGGACCTTGGCGATTCCCGGCCAGCTGTGTTGCTCGGTTGCA
>NM_011439
NNNNNNNNNNNNNNNNNNNNNNNNNNNNNNNNNNNNNNNNNNNNNNNNNNNNNNNNNNNNTTTCTCCTCGGAGGCTGTCGGAGTGGCTTTCGCAGAAGCG
AGCGGCGAGCGCCCTGCTCCAGTCCCGCCTGGGAACTGAAGTGTACGAGCGCGGCTCCTGGAAGCCGAGCTCCGGAGCGGCCGGCGGAGGTCGAAGGCCG
AGGCGGCGCGCTCAGCTTCGGAGGCCCTGGCTTTGGACCCAGCGGGCTCGGAGCTGCGCGGAGGAGCAGAGCGCACTGCCCGCCGGCCTGGCGGGCGCAG
CGGCCGCGAGTCCGGGAGCCGGACTGCGGAAGGGAACACGGCGGCGGCCA
>NM_009227
ATGACCATCTAGACTAGCTCTGGGGCCCAAAACAAATAAGGGGAGTCTGCAGATGGTTCTGGACAAGATGCCGCCTCTAAATTCCAGAGCAGCTCTCAGA
AGAGCACCTAGGCAGAGGCAAGCCTCTCAGCCTACCTCCAGGTGGCGCTGTAGGACCGACCTCGACTTCAAAGAGCGGTTGAGTCGGAAGGCCGCCGGCG
GAGTCTATCAGCATAGAGAAAAAGCGGCTCCTGGCCTAGAGAGGCGTTCCCCAGGACCGGCCCGCGTCGCCGACGACCACTGCACTTCCGTTTCCGGGTC
TTGCTTCCGGAAGTCGCTTTCCGAGGCGGCCTTCCTACTCGTGTGGTCTT
>NM_001166552
AAGAGGGCGAGGGGAGTGGCAGCGGCCTCCCCTCGCCCGACTTTCGGCCTAGCCCGGGAAGTCTGAACCGGGCCCATCAGCACGGCAGCTACCCGGACTC
CCGCCGGCGGCCCCGGCCTGCTGGGCTCCTAGGCAGACTTCAGCTCACTTTCCCACCCTCCCTGCCCCCACCCGCTCCGCCCCACCCCCACGGCGCCTGC
TCCCTTACTTACCAACCTCTTCCCCCTCCCCCCACATCCGGTGTTCCCGAACCGGGATTCCCGGGTAGCCCCGGAAAAGCGACTGTTTCGGACCCCCGGA
GGGGGAACTGACACTAGGTTGCTCTCTTCCGGGAATCAGTTTCTTTAGTT
>NM_144530
TCAGGTTTGGAAGGCTCATTATACACACTCTGGTTAACATAAATTGAATGTTTGGTATCTGGTAGACAGGTTTCTTGCTTCTCTCCTTGATTTTACAACA
AAACAAAACTTTCGTGAAGAATAATTTTCTGATAGGCATCCGGGTCCACAGAAAGAAATTCCGGTCCCCGTGCCTCCGTGACACGTGACCCTATGACCCA
AGAAGCCATTTTAAGGCTGGCCTCATAGAGGAAACTACAACTCCCAGAATGCCTGCGCTTTGCGTCGTGCTGGCACTTTCACTGGCCCAGCCTTAAAGGC
GAGCCTGTAGCCGGGCGCCATCTTTGACGCTGGCAGTCCTGGGTTTCTGC
>NM_172842
GAACCTTCGAATTTTGACCCTAGAGGTTTTTAACACTCAGAAAAACAGGGTGAATAGTCATGTCTCTGACTCTTCAACCACATGGGCCCCAGATGCCAGA
GTGCCTGTGGGGAACAGGAGGGCTGAAGGTGGGTTTCCTGCTGTCTGGGTTGAGCGGAGCATTTCCTGTGCCCTGGCCTTATTAGCACACCGGTGGAGGG
TGCTTCCTGTCAGCGACTTTCCATTCTGCCAGAGTGGTTTGCTGTTTTCACACTGCCCTGGGGGTTGGAGGAAGAAGATTTTCTCACGAAAACGCTGGGC
CTCTTGACAGTCGCCTCCCTACTCCCCCACAGGCCCCTCATGTTTCCATC
>NR_105868
NNNNNNNNNNNNNNCTGACAGTAGGAGTGTTAGTCCCTAGCTGGTAAGGCTGAAGTGGTTTCCTTGAACTCAGATGTCTGAAGTGGTATCCTTGAACTCA
GATGTCAAAGCCATCTCATGCTTTCCCAGCTACCTAGCAACTGTGTAAGGCACAAGACCAAGGCTACCTTTCTCGGTTCAGAGTGAACTCAGCGAATCAA
TTGCCTGTGGGTGGTTACTGTCGACCCAGCAGCAAAAAGACAAAGGAAGGTGAGAGAGTAGAGGCAGAATAGTAGAGACAGGGGAGAAGACCCAAGGTGT
CCCTTTTGGGAAAAGCAGTACTTACCACATGTCTTCAGGTGGCACGCGTG
>NM_054076
ACAGTGCTCTAGGGATAGGGCTGAGTGGGGTGCCCCAGTTCAAGCTCTTTTTTTCTTTGGATTCCATCTATGAAGTCCAGTGTCGTTATTTCTGANNNNN
NNNNNNNNNNNNNNNNNNNNNNNNNNNNNNNNNNNNNNNNACAGCAAGCTCCATCCATCCAAGAAACCTCAGCTTGGATGAGTCTTCTGGAATCTAACTG
ACCAACCCTCAAAGATCAGAGAAGAAGGTGTAGCGGCCATGANNNNNNNNNNNNNNNNNNNNNNNNNNNNNNNNNNNNNNTCACCCCCACACAAAGAATT
CCTGTTCATTAAGTGAAGAAATGAGATTAGGGACCCCTGAGGAAAAAGGA
>NM_001160422
ACAGTGCTCTAGGGATAGGGCTGAGTGGGGTGCCCCAGTTCAAGCTCTTTTTTTCTTTGGATTCCATCTATGAAGTCCAGTGTCGTTATTTCTGANNNNN
NNNNNNNNNNNNNNNNNNNNNNNNNNNNNNNNNNNNNNNNACAGCAAGCTCCATCCATCCAAGAAACCTCAGCTTGGATGAGTCTTCTGGAATCTAACTG
ACCAACCCTCAAAGATCAGAGAAGAAGGTGTAGCGGCCATGANNNNNNNNNNNNNNNNNNNNNNNNNNNNNNNNNNNNNNTCACCCCCACACAAAGAATT
CCTGTTCATTAAGTGAAGAAATGAGATTAGGGACCCCTGAGGAAAAAGGA
>NM_001160421
ACAGTGCTCTAGGGATAGGGCTGAGTGGGGTGCCCCAGTTCAAGCTCTTTTTTTCTTTGGATTCCATCTATGAAGTCCAGTGTCGTTATTTCTGANNNNN
NNNNNNNNNNNNNNNNNNNNNNNNNNNNNNNNNNNNNNNNACAGCAAGCTCCATCCATCCAAGAAACCTCAGCTTGGATGAGTCTTCTGGAATCTAACTG
ACCAACCCTCAAAGATCAGAGAAGAAGGTGTAGCGGCCATGANNNNNNNNNNNNNNNNNNNNNNNNNNNNNNNNNNNNNNTCACCCCCACACAAAGAATT
CCTGTTCATTAAGTGAAGAAATGAGATTAGGGACCCCTGAGGAAAAAGGA
>NM_001160420
AGAATGAAGGGGTAGGGCCAGCCAAATGTGCCATCTGCTTCGAGGGCGTCCTCTTGGCTTGTGACTTTTATCTCCTTCCACCCAGCCGAGTTTCTGAAGC
TGTCAGTTCCCAGATGGGGGATCTCCGAGACAAAACAGCCTTGTTCTGGCAGGCGGCCTCTTCTGGCTGCCGGAATCCCCTTCCCACAGCAGCTGAGGAG
TCCTCGGGGTCTATTAGGTCTGCCCACTCACCTGGCATCGCAAGCTGGGGGTGGGTTCTGCTAAGGCCATCTGTTCTGAGGGTAGAGTCACTGTGTTCTC
AGGATTCCTGAGATGAAGTTGTAAGAAGGTGAGCCTTGTGAACTCAGAAT
>NM_054077
AGAGGCCTTGCCAAGTGCTTTCCTCTCTTGATTTGGCTTAGTTTCCAAACACGGGTCAAACGGTCCCTCTCCAGAGCAGCAGCAGCAGCAGGAAACATTA
TTAAAAGTGAGCCGTTAGCGGGCATCGGGTGTGGATGAGGTCTGTGGAGTTTTGGCTGCCAAATAAAGACTTTATTGTTGTCATNNNNNNNNNNNNNNNN
NNNNNNNNNNNNNNNNNNNNNNNNNNNNNNNNNNNNNNNNNNNNNNNNNNNNNNNNNNNNNNNNNNNNNNNNNNNNNNNNNNNNNNNAATAGGATCTGGT
AGAAGAAAAGTCAGGCAGACACACGCAGACACGCACCAACTGGGAGACCA
>NM_021355
CACCGCACAAGAGACTGCAGAAATAACTTCTGGGGCATCGCTAACTTATTCAGCAGCAAGAGACTTCAGGCTGCCAATGCTCCAGGGAAGATAACCCAGT
GGAAAGAAGGTGGTTTTTACAGCCTGGGTCGGACGGAATTTTGCAGAGCTGAGTGTGAGCTCCGCCCCTTACAGGACTGAAAAAGCCAGCTTAGGCTCCT
CAGCCCCTCTTTGAGATATTTGATTAGGAATTTGGGGGCGGGCCCTGGCCTGGCACAGACTTGCACACTCTCCGTAGGCGCTCACTCCTCTCTTCCCTCT
CTGCCACATTCTCCAACCCAAGGAGACCAGACAGAAGGACGTGGTCACTC
>NM_007570
GGCAACCTGGGTTTTGGCGCTGTGCAGAGACGACGTCCGGGCATGCCCGGTGTAGCGCGCTTCCTCTGCCCAGGTCCAAGGCCCTCTCCCGCCTGCCTCC
CACAGCACGGGAGTCCGGTGCTTGTTCCCAATAATGACGTCAGTGAGCGATGACCTCAGCGCCTGGGAGGCGCGGGCGAGCTGGCGGGCGGGGCGGAGAG
GGGCGGGCGCAGGCGGAGGGGAGAGGCGAGACACCGGAGGGGCACGCCCCCATCCGCCAGCGTCGGCCAATGGGCGCCACCGACGGCTCCCCGCCTCCCC
GAGTGGTATGAAAGGCGCAGCCCGGGGAAAGTCCGGGCAGAGCCCGAGAG
>NM_027979
NNNNNNNNNNNNTAAATTGGAAAAAAAAAAAANNNNNNNNNNNNNNNNNNNNNNNNNNNNNNNNNNNNNNNNNNNNNNNNNNNNNNNNNNNNNNNNNNNN
NNNNNNNNNNNNNNNNNNNNNNNNNNNNNNNNNNNNNNNNNNNNNNNNNNNNNNNNNNNNNNNNNNNNNNNNNNNNNNGCCAAACNNNNNNNNNNNNNNN
NNNNNNNNNNNNNNNNNNNNNNNNNNNNNNNNNNNNNNNNNNNNNNNNNNNNNNNNNNNNNNNNNNNNNNNNNNNNNNNNNNNNNNNNNNNNNNNNNNNN
NNNNNNNNNNNNNNNNNNNNNNNNNNNNNNNNNNNNNNNNNNNNNNNNNN
>NM_001284525
NNNNNNNNNNNNTAAATTGGAAAAAAAAAAAANNNNNNNNNNNNNNNNNNNNNNNNNNNNNNNNNNNNNNNNNNNNNNNNNNNNNNNNNNNNNNNNNNNN
NNNNNNNNNNNNNNNNNNNNNNNNNNNNNNNNNNNNNNNNNNNNNNNNNNNNNNNNNNNNNNNNNNNNNNNNNNNNNNGCCAAACNNNNNNNNNNNNNNN
NNNNNNNNNNNNNNNNNNNNNNNNNNNNNNNNNNNNNNNNNNNNNNNNNNNNNNNNNNNNNNNNNNNNNNNNNNNNNNNNNNNNNNNNNNNNNNNNNNNN
NNNNNNNNNNNNNNNNNNNNNNNNNNNNNNNNNNNNNNNNNNNNNNNNNN
>NM_001284524
NNNNNNNNNNNNTAAATTGGAAAAAAAAAAAANNNNNNNNNNNNNNNNNNNNNNNNNNNNNNNNNNNNNNNNNNNNNNNNNNNNNNNNNNNNNNNNNNNN
NNNNNNNNNNNNNNNNNNNNNNNNNNNNNNNNNNNNNNNNNNNNNNNNNNNNNNNNNNNNNNNNNNNNNNNNNNNNNNGCCAAACNNNNNNNNNNNNNNN
NNNNNNNNNNNNNNNNNNNNNNNNNNNNNNNNNNNNNNNNNNNNNNNNNNNNNNNNNNNNNNNNNNNNNNNNNNNNNNNNNNNNNNNNNNNNNNNNNNNN
NNNNNNNNNNNNNNNNNNNNNNNNNNNNNNNNNNNNNNNNNNNNNNNNNN
>NM_007695
TTACATAACCCAATTGTGCCTGCTCCAGCCTGGACAGAGAGCCGGAGCTGCCAGGAAAGCTGGGAGACTACTGGCAAGAAGCAAGACGTAGGAAGGGAAG
AAATCACAGGAAGGGTTTGGAGATGTGACTGTCCCACCCAGGTTATCACCCCCATGACCCTTCAGCTGGCAGGTACTGCAAGACTTGCCCCAAGGCTTTC
AAAACTCCAGGGTTTCTCAATCCTCCTCAGGTGACTCCCCGCCTCCACTGGCCAGCAATTGGGTTTACACACACACAGTTCCTGTAAGGAGGGCAGTTTG
GGGGGCGGGGGAGTGAGTGAGATGGGATGGGTATAAGAAGGAGATGTGGA
>NM_016749
AGGTGGCAGGTCTCATGACCCAGCCCCTGCAGCCCCAGCGATGTGCCAGCTCATCTCTCTATGCCCTCCCTGATCTGGGCACTGGCACCCTGGCTGTGAG
GTCTAGCTGGGGTGATGGCAAGGTAGTATGCTTCTCAAGGGGCCCTTGTGGTTCCTCCCCCAGAGCTATTCCTGGCCTGGGTGCTCCCTGCCCCCCTGTC
CCCCTGCCTGACCTGACCCCACAGCTGGGAATGGTTTGCTGGGGGTGGGGCAGCCCCTGCCTTTATAAGCATGAACCTAGCCTGGAGGCCCAGACCTACT
GCTGACCCTTAAACACTCCAGCTTGACACACCCCCCCACACACACCAGCT
>NM_001291928
CCTTGGGGCAGTCGATGGGTAAGGATTCTGGGCAGAGCTGGAGCTGGACCAGGCTTCTGTTAAGAATCGGGCACCAGCGGCGTCCCAGGTGGGTGGGCAC
AGGGTAGGCGTGCGCGCACGCGGGGAATGGGAGCCGGTGGACCCGCCAGGTCCTGGGCTTAGTCCCTCAGAATCACGCCTGCCATCCAGTCCCAGGTACG
AAACAGGGGCACTACCTCTTTAAAGGCGTCCGGGGCTGAGCCTCTGCCACACCATGTGATTGCTTGAAAGGCCGGGCTGGGAGCGCAGCGGCGGGAGCCT
GGAGAACGATGAGCCGATGCGCGCGCGGTGCCCAGAACCCAACCCTGCCC
>NM_001282945
AGACCAGAGAGGGGCCCTCTTGAGTCCCGCAGGTGATTAGGGCTTGGGCTGTCCGCCTGCTGCATTGAGAAGGGAGGGAGGGAGTAAGGGAAAGAGGGAA
CACGGGAATCGGCACCTCGGTACTGTCCCTGTCCCGAGGCCGGATCCATACATCACACCATTCGAGACGCTCACGTTTTCCCAGCTTTTCTCACACTGAA
TCACTTCCTTTGTTTAGAGGAGGGGGTAGGGGAGGAGACGGAGGGCGACGAGGGAGGGGCCCGCGGGTGNNNNNNNNNNNNNNNNNNNNNNNNNNNNNNN
NNNNNGGTGTGCGGAGCCCGATTGTCACTCAGCTCCCGCGCCGGGGGCGA
>NM_001008533
AGACCAGAGAGGGGCCCTCTTGAGTCCCGCAGGTGATTAGGGCTTGGGCTGTCCGCCTGCTGCATTGAGAAGGGAGGGAGGGAGTAAGGGAAAGAGGGAA
CACGGGAATCGGCACCTCGGTACTGTCCCTGTCCCGAGGCCGGATCCATACATCACACCATTCGAGACGCTCACGTTTTCCCAGCTTTTCTCACACTGAA
TCACTTCCTTTGTTTAGAGGAGGGGGTAGGGGAGGAGACGGAGGGCGACGAGGGAGGGGCCCGCGGGTGNNNNNNNNNNNNNNNNNNNNNNNNNNNNNNN
NNNNNGGTGTGCGGAGCCCGATTGTCACTCAGCTCCCGCGCCGGGGGCGA
>NM_001039510
AGACCAGAGAGGGGCCCTCTTGAGTCCCGCAGGTGATTAGGGCTTGGGCTGTCCGCCTGCTGCATTGAGAAGGGAGGGAGGGAGTAAGGGAAAGAGGGAA
CACGGGAATCGGCACCTCGGTACTGTCCCTGTCCCGAGGCCGGATCCATACATCACACCATTCGAGACGCTCACGTTTTCCCAGCTTTTCTCACACTGAA
TCACTTCCTTTGTTTAGAGGAGGGGGTAGGGGAGGAGACGGAGGGCGACGAGGGAGGGGCCCGCGGGTGNNNNNNNNNNNNNNNNNNNNNNNNNNNNNNN
NNNNNGGTGTGCGGAGCCCGATTGTCACTCAGCTCCCGCGCCGGGGGCGA
>NM_001291930
AGACCAGAGAGGGGCCCTCTTGAGTCCCGCAGGTGATTAGGGCTTGGGCTGTCCGCCTGCTGCATTGAGAAGGGAGGGAGGGAGTAAGGGAAAGAGGGAA
CACGGGAATCGGCACCTCGGTACTGTCCCTGTCCCGAGGCCGGATCCATACATCACACCATTCGAGACGCTCACGTTTTCCCAGCTTTTCTCACACTGAA
TCACTTCCTTTGTTTAGAGGAGGGGGTAGGGGAGGAGACGGAGGGCGACGAGGGAGGGGCCCGCGGGTGNNNNNNNNNNNNNNNNNNNNNNNNNNNNNNN
NNNNNGGTGTGCGGAGCCCGATTGTCACTCAGCTCCCGCGCCGGGGGCGA
>NM_031189
GGGAATGCACCCACCCCCACCTTCCCTGCCCCACAGGGGCTGTGGAGAAATGAAAACTAATCAAATTACAGCCGACGGCCTCCCGACCCGTGCACAGGAG
CCGCCTGGGCCAGGGGCAGGCCTGCAGGGTGGGGTGGGGGCAAAAGGAGAGGGAAGGGGAATCACATGTAATCCACTGGAAACGTCTTGATGTGCAGCAA
CAGCTTAGAGGGGGGCTCAGGTTTCTGTGGCGTTGGCTATATTTATCTCTGGGTTCATGCCAGCAGGGAGGGTTTAAATGGCACCCAGCAGTTGGTGTGA
GGGGCTGCGGGAGCTTGGGGGCCAGTGGCAGGAACAAGCCTTTTCCGACC
>NM_001144855
GACTGAATCATTTCTATATTTGGCCAGCAAGCCACGTGGGTGGGGAACCACTGTGGCTGCACTTCTGACAGCTGCAGGAGGTGGGGGGCAGGGGCTGCAG
GCACAGAGACTAGGCAGGAGGCATGTGCATTCCGTGGGCAACCTAACAAGGTGCCACCAACTCGAGAAAGCCCCGAGAAGGGCATGTGCCAACCCACCCC
CCATCCTCTCCCACTCTGGTTCAGGGCCCGCCTCCTTTGCTCCTCCCCCGATGCCCTGCTCTCTTTCAACTGGTCCTCACGGCACTCTCTTCTCCCACAG
ACCACACCGCCCTCCAGAAACCATGGGTGTTGCTAGACCCAGCTGGGATT
>NM_020588
ATTATAGCGACCGCTTTGATATTTACGTTCAGGTTACTTGACGTAAGTGGGAAAGAGAGAATGACGAAAACAAGATATATGCAATCTAGATGCTGAAGTG
GACCACGATGTAAATTATTAGTTCTAAAGAACGCGGTCTGGAGGACCAAACGCCCCAGAGAAGACGGTGATGAAGACGGTGACAACGCACTCCCCGTCCT
ACAGCCCGCTCCGCTTTGGGAACCTGGCCTCCGCTGCGGCTGAGGGCGCCGGGTGATGACGTCACCGGGCCCCGGAGGCGATTGGCTCCCCGAGAGGGGC
GTCGGCAATCAACGGGACCCAGAGCCCTCGCCGAAGTCCTCGCGATAGCC
>NM_173771
ATCTCCCAGGCTGCACAGAGCAGCAACTGAAGACACAGATGGCAGTGAATAGCCCATGCGCCCTTTGATAAAAAAGGGACAACTCAGAATTCATACTTGT
TGACTCAAACTAGCAGGCAATACTCAAATTTCAAGTAGCAAGACTGAAGGCTGGTTTTGAAACTATGTTTCCTCCTCACCTCATCAAGGAGGTGTTTGAT
GTAAGGCTGGTTGACACATGGTCCCCATTCAAGCTGAACAATGGTTGTCAGGTGGGGCTTCCTGGGAGGGGTGACTAGCCTTAGCAGCTTCAGAGAAGCC
ACTCTGGGACTGCATCCCTCAACATTAAGTTGTTTTCTTCTTGTTTTCAG
>NM_028057
GCCTGTGCGTGGCTCAACATTCCACTCTCCGTGAGACTCTCAGACCGGCGAGATTTCTCATCATGCTAATTAGCCTGGCTCCATGTCAGACAAAACTGTC
ATCCTTTGGGGTAGGTCTAAGTTGCAGAGAGAAGAAAGCTCTCAAAAGGAGGGCCTGAGACGGCCAAGATACCCACGCCCTTGGACCACCTACTCCGCAC
GGAAGAGGGGGGGGCATAGTCCCCGCTAGTCCTGCCTCAGTCAGGCCCTCCTCCATAGACCACGCCCCGGAGAGCTCCGCCTCCGGGCCCGCCCCGCGGC
GCATTGTGGGATCTTTCCGCCCCACCGGAGCGGGACGCACCTCTAGGTCA
>NM_028320
CGGAGCTGAAAAGCGAGGCCGTGGGGTGGGAAACTAAGATTGCCTTCCCAGCTCCCTACTCCCAGCTCCCTACTCCCCTACACGCGCCCGTCGTAGGCCG
GGAGAAGAGGCTTTTGCAGTCCGCCAGTGTAGGGCCAAGCTGGGACAGCCAGAGCCAGCGATTGGTCAGATCAGGGGCGGGGCGGGGCGAGCCTGAGCGC
GCCCTGATGATTGGCACGCGCAGGAATGCCTGGATCGGAGCGGGTGAGGTAGCGCCGGGAAGGTGACGCGGCTGCGGAGGTGACGCCGTGCGGTCGCGCG
GCCCTTCCGGCGCGGGCAGGGCGCTGAGGATCGGGCGCCCCTCGGCCGCA
>NM_153128
ACCTAGAGAACTCTGAAACCCCGTGGGTCTCCCGAGTGTGGCAGGAACGCAGCCTAGCGCCTGCCATACCGCGTGGGGACCGCCAGTCTTGGGTCCTTCT
GGCCTCCAGCGCACTGTCACACGCGGCACTCCCCACCCACCCGTCTACCCACTCTCAGGTCTCTTTTTCTGAGCTCTCAGGTAAGCAGGACTTCTTGGCT
CGGCCTCCTAAGGTGACGTAACCCAGGAGAGGCCCGCCCCTCCCGTGGCGTGACGTCATCATGCCGCGCGGTCGCCGTACTCCGAGACTGGAGTTTACCA
CGGAGACTGCTCCGCAGCGGCTGGTCCGGGCGGCAGCGGCGGCGCTCCGG
>NM_145510
GACCCGAATTATCGCCATCTACTCATGAGGCAAGGGAAATATCCCAAGAGTTAGTGGTAAGGCTAGCCATAGTGATTTGCTTAGGCCAATATTAAGGGCG
CCTGGGAGACCAGGTATAGTGAAAAAGGATTGTCACAAGTAACTCCTGACACTTCCGTCCGGCAATAGAGAAAGGCGCCTGCGCAATAGAGTTCAGACGC
CTGCGCAGAGGTACAGCGAGAGGCACGGGCGGGGCGCCCCCAGGGACCTGCGCCAGCGTAGTTCCGGGTGAGCCAGCTCAGATCGCGCGTGCGCCGTTGT
GGCTGATGGTGTGGCGGCACGGCGATGGAACCCTGCGAGCTGCAGAACGA
>NM_001145300
GAGGAAGTAGAAGTAGGAGGGCAGGAAGGAACCCTGAGGGACTGGAAGAGACTGGGCGGAGTCGCCGGAATGGATGTGTGATGGGGCAGGCGTGGCGGTT
CTCTGTGCACTGTTCCTGTTTCCCTGCAAGGTGGTCTCTGCATCTCTTTCTCCGTTCAAAGAGAGCCACTGCTGCTTTTTTAGGGCAAATAATAATTTGT
AGGTAGGGATTATGAAGTACACACTCATCACATGTATCCAGTACCTATGCCCCTCTGATGCTATGAGTCAGGGGTGGGGGTAGGGGTGGGGGACTGGGAC
AGAATAGTAACATCACAGAGGGAGCTGAGCTCAGGGGAGTAAGCAGCAGA
>NM_152895
GGAGAATCCTCCAATTTCAGTACTCTGCTTCTCGGGTTTTACTAAGCAAATCTTTCGTGCCAAAATATATGACGNNNNNNNNNNNNNNNNNNNNNNNNNN
NNNNNNNNNNNNNNNNNNNNNNNNNNNNNNNNNNTTCTGAAACTTCAGAGGTTAACTGAAGCATTAAGGATAAACATCCCAGGCGGAAGGCCCCTGCCCC
TCCCGGCTAGGGGGCGGGGCGAGACCTGGCTCGGGGTGGCAGCAGGGACTTTTTTCCTCGCCGTGGCGGCGGAGGAGCACTGCGTGGGGTAGCGGCAAGA
CGTCGTCGGAGGAAGGCTGAAAAAGCCCTAGGTGTTGCCGTTGCTAGTAG
>NM_009307
CACTGGGGTGGAGGGGACCAGACCCTAGCCCTGCCTGCTCTTCCCGTCCCAGGAGCAGTTTCCCTGACCTTGACGGGAGGCGAGGCGGTGGTGCGGCGCC
CAGCGTGCTGCGCACCGAGGACAGTNNNNNNNNNNNNNNNNNNNNNNNNNNNNNNNNNNNNNNNNNNNNNNNNNNNNNNNNNNNNNNNNNNNNNNNNNNN
NNNNNNNNNNNNNNNNNNNNNNNNNNNNNNNNNNNNNNNNNNNNNNNNNNNNNNNNGGCGCAGACTGCTAAGCTCAGCAAGTCTTGCGGCAAAGGCACTT
CGGAGAGGAGTTGGACCCGGGGCGGAGTGGGGACTCCGCGCCCCCAGGGA
>NR_015606
CCTCCATTCCTCGAAGCTGGCCGCTCTTTTCCTTCTACAAGTGGCAACCAAGTTCTGGGTTGAAAGTGAATCCTTGCCCTTGGCTACTCTCCAGCATTCC
TCGCTGAGCGAATGGGGATTTGGAATGTCAGAAAATAGAAGAGGGGAGGGGAAAGATGTGCGTATGACTCTGAGTGTTTAGAGCACAGGCAGCTCGTCTG
GAAGGACTTAGGAAAGCTTCACTTCCTCAGACTGCTTCCTTCCCACAAACTCTTGGTTCCTGCTTTGTGTTTTAGTTGTTTAACCTGAGTTGAGCACAGC
AGTTCAGACCCTGACAGCCCAGTGGAGTCAGACTGAGGGGAGACAGGGTG
>NM_026024
NNNNNNNNNCAAAGATATAAAGGCAGCTACTCAGCAGTCACTTCTCCAGATTAAGCGTGTCCAGTTGCCTTTTTTTTTTCCTCTCCTGTAGATGACTTCC
CAGCCTTCCCAGCTCACAGTCGATTTACAAACAAGACCACAGCGGGAACTGAGAATTCCGGATACGCGTGCGCGCGCCAATTTGAGCGGTGCGTGAGCGG
ACGCAAGCTCTGAGCGGTGGCCAATAGGCGGGCGCGCGCCTCCCCCAGGTTTGCTGCGGACCAATCACAGTCCTCTCCTGGAAGGGGGTGGAGTCATTCC
AACGGTCTCCGCGGTTCCGCGTGAGCACAGCAGAGGCGCGCCGCGGTAAG
>NM_001033409
GGTCTCTGATGTGCTGGCCCTTCCTAGCTTTCTTTGGGTTTCTTTGCTTTCTTCACCGCCCCTCTCCTACCCCACGCCCCCGATGAAATTCCTGCCAGCT
GGGAAGGAAGGAGGGAAGGGGAGCGAGCCACAGCGTAGAAAGTTTCCTTGACTCCTCCTCCCAGCCCCCCCACCCCACCCCCGTGTCTCCCTCCCTCGCC
AAGCCCAGCCTGTGAAACTGAATAACGAAGATCACTCAACAATGCCTGCCCCTCTCTGACTGCACCGTCCCGCCGCCGCTGCCGCCGCCGCGCCCAAGCC
AAGTCGAGCGGGGGCGTTGCCCACCGACGGCGCAGCCCTCGGGCCCGCCC
>NM_007955
CATGGGAGCCCCAAACTCAATGCTTCTTCAACCCATCCTTGGAGCCCCCCATCCCACCCCAGGGCCATAGGATGTCTGTACTCACTTCAAGTACTTACTG
AAGAAGCTATGTCCCCCAGGCTGCCTCTTGCCAGCTGTCTGTCAGTCCGTCTATCTTTGAGGACTGAGAGGTTTCAGGAAGCCAGCTTCCTCCCTCCGCC
CCTCCTGGCTTCCACCCACGCACACCCAACTGCGGGCTGCCCTTCTGTGCCTGCCACAAGCTGCCACCAGGGGTCGGGTGCATCCTTCCTGTGCCCTCTA
AGAGCAAGCGGCTGCTGTCCCGCCACCCTCACTGGATGCCAAGGCTCTGG
>NM_026823
CACCACCCGCCCAGGACCGACCACCGTTCAAGCCAGAAAGCGGTGCAGTCAGGGCGGGGCAAACGAGGGCAGCAGAAAAAATAAAATTACAGCTTTCTCC
GCAAGCGCGCCATCACGCTCCTNNNNNNNNNNNNNNNNNNNNNNNNNNNNNNNNNNNNNNNNTGGCCTAGGCCGCGCGCGAGACTGGAGCGCGCTCGGGT
GCGAGCAGGANNNNNNNNNNNNNNNNNNNNNNNNNNNNNNNNNNAGGAGGAGGTGGAGGCGCCGTGGCCACACCCATCGGCGAGCGGATCCTCGGGCAGC
GCGTCGTCGGCCGCCGCGCTCCAGCCTCCGCCCGCACCGAGCCGCGGGAC
>NM_134438
NNNNNNNNNNNNNNNNNNNNNNNNNNNNNNNNNNNNNNNNNNNNNNNNNNNNNNNNNNNNNNNNNNNNNNNNNNCTATCTTTCTGTTTTGAATGTAGGAT
CTGCCTTAGAACTGGGTAGAACTGGGAGATCTATGCTCCAATTATAGTCTGCCTCTCCATCACCTGAAAACCTCATTTCCCCGGTTGCAGTGATTGGAGC
AGGTCCCTCGAGGGATCCTCAATCTGCCCCGCTGTGGTCTCAGAGCCTGAAAACGGATGTGGTCGGGAATGCAATGTGTGCGGCCAGGACAGACAGCTCA
GTGTCCAGCAGAGGGCCCTGGCTAGACCATGGCCAACAGGATGGGAGGAA
>NM_007921
CCCACCCCTGCAATGTTCCCGCCACCTGCCCAGTTCAGTACCCAGGGCCCAACCCCAGAGGGTGCGGAATGACAGATTCTGACAATCATTAAACCAGCCA
GGCCTGATTTCCCAGCACCGCCTGCTAGGATCTGGGCCAAGTGGCACGGAATATGCAAATCACCTGGGACAGGGAGCCCAGTCTGAAGGCCAGGAAATCC
CCAGCATCCAATGAGCCACCAGCTCAGGTTACAACCGGGGACGTACGCCGAAGACCTGGAGGGGAGGAGCTCCTGCTTTGCTCTATTTAGAGCGGGTGGG
GGCAGCGCCCTGGCCACACTCATCACTGCTACCTGCGGAGCCTTCGACCG
>NM_145417
GATGTCACACATGTCCTAATGACTGGCCTAGTGGAGAGAGTGAGTGAAATTTCAAACCCAGAGCCTTTCAATCCAGGTTCTGGTCCCCTGCATCTTGCAG
ACTGCTTAGAAGATGGGGAATCCTCAAGGGTGACCTGGAACTAGGGTGACCCACCACACCACCTACTTCGGTCTCAGGGTAGCACAGGAACCTGTGTGAA
GCAGGAAGAGGGGTTGTGTGCCACAAGGGAGGGGACAGCCCCAGGGGGTTAGGGGCTGTGGCCGCCCGAATTCCTCGGAGGGCGGGGCGCATGGTGGCGC
GTCGCCTCGAGGCGGAGCCTGCCAAGACCCGAGGAGCGACCGACCTTCCT
>NM_011590
NNNNNNNNNNNNNNNNNNNNNNNNNNNNNNNNNNNNNNNNNNNNNNNNNNNNNNNNNNNNNAGGGCAATCAATGTTTATCCCAGGCCACGGGGCTGATCT
GAACTCTGTCACTCAGTACTCCGAACCCCCGAACCTCCACGCCCTGGCCGGGGAGCCTCCACGCTCCGGGTCTACAAGGAGTCCGATTGCCATTGGCTGC
GGCAGGAAGAGATGCTCCAATCCCCGTCCAGTAGCACGCCTCCGCCTGGGATCACTTCCGTCGCGGGGATCAATTTCCGCCCAGCGTGCCGTAGACTCTC
GCGCGGGTTGGAGCCAAGATGGAGGAATACGCGAGAGAGCCGTGGTGAGT
>NM_053106
GGCAAGTTAGTGAACCTCACCTCCCGGTCCCTGCTACCCTGGCTTCCAGTGTCCTGCGGCTTCTGCCAGCCTTTGCATTTTTCTCTTTTTCTCATTGCGT
GGCCCCCTTGTCTTTAAAAGGCTAAACTGCTCTGTACTAAATTTGGTCACGCAGCGCTCCAAGATTCCCTGGAATGTCCTCAAGTTTCAAACAGCTCTGA
CCGTGAGGCAGGCCCGCCCCCTGGCTTGGGGATTGGCTTCTCCTCTGTGGCTGGGCAGCTGTCAGGTTTTATTGGTTGCTGGTTAGACCAAGCAGGGTCC
ACTAGCAGGGAGGCTGCTGTGTCCCCCGGAGCACCTGTAGTACAGCAGGG
>NM_175259
TCTGGGGTCTGGGATAATGATTGGTCTCAGGAGAGAGGCGGGCACAGGGTACTGCCAGGCCTCCCTGACCGCAGTGACCAGCTGTTGGCTGTGCCCTTAA
GGGCTCAGACTAAAGGAGTCACCACACTGTTGTGGACAGAGAGAGCAGGGCTGTGTCTTGGGGTGAGGGGTACCAGGCCGGTGCTGAGGCTGGGTGGGCG
TCGCTGGTGGGCAGACCCCTGGGCGGGGCCCTGGCAGGGTTACTGCAGGCGGGGCGTTAGTCCCGCCCCAAGAAGGCGGGAGAGGAGCCAGAGCCTGGCC
GCGGGCTGGGCGGTGCTGCAGCTCCCGCCGGCCGGCTTCGTCCAGCTTTG
>NM_153774
NNNNNNNNNNNNNNNNNNNNNNNNNNNNNNNNNNNNNNNNNNNNNNNNNNNNNNNTTGCCATCAAAGGTTACGCGCCTTTATTCCAAGCGCGTTTTCTAA
CAGCGCGTGCGACTTCAGGACTACAAACCGTTATGAGAATTCTGTGTGTGCATAGACGCCCAAAGCTTTCCTGGCCCGCGAATCGCGGTTCGGTTCCGGC
AGCAGAAGGCGCTGTCTCCCGAGGCTGCGCTCTATCCCCGCCCCCCGCCCGCTCCCGCGTACTTAGGTGCGCAGGCGCGGCTTCGCGGATTGGCCGTACG
CGGGAGCCGTCATTCGGTGGCGGGTCCCGGCCGCGGGGCTGGCGGGCTGA
>NR_049188
TCTATACACAGAAGGAAACGGGACTATGGGCCAGACATGTCAGTATCCTCTACGACACAGTGCATCTGTGGGATCCAGGCTGACTCTTGCTTTCTTACAG
GACCCCTGCTCATTCAGTCCCCCACACTAGACTGTTCCAAGCCAATGAAGAGGAGGAGCCAGAGAAGAAGGAGGTATCAGAACTGCGCTCTGAACTATGG
GAAAAAGAGATGAAGCTCACGGATATCCGGTTGGAGGCCCTCAACTCTGCCCACCAGCTGGACCAGCTTCGGGAGACCATGCACAATATGCAGGTCAGTG
TCTGGGCAGAGCTGCAGGAGAGAAGGGCAGGGCCGGACATCTCTGCCACC
>NM_173437
GACCTGGCTTCGATGGAGCCGCTGGTCTTCTATCGTTCCTTTGACTGNNNNNNNNNNNNNNNNNNNNNNNCTCCCCGCCCCGCCCCTTTTCCTTCGACCC
CGCCCCATCAACCCGCTATTTCCTTGNNNNNNNNNNNNNNNNNNNNNNNNNNNNNNNNNNNNNNNNNNNNNNNNNNNNNNNNNNNNNNNNNNNNNNNNNN
NNNNNNNNNNNNNNNNNNNNNNNNNNNNNNNNNNNNNNNNNNNNNNNNNNNNNNNNNNNNNNNNNNNNNNNNNNNNNNNNNNNNNNNNNNGTGCCTGCAG
ACGCGCGGATCGTCCATGCGCTCCTCGCAGGCAGAATGCTGGGCAGCAGC
>NM_007791
TCCCTAGGGGGCCCAAGTTTATCTTTAGTCTGATCTCACAGTTAGGTCTCCGCTTTCCCACATGGCAGACCAGGAACCTCTTAACCCCATCCCTCACCTC
TGTGTAAAGATTTGCCCCCAGAGATCGCCATAGGGTGCAAAGAGAAGTCACGGCTGGGGCGGCAGCCACGCCCGGGCTCCCGACCCTAGGTTTTGGATGG
GGGAGGGGACAGCTTCTCCGTGACATCAGCCCTGTTGTGGTGCAGTGTGCAAAGCCTACTGGTTGGCGTGGCGCGGGAAACGCCTTCCGGAGGGGGAAAC
AAAACGGCGCGCACTCCGGCGCAGCCAGTCACCGCTTCCCTGAGAGCTGT
>NM_013750
AAGCCGGCCCCACCCCAGGCCAGCAATGACCTGGCTCCTCTAGGAGAGGATCCTCGGCCCTCCCCCACTTCTCCTCTTTCTCCTTCTGCTATGCCCCGGG
TGTGAGGCCGGGGTGAACGGTTGAGGCTGGGGGTCGGGTGAGGGGCTCGGAGCGGTGTTTTAAGAAGGGGCAGCCCGCAGGCTATTGAGAAAGCAGCCCC
CTCCCGGGCCCGCGCTGCTGATGGGTGTTGGAGCCCCACTGCAGCCCCGCCCCCCGGGGCCCTGTCCGGGCGGGTGCGCGGCGCAGAGGGGAGGGCCAGC
GGGGCAGGAATGCGCGGCGGGCGGCGCAGGAGGCGAGCGGTGGAACATGT
>NM_021467
CTCCTTCATACCCCTTCCTGTTCATGTGTCTGGTCAGCTCCACAGCCAGTGTAGTCTTCCCCTCTCTGCCTTCTCCCAGGTGAATGCTGTTTCCCCCAAG
TCAAAGGCTCATGTGTGCAGGGTTGGTGTGTGCTCCTGATGCACACACACTGGTCTCTAAGCCTGTGGTCTACACGGCAGCACATATCTGCCCTGCGAGG
TGTGCAGGGTGGGAGGGGGTGGGAAGGAGGGGCAGCTGGAGGGGCAGCGGCTGTTCTATTTTTACTGGCCAGTTGCCGGAGGCCACGGTTTTCATAGCCT
GCCCTCAGCTCTGCCCCCACACTCTGCAGTCTGTGGTGAGGCTCAGGCCA
>NM_133664
TTTTGGCGGGCTTGAGTCTCAGCTCCTTTGAGGAGGGGCTGGTTTTCTTACGCAGTGTCTGCTTATCTAAGCCGAGTCTTTCAGGTAGTTTCTGACCCCC
GGGGTGTTTTCTAGGAGCCCCTTACTTCTTCACCGTTGCAGGCACTCTACACCCAAGACTACGGTACCTGATCTAACCTTTCTCCCTGCCTTCCAGCTCT
TGGGTTTCTGCCGGCTAAGTCGATTTCCAGGCAGCGAGCTCAGCCTGACCCCGATCTTTGGGTTCCGTCCTCCCCCCAACCCCCTCCCCGACTCCCTGGC
ACTCTGGACCGCGACTCCCAGGGAAGACGCGGGCCGGCGCCGAGCTGGTC
>NM_011619
GCCCTCAACTCTGCTCCCAGCTTGCTCTTCTGGGCCTGGGCTCCTGGCATCTGCTTTATCGGGATTCTCAAGAGGGACAGCTGGTTTATGTTACAAGCCT
GTTCCCTGCATATCTGCTCTGGTTTTAAATAGCTTTATCTGAGCAGCTGGAGGACCACATGAGCTTATATGGCGTGGGGTACTTGTTCTTTTAGCCCTGT
GCCGGGCACCTGCCAAAATAGCAGCCAACACCCCCCATTGTGTTGTTCCCCCCCCCCCCCATCTCCTGCTGCACATTCCTCCCTCCGCGGGGCTTGGCTC
ACAAGGCCCCAGCCCACATGCCTGCTTAAAGCTCTCCCCATGCCCTGCCC
>NM_001130174
GCCCTCAACTCTGCTCCCAGCTTGCTCTTCTGGGCCTGGGCTCCTGGCATCTGCTTTATCGGGATTCTCAAGAGGGACAGCTGGTTTATGTTACAAGCCT
GTTCCCTGCATATCTGCTCTGGTTTTAAATAGCTTTATCTGAGCAGCTGGAGGACCACATGAGCTTATATGGCGTGGGGTACTTGTTCTTTTAGCCCTGT
GCCGGGCACCTGCCAAAATAGCAGCCAACACCCCCCATTGTGTTGTTCCCCCCCCCCCCCATCTCCTGCTGCACATTCCTCCCTCCGCGGGGCTTGGCTC
ACAAGGCCCCAGCCCACATGCCTGCTTAAAGCTCTCCCCATGCCCTGCCC
>NM_001130177
GCCCTCAACTCTGCTCCCAGCTTGCTCTTCTGGGCCTGGGCTCCTGGCATCTGCTTTATCGGGATTCTCAAGAGGGACAGCTGGTTTATGTTACAAGCCT
GTTCCCTGCATATCTGCTCTGGTTTTAAATAGCTTTATCTGAGCAGCTGGAGGACCACATGAGCTTATATGGCGTGGGGTACTTGTTCTTTTAGCCCTGT
GCCGGGCACCTGCCAAAATAGCAGCCAACACCCCCCATTGTGTTGTTCCCCCCCCCCCCCATCTCCTGCTGCACATTCCTCCCTCCGCGGGGCTTGGCTC
ACAAGGCCCCAGCCCACATGCCTGCTTAAAGCTCTCCCCATGCCCTGCCC
>NM_001130180
GCCCTCAACTCTGCTCCCAGCTTGCTCTTCTGGGCCTGGGCTCCTGGCATCTGCTTTATCGGGATTCTCAAGAGGGACAGCTGGTTTATGTTACAAGCCT
GTTCCCTGCATATCTGCTCTGGTTTTAAATAGCTTTATCTGAGCAGCTGGAGGACCACATGAGCTTATATGGCGTGGGGTACTTGTTCTTTTAGCCCTGT
GCCGGGCACCTGCCAAAATAGCAGCCAACACCCCCCATTGTGTTGTTCCCCCCCCCCCCCATCTCCTGCTGCACATTCCTCCCTCCGCGGGGCTTGGCTC
ACAAGGCCCCAGCCCACATGCCTGCTTAAAGCTCTCCCCATGCCCTGCCC
>NM_001130178
GCCCTCAACTCTGCTCCCAGCTTGCTCTTCTGGGCCTGGGCTCCTGGCATCTGCTTTATCGGGATTCTCAAGAGGGACAGCTGGTTTATGTTACAAGCCT
GTTCCCTGCATATCTGCTCTGGTTTTAAATAGCTTTATCTGAGCAGCTGGAGGACCACATGAGCTTATATGGCGTGGGGTACTTGTTCTTTTAGCCCTGT
GCCGGGCACCTGCCAAAATAGCAGCCAACACCCCCCATTGTGTTGTTCCCCCCCCCCCCCATCTCCTGCTGCACATTCCTCCCTCCGCGGGGCTTGGCTC
ACAAGGCCCCAGCCCACATGCCTGCTTAAAGCTCTCCCCATGCCCTGCCC
>NM_001130181
GCCCTCAACTCTGCTCCCAGCTTGCTCTTCTGGGCCTGGGCTCCTGGCATCTGCTTTATCGGGATTCTCAAGAGGGACAGCTGGTTTATGTTACAAGCCT
GTTCCCTGCATATCTGCTCTGGTTTTAAATAGCTTTATCTGAGCAGCTGGAGGACCACATGAGCTTATATGGCGTGGGGTACTTGTTCTTTTAGCCCTGT
GCCGGGCACCTGCCAAAATAGCAGCCAACACCCCCCATTGTGTTGTTCCCCCCCCCCCCCATCTCCTGCTGCACATTCCTCCCTCCGCGGGGCTTGGCTC
ACAAGGCCCCAGCCCACATGCCTGCTTAAAGCTCTCCCCATGCCCTGCCC
>NM_001130179
GCCCTCAACTCTGCTCCCAGCTTGCTCTTCTGGGCCTGGGCTCCTGGCATCTGCTTTATCGGGATTCTCAAGAGGGACAGCTGGTTTATGTTACAAGCCT
GTTCCCTGCATATCTGCTCTGGTTTTAAATAGCTTTATCTGAGCAGCTGGAGGACCACATGAGCTTATATGGCGTGGGGTACTTGTTCTTTTAGCCCTGT
GCCGGGCACCTGCCAAAATAGCAGCCAACACCCCCCATTGTGTTGTTCCCCCCCCCCCCCATCTCCTGCTGCACATTCCTCCCTCCGCGGGGCTTGGCTC
ACAAGGCCCCAGCCCACATGCCTGCTTAAAGCTCTCCCCATGCCCTGCCC
>NM_001130175
GCCCTCAACTCTGCTCCCAGCTTGCTCTTCTGGGCCTGGGCTCCTGGCATCTGCTTTATCGGGATTCTCAAGAGGGACAGCTGGTTTATGTTACAAGCCT
GTTCCCTGCATATCTGCTCTGGTTTTAAATAGCTTTATCTGAGCAGCTGGAGGACCACATGAGCTTATATGGCGTGGGGTACTTGTTCTTTTAGCCCTGT
GCCGGGCACCTGCCAAAATAGCAGCCAACACCCCCCATTGTGTTGTTCCCCCCCCCCCCCATCTCCTGCTGCACATTCCTCCCTCCGCGGGGCTTGGCTC
ACAAGGCCCCAGCCCACATGCCTGCTTAAAGCTCTCCCCATGCCCTGCCC
>NM_001130176
TAGGACGATCTGCTCCCCTGGAAAGTGCAGAAACAATGACTAACCTTTGTTTGAGGATTACAAACAGGAACATGAAATCCAGGGTGGCTTGCCTGCTCGG
GGACAGGGAACTGGGGGACACCAGTTGGCTGCCTTGCTGTGTTGTTCAGGTGTCATGGTTGCTTCTTTGCAGAGGAAGAAATTAGCTTCCCACTAGTCAC
ACAGTGGAGTCACACAATGGAGTCTAGCTAGGTGCAGAGGGCTCCCGTGGGAGGCAGCTATATCTTCTCACCTGCAGTGACGTTTTTTCTCTTTCTGGAG
GGAGAGCCGAGAGCATGTCTGACGCCGAGGAGGTGGTGGAGGAGTACGAG
>NM_019645
CCCCAGCTCCCTCCTGGCAGCCACAGTGCCCTGCAGCTCGCGTCTGAGCGGCGGCCTGCGGAGTGGGTGGCGCAGGGCAGGGGTGGTATATCCTGTCTGA
CGGAGGGCGGGTCCGGCCAGTGCCTACTGAGGGACGAGCCGGGGCGGAGGCGCCAGGAGCAGCAGCCGGGAGCCCTCACGCGGACCAGCGCTCTATGGCC
AAAGGGAGCCGCTGAGAGGAGAACAGGCGCTCGCTCGCACCCCGGCTCGCACTCTCGCTCCCCTGGCCCGCACTCGCACCCTCGGCTCCCCTGGCCCGCG
CCTCCCGCCACCATGAACCACTCTCCGCTCAAGACCGCGCTGGCGTACGA
>NM_177642
AGTCATGGGGTGGCAAGGGGTTTAGGGAGGTGAGATCTTCATGGGCACTGTGTACCTGATCTGTTTACAACTTGCTGTTAATAGATGCCATTAATCATAG
CCAACTGCAGCTGGCTCAGCCTGGGGAAGAGCAGCAGCCTGCCATCTTTGAGAGGGACGAGCAAGAAGGAATATGGAGGAGGGGGCAGGTTCCTACAGTT
ACCTGACACAGGAAAACCAGTCCCAGAGGGACATGGCATGAGGACACATGTATGTTAGTGTCTTGTTCAGCCCAGCCAGCCCTCTACTAAATGTCCCAGC
ATGAATGAGATGCGAACACAAGGTCTGTTAAACATTATGTGCTTAGTGCA
>NM_001160145
TGACAGCTGCTGGCCTGGGACAGAAATGTCCTTATTCTGGGGGCGCCACCTGTTGCACTAAACTGCAAAAAAGCCCAGGAGTCTAGATTGAGGTGGAGCC
TTTCGGAACAGGGTGACCAGGATTGGACAGATGGAATGTCAGATTACCCGTAGGCGGGGCTAGGGTCGGACTTGGCTTAGAAGGAAGTCTCTCTTGGTGA
GCCCCACCCACTTTATCCCTGAAACACACAGGGCACTTGCCCTTTGCGTCCACATGGGCAAATATTTAACCTTTCCATTTTTGCANNNNNNNNNNNNNNN
NNNNNNNNNNNNNNNNNNNNNNNNNNNNNNNNNNNNNNNNNNNNNNNNNN
>NM_025439
ATAAGCACAATGGTCCTTGATCTTGTTCTAAAATCATTACTAGTTTCATTTCTAAAATGCTTTCTCTGAAACAGTAAGATAGTATAAGGCGAGGACAAAC
AAAGCACTCTAGGAGGAGTTGAACGGACCCACAGGGCTAGAGCTTCAGTTTTCAGTAGGAAAGGCAGACATTCCCTTTTCTTGCTAAATCCTGGTAGAGA
AATGCGTGCCTCTCCCTAGATTGTAAGCCTCCGGGACCAAGAGAAGGTGGGTCTTGTTGTCTTGGCAACTAGCGAGGTTGGGCTGAGCGGCGACTGTAGC
AGCCAATAGATGCTGAAGGGGTGGAGCCTGCTGATCAGTGGCGGCTGCGG
>NM_001270609
TCTCAGTCCAGGAGGACCAGGCAGGGAAGAGGGAGAAAGTGCTCAGATTGCTCAACACATGTCACCGCAGGCGCGACCACAGCAGATACCTGCTGTGCCT
CTGCTAGCTGCTGCACTTGTCCAGAGCTATGACTCACATTAAGGAGTCCAAGCCAACCCAAAAAGGCAAAATGAAGCCTTAGCAACTCGCAGCACCCCAG
AGTGCTAGCAATGTGACTTGTCCCCTTTGTCAGGACCACACAGAGCCCGTGCAGAGGCCTTTCAGAGGGCCTCACTCTGGGTCCAGCTCCACGAGGCACA
ATGAACAGTAACTTCTGCCGAGCTCTGGTGGACCGTGGGCCCCCGGGGGG
>NM_014193
CTGGATATAATAAGTCACCCCTTTACACCCAGCCCTTGCCTCCTCGGGGGCAGATGGGGATGTCACCGGCTGGACTGGAAGGAATGACAGCTGCCTGGCC
GCAGGAGCCTGGGCTGGGCAGCAGGGGCTAATTTTACTCGCTGGGAGCAGAGAGAGTAATCCTCCCGCCCCCACGCCCGACCCGTCTGCCTGCCTCAGCA
GGATAGGCTCAGTCAGGTCCAGTCCCCAAGGTGGGGGCACTGGGGACACAGGGAGGAGAGGGCAGTGGGCTGGGGGAAGAGAGGGGTGTCAGGGAAAGCC
ATGGAGCCGCCCTCACCCCAGGACGAGGGCCTGAGGAAGAAGCAGCCGAA
>NR_046167
CAGCGGGCAGTGAGACCCGCAGCTCCCTACAGCGCGGCACACGCGCGCGCACACACCTCCCACCCGGACCGCCACCTCCCGCCGCAGCGCGAACAAAGGG
GGCGGGGGCCGAGCCACCTCAGGACCCACCCCCAGCCCCTCAGAGCCGCGCAGGGCCCCGCCCCTCCCAGAGGCCGCCAATAGAAGGCCCCAACGAGCAG
CAGAGGCGGGACTTGAGCCTTTAAAGAGACCTCTTGGCTCCCGTCCATCGGGTGGCTGGGAGGGGCGGGGTAGGATTGGAGGGCTTGGGAGTGAAAGCGG
GAGTGGCATGATGGACTCGTCCCTGGGAAGTTGACCATTCGGGAACNNNN
>NR_046168
CAGCGGGCAGTGAGACCCGCAGCTCCCTACAGCGCGGCACACGCGCGCGCACACACCTCCCACCCGGACCGCCACCTCCCGCCGCAGCGCGAACAAAGGG
GGCGGGGGCCGAGCCACCTCAGGACCCACCCCCAGCCCCTCAGAGCCGCGCAGGGCCCCGCCCCTCCCAGAGGCCGCCAATAGAAGGCCCCAACGAGCAG
CAGAGGCGGGACTTGAGCCTTTAAAGAGACCTCTTGGCTCCCGTCCATCGGGTGGCTGGGAGGGGCGGGGTAGGATTGGAGGGCTTGGGAGTGAAAGCGG
GAGTGGCATGATGGACTCGTCCCTGGGAAGTTGACCATTCGGGAACNNNN
>NR_046170
CAGCGGGCAGTGAGACCCGCAGCTCCCTACAGCGCGGCACACGCGCGCGCACACACCTCCCACCCGGACCGCCACCTCCCGCCGCAGCGCGAACAAAGGG
GGCGGGGGCCGAGCCACCTCAGGACCCACCCCCAGCCCCTCAGAGCCGCGCAGGGCCCCGCCCCTCCCAGAGGCCGCCAATAGAAGGCCCCAACGAGCAG
CAGAGGCGGGACTTGAGCCTTTAAAGAGACCTCTTGGCTCCCGTCCATCGGGTGGCTGGGAGGGGCGGGGTAGGATTGGAGGGCTTGGGAGTGAAAGCGG
GAGTGGCATGATGGACTCGTCCCTGGGAAGTTGACCATTCGGGAACNNNN
>NR_046169
CAGCGGGCAGTGAGACCCGCAGCTCCCTACAGCGCGGCACACGCGCGCGCACACACCTCCCACCCGGACCGCCACCTCCCGCCGCAGCGCGAACAAAGGG
GGCGGGGGCCGAGCCACCTCAGGACCCACCCCCAGCCCCTCAGAGCCGCGCAGGGCCCCGCCCCTCCCAGAGGCCGCCAATAGAAGGCCCCAACGAGCAG
CAGAGGCGGGACTTGAGCCTTTAAAGAGACCTCTTGGCTCCCGTCCATCGGGTGGCTGGGAGGGGCGGGGTAGGATTGGAGGGCTTGGGAGTGAAAGCGG
GAGTGGCATGATGGACTCGTCCCTGGGAAGTTGACCATTCGGGAACNNNN
>NM_001039472
NNNNNNNNNNNNNNNNNNNNNNNNNNNNNNNNNNNNNGTTCCCGAATGGTCAACTTCCCAGGGACGAGTCCATCATGCCACTCCCGCTTTCACTCCCAAG
CCCTCCAATCCTACCCCGCCCCTCCCAGCCACCCGATGGACGGGAGCCAAGAGGTCTCTTTAAAGGCTCAAGTCCCGCCTCTGCTGCTCGTTGGGGCCTT
CTATTGGCGGCCTCTGGGAGGGGCGGGGCCCTGCGCGGCTCTGAGGGGCTGGGGGTGGGTCCTGAGGTGGCTCGGCCCCCGCCCCCTTTGTTCGCGCTGC
GGCGGGAGGTGGCGGTCCGGGTGGGAGGTGTGTGCGCGCGCGTGTGCCGC
>NM_028872
GTGTGCCTTGCCGCCAAAGCCGGAGTTCTGCCCGCTGCCCCCAAAAGGGACAGGGCTGGGAACTACGGAGGGGAGGCGACCAGGGTTCGATCGCGCCGCA
GTCCCGGCCGCCAGAAAGGATAGGCGAGGAGGGGGAGGGGCGTGCCGTCTCCTTTCATTCTTCCACGCTTGGGTCTCCGGAATGAAAACTGCCCCCAGCC
GGGCCAGAGAGAGGGGATGAAAGGCGGCCCCTAGGACCTCTAGTCGAGCCTCGCCCCGCCCAGATTTCAGAAACCGGCCTTGTAGGGGGTGTCACACCAC
GAGGCTGCGTGAATGCGGGAGACAGGGAGCAGCGTCGCCCCTCGCGCTGT
>NM_001101516
CACCCAGAAATGATGAGCCACCAATTCTGAGTGGCCGCAGTTCTCTCAGCCCTAAGGACATCTCACAATACCCAGTTGTGCCCTTCCCTTTGGGTCAGCC
CCAACTTGGAAGGTAACATCACCACCACAGAGGCCTGCCCCTCCCAGCCCCACACTCTTCTCACCCCAAAGCCTCGGCCTAGGGTGGCAGGAAGGGAGGG
AGGGAGGTGCTGGGCACAGGCTGTGAAAAGCAAACCCCCTCCTGCTCAGAGAGGGCAGCCGCCCTGCGCCAGGATGCACGCCGGCCCGGTGACCCCGGCC
ATGCAGTCCACCGAACCCTGGAGTCCTAGCTGGGGCACGTTGTCCTGGGA
>NM_026500
CTTTGAAGGTTGGTTTTAGTTTTGGTTTACACAGCGCGGGGCGGAGTGCTGCATCTATGAATATTTGGCATATTAACTACGCCATATCAAGTTGCTCGGA
TTCTCGAGTTATTCTCAGTATCTGACAGGAGGTTTTCCTGGCCCACTCAAACTTCCCACTTTCTAAGCGTGGAGGGCCCCGCCCTTCCTGGCAATCCTTT
CTCACCAGCCTACTCCATGCTAGAGCCTTCCAAAAGGATTCCCACATCTGCCCGCTACCCTGTGCACCGCCCTCCGCAGCGCGTCACCGCGAGGGCGTGG
CCAGATGAAGCTCCGCCTCCCGCTGTGCGCAGGCGCGGGGCCCTCAAACC
>NM_001287179
TCACTTTGTTGAGATTAAGGTCACCTGTAAGCTCCTTCTAAGCTGAGGAAATAAGGATGGGGAGGTCCTGTCTTTGAAGTCTGCAGTGTCTGTGGNNNNN
NNNNNNNNNNNNNNNNNNNNNNNNNNNNNNNNNNNNNNNNCAAGTGAAGTCCTTCGAGGGTGGAGATTGTAGGAGGCTGTGTGGAGGTGCAGTGGGAAGT
GGTTTAGTCCAATGCATCCTCTGAGAGTTTGCTTCTGTAGTAGGAAGATCTCTCTCTTTTTAAAGTTTGTAGTAACCGTTTTATTTTTCATTTTTTGTAG
TCGGCCAGATATTTTGTTGGAAACTGAAAAGAACAAAATGCCCAGCACCC
>NM_001160251
CTCCACCTTCCCTAACCCCTTCCTCTGCAGCTCCCACGCCACGCTGCAACACGCTCTCCTGGCGTCCCCGGACTTCCCGCCCCTTGGGCTCCACCTCCGG
AGCGCCTTCTCCCTAGAAACCCTCAGCCACTGTCTGCCCCTCAGCAGGGCCACCAATCACGTCCCCTCGCTGCGGAAGACCCTCCGCTGTCCGCCTCCAA
GTCCCCGCCCCTCCCACCTAGCCCCCAGCAGCTCCGCCCAACCGCCCGCTTGATTGACAGGCTAGCCAGGCGGAAACTGAGGCGCAGGCGCACGGGGCTC
GCCGAGCGCCCCTCTGGTCCGGTCGAGGACTTCCCGGCAGACACCGCGCC
>NR_045324
GCAGGAGGGTGAATGGGGGCGAAAGGTGCCCATTTCTGCATGCAAAATGTGCTGTCAGGCTCAGAATCCTTGCTGCAGAACTGTGGCCCTCTGTTCCAGC
CAGCTGGGAATTTTACTCAGTGGTTGTGCAGGAATTTTACAGGAATGTCTCATTCAGGCAGTGAGCCACTATTTTCTGACACACAGTTTCCAAAACTGCT
TATTTCTACATAGCNNNNNNNNNNNNNNNNNNNNNNGTTGCAGATGTTTAAACCTCAGACAGGATGGGGCTGGGGCTGGGCCAACAACTTGCTCAACATT
CTTCTGAGTCTGACGGGCTGGTGGAGTGTGAGCGTGGCTCCTAAATTTCT
>NR_037986
CCATCAAAAACAAACGGACATCCTGACTTCTGACTACTCCTGGAGTAAGCAAGGGATAATTACCCACAATACCTGGGGCTGTGAATTCAGCAGAACTGAC
CAGACAGGCAAGGCCTAAGGTACAGGTGGAATGTTAATGACGATGCTAGAGAAAAGGGAGTGTCCAGTAAGTTTGGGGACCGCTGAGTGAGAGGCTTGTA
AGATGTGGGCCTGGTGGATTCCTGTGCACAGCAGGGGGTTAGCCACCGCCCTGGGTCAGCAGGCACCTCTAAGGAGGAATGTTCCGAGGAATCAGTTTGG
GAATGTGGCTTCAGGCCTGGCCGTTTCCTCTTTGTTTAGTTAGCGATTAC
>NM_001159769
NNNNNNNNNNNNNNNNNNNNAACCAGGGAAGATCACTGGCTTTAAGTTCGTGTTTTGTTTTGCAAAGCTTGGTCTACAAGGTGCGCTGAAGTTTTGTCTT
TAGAAACCGGGCTGTTCTTTTTAAAACAAAGCGCTCCGGGTGAGGGCGTGGAGCCCAGGAAGGAGGTGGGGGGGAGGGCCAGAACCCACCCAGTAGGCAA
AACGCATTATTGGCTCAACTGAGTTTTGCAGCTTCACCTGATGGAATGTTCAAGTGGGAGGGGTGGAAAAATTAGGGAAGTCAGAGCTTCAGAGTTGATA
AATTCGTTTCTCTTTTCCCTTGGGCTGTCACTTCCCTTCAGGGGAAGAAT
>NM_030676
TCCTGACCCCTTGGCTTTACAACTTTCCACACTCTGGGCTGCAGAAGAACCCCTCCTTTTCTGAGTTAATCATTTCTTTGCCATTATCTGCCAAGAGTTC
TTATCTCTTTTGCTGTCACTTTATAACAGGGTCCTCTTATCAACCGGCACAGGGTCATGTGACCAGTTGAAGCCTATTGAAAGCTTCCTTTCTTCTGATT
AGAAACCATCATGAAACTGGAGACATGGTTTACAGCAGGTCATACATGCTGGAAAAAGTGCAGAGTCCAGGAGAACACGGACTGGAGCCTTTCTGAATTC
TGTTTTTTCCCCCTTTTTCTTAACTTTCACTAAGGAAATGAGGGTTACTG
>NR_029795
AGTTCCAATTTTGTTGAATGATAAATTCTCCCTGTCTTTAACAGCCTGTAACTAAGCTCCCCCCAAAAGGACTTTTCTTCCCTTTTGAAAAAAAAAAATC
CGATTCTTTTCTTTGACACAGCACAAAGTGGAGGTTTGCCAAGCTCTGGGCTGGAGGAATCCTGCTTCTTTTCTTCTGTACTCTTTTGAAATGGTTTAAA
ATGTGTGACAGGTTTGGTTAAAGGATTGGGCTTTCCTCTGCCTCCCTCCTGCTCCAGACTCCCACAGATACTGTTTAAATCAGCACATCTCTGCCTCACA
GGTTGCTTCAGTGAACATTCAACGCTGTCGGTGAGTTTGGAATTCAAATA
>NM_001111316
TTGAATTAAGGAAGTAAGAAGCCATTGCACTGACTTTGAACGACCTTTTTTTTTTTTTTTTTAACTTCCTGCAAAGAGGACCCTTTACAGTATTTTTGGA
GAAGTTAGTAAAACCGAATCTGACATCACCATTTAGCAGTGCATGTAGCTAGCAAGTGGTTTGTTCTTAGGGTAAGAGAGTAGGAAACTTGCTCCCCATC
TGATAAGACAGAGTGCAAAGTATGCGTTCTTTTCTTTTAGTTTTGACTTAGCTTTACAGAGACAAACTTCAAGAGAGATAACCATTATTTTGCCTTTCAG
GGAGACCCTATTTCTTAGGGGCACAGCTGATCTCCAGATATGACCATGGG
>NM_011210
TATACTCATGTGGAAGCTTGTCATATCTTGGGTAAGAAAATTATTGATGACTTGGGAGGGATGTATTGTTTTTGAATAAAGCTTCCTTAAAAAGATATTA
AAAAGGAGCAATATTTATATAGTTTAAAACTGTTTTCCTTTAGAGGAAAATTGAGACGAACCGCTAACAGCATAATTACTTGAATTAAGGAAGTAAGAAG
CCATTGCACTGACTTTGAACGACCTTTTTTTTTTTTTTTTTAACTTCCTGCAAAGAGGACCCTTTACAGTATTTTTGGAGAAGTTAGTAAAACCGAATCT
GACATCACCATTTAGCAGTGCATGTAGCTAGCAAGTGGTTTGTTCTTAGG
>NM_001268286
TATACTCATGTGGAAGCTTGTCATATCTTGGGTAAGAAAATTATTGATGACTTGGGAGGGATGTATTGTTTTTGAATAAAGCTTCCTTAAAAAGATATTA
AAAAGGAGCAATATTTATATAGTTTAAAACTGTTTTCCTTTAGAGGAAAATTGAGACGAACCGCTAACAGCATAATTACTTGAATTAAGGAAGTAAGAAG
CCATTGCACTGACTTTGAACGACCTTTTTTTTTTTTTTTTTAACTTCCTGCAAAGAGGACCCTTTACAGTATTTTTGGAGAAGTTAGTAAAACCGAATCT
GACATCACCATTTAGCAGTGCATGTAGCTAGCAAGTGGTTTGTTCTTAGG
>NM_177397
CAACAGGTCAGTATTGGGATGTGGGGGTATATGGTGGCAAATATTGTTCCTAGAGATGTCCTACCTATTTCTTTAAGGAAACCTGGGAGCCCTGTATAGT
TGCCTTGTTAATACAGAGCTCAAGTCAGTGACAGTGAATTGCCAGTGTCTTGGAGTCACTAACTTGTTTTCCTGGATTCCTCCTTGAGCTCACCTTGGCA
TCCAACTCTTTGATCCAATCAGGCAAGTTTGGAACAAACACCTATGTGTTCACTGTTGACAAAACAAGTTGAAAAGGACCCGTATCTCCCAGCTTCCACC
GAAGTCACCTTCCTTGGAGCAAGACACCATGACCAGCCAGTCTCAGGGGA
>NM_021605
TGGGACGCTAAAGTCTAGATTTGCTTAGCCAGACTCCGGGAAAACTCTCGTTTGCCTGCACTGACACCATGTAGAGGCAGCTTAAACTACTTGGTAAGTG
GGATCAAAAAACTCCGATCTGGAGGCAGGGGTCGACCGCCGTAAGCGAGGCACACCCCAGTTCTCGGGAAAGTGGTAGCGTGGGCTCCGGAGCAGGGTGC
GGGCGCGGGGAGGGGCCTGCGGCGGCCCGCCCTCTCCTCGGGGATGCCGGGATGTTTACCCTCCTGACAGCCGCGGCCGCCGGAGGAGGAGCGGAGCCGG
GAGGATGGGCCGCCGCTAACCTCGCAGTGGGAAGCGCGGGCCGAGCAGGG
>NR_040304
CAAAGGAACATAAAAATACTTGTAAAGAAAAGGTTTAACAGCCACCTAAGCCCTGAAAATTATTCATGTTGTTTAAAATTTGACTTTGAGCTCTGGGCAA
GTGCTCTTTCTTTTCTTTTCCTGATTTACTGGCAGTTTTAACACTTCGACTGAAATCAGTCATGCCACACCGCTAACCACATTTCCAAACTGTTAACTTC
TGCTATAACTTTCAGACAGCCAGGGAGATGCTGAGTAATTCCAGGGGAAGGGTAGGCAATTTCAATGTGGCAAGGAATGAGGAAATCGGCATGAAAGCCA
GGATGCAAGGACAGCATCTGAGATGCCTTGCAGCTACATTGTTGTCGAGC
>NM_001042577
ACTCTTGGAAAGATGTATGCTTGAGGNNNNNNNNNNNNNNNNNNNNNNNNNNNNNNNNNCAGGCGCGCATGTGGGGAGGGGGTAAAGACCCCCTCCTTCT
GCCTTTCCCCCAGTCCCCCACCCCTTTGTAATGTTTGTCCCTGCTTGCCCATCACCAGGGGGTTGAGAGGAGGTATGACAGGTCTTTGTTGTCTGAATAA
AAATCCGTGGCAGCTCCAGGGAGAGGACTCCTCCTACTAAATTATCAAAAATGGGCTGGCTTTAGTCTCTTAACAAATTGGACACAGCTCCGGCTGGAGC
AGTCCCCAACGCAACCTACAGGCACTGGGAACTTGCAGGCAGCCGGGGAC
>NM_010714
ATAAACAGAAAATAAAAGACAGGTGGAGGAGGCTGAAGGTCAGAGGTGAGAGATTCAGGTCAATACTGGGAAGAGANNNNNNNNNNNNNNNNNNNNNNNN
NNNNNNNNNNNNNNNNNNNNNNNNNNNNNNNNNNNNNNNNNNNNNNNNNNNNNNNNNNNNNNNNNNNNNNNNNNNNNNNNNNNNNNNNNNNNNNNNNNNN
NNNNNNNNNNNNNNNNNNNNNNNNCTTAAGTTCATTCACTGGCTTATTTATTTGATTAATCGAGTGAGGAGACGTGGGGACTGGCCCACACCCCTGACCA
CCACCTCTGGCCACCTCCTCTCTAAAAACCAAATTCTTGGGAAGAACAGC
>NM_001081226
TTTTCTATATGGGCTGAAGGTGCTTTCCTTCTTATTATTTTTTTAAACAAGTATGATTATGCAGAATACGATCTAGCTTGATAGGAAATGAAAATGCTCG
TCCTTTATCTGAGAAAAAAATAGTAGCGACTTTAAGAGTAAAGAAGGCACCTTCTTCCAGTCTTCATATGCATAATTTTCTTTGCAGAGGACCCAGATGG
AGGGAGCTGAAGACTGAGAGGCAGCCCAGTCTACACTGAACAGTNNNNNNNNNNNNNNNNNNNNNNNNNNNNNNNNNNNNNNNNNNNNNNNNNNNNNNNN
NNNNNNNNNNNNNNNNNNNNNNNNNNNNNNNNGCGCCATGGCCGCCCAGG
>NM_001166501
CGAGAGAGCACTACCGGGGCCACGGGCAGGAGTGAGGCGGAAGTCAGAGCATCCACTCGAGCTCCCAATTTGCAATGAATGGGAGTCGTGATGTGGGAAC
CCCGGGGCAGAAGTGCTTTCCCAGGCCGGGGATCGCAGGAGCCGGTGCCCAGGACAGCAGGAGGGCAGGTCCTGCCCGGAGCCCGCGCGGCCAGGTGCAG
CCGCCGGGCGCGTCCCCGTGCGCCCCCTCCCCCTCCCGCCGACTTCCTGGTTCGCGGAAGGTGGCGAAGCCGCCGCCGGCCGGGTCGCGGGAACCGAGAN
NNNNNNNNNNNNNNNNNNNNNNNNNNNNCGTCGCCGCGGTGCTGTCCCCG
>NM_181347
TACCATGATATTAACCTCAGGTGTGTGGAGCAATGCTCATCAGATATGTTATACAACAGGAAAGGTTCTTTTGGGAAGCATCGGCACTTTATCATTGTGT
GTGTTCTTCAGGTCTTATAAAAGCAGTCTTATAAAAGTATGAAACTGCTTCCTATAACAGCTGGTTTGCGCATGTGTTAGAGAGTCCGAGACCTTCGTGT
AATGGCTCTGTGGTTTTGTCCTTGCTTCCTCCCTTCGCTCCTTCTGCTTTTTATGACTGGTTATTCCAGTGTACAGCTGTTACTAACTTCTTTTATTGCC
ATCTCGCCTTGTGGCTGCTGTAAAGTCAGTGCTTTCCAGGGACGTCTTCA
>NR_108103
TGTATCATTTTGCTGGGTATGGCCGGTGAGGCAGGTGTGCCTGTCCTAACCCTTTGCTGTTGCCGTGCCTTTGATAATGAATGCACTACTGACTAGGAGC
ATGTTATTGGCCAAGTCCTTTGACTTGAATTGCTTTCATTTTTATATTTGTAAGACCTTTGCATGCCATATTCAGTTTTTATGAGACCCAAGAACATAGT
TGTGGAGAAGAGTTTTGTAAATTGTGCTGCTGAACGTTCTAGAAGCAGAAGTGTTTATTTGGTTCCTAAGCTCTGTGGTGGTTATCTGTGTTAAGATTCT
AATCGCTTGAATAAGAACTGTCAACCTGGAAGAAGGGGCAGCTTCATGGA
>NM_133239
GGTTTAGAAACAGAAAAAGTTACTAACCTGTAAACAGAGTTTTGAAAGAGAATGTAATTTACAAAAATATAGAGTGTTTCTTTAAAAGTAGCCACATCAG
AATAATCACGTGCCAATACTGTCAGAAGAAATTAATTTCTCTATTAGGAGCAATCAAGGACCCTATCCTAAAACAAAGCCTTTCCAGGAGGCATTGTTCA
CGGAAGCCTGAGGGGGACACGAATCCAATCCAGGCTGGAAAAATCTGCTCCAGGATTGACTGGTTACCGTCTTCCTGTGCCTGTAAGGTGCTGTGAAAGA
GAAGTGCTTTCTGATTCTCTGTCTGTGGAGGAGCCCTGGGAGGGGTGGGA
>NR_040455
NNNNNNNNNNNNNNNNNNNNNNNNNNNNNNNNNNNNNNNNNNNNNNNNNNNNNNNNNNNNNNNNNNNNNNNNNNNNNNNNNNNNNNNNNNNNNNNNNNNN
NNNNNNNNNNNNNNNNNNNNNNNNNNNNNNNNNNNNNNNNNNNNNNNNNNNNNNNNNNNNNNNNNNNNNNNNNNNNNNNNNNNNNNNNNNNNNNNNNNNN
NNNNNNNNNNNNNNNNNNNNNNNNNNNNNNNNNNNNNNNNNNNNNNNNNNNNNNNNNNNNNNNNNNNNNNNNNNNNNNNNNNNNNNNNNNNNNNNNNNNN
NNNNNNNNNNNNNNNNNNNNNNNNNNNNNNNNNNNNNNNNNNNNNNNNNN
>NM_172643
CCCTTAAGTGGCCACGAAAAGCGGGTATAACGGACCTGGGACCTCGGTAGGGCACCCAGGGCAGGAAAGAAAGCTCACGGAGCATGCGCAGGGCTGGAGG
CGCGCGCATGCGCTCGGGCGGATGCCGGGGCTCCCCGGCTTCTCGCGGCGGCTGGGCGGCTGCGCGGGCCTGACGTGCCTGCCTGGCGAGCGGCGGCGGC
GGCGGGACTCCGCGAGGGGAAGGAGCGCCGCCGAGGTGGCTGAGGTGGGGGGCCGGACCCGGAAGTGGGTGGGCGCGGGCGCGAGCGCGCGGGGATCGGA
GCTGGGCGGCCCCGAGCCGGCGCGGGAGCCCGGGCTTCCCGGTAATGGGC
>NM_009791
CGCATGCAGCCGTGGGTTGGACAGTTATGATACCCTTTTCTTCCCCGCAAAGTGTTTAAAACACCAAGGCTAATTTCCGTTCTAATTGACCGGCTCGTAG
AGTCGGGGAAATTTGCTGCCCTGTTTTGTTTTTGCCCCAGGTAACCCTGACAACCCCACCATCGTTTAAACAAGGCGCCGCTTCCTCATTGGCCAGGCGC
TTTCGTTCGCTCATTGGCTCTTTTTAGTGATGTGGGCGGGTTTCTCCTCGCTGGTTGGTGCTGTAGCGAGGAGGTTCCGGGAGCTCCCATTGGTGGAGGC
GCGATATTTGAACCGAGCAAAAGCGGCTGGGCTACTTTCCCGGGAGTTTA
>NM_031164
GCAGCGAGCAGGTAGACTTTGCCCTAGGAATAAATAGTTGTGACTCTGACTTGAAATATACCCTTCCGTATTTGGCCTGTATTCATTATTTATGCTGCTG
TCATTTTTTTGCCTATGTTGCCTCATATGTTCTTATTAAACTCAGAAAATTATTGTCAGCTAATACTGGCACAATATTTTCAATTATTTGAGACTAGTTT
AAGTAAAATGTTACCTCGTTCCAAAGGTACTTAGACAGACATTGTAATTATTAACTTGTTTTGTCAAGAGAAGTATTGAGTATTTAGTAATGAGATCCTG
GGTGCTTTAGAGCTGTAAAAATCTTCATGAGACACACTGATGATGACGCT
>NM_015780
NNNNNNNNNNNNNNNNNNNNNNNNNNNNNNNNNNNNNNNNNNNNNGAAAGGGAAAAGGAAATATAATCTCCTCTTTTTTTAATAGTTCAGTTTGATTGGC
TAGGATACTTGCACCNNNNNNNNNNNNNNNNNNNNNNNNNNNNNNNNNNNNNNNNNNGCTAAATACATAACAAATGTGAGTGCTGAATGTTAGTGTAAAA
TGCCTATTGGACATTGTTTATTTGTTTTGCCCCTCCCTTGTGAACTTTGATATTTACCAAACTAGCTTCCAGAAATGCCCTGAAACAGAAAGTCATGCTC
AGCAGTTTTAACAACAGGGTTCCCAGAAGCACCACCAGGATTGGAGTGCT
>NM_001160303
NNNNNNNNNNNNNNNNNNNNNNNNNNNNNNNNNNNNNNNNNNNNNNNNNNNNNNNNNNNNNNNNNNNNNNNNNNNNNNNNNNNNNNNNNNAGAGTAATTT
ATTCTCTCATCTTCCTTTCTGCATAACAATTTGACTGACCAAAAAACTGGCACCAAAAATTGAATATTAAATTCCTTCATAAATGTAAAATGATTAACTT
ATTATTGTGAAATAGTTGATTGAATATTGTTTATTTTGCCCCTCCCTTTTGAACTTTGATGTTTACCAAACTGGATGCCAGTAACACACTGAAGTTCAAT
GTCATACACAGCATTGTTAATGACAGGGTTCCCAGAAGGACCACCACATC
>NM_001160304
NNNNNNNNNNNNNNNNNNNNNNNNNNNNNNNNNNNNNNNNNNNNNNNNNNNNNNNNNNNNNNNNNNNNNNNNNNNNNNNNNNNNNNNNNNAGAGTAATTT
ATTCTCTCATCTTCCTTTCTGCATAACAATTTGACTGACCAAAAAACTGGCACCAAAAATTGAATATTAAATTCCTTCATAAATGTAAAATGATTAACTT
ATTATTGTGAAATAGTTGATTGAATATTGTTTATTTTGCCCCTCCCTTTTGAACTTTGATGTTTACCAAACTGGATGCCAGTAACACACTGAAGTTCAAT
GTCATACACAGCATTGTTAATGACAGGGTTCCCAGAAGGACCACCACATC
>NM_001029977
NNNNNNNNNNNNNNNNNNNNNNNNNNNNNNNNNNNNNNNNNNNNNNNNNNNNNNNNNNNNNNNNNNNNNNNNNNNNNNNNNNNNNNNNNNAGAGTAATTT
ATTCTCTCATCTTCCTTTCTGCATAACAATTTGACTGACCAAAAAACTGGCACCAAAAATTGAATATTAAATTCCTTCATAAATGTAAAATGATTAACTT
ATTATTGTGAAATAGTTGATTGAATATTGTTTATTTTGCCCCTCCCTTTTGAACTTTGATGTTTACCAAACTGGATGCCAGTAACACACTGAAGTTCAAT
GTCATACACAGCATTGTTAATGACAGGGTTCCCAGAAGGACCACCACATC
>NM_001025575
NNNNNNNNNNNNNNNNNNNNNNNNNNNNNNNNNNNNNNNNNNNNNNNNNNNNNNNNNNNNNNNNNNNNNNNNNNNNNNNNGAAGGCAAAAGTAATTTATT
CTCTCCTCTTTCTTTCAGCATAACAATGTGCCTGACAAGGAAACTTGGCACTAAAAATTGAATGCTATTACATTGCTCCATAAATGTAAAATGATTAACT
TATTATTGTGAAATAATTGATTGAAAAATGTTTGTTTTGCTCCTCCTTTTTGAACTTTGACATTTACCAAACTGGATGCTAGTAATACACTGAAGTCCAA
TGTGATACACAGCATTGTTAATGACGGGGTTCCCAGAAGGACCACCACAT
>NM_009888
TTAGCATGACAATCTTTTCAACATTTCTGTATTATGTATGCATGGGTGTTGGTCCTGAAAACACTGCCTAACTGAAGTTCTCTCAATGATTTTTAAATGT
GCCTTCATGCTTTCTGTTCTGTGGTTTGTCCACAGTAGAACACAATTTAAAGGATTATGAAATCCAGCCCTTGCTCACATTTCCAGAAATGTGAACTTGT
TTCCAAGCAAAACAAGCTGTGATTTACAAGAACAATCCAGCAGGTCACTGACAGGGCATAGTAACAACAAGAGATAAAACGCCCATGCTGCTGGACTTGT
GGTCTACTATTTTAGTTTACTTTGCAGAAGTTGCTCATGGGCGGAGCAAT
>NM_001081027
GTCCCAGGGACCAGAGGCGGTGCCGAGCCTGGGGGCGGTTCCTTGGCAGCGCTGGTTCGAGTCGCAGCCAGACTTTTGCTCCTGGGCTCGGTTTGCATCA
TCCCCATCACACCCTTGGGGAAGAGGAGCCACCCCTTTCCAGCCTCAGCTTCCGGCCGAACGACCCCTCCCCCTCCGGGTCCCCCAAGCCCTTCTCCCAC
CCTCCCCAGCACGGCACCCCCTCCGCAGTGCTTGCTACCCCTCTTTGCCCTCCTCCATCCCTCCATCCCTTGTTGGATGTTGCCCACTCCTTAAGGAAGG
ATGGTTGATTTGGAGAGCGAAGTGCCCCCTCTGCCTCCCAGGTACAGATT
>NR_040604
NNNNNNNNNNNNNNNNNNNNNNNNNNNNNNNNNNNNNNNNNNNNNNNNNNNNNNNNNNNNNNNNNNNNNNNNNNNNNNNNNNNNNNNNNNNNNNNNNNNN
NNNNNNNNNNNNNNNNNNNNNNNNNNNNNNNNNNNNNNNNNNNNNNNNNNNNNNNNNNNNNNNNNNNNNNNNNNNNNNNNNNNNNNNNNNNNNNNNNNNN
NNNNNNNNNNNNNNNNNNNNNNNNNNNNNNNNNNNNNNNNNNNNNNNNNNNNNNNNNNNNNNNNNNNNNNNNNNNNNNNNNNNNNNNNNNNNNNNNNNNN
NNNNNNNNNNNNNNNNNNNNNNNNNNNNNNNNNNNNNNNNNNNNNNNNNN
>NM_020025
GAATGCACTGAAAGAGTTAAACTACACCAACTTACATGTAAAAGCTTTTATTACTTCTGCTCTAAAAAAGTCTCTAAGACACATGAAAGCCACCGTCCAA
CACAGAAATATTTAGAAAGCCTGTGCATAAGTTCAAATAAAGATTAAAAAACCATAACCTCCATTTCATCCTAATGCTTGTATTTGTTCTGAATAAATAT
GATGTGTCACATAAGAGGAAGATTTCTAAGCTTTCTCCTACCTCGGGTTTTTAGTCAAAATGAACGCAAACAATCACGTGGGACTCAGCCAAGCAGTGAC
GTTAAATTCTGCTCTGTCAGAGACAGCATCTGTCAAGCCCACATTTAAAC
>NM_145991
AGTNNNNNNNNNNNNNNNNNNNNNTCTGGGTGGCGCGTGTGCTNNNNNNNNNNNNNNNNNNNNNNNNNNNNNNNNNNNNNNNNNNNNNAGCGTGGGTCAG
TCAGGCGTTCTCCGCGGGCAGCCCGCGGCGGGGCCTTGCCTTATATAGCGCGGGGTCCTCGGCGGCCTGGGTGGCTTCTGCCCGTGCTGCTGTCGTAGAC
GCGGCCGGCTGTTGAGTGTGGCGGCTGTTGGTTCNNNNNNNNNNNNNNNNNNNNNNNNNNNNNNNNNNNNNNNNNNNNNNNNNNNNNNNNNNNNNNNNNN
NNNNNNNNNNNNNNNNNNNNNNNNNNNNNNNNNNNNNNNNNNNNNNNNAG
>NM_001038593
TGGCTGTTAAAGCCATGATGAACTGTCTCTGGGCTAATTCGTTTCCTAATTTCAGTTTATTTTAAAAACACCACCTTGCTTTCTTCGGAAAGAACGTTAA
ACATTGGACCGCCTGTGTTTTTCACTTTCTGAGTACAATTCAACCTGCCTATGGACTCCGGATCAATAAATTAATCTTAAGATGACATTCCGGTCCGGTC
CATCTTTCACATCCTAAACCTGTCTGACCAGAGGTGGTGACTGACCTACCTACCACCCTCAGGTAAACACCGGGCCACCACCCTGCCTCGAGTAATTTTT
CTTGTGGCTCTCCCTAAGCCTCTTTCTTAATCCTGAATGCGGGCGTGAGG
>NM_001038592
CTGTCTGACCAGAGGTGGTGACTGACCTACCTACCACCCTCAGGTAAACACCGGGCCACCACCCTGCCTCGAGTAATTTTTCTTGTGGCTCTCCCTAAGC
CTCTTTCTTAATCCTGAATGCGGGCGTGAGGAGCTCGGGAGAACTCGGTAGAGATCGGAAGAACTCGGCAGGCAGGTGAGTGCCTCGCTCTACCGCCGAG
GATGCGAACCTGCAGGCTCGCGGGCACGCGGGCGCGTGGGCGCGCGGAGACGGGGGAGCCAGGAAGCGCGGCGAGCCCGGCGGCGGCGCGGACAGCCCGA
TGGGGCGGAGCGAGGCCGCCGGAGGGGCGGGCTTCCATCGTCGTGGTCGC
>NM_023505
ACACCGGGCCACCACCCTGCCTCGAGTAATTTTTCTTGTGGCTCTCCCTAAGCCTCTTTCTTAATCCTGAATGCGGGCGTGAGGAGCTCGGGAGAACTCG
GTAGAGATCGGAAGAACTCGGCAGGCAGGTGAGTGCCTCGCTCTACCGCCGAGGATGCGAACCTGCAGGCTCGCGGGCACGCGGGCGCGTGGGCGCGCGG
AGACGGGGGAGCCAGGAAGCGCGGCGAGCCCGGCGGCGGCGCGGACAGCCCGATGGGGCGGAGCGAGGCCGCCGGAGGGGCGGGCTTCCATCGTCGTGGT
CGCGATCGCCTGCTGCTCTCCCGGAGGCTGCCGGGGACCTTTGGCTATGT
>NM_001038594
GTGATGGCCAATCAGGCCTGGCCTAGGCAGCTGTCAAGACGTCTGTCTCAACATCCTATACTCCCCTGTCTTCCAGGGAGACTTACTTTCTGAAAGCGCT
GGTCACGTGATGTTAACCATTTGCCAGATCATTAGGACTGTTTCCTATTGGAGATATCTGGTGTATATCCTGCTTTGCCCACCTACCACCTCTTAGTAGA
TGTTTCATAAATGGAGCGCGACTAGTTGGTGCTTTATCAGTGTTGAGGTATTTCATTGGGCATTTATGCGGTGCCTGCCCCTTTCCTTAATAGGAAAGCT
AAACCAGAAATCGAAGGGACTGCCTTAAGAAAGGTAGGGGTGCTTTTTTT
>NM_013835
AGCCCCGCAGCACAAGCTGCCACCGGCCGCAGACCTCAGCAAAACCCGCCGCCGAGCGTCAACCCCACGTCACCCCGCCTACTTCCCGACAGCCTCCGGG
CGCCGTCACCTGCCGCGCGCCGGAGCACAGAAGGACGCTCTAGCCACCCGGGAGACGTCGAAACGCCTCTCCTGCCTCTCAGGATCCGTAGCGCCCTCTG
CCGGGCCGGAGAAGTAGCGGGGCCTCGGAGCGCCGGAGGGAGGCACATCCGGGACCCTTGGCACCCCAGAGCTNNNNNNNNNNNNNNNNNNNNNNNNNNN
NNNNNNNNNNNNNNNNNNNNNNTCGCTCCGACCCGAACCTGGAGCTGTCC
>NM_001159866
ATAGGAGGCGGCCCGAAAGGGCGAGGACAGCTCCAGGTTCGGGTCGGAGCGANNNNNNNNNNNNNNNNNNNNNNNNNNNNNNNNNNNNNNNNNNNNNNNN
NAGCTCTGGGGTGCCAAGGGTCCCGGATGTGCCTCCCTCCGGCGCTCCGAGGCCCCGCTACTTCTCCGGCCCGGCAGAGGGCGCTACGGATCCTGAGAGG
CAGGAGAGGCGTTTCGACGTCTCCCGGGTGGCTAGAGCGTCCTTCTGTGCTCCGGCGCGCGGCAGGTGACGGCGCCCGGAGGCTGTCGGGAAGTAGGCGG
GGTGACGTGGGGTTGACGCTCGGCGGCGGGTTTTGCTGAGGTCTGCGGCC
>NM_019562
ATAGGAGGCGGCCCGAAAGGGCGAGGACAGCTCCAGGTTCGGGTCGGAGCGANNNNNNNNNNNNNNNNNNNNNNNNNNNNNNNNNNNNNNNNNNNNNNNN
NAGCTCTGGGGTGCCAAGGGTCCCGGATGTGCCTCCCTCCGGCGCTCCGAGGCCCCGCTACTTCTCCGGCCCGGCAGAGGGCGCTACGGATCCTGAGAGG
CAGGAGAGGCGTTTCGACGTCTCCCGGGTGGCTAGAGCGTCCTTCTGTGCTCCGGCGCGCGGCAGGTGACGGCGCCCGGAGGCTGTCGGGAAGTAGGCGG
GGTGACGTGGGGTTGACGCTCGGCGGCGGGTTTTGCTGAGGTCTGCGGCC
>NM_009061
AAAGCCAAGAACTCGGAGACCCTTCACCGCGTGGCTGCCCGAAGTGCCTACCAAATCTCTCTGTGTCCCCGCCCGCCACCTCCCACCCTGTGTGCGCACG
AGGATGCGGCGCCTACGTCAACAGCGCCCTCGCTTCCAGGCCCTTCGGGGGCTGCCGTGACTGCCACAGGCCGGGGCGACTCCGCCCTCGTGCCGTCTGC
AGCGAGCCAATCCGCGCTCTCTTGGGGCGTGGCTGACGCCTCCAGGTCCCGCCCCTATGCCGCCGCCCGCCTTAAAAGCCCGCGGCGCGCTCCCGGCCTC
AAACAGCTGCGGTGGCCGCGGGAGTCTGAGAATGCAAAGTGCCATGTTCC
>NM_153171
AGAGAGAGCCCTTAGTTTGTTTCAGGTCTTTAATCAATTGACTATTATGAACAGGTTGCTGTCAATAGTTCCCATGACTTGATAATAGTGTTTGCAATGG
TAGTTCATTTGTATTCAGGTCTTTTTTTTTTTTAAGGGATTTTCCTTTAGGCTGCACATTGACAAAAGCTGGAAAAACTAATTATTCAGAGGAGAAGTTT
TGACTACAACAGTTGAAAATTCTCCAGAGCTGCTGCTTCCAGCCATCTGGACATGTCAGATGTTCTGATAAGTTTAGATAAAAACCTCTTTTATCAGCAA
GGCATTGCAATGCCACAGCACTACTTTCCATATTCAAAAAACCTCTCTTT
>NM_015811
GCTGATACTTCCTTTCCTCCAGAGATGTGTATGGCCCCCTTCTATATATCNNNNNNNNNNNNNNNNNNNNNNNNNNNNNNNNNNNNNNNNNNNNNNNNNN
NNNNNNNNNNNNNNNNCATAATTTTGTTCCTGCCTTCCTAATCAAATGACCTGCTCTCATTCAGTTGAGTTTCAACCACAAGACATCCCTGTACACTTTT
TTTTCTTCAAGATACACGTCACGACACACCAAGAAAGGAGGAACTTCCGTGCCTGTGGTAACATCACTTGATAAACAGACTCCCTGAACAGCAAGTGCCC
TGTCTGCCTTACGCTATATAAAGCAGCAGTCGTAGACTAACAGACACTCA
>NR_110891
CCTTCAGATGCACGTTGATTGCTTGAAACTAAAGAATAAGGTATGCAGATGTGAAATGAAAGATGAATTTCCCATGCAAACATTTAGACCATATGAAGCC
ATGCAAATACGACCTTCAGAAGGAAAAAGTTTGTCATTATTTTTTTTTCAAATTGATCTCTGTCGTCAGAGTACAATTGCAAAGTAAAGATTTACATTTT
TTTTGACTGAAAAAATAATTTACATACCACAGGGTAAGTGACTTCACAGTGTGAAAATTCCAGGATACACATTCAAGCAATAGGTCATTAAACAGAGACC
AGAACAGTTGGGGGTAATGGGTGGATTTGATTTATTACAACTTGATAGAA
>NM_022881
GAACAAATGAAATTTATTAAGTCAATTTACTAAAACTAAATGAAATTATAGTTTAAGGAGAGCAAAACTAAGCTGCTCATGTTTGATAATGCTTTGCCAC
AAGACATTTTATGTCCTTTGGTAAATGACAGCACCATTCACATTACTGAAGCTCCTTTCTCTGCGGGCTTGAAAGGGAAGTAACGCTGTGGTAATACCAG
CTTTTATCTTGAAGGCCAGAAGCGGTTTTGCAAATGTGTGGTATCATTTCCTTCAACAATTCAGTACAAGACCAATCTTGAGTTCCTCATTTTCAGACTT
GCAGAGGCAGAAACACAGCTCTTCACTTTCTTTCATGTTATTTTCTCTTT
>NM_153539
ATCAATGCAATGGGACCGGTCCTGCTGGTTTATTTGGGCTGTGTGTTAAGTCGATTTTCTTACTATGCCTGGATCAGTTTCTGCAAGGGAAAGGATTCCA
AGGAAGTGCTAGTGAAATGCACTGATGGAATACTATTAATCCTAATGATAACATTCCCAGTGCAGGTAAACTCTGAAAAGAACTGTGAGTGGGAAGATCC
TGCAGGATTTCCGAAGCGCTGCTCTCCTGAATTCTCATTGGATCATCCCCAGCAGCCTAAATCAGTGCTGCTGCTCTCTGAAGATGACTACAGCCTAGCT
CACTAGTTGTCTACTCCTGTTTACAACACATCCTTTCACTTCTCTTTGGA
>NM_001145807
CTCAGATTCCAGGGCTTTCCCCTTTGCTTCCCACCGAGTGCGAGAGGATTTGGGGCTCACACAGTGATCCGCACCTCTTGGCGTCCCTCACCCAGCGCTA
GTCTACCTGCTGTCTGTGCCAGTTCAGTTTGGTCCGTCCTGCCTTACAAGCCAGGGCCATTAGCGTCCGTGACTTCATTTGAAGAAAAGAGGCTTTGGTG
TAATTCGCCAATTCAAATACCCTCTCTAGAGGACTACTGCTGTTGCGCAAGGGTGGAGGGAGAGAGAGAGAGAAGGGAGAAAACTTTCAGTGCAGTCAGA
CGGTTTTCTGCTTAATCAGTGTGACACAGTGAGGCACAGACGTTCGCTGT
>NM_008869
NNNNNNNNNNNNNNNNNNNNNNNNNNNNNNNNNNNNNNNNNNNNNNNNNNNNNNNNNNNNNNNNNNNTGCATACCCCCAGGACCAGTTAGGTCACATGTT
TTTAAAGCATATTTTCATGCACACCCCTAGGACCAGTTAGATCACATATTTTTAAAGTATATTTTCTGACTCGAAAGGCCTGTTTCTGAAAACTAAACAT
GTCCATTTAGAATGTTAGTCTTCACCAGAGGAGCTCGCTTGAATTCCACCTTAACATCCACAGAGACCAGCCCACTTCTTAGCCCCTCCTACCAGCCGGA
GAAGACTTTCTAGAAGTCGGAACTGTGAAGGGCTCCCGACTGAGAGCCAG
>NR_106112
NNNNNNNNNNNNNNNNNNNNNNNNNNNNNNNNNNNNNNNNNNNNNNNNNNNNNNNNNNNNNNNNNNNNNNNNNNNNNNNNNNNNNNNNNNNNNNNNNNNN
NNNTATTGTAACATATGGTTNNNNNNNNNNNNNNNNNNNNNNNNNNNNNNNNNNNNNNNNNNNNNNNNNNNNNNNNNNNNNNNNNNNNNNNNNNNNNNNN
NNNNNNNNNNNNNNNNNNNNATAGTGAGGTAGTTCNNNNNNNNNNNNNNNNNNNNNNNNNNNNNNNNNNNNNNNNNNNNNNNNNNNNNNNNNNNNNNNNN
NNNNNNNNNNNNNNNNNNNNNNNTAAGTTGTGGTGTATAGTTAAAATGGT
>NR_015466
GGATGCAGTGCTGAGTTCCTTCGTGAGCAGAGTCCTGACTGACTCCTGAAGCTCTTAGCTCGCAGTTTGACAACTGGCTGCTAATGGGGAGAACCTTGCT
TTTAAGTCTGTAAAGCGGACTCCACGTGACGTAGTGGTGACTCTGTCTTTCCGCTTAGGCTTTCCCCAACCCCCACCAACTTTTCCCCCTCTCTGCTTCA
GTGAGTTGCGCAAGAACCGCAGCGGCAGGCTTTTACCCACGCAAATGAGAGACGAAGGAAGCCGGGAAGCTGCCCTTGGCTGCCCCAGGTGGTGCCAAGA
GAGCTGCACCGCCCTCTCCATCCCTCCAGGCGCCCTGTGGTTCGCTGAGT
>NR_110420
CTCTTTCAAGCAGAGGACAGAACTCATGCTGACCTGGGTTAGTTCCCAAAGCAAGCCTGGCAGCTTGGCAGGTGACACAGGCATTACACAGCGATGCCTC
TCCCAGTGTACGTAGTGGAGCAAAGCAAACGCAGGGGTCCCTCTAAGAGGGAAGTGGTTACGTGGTTGAAAGCAGCTCAGACTTGCACAATACAGAGAGT
CCTTGCCGCAGAAAACTCCAAGTGCGTTTTCGTTTTCAAATGATGAATTACACACAGGATTACACAACGATAGTCGCAGACTTCCAATCAGATGGCCTCC
ATTCCCTCTGCGTTTGCCTCCAAGATCATGCGCGGGACATTCTGAGAAAC
>NM_024458
GGACTTTAATAATCAGGAAAAATTATTTTTTTGTTTTTTAGAAAATGACACGAAACTTTTGAAAATAGATGTCAGAAGTTCAGAAAAGTGTTTTCTCAAA
TGACAGAGAAAGAGGTGGATAAAGAATGTAATAAACACAGTGCTCCAAGCTCCTTGTGTGTTAGTCTGTTTTGTCCTGCTATTAACAAATATGCCTTGTT
AATTCTCTTATGGAAATCCTATTACATGTTCAGAGCTATTTCTGCAAGGGTCATCAATATCCAGGGATCTTAAATCTGAGCTTAACACTGGTCCAAGTTC
AAAGGAGTTCAGTGGACAGCGATTCTCACTCCCTGGACATATTCTAGAAC
>NR_040603
NNNNNNNNNNNNNNNNNNNNNNNNNNNNNNNNNNNNNNNNNNNNNNNNNNNNNNNNNNNNNNNNNNNNNNNNNNNNNNNNNNNNNNNNNNNNNNNAGATT
AGGTAAGATGTACTAAGTGCATTTTCACCTTAGAATAGCNNNNNNNNNNNNNNNNNNNNNNNNNNNNNNNNNNNNNNNNNNNNNNNNNNNNNNNNNNNNN
NNNNNNNNNNNNNNNNNNNNNNNNNNNNNNNNNNNNNNNNNNNNNNNNNNNNNNNNNNNNNNNNNNNNNNNNNNNNNNNNNNNNNNNNNNNNNNNNNNNN
NNNNNNNNNNNNNNNNNNNNNNNNNNNNNNNNNNNNNNNNNNNNNNNNNN
>NM_133780
TTTCTTTTCTCCCCGAAAAGGAAGCTGGTGGTGCCCGGGTGCACACATATTCCTTGGCCGACTAACTTGATCTCAGAATGTGCACATGTGGCAAATAAAT
CCCTGGAGCTTTCTGTCAGCGAGAGAACTCGAGTTAGGGTACAAGTAGCTACCTTCAAAGGCCAGGTGCCACTCAGGTCCCCACGTCCACAGCCAATGAT
CTCATCAGAAAGCGACAGCAGAGACACTTCCTACTCCAAACGCGGGTCGCGGCCCCAACGGGTGCAGACTGATGACGCAAGCCGTCCCGCACCCATCTCC
GCAGCTCTTCTACCCAAGCGAGGGAGGCCTGCACCCCGCCCCTCTCGGGG
>NM_001077237
CTGGGAAAGAGAGTCCCGCGTTAGGTGCAGCCAGAGCCGCGCCGCCGCGCCCTCTCTGCGCACGCAGCCACCGGGAGCTAGGCACGCTGGGAAAGCGAGT
TCACAGCAGCCTCGGCCCCAGTTTTTTGGGGATTTCACCGGTTTCCAGCCCCAGAGACTCTTGGGAAATGTAGTGTATTTCTCACCCGCTTACGCGCGCT
CAGGCCGCACCTCTCGCCCCACTTCCTTCTTTCTCCCCGCCCCCGGCTCGCCTCCTATGGCTGTGACGAGTGCCCGCGCGGGGGCGCTACATAAGTACGC
AGCCACCCTCGTCCTTATCCCGGAGGAGCAAGACGACCTTACCGTCAAAA
>NM_145511
CTGGGAAAGAGAGTCCCGCGTTAGGTGCAGCCAGAGCCGCGCCGCCGCGCCCTCTCTGCGCACGCAGCCACCGGGAGCTAGGCACGCTGGGAAAGCGAGT
TCACAGCAGCCTCGGCCCCAGTTTTTTGGGGATTTCACCGGTTTCCAGCCCCAGAGACTCTTGGGAAATGTAGTGTATTTCTCACCCGCTTACGCGCGCT
CAGGCCGCACCTCTCGCCCCACTTCCTTCTTTCTCCCCGCCCCCGGCTCGCCTCCTATGGCTGTGACGAGTGCCCGCGCGGGGGCGCTACATAAGTACGC
AGCCACCCTCGTCCTTATCCCGGAGGAGCAAGACGACCTTACCGTCAAAA
>NM_001110146
[truncated: 10,777,877 more chars]
