# Supplementary material for: EKLF/KLF1 expression defines a unique macrophage subset during mouse erythropoiesis
Source: eLife. 2021 Feb 11;10:e61070. doi: 10.7554/eLife.61070 (PMC7932694; doi:10.7554/eLife.61070)
Supplement: Figure 5—figure supplement 1—source data 1. [file elife-61070-fig5-figsupp1-data1.csv.zip › Fig5s1data1.csv]

Gene Name	KO_log2FC	EKLF_GFP_log2FC
1300017J02Rik	-4.81232288	1.710540091
2310022B05Rik	-1.05304123	0.73543227
4931406P16Rik	-0.720236825	0.632104908
5730508B09Rik	-0.607626834	0.860982707
Abca7	-0.718219316	0.476437259
Abcb10	-0.688464127	1.496449577
Abcb4	-0.840187741	1.476143735
Abcg4	-1.168131779	1.540944538
Acap3	-0.625080794	0.610695209
Ache	-0.9431269	1.560617433
Acot11	-2.189171959	1.962656987
Acp5	-0.928892888	1.538089922
Acss1	-0.841721896	1.21847981
Acta1	-3.279025577	2.182172741
Adam10	-1.018085247	0.366711319
Adamts3	-0.749453503	0.989628619
Adcy1	-5.875168034	2.593539536
Adcy7	-0.997548199	0.350268676
Add1	-0.786581746	0.873583327
Add2	-3.018369771	2.055681595
Adra2b	-3.141820095	1.712878468
Adrb2	-0.581604806	1.035588486
Agfg2	-0.795878142	0.816022508
Agpat4	-2.782707919	1.474682648
Ahctf1	-0.699053998	0.835342882
Akap11	-0.721267876	0.359107953
Akap7	-1.660060621	1.217720536
Alad	-1.698619528	1.408896727
Alas2	-1.014517361	1.658000282
Alms1	-1.367262906	0.417951325
Ammecr1	-2.310733881	1.09669041
Ank1	-2.01466812	1.465746617
Ankrd9	-0.68395328	1.283881553
Anln	-0.56497681	0.34168231
Ano1	-4.286756138	1.551520416
Apeh	-0.580396411	1.078177671
Apol11b	-3.225966216	1.28356718
Apol8	-8.802414747	1.656954175
Aqp1	-3.474083732	1.252651166
Arfgef2	-0.67903215	0.350076287
Arhgap21	-1.168331721	0.725645687
Arhgef12	-2.604926278	1.695705714
Arl5a	-1.086903685	0.747012074
Arrb1	-1.81498954	1.191186335
Artn	-3.815737509	2.586680909
Asb6	-0.648716839	0.661803242
Ascc3	-0.707337233	0.505586436
Asph	-0.933521165	0.508685028
Atad5	-0.760337695	0.455417974
Atg2b	-0.548554529	0.666217947
Atg4d	-0.498152609	0.91355602
Atp13a3	-0.658992534	0.418974995
Atp2b4	-2.506899822	1.49122876
Atp6v0a1	-0.654214636	1.09671685
Atp7b	-1.521985113	1.573604316
Atp8a1	-0.509246872	1.112688599
Atxn2l	-0.48006852	0.365332038
BC017158	-0.982910555	0.811894259
Bcl11a	-1.660678373	0.745305531
Blvrb	-1.08704212	1.486188267
Bnip3l	-0.501320966	0.952657042
Braf	-0.641616105	0.514407109
Brpf3	-2.210811784	1.004577268
Bsdc1	-1.307370928	1.120668698
Btaf1	-0.743972558	0.671826305
C530008M17Rik	-1.8866162	1.28011069
C78339	-0.784930394	0.427411306
Cacna1c	-1.460100408	1.896382437
Cad	-0.686090671	0.56483359
Camsap1	-1.208153548	0.771062286
Camsap2	-1.512241399	1.437997321
Capn1	-0.520915856	0.761186617
Capn5	-1.123177472	1.309879431
Carhsp1	-1.365234157	0.779865203
Casc5	-0.82266045	0.487321523
Caskin2	-1.782160576	0.76517596
Casp2	-0.609825233	0.287070618
Ccdc141	-5.077314267	2.420026025
Ccdc88c	-1.167906166	0.344885129
Ccrn4l	-0.622683087	0.97007116
Cd24a	-1.07972432	0.971068442
Cd55	-0.911273851	1.106446704
Cd82	-2.312934316	0.973550589
Cdan1	-0.74632741	0.689565104
Cdk8	-0.708007098	0.614334171
Cdkl1	-1.925073363	1.924153483
Cdkn2d	-0.680521974	0.819724634
Cdr2	-0.992026511	1.329170523
Cdyl	-0.868338643	0.59597988
Cecr2	-2.272755283	1.033770771
Celf1	-0.551306773	0.506900122
Cep152	-0.640444866	0.409463351
Cercam	-2.088311169	1.242227359
Ces2g	-2.703997227	1.390214335
Chd3	-1.655341174	1.221795327
Chrna7	#NAME?	3.697693664
Cit	-1.460902445	0.689405131
Clgn	-3.134231385	1.625067515
Clspn	-0.711901283	0.660869479
Cltb	-0.889218691	0.968681571
Cntn3	-2.384903467	1.515352752
Cpeb3	-0.928136784	1.640890889
Cpne7	-3.073137461	1.1372305
Ctbp1	-0.529563978	0.855024631
Ctsb	-0.553101561	0.689802217
Ctse	-1.191875442	1.074827404
D5Ertd579e	-0.60029363	1.065666054
Dcaf10	-0.569950999	0.599177476
Dck	-1.535092061	0.83679637
Dclk2	-1.771421551	1.42182142
Ddah1	-0.983922007	0.893253676
Ddx21	-0.714103765	0.388709397
Dedd2	-0.808794806	0.83952569
Dek	-0.4918848	0.427502935
Dhrs11	-0.777288066	1.367791729
Dhrs13	-0.804376847	0.952564428
Dido1	-0.706642884	0.318879656
Dmxl1	-0.948447236	0.624528923
Dna2	-0.835482781	0.279473723
Dnaja4	-1.734000048	1.411905585
Dock7	-0.872222506	0.759746405
Donson	-0.905696071	1.07662719
Dot1l	-0.604274671	0.462038879
Dpy19l1	-1.033419079	0.532080905
Dst	-1.352094928	0.818744731
Dtl	-0.560725131	0.459638712
Dync2h1	-0.923501156	0.387595433
E2f1	-0.560399317	0.333798266
E2f2	-2.22510177	1.20711291
E2f4	-1.212356869	0.737824404
E2f8	-0.77218151	0.374532998
Eef2k	-1.053257063	0.478297468
Ehbp1l1	-1.425543398	0.805981227
Eif3a	-0.500413648	0.224888161
Elf2	-0.555505447	0.305687126
Endod1	-0.954079429	1.457142327
Epb4.1l1	-1.528370494	1.086855231
Epb4.2	-1.240485537	1.563033644
Epdr1	-0.692691506	1.64097068
Ept1	-0.839864936	0.558110521
Ermap	-1.994073398	1.508543391
Evi5	-0.562617104	1.096526739
Fahd1	-0.585529121	0.735344676
Fam109b	-0.801783585	1.244155931
Fam132a	-1.086275711	1.123519924
Fam132b	-3.835144881	1.358149841
Fam46c	-1.994862294	1.999467274
Fam53b	-1.903940967	0.798533729
Fam63b	-1.370521094	0.666419744
Fancm	-0.680142081	0.355124552
Fbxo10	-0.929867117	0.961113892
Fbxo30	-0.768795367	0.946230681
Fbxo42	-0.71148902	0.444214504
Fbxo48	-0.839412065	0.700685428
Fcna	-1.017827349	1.26644916
Fgd6	-1.050529726	1.235671664
Fgf13	-0.824587721	1.042370346
Fn3k	-5.461983571	1.778070259
Fn3krp	-2.457624766	1.352717333
Fnip2	-1.509963702	0.974074037
Foxo3	-0.87817169	1.007662786
Fras1	-2.01578717	1.188877215
Frmd4a	-1.259663158	0.857075813
Fryl	-0.738880022	0.972568696
Fzd5	-0.596888906	1.172046173
Galnt10	-0.73428001	1.022792675
Gdf3	-1.055261593	1.228396614
Gfap	-0.732310137	2.040699162
Gga2	-0.684412907	0.533368201
Gjb2	-3.209766145	1.439288188
Gm15800	-0.808990014	1.415351576
Gm17296	-1.177534515	0.514061334
Golm1	-0.820023277	0.757917694
Gpcpd1	-0.669326643	0.928137179
Gpr155	-2.534282798	1.386406854
Gramd4	-1.352164627	0.6648502
Gse1	-0.526460191	0.824678397
Gypc	-0.615845371	1.191714637
H3f3a	-0.606474374	0.339246184
Hace1	-0.597950034	1.338011934
Hagh	-0.630298059	0.980519109
Haus6	-0.712282926	0.40954915
Hba-x	-5.369107615	2.357215206
Hbb-y	-2.154438312	1.829156601
Hbq1a	-2.70395719	2.65142277
Hdac11	-1.915817345	1.339561687
Hemgn	-0.649365696	1.357165781
Herc1	-1.567026565	0.924951805
Hif3a	-1.153987277	1.14891529
Hist1h1a	-1.220486749	0.581676173
Hist1h1b	-1.695004525	0.613329218
Hist1h1d	-0.868961461	0.374613173
Hist1h1e	-1.424203026	0.410648506
Hist1h2ak	-1.887873708	0.369047881
Hist1h3a	-1.764906676	0.485157467
Hist1h3c	-1.460187834	0.596181549
Hist1h4b	-1.168879278	0.477906409
Hist1h4k	-1.150913002	0.503663553
Hk1	-0.497198829	0.801935836
Hmbs	-0.484644587	1.213501654
Homer1	-0.861491112	0.31870668
Hs6st1	-2.451004284	1.040416391
Hsd3b6	-1.659689678	3.570569925
Hspa12b	-1.736753631	0.799821708
Hspa4l	-0.728178856	0.447141529
Icam4	-2.012108223	1.419595286
Icam5	-2.637762084	1.835045727
Ift140	-0.711545915	0.791358249
Ikbkg	-0.610658209	0.703525183
Ikzf1	-0.561372714	0.693870346
Ikzf5	-0.548023929	0.488286726
Impg2	-2.094703143	3.732199731
Iqcd	-2.155786123	1.567670602
Isca1	-0.709592962	1.167807357
Itpripl1	-1.06690178	0.49382529
Jmy	-0.693393894	0.938588525
Kat2b	-1.22816759	0.347640618
Katnal1	-0.978718571	1.082359071
Kcnh3	-4.340194534	2.787887575
Kcnk5	-0.633363188	0.980840931
Kcnn4	-2.217652405	1.359319418
Kctd14	-2.135669583	0.969176605
Kel	-1.087393013	1.722053581
Kif18a	-0.610833129	0.755181308
Kif21a	-0.809869903	0.62644531
Klf1	-2.535385589	1.389232567
Klf11	-2.01995373	1.009262389
Klf16	-0.649710245	1.018457729
Klf3	-3.557081008	0.82076395
Klf9	-1.216708507	1.835125298
Klhdc2	-0.499318698	0.703224703
Klhdc8b	-1.945381566	1.459643956
Klhl7	-0.80007672	0.617189456
Kntc1	-0.604877895	0.602207197
Kpna3	-0.559234724	0.410010671
L2hgdh	-0.655699455	0.554713049
Lbr	-0.670047691	0.4263717
Limd1	-0.733550893	0.649605083
Llgl1	-0.524574147	0.87401484
Lmna	-1.209460612	1.576419449
Lmo2	-0.728007136	0.811027536
Lpcat1	-2.013023936	1.46091115
Lrba	-1.259326543	0.924321227
Lrig1	-1.06994493	2.862584429
Lrrc56	-2.009911182	1.508080047
Mafk	-0.640675117	1.148040022
Man1a	-1.376148246	0.707788595
Man1a2	-0.499699195	0.334240561
Map4k5	-1.679671969	0.87123007
March3	-0.761548861	1.605472722
March8	-0.951448383	1.342445907
Mars2	-0.640882766	0.319743415
Mast2	-0.756733959	0.610539878
Med13l	-1.534515692	0.74072046
Mfhas1	-3.390360487	1.443986857
Mgll	-4.333306617	1.609038403
Mgst3	-3.508062967	1.352034326
Mical3	-1.135147168	1.222968506
Mical3	-1.135147168	0.962953847
Mier3	-1.213445948	0.628784494
Mki67	-0.720254503	0.657141604
Mmel1	-4.96583778	1.641814089
Mospd1	-0.879457259	0.717542687
Mpp1	-0.717300093	0.777000374
Mpp2	-0.803688622	1.721603625
Mppe1	-0.947997629	0.657273842
Mpst	-0.992063109	1.05794146
Mst1	-1.541448631	1.315846712
Mtfr1	-1.486399283	1.15419984
Mtrr	-0.528283112	1.00103822
Mybl2	-0.854726437	0.577544128
Myh7b	-1.153381375	1.566226118
Myl7	-4.850268923	1.551166332
Myo18a	-0.549681218	0.414265974
Myo19	-0.583182935	0.656656544
Myo1d	-1.798164794	1.339038059
Naa25	-0.638787535	0.263458658
Nags	-2.693019131	1.615138012
Nanos1	-1.088219027	0.832574108
Napepld	-0.79318262	1.160911392
Ncapg2	-0.831478649	0.57094174
Nek8	-0.66908908	1.101428335
Net1	-1.368598584	0.740985284
Neu3	-1.104213132	1.4878956
Nf1	-0.81737768	0.289535399
Nfix	-1.28723635	0.659437476
Nhlrc4	-4.414896618	2.207220563
Nmt2	-0.863480841	0.385399465
Nr3c1	-0.533567393	0.32875233
Nrip1	-1.525573708	0.67787309
Nudt4	-0.78725449	1.79210079
Nup153	-0.682569404	0.390483257
Nupl1	-0.765944152	0.340837034
Orc1	-0.79739648	0.921617455
Orc5	-0.810300911	1.030001595
Osbpl1a	-1.558966636	0.893907884
Pabpc4	-1.224011801	0.857744931
Pacsin2	-0.696891445	0.856030416
Paqr6	-7.375032276	1.448523033
Paqr9	-0.945874882	1.15144157
Parvb	-0.547413679	1.361704412
Paxip1	-0.504771825	0.426615095
Pbx3	-0.588953462	0.962691684
Pcf11	-0.70632839	0.281627555
Pcyt1a	-0.669121144	0.459614511
Pde4d	-0.88958603	0.805969311
Pde5a	-0.868152382	0.818154043
Pdlim1	-0.879882826	1.007522478
Pdzk1ip1	-2.256688333	3.044761202
Peg3	-2.061961426	0.807838372
Phlpp2	-1.601777048	0.909244716
Phospho1	-3.601803106	1.380303707
Phyhip	#NAME?	1.978588816
Pigq	-1.608484945	1.323686804
Pigw	-0.738870442	0.717841735
Pip4k2c	-0.836428164	1.011305959
Pir	-1.985886257	1.780245294
Pitrm1	-0.652011037	0.812367617
Pklr	-3.723122066	1.362995758
Pkn2	-0.821188646	0.757026602
Pla2g12a	-0.972309914	1.266420447
Pla2g4c	-2.050916163	1.070928382
Plagl2	-0.814035741	0.425631288
Plek2	-0.885061716	1.718247817
Plekhg5	-1.738324488	0.645962258
Plxna1	-1.054084784	0.631018344
Pml	-0.792147062	0.874717141
Pnpla7	-0.832805274	0.614833255
Pnpo	-0.478162598	1.404315993
Podn	-3.32956084	2.692229071
Pola1	-0.726429645	0.49438763
Pole	-0.756645849	0.563608695
Polq	-0.7887622	0.740448194
Pop1	-0.524535034	0.406115575
Ppap2a	-1.638326449	0.740270817
Ppat	-0.594982011	0.303193953
Ppm1l	-1.422015999	1.530994564
Ppp1r12b	-1.138094364	0.67052729
Ppp1r15a	-0.863471621	1.566880895
Ppp1r9b	-0.595066618	0.482090405
Pprc1	-0.8578863	0.471030082
Pqlc1	-1.114463066	1.240528518
Prdx2	-0.50764911	1.164487432
Prickle1	-0.714909597	0.539543285
Prkdc	-0.717855076	0.458225635
Prpf4b	-0.550841751	1.005685448
Prx	-1.090665315	0.686952917
Psd3	-1.242756014	0.919568129
Ptar1	-1.144351487	0.990178494
Ptch1	-1.012769392	0.592770924
Purb	-0.519055571	0.268915962
Rab11fip2	-1.316891915	0.445889775
Rab3il1	-0.489202727	1.339258025
Rab43	-0.891718097	1.847290883
Rad23a	-0.889898224	0.946782555
Ranbp10	-1.102754749	1.319691754
Ranbp17	-1.100771144	1.184630321
Rbl1	-0.531670762	0.237382367
Rbm15	-0.683253974	0.39339114
Rbm33	-0.813205653	0.272557464
Reln	-1.033616795	1.258795479
Rev3l	-0.761986395	0.291806744
Rfx2	-1.006799337	1.543864919
Rhd	-0.961963983	1.716508057
Rif1	-1.020685031	0.353211161
Rnf11	-1.033630678	0.672487151
Rnf123	-1.528975272	1.513347337
Rnf139	-0.661074882	0.79727862
Rnf19a	-0.662265932	0.970936733
Rragd	-5.584985429	1.990687438
Rrm1	-0.463654324	0.560700187
Rrm2	-0.695451781	0.335948094
Rundc3a	-1.121793649	3.029042407
Runx1t1	-2.225594969	1.572357823
Sacs	-2.200671	0.696962067
Scoc	-1.286954104	0.990935275
Sec14l1	-0.617456718	0.636177031
Sept8	-1.772561035	1.188360642
Serinc5	-0.764363081	1.245204266
Serpinb6b	-0.920738591	0.796253184
Sertad2	-1.336335896	0.954842134
Sh3tc2	-5.926109869	1.66923645
Shb	-2.675941882	1.601632222
Slc12a2	-1.051973153	0.392847183
Slc12a4	-1.238073546	0.999829081
Slc16a1	-0.7764113	0.678975503
Slc16a10	-0.739021247	1.019682528
Slc16a6	-0.598054179	1.06878235
Slc1a3	-2.059295023	1.344854915
Slc1a5	-1.522732928	0.780694115
Slc20a1	-0.958574398	1.178218061
Slc22a21	-1.362254554	0.723651924
Slc22a4	-3.085828487	1.585765711
Slc25a21	-1.596867954	1.836784866
Slc25a32	-0.620578225	0.711708049
Slc25a37	-2.839395411	1.25629957
Slc25a38	-0.708661467	1.421894103
Slc25a39	-0.644823779	0.691707632
Slc26a1	-4.950329109	1.689121713
Slc29a1	-0.49090285	1.099978702
Slc2a1	-1.594952654	1.036913893
Slc2a4	-7.931832891	2.034514188
Slc43a1	-3.517866196	1.434802203
Slc43a3	-0.537903152	1.062323964
Slc4a1	-1.490418893	1.211248021
Slc4a5	-3.336961079	1.51329944
Slc6a20a	-6.542528875	1.914016742
Slc6a9	-0.851569082	1.691041425
Slc7a1	-1.187538477	0.449597735
Slc7a5	-0.797397582	0.559453421
Smg5	-0.483545309	0.475167531
Snca	-0.873314975	1.56575847
Socs3	-1.455994106	0.979239821
Sorbs1	-1.556410727	1.730249665
Sowaha	-5.097624185	1.546941798
Sp4	-0.965921298	1.097672929
Spata13	-0.814230204	0.728332377
Specc1	-0.655695744	1.257631218
Spen	-0.876269566	0.364627198
Sphk1	-0.775414064	1.97312201
Spire1	-0.732358648	1.297309434
Srrm2	-0.710241845	0.347146644
Ssbp3	-0.470125771	0.960525115
Ssh1	-0.812370745	1.006187356
St3gal5	-0.490314349	0.896680368
St6galnac3	-1.402719571	0.754509549
Stam	-0.555661206	0.277701945
Steap3	-1.119654198	1.344667975
Stk3	-0.986409213	0.91429016
Stx2	-1.062788066	0.909366226
Sun1	-1.279778129	0.70734619
Synj1	-0.628348048	0.399234208
Syt14	-2.570561303	1.613092929
Szt2	-0.841685238	0.586635931
Tab3	-0.822353045	0.957472929
Tac2	-1.738864703	1.433256829
Tcf19	-0.633673572	0.661632837
Tcf3	-0.665016897	0.700654297
Tcp11l2	-1.289361174	1.239642094
Tecta	-5.662155212	3.322571795
Tfdp2	-0.991641756	0.992464356
Tfrc	-2.257863403	1.111696563
Tjp1	-1.061869718	0.463002316
Tlcd1	-1.099500987	1.419950463
Tmc6	-1.661143794	0.941194045
Tmc8	-2.087657296	1.200560048
Tmcc2	-1.796181612	1.53955036
Tmem184a	-2.366645577	1.379934144
Tmem194	-0.619755231	0.64679037
Tmem64	-0.660274886	0.940665736
Tmem65	-0.94180281	0.605158337
Tmod1	-0.530754405	1.716646403
Tmtc3	-0.868032093	0.372282409
Tnfrsf14	-1.686415067	1.321288669
Tnpo2	-0.611083984	0.813106621
Tns1	-3.265159038	1.284708462
Tpcn1	-1.193077001	0.513187843
Tprgl	-0.697655276	0.809820501
Tpst1	-0.693305897	0.771506146
Traf4	-1.209560105	1.103598806
Trak2	-1.680192791	1.286942651
Trappc10	-0.733467926	0.693278313
Trib2	-1.778935602	1.37537392
Trim2	-2.209330217	1.65350324
Trim56	-0.721214855	0.550401985
Trim58	-1.047965085	1.410612462
Trim59	-1.054874357	0.825875872
Tspan8	-2.482586626	1.59391224
Tspo2	-2.726724398	1.612545991
Ttll12	-1.612873605	0.986550001
Tubgcp3	-0.528694963	0.474999449
Ubac1	-2.244435049	1.356256191
Ube2e3	-0.610380342	0.374076546
Ube2h	-0.545231971	0.958459762
Ube3c	-0.599089808	0.537273721
Ubr1	-0.886675274	0.424771436
Ubr4	-0.81588822	0.46728209
Unc13d	-0.479253343	0.708709527
Unc5cl	-3.023337205	2.185733104
Urb1	-0.712268477	0.606874246
Usp24	-1.132109641	0.386751757
Usp31	-1.119796312	0.529331503
Usp32	-0.712405511	1.090640272
Usp49	-1.7506129	0.965276676
Usp6nl	-0.757968338	0.912553299
Usp7	-1.086485987	0.651647658
Vprbp	-0.58865144	0.608355837
Wdr26	-0.832681039	0.79752203
Wdr76	-0.602817833	0.297542449
Wdr81	-1.404119929	0.950610599
Wdr91	-1.087169797	1.044884542
Whsc1l1	-0.495358301	0.330463877
Wipi2	-0.556843154	0.778874317
Xk	-0.621568294	1.206215096
Xpo1	-0.526457265	0.274442956
Xpo4	-1.465243225	0.495363965
Yod1	-0.994288155	1.049165142
Ythdc2	-0.791224277	0.275471206
Zbtb7a	-0.942479506	0.690212901
Zcchc6	-0.649815588	0.922078748
Zdhhc14	-1.965127561	1.353057393
Zdhhc15	-2.081585384	0.79351287
Zfp367	-0.624959022	0.712426001
Zfp644	-0.808506215	0.411162206
