# Supplementary material for: EKLF/KLF1 expression defines a unique macrophage subset during mouse erythropoiesis
Source: eLife. 2021 Feb 11;10:e61070. doi: 10.7554/eLife.61070 (PMC7932694; doi:10.7554/eLife.61070)
Supplement: Figure 5—figure supplement 2—source data 1. [file elife-61070-fig5-figsupp2-data1.csv.zip › Fig5s2data1.csv]

	Gene Name	EKLF/GFP+ log2FPKM	EKLF/GFP- log2FPKM
0	Adra2b	10.5191635814744	8.80478440625476
1	Rps6ka6	10.801011339274500	9.84749824835533
2	Epx	11.461648577684900	10.3392589421858
3	Fam110c	6.83971735011983	5.55782579796776
4	Prg3	11.005217077067000	10.144519311234
5	Hormad2	6.259368360819290	4.736309223635560
6	Abca4	6.504571604939130	5.02052261712026
7	Pls1	7.638055376245380	6.10269366279204
8	Zfp185	5.2611365664709	3.03330701447313
9	Hesx1	3.49502526449404	-inf
10	Dcaf12l1	5.687694339768160	4.2772388725359200
11	Trpc6	7.84940705303119	7.16924145244933
12	Gja6	5.63783282932887	4.450517833808890
13	Kirrel	4.57483130992766	2.9764300133945700
14	Myl7	4.8404169860721100	3.2963822134536000
15	Trib2	4.8244785900036100	3.4496507271215000
