# Supplementary material for: EKLF/KLF1 expression defines a unique macrophage subset during mouse erythropoiesis
Source: eLife. 2021 Feb 11;10:e61070. doi: 10.7554/eLife.61070 (PMC7932694; doi:10.7554/eLife.61070)
Supplement: Figure 5—figure supplement 2—source data 2. [file elife-61070-fig5-figsupp2-data2.csv.zip › Fig5s2data2.csv]

	Gene Name	log2WT	log2KO	log2KO-WT
0	9930014A18Rik	7.147980914	6.39927253	-0.7487083840000000
1	Adam11	4.77984984	3.444957355	-1.334892485
2	Adam12	5.417226244	4.080823548	-1.336402696
3	Adra2b	9.685654566	6.557480514	-3.1281740510000000
4	Ano2	5.639830431	2.8940997630000000	-2.745730668
5	Arhgap28	6.63022655	5.548611221	-1.0816153290000000
6	C030034L19Rik	4.681656177	2.891166927	-1.79048925
7	Ccdc135	4.416489897	2.823296132	-1.593193765
8	Ephb2	5.588504734	4.300054787	-1.2884499460000000
9	Fat4	5.615285234	3.585785755	-2.029499479
10	Il12a	5.5598730000000000	4.567844611	-0.992028389
11	Kcna3	6.571442369	5.255182004	-1.316260365
12	Kcnj5	7.392745047000000	6.245084275	-1.147660772
13	Lrrn4	4.087095453	1.357355135	-2.729740318
14	Mctp2	5.566432848	4.0589053240000000	-1.5075275240000000
15	Myl7	4.881811797	0.990909155	-3.890902642
16	Pabpc4l	4.222983182	2.639716114	-1.583267068
17	Peg3as	6.5654930040000000	4.925297842	-1.640195162
18	Pkdrej	3.9779894810000000	2.176937924	-1.8010515570000000
19	Rag1	5.773934183	4.338133041	-1.4358011420000000
20	Rapgef5	6.375599137000000	5.256488861	-1.119110276
21	Rgag4	5.042921276	3.893559119	-1.149362157
22	Slit2	4.445358404000000	2.58941402	-1.855944384
23	Sntb1	6.331348502000000	5.123758667	-1.207589835
24	Sorcs2	5.241166807	3.67261364	-1.568553167
25	Sox11	5.183113548	3.819382708	-1.363730841
26	Stc1	4.162981582	2.1315960120000000	-2.0313855690000000
27	Stox2	4.752089967	3.38077779	-1.3713121770000000
28	Trib2	6.009428153000000	4.283949075	-1.7254790780000000
29	Ttll7	4.006469256	2.246979208	-1.7594900480000000
30	Vangl2	6.265985193	5.244615864	-1.021369329
31	Zfp711	6.277020143	5.099114569	-1.177905574
32	Zim1	4.311509453	2.772583112	-1.538926341
