# Supplementary material for: EKLF/KLF1 expression defines a unique macrophage subset during mouse erythropoiesis
Source: eLife. 2021 Feb 11;10:e61070. doi: 10.7554/eLife.61070 (PMC7932694; doi:10.7554/eLife.61070)
Supplement: Figure 6—source data 1. [file elife-61070-fig6-data1.csv.zip › Fig6data1.csv]

p_val	avg_logFC	pct.1	pct.2	p_val_adj	cluster	gene
8.20850304137215e-179	0.808258172898547	1	1	1.76031347722226e-174	0	Ftl1
7.99105356481865e-171	0.648937738774147	1	0.972	1.71368143697536e-166	0	Cox5a
1.31186337866369e-156	0.688118181791276	1	0.998	2.81329101554429e-152	0	Tmsb4x
1.313563554746e-143	0.728524427637985	1	1	2.81693704315281e-139	0	Fth1
2.2745500273418e-137	0.684545701815126	0.986	0.828	4.87777253363449e-133	0	Cstb
3.63190785618586e-137	0.620237073439644	0.989	0.935	7.78862639759057e-133	0	Atp6v1g1
1.77563090335896e-135	1.00661636617057	0.995	0.939	3.80784047225329e-131	0	Hmox1
1.30938726162565e-132	0.713417605432848	0.987	0.762	2.80798098255621e-128	0	Aif1
4.92108877355085e-130	0.723997686221273	0.957	0.706	1.05532748748798e-125	0	Serpinb6a
6.6831514661542e-130	0.597451950511753	1	0.971	1.43320183191677e-125	0	Prdx1
2.85943732623e-123	0.74062073199464	0.863	0.523	6.13206334610024e-119	0	Cela1
6.00510953342957e-121	0.729516428973585	0.901	0.621	1.28779573944397e-116	0	Gngt2
6.3977714864725e-121	0.422848775060587	1	0.996	1.37200209527403e-116	0	Gapdh
5.9215443894064e-117	0.513059488982362	1	0.969	1.2698751943082e-112	0	Gabarap
8.32334763674577e-117	0.624468309134614	0.969	0.78	1.78494190070013e-112	0	Ckb
2.13716047351465e-116	0.581812568907901	0.995	0.89	4.58314063545216e-112	0	Cotl1
7.51866601833696e-116	0.705051805785475	0.902	0.597	1.61237792763236e-111	0	Nr1h3
1.17197540799724e-113	0.707062851876676	1	0.862	2.51330126245007e-109	0	Slc40a1
1.78905874906937e-113	0.388400471210715	1	0.999	3.83663648737927e-109	0	Rps26
4.18763221929782e-112	0.495556105603123	1	0.963	8.98037729428418e-108	0	Clta
1.44748583189565e-109	0.642896552279684	0.923	0.549	3.10413336650022e-105	0	Igf1
1.08358471403156e-108	0.527790871218836	0.989	0.916	2.32374741924068e-104	0	Akr1a1
3.56083344919099e-108	0.508067241025199	1	0.989	7.63620733179008e-104	0	Actg1
1.31206715217991e-107	0.447281330974009	1	0.972	2.81372800784983e-103	0	Pfn1
2.9079491855166e-107	0.506346945767445	1	1	6.23609702834034e-103	0	Actb
7.49628131368697e-104	0.511835689908323	0.995	0.956	1.60757752772017e-99	0	Eno1
7.50474342394786e-103	0.595070569206077	0.997	0.883	1.60939222726562e-98	0	Sat1
9.744082575606e-100	0.525767516559524	0.964	0.863	2.08961850833871e-95	0	0610012G03Rik
3.81388218438608e-98	0.52700164439915	0.981	0.868	8.17887034441595e-94	0	Bri3
2.33551544738021e-97	0.484477711357343	0.989	0.917	5.00851287690687e-93	0	Rap1b
4.03074275070249e-97	0.676779701977158	0.995	0.991	8.64392782888149e-93	0	Ctsd
4.29027924172295e-97	0.622388145176657	0.998	0.876	9.20050383387488e-93	0	Marcks
5.13786212632356e-96	0.555158333286981	0.942	0.703	1.10181453299009e-91	0	Gatm
8.89824119135883e-96	0.718684597844925	0.945	0.766	1.9082278234869e-91	0	Lgals3
8.26840512993537e-94	0.639044140836494	0.937	0.683	1.77315948011464e-89	0	Sdc3
2.44888410892069e-92	0.460356878535859	0.972	0.911	5.25163197158042e-88	0	Cops9
7.67023784285831e-92	0.44991826556195	1	0.97	1.64488250540097e-87	0	Txn1
1.08579156362888e-91	0.493964087722826	0.998	0.966	2.32848000820214e-87	0	Mif
3.30567472134039e-91	0.532705016590346	0.978	0.74	7.08901943991447e-87	0	Rab32
4.61413959104317e-91	0.530510346580954	0.891	0.694	9.89502235299208e-87	0	Cndp2
3.25237378489756e-90	0.466867105894131	0.997	0.944	6.97471558171282e-86	0	Arpc5
4.10176544828434e-89	0.631127905935932	0.987	0.814	8.79623600384577e-85	0	C1qc
6.1565539442531e-89	0.649661712991939	0.969	0.851	1.32027299334508e-84	0	Ifi30
4.50247055985493e-88	0.620479103813157	0.975	0.823	9.65554811560889e-84	0	C1qa
1.23036793105583e-87	0.506411928916699	0.863	0.613	2.63852402814922e-83	0	Idh1
1.02551708188195e-86	0.449306217085685	0.983	0.899	2.19922138209584e-82	0	Capzb
6.21342429519295e-85	0.327056448743874	1	0.993	1.33246884010413e-80	0	Rps29
9.52352419296455e-85	0.68448215893042	0.869	0.603	2.04231976318125e-80	0	Fcna
8.67827696336531e-84	0.613784284127799	0.992	0.889	1.86105649479369e-79	0	C1qb
2.31600225741455e-83	0.285439006650882	1	1	4.96666684102551e-79	0	Rpl41
2.09324993407292e-82	0.528166285683791	0.913	0.784	4.48897448361937e-78	0	Glul
3.73995348543613e-81	0.414814072975489	1	0.976	8.02033024951778e-77	0	Calm1
4.50799944801084e-81	0.613275473164841	0.961	0.767	9.66740481625925e-77	0	Lgmn
2.1159102225008e-80	0.702804021766489	0.852	0.574	4.53756947215296e-76	0	Ccl24
2.71972717093912e-80	0.430277132214554	0.972	0.911	5.83245491807894e-76	0	Atp6v1f
3.43736714469126e-80	0.338435698181172	1	0.986	7.37143384179041e-76	0	Rpl38
1.744294102915e-79	0.471952206113226	0.939	0.795	3.74063870370121e-75	0	Snx2
4.51494341638041e-79	0.453617784216513	0.885	0.752	9.68229615642778e-75	0	Commd3
5.26285809262503e-79	0.59459382066384	0.997	0.986	1.12861991796344e-74	0	Ctsb
1.00574053959529e-77	0.478048859696127	0.786	0.509	2.15681058716209e-73	0	Rxra
1.1059273215751e-77	0.522625730936313	0.813	0.457	2.37166114111779e-73	0	Timd4
1.80302857640015e-77	0.4387113867398	0.995	0.93	3.86659478209012e-73	0	Pkm
2.48494059412298e-77	0.391955243820457	0.997	0.963	5.32895510409673e-73	0	Cdc42
2.98644517396708e-77	0.44390508196485	0.989	0.915	6.4044316755724e-73	0	Pgam1
4.18205876238377e-77	0.37923325013546	1	0.974	8.96842501593199e-73	0	Tuba1b
1.54212237858263e-76	0.600242555409293	0.852	0.578	3.30708144087046e-72	0	Vcam1
9.17063328828767e-76	0.501807098760733	0.879	0.579	1.96664230867329e-71	0	Mafb
1.41474641226272e-75	0.411374547088919	0.986	0.92	3.0339236810974e-71	0	Gdi2
3.3853048352627e-75	0.419906614266268	0.967	0.931	7.25978621922086e-71	0	Sdcbp
2.25243795422064e-74	0.510358445925488	0.866	0.557	4.83035319282615e-70	0	Axl
4.19251981104928e-74	0.592451887742564	0.857	0.657	8.99085873479517e-70	0	Cfp
1.15640734408373e-73	0.466354655355582	0.852	0.708	2.47991554938757e-69	0	Blvra
1.41025702175642e-73	0.419575828218645	0.967	0.893	3.02429618315664e-69	0	Sh3glb1
1.49982190094286e-73	0.37357579211478	0.997	0.952	3.21636806657196e-69	0	Ndufb8
1.55156877065514e-73	0.436827239291255	0.957	0.869	3.32733922866995e-69	0	Pitpna
2.7333223880619e-73	0.368678718819322	1	0.973	5.86160986119874e-69	0	Cfl1
4.13237886980913e-72	0.567712890090513	0.773	0.546	8.86188648630567e-68	0	Tgm2
1.31280636485022e-71	0.46522896397287	0.899	0.821	2.81531324942131e-67	0	Ppdpf
1.80348769236753e-71	0.301526358441685	1	0.995	3.86757935628217e-67	0	Cox4i1
5.08623243973059e-70	0.452985147718575	0.92	0.834	1.09074254670023e-65	0	Hsbp1
6.10172840072482e-70	0.559059441897223	0.731	0.428	1.30851565553544e-65	0	Il18bp
2.32865787623329e-69	0.547462288195923	0.912	0.694	4.99380681558229e-65	0	Adgre1
3.58557764654431e-69	0.397969930162531	0.975	0.913	7.68927126301427e-65	0	Snx3
1.23066678814369e-68	0.292518192692868	1	0.993	2.63916492717414e-64	0	Serf2
2.07124496702521e-68	0.405706010745865	0.967	0.858	4.44178483178556e-64	0	Snx5
3.99324648100294e-68	0.366380732183519	1	0.939	8.5635170785108e-64	0	Slc25a5
5.59030248004511e-68	0.396665076639584	0.981	0.904	1.19884036684567e-63	0	Arhgdia
6.70539074736627e-68	0.38627187427087	0.962	0.872	1.4379710457727e-63	0	Txndc17
2.8039157941295e-67	0.397885788062011	0.986	0.931	6.01299742051071e-63	0	Aldoa
4.63388670363113e-67	0.419196974972868	0.961	0.858	9.93737003593697e-63	0	Ostf1
6.31355622458389e-66	0.450994791057643	0.912	0.631	1.35394213236202e-61	0	Lpl
1.06502048430534e-65	0.401644154023365	0.994	0.901	2.28393642859281e-61	0	Capza2
1.95669316329432e-64	0.408352681554475	0.975	0.92	4.19612848868467e-60	0	Pgk1
3.07394678168894e-64	0.409169128653064	0.934	0.787	6.59207887333193e-60	0	Snx6
9.00897101261581e-64	0.438487993956457	0.739	0.543	1.93197383365546e-59	0	Uap1l1
1.01687579211331e-63	0.495800950865194	0.959	0.907	2.18069013618699e-59	0	Ctsz
9.88031058420447e-63	0.364872890048798	0.991	0.93	2.11883260478265e-58	0	Arpc4
1.35618933238497e-62	0.806731372730964	0.809	0.66	2.90834802329957e-58	0	Marco
2.18990290759525e-62	0.741208329786273	0.814	0.693	4.69624678533801e-58	0	Cd5l
8.85837182859376e-62	0.530401041747536	0.906	0.817	1.89967783864193e-57	0	Crip1
1.20741065389689e-61	0.440287450038625	0.717	0.411	2.58929214728187e-57	0	Spic
2.967414299939e-61	0.43191747672894	0.795	0.598	6.36361996621918e-57	0	Usp12
1.30848706210347e-60	0.402154310075955	0.945	0.859	2.80605050468089e-56	0	Mrpl42
7.59040489093694e-60	0.350564847434206	0.964	0.917	1.62776232886143e-55	0	Atox1
1.31800934726674e-59	0.431213395499291	0.797	0.664	2.82647104521352e-55	0	Lap3
4.36046956319584e-59	0.420356346993333	0.843	0.642	9.35102697827348e-55	0	Myo9a
8.82784574216426e-59	0.444264043593425	0.855	0.648	1.89313151940712e-54	0	Actn1
1.01741493647767e-58	0.30575953412882	1	0.98	2.18184633127636e-54	0	Atp5l
2.40125995676841e-58	0.467791452610203	0.994	0.961	5.14950197728985e-54	0	Psap
4.34438023644139e-58	0.409766740143981	0.704	0.397	9.31652341704856e-54	0	Epb41l3
5.61825481773655e-58	0.353596900687027	0.962	0.893	1.2048347456636e-53	0	Tbca
7.05006720599114e-58	0.460511454326066	0.883	0.807	1.5118869123248e-53	0	Tuba1c
8.38176097184644e-58	0.398884002179975	0.852	0.706	1.79746864041247e-53	0	Slc48a1
1.08956577435791e-57	0.426938579804912	0.984	0.944	2.33657380311053e-53	0	Lamp1
1.10745341201109e-57	0.477169987984434	0.943	0.836	2.37493384205778e-53	0	Grn
2.0400987466585e-57	0.490802054132153	0.699	0.462	4.37499176220915e-53	0	Il18
2.31077284894451e-57	0.423016842183405	0.813	0.536	4.95545237456151e-53	0	Hpgd
4.54064267671922e-57	0.372020665807819	0.915	0.858	9.73740822022436e-53	0	Rab5c
1.29043751725802e-56	0.318944240780831	0.991	0.944	2.76734325575983e-52	0	Ywhae
5.73608972524855e-56	0.318527988520832	0.986	0.947	1.23010444157955e-51	0	Vamp8
9.4254716863804e-56	0.435950469405271	0.786	0.656	2.02129240314428e-51	0	Ftl1-ps1
1.21245232980388e-55	0.362990226428127	0.934	0.898	2.60010402126442e-51	0	Ndufv3
5.09236215582663e-55	0.375897987000617	0.898	0.826	1.09205706431702e-50	0	Rab1a
8.17641969973152e-55	0.404527827785797	0.825	0.68	1.75343320460742e-50	0	Twf1
9.29118953937676e-55	0.372259476035491	0.929	0.841	1.99249559671935e-50	0	Grb2
1.02262843052736e-54	0.266503889549687	1	0.996	2.19302666926592e-50	0	Rpl21
2.71182488411629e-54	0.390611950285466	0.981	0.919	5.81550846398738e-50	0	Nme2
3.28705394860504e-54	0.351221726147117	0.839	0.77	7.04908719278351e-50	0	Atp6v0d1
2.93550594625262e-53	0.362003709660325	0.995	0.947	6.29519250173874e-49	0	Cycs
4.07888728920595e-53	0.395894049526013	0.962	0.821	8.74717379170217e-49	0	Selenop
5.47950428639643e-53	0.448268621823315	0.654	0.425	1.17507969421771e-48	0	Vat1
7.32739575884814e-53	0.399410701137591	0.839	0.591	1.57136002048498e-48	0	Cd68
8.32057447502973e-53	0.510669953469687	0.739	0.543	1.78434719617013e-48	0	Wfdc17
1.53825939555292e-52	0.363948743852913	0.989	0.966	3.29879727376323e-48	0	Atp6v0c
3.45908858587852e-52	0.34830781856863	0.998	0.917	7.41801547241648e-48	0	Actr3
4.25296320463062e-52	0.36222781273571	0.792	0.52	9.12047959233035e-48	0	Basp1
6.87034706925624e-52	0.351526899776053	0.976	0.889	1.473345929002e-47	0	Abracl
4.23534553535239e-51	0.401784641822712	0.735	0.626	9.0826985005632e-47	0	Cebpzos
4.73504068471049e-51	0.331937056682417	0.983	0.925	1.01542947483616e-46	0	Rac1
6.80165345723632e-51	0.30379220131727	0.995	0.953	1.45861458390433e-46	0	Tma7
7.07440735738946e-51	0.34037845325975	0.89	0.719	1.51710665779217e-46	0	Anxa5
1.14744650633655e-50	0.336834241025864	0.937	0.872	2.46069903283874e-46	0	Gnb1
1.56191841162719e-50	0.402292314037974	0.891	0.79	3.34953403373452e-46	0	Ndfip1
1.62523298753452e-50	0.588100382295755	0.965	0.934	3.48531214176779e-46	0	Gm10275
1.81538648790742e-50	0.341299041881115	0.998	0.924	3.89309632331746e-46	0	Arpc2
1.9228727961492e-50	0.330828180233215	0.975	0.94	4.12360071134195e-46	0	Cltc
1.84688301814866e-49	0.315619567460944	0.967	0.909	3.9606406324198e-45	0	Etfb
2.40333769371633e-49	0.341544285431643	0.924	0.85	5.15395768417467e-45	0	Vapa
2.71974970327466e-49	0.322587624246249	0.994	0.952	5.83250323867252e-45	0	Atp5o
2.99222152771102e-49	0.400415617588187	0.672	0.476	6.41681906617629e-45	0	Tmem141
3.49706865531336e-49	0.350824362181613	0.964	0.883	7.49946373131951e-45	0	Ciao2a
3.49831961156754e-49	0.352098419748878	0.893	0.79	7.50214640700658e-45	0	Dmac1
3.66107936783822e-49	0.379396779305475	0.866	0.778	7.85118470432906e-45	0	Dynll2
6.13156129786411e-49	0.316650821120939	0.991	0.939	1.31491332032696e-44	0	Scand1
3.55248258058624e-48	0.387143726192036	0.665	0.476	7.6182988940672e-44	0	Prxl2b
4.00895696304872e-48	0.388097166080008	0.765	0.527	8.59720820725797e-44	0	Cd302
5.55388026244927e-48	0.288568295391704	1	0.958	1.19102962228225e-43	0	Sec61b
1.74173617173927e-47	0.315309164970936	0.926	0.842	3.73515322029487e-43	0	Gm10175
1.83848098808558e-47	0.255395928546624	0.998	0.971	3.94262247894953e-43	0	Cox6a1
1.98301830580889e-47	0.323986095683978	0.948	0.851	4.25258275680717e-43	0	Mrpl52
2.11366027203675e-47	0.381824896866413	0.913	0.783	4.53274445338282e-43	0	Hexa
3.35899354914912e-47	0.391399075406434	0.917	0.88	7.20336166615029e-43	0	Gm20390
3.45073416336767e-47	0.339116476973973	0.956	0.887	7.40009941334196e-43	0	Myl12a
1.10198417351025e-46	0.280139089884371	1	0.97	2.36320506009274e-42	0	Hint1
1.50758846648704e-46	0.332367944085462	0.883	0.812	3.23302346638146e-42	0	Atp6v1b2
1.99535716155869e-46	0.340502592464429	0.89	0.821	4.27904343296261e-42	0	Lamtor1
3.0756230939492e-46	0.429654493156502	0.992	0.979	6.59567372497405e-42	0	Rpl10-ps3
3.33047455912924e-46	0.417345919171126	0.847	0.776	7.14220269205265e-42	0	Txnrd1
6.03343914818508e-46	0.350611726465806	0.776	0.486	1.29387102532829e-41	0	Msr1
1.11356461423019e-45	0.364781388624628	0.742	0.628	2.38803931521664e-41	0	Hsd17b4
2.67040087685418e-45	0.350087563260194	0.891	0.745	5.7266746804138e-41	0	Kctd12
2.73794167149787e-45	0.426396541340814	0.72	0.482	5.87151591452718e-41	0	Abcc3
3.71470163797031e-45	0.271210825544672	1	0.978	7.96617766262734e-41	0	Gng5
5.45409350882009e-45	0.316128962721519	0.92	0.896	1.16963035296647e-40	0	Ap2m1
2.09818714014907e-44	0.31412912393803	0.972	0.914	4.49956232204969e-40	0	Mrfap1
2.60691988321905e-44	0.316985383274677	0.967	0.907	5.59053968956325e-40	0	Ndufc1
2.64811033870667e-44	0.333382420267038	0.978	0.857	5.67887262135646e-40	0	Lst1
3.02823936472106e-44	0.522066484289907	0.576	0.373	6.49405931764431e-40	0	Sipa1l1
3.23164358047416e-44	0.327738965363617	0.872	0.824	6.93025965832684e-40	0	Ube2n
4.4694343583419e-44	0.274527167859293	0.998	0.962	9.58470198146421e-40	0	Cox6b1
4.77091919230242e-44	0.356747656320449	0.724	0.499	1.02312362078925e-39	0	Rgl1
8.33601088180314e-44	0.31323306827338	0.909	0.826	1.78765753360268e-39	0	Msrb1
2.26466143860458e-43	0.366663484619799	0.998	0.94	4.85656645508752e-39	0	Tyrobp
2.7086537551506e-43	0.373216720758306	0.989	0.955	5.80870797792046e-39	0	Cyba
6.91340642100759e-43	0.399516192023855	0.564	0.32	1.48258000698508e-38	0	Clec1b
7.23151084712086e-43	0.329948817629844	0.972	0.916	1.55079750116507e-38	0	Tpi1
9.98861987878634e-43	0.332695237311434	0.906	0.851	2.14205953300573e-38	0	Wdr1
1.17182720621207e-42	0.332360238195726	0.876	0.804	2.51298344372179e-38	0	Sdhb
4.44667457174683e-42	0.337385118092997	0.78	0.623	9.53589361911108e-38	0	Lcp2
5.11565980769183e-42	0.32698359778138	0.967	0.901	1.09705324575951e-37	0	Ndufab1
6.94484742029406e-42	0.345026165406249	0.811	0.701	1.48932252928206e-37	0	Lgals9
1.61690420776293e-41	0.341444016613266	0.902	0.836	3.46745107354761e-37	0	Bax
2.1898385880755e-41	0.340849173622463	0.907	0.849	4.69610885212791e-37	0	Scp2
7.94006415489807e-41	0.344219867535331	0.983	0.942	1.70274675801789e-36	0	Itm2b
2.05199739251231e-40	0.326332981906118	0.855	0.818	4.40050840824266e-36	0	Ywhag
2.3691698816367e-40	0.336267753716425	0.732	0.608	5.08068481116989e-36	0	Litaf
2.5808215077644e-40	0.345488126827215	0.665	0.401	5.53457172340075e-36	0	Cdh5
4.3110643876724e-40	0.347055324145661	0.813	0.784	9.24507757936345e-36	0	Dbnl
5.86467689959612e-40	0.292114457422461	0.942	0.896	1.25767996111839e-35	0	Prelid1
6.15592417539402e-40	0.328887068345631	0.72	0.566	1.32013793941325e-35	0	5031439G07Rik
6.70999452668215e-40	0.324766521156236	0.871	0.762	1.43895832624699e-35	0	Ccdc50
1.43942819425593e-39	0.318273756904204	0.827	0.773	3.08685376258184e-35	0	Arl8b
2.73116722727778e-39	0.335919261592909	0.791	0.733	5.8569881188972e-35	0	Acly
4.80612974604645e-39	0.320982003184661	0.926	0.756	1.03067452403966e-34	0	Spi1
1.35690032638559e-38	0.327591149614001	0.811	0.666	2.90987274993389e-34	0	Gng2
1.37817545636299e-38	0.276456881831281	0.953	0.892	2.95549726617044e-34	0	Arf1
1.76859290183902e-38	0.373404615382368	0.658	0.49	3.79274747799377e-34	0	Pld3
2.07795244104089e-38	0.311345622830893	0.888	0.845	4.45616900981219e-34	0	Cox14
2.24492125698334e-38	0.308599528188614	0.962	0.865	4.81423363560077e-34	0	Selenoh
2.44634332968737e-38	0.29147198701058	0.901	0.878	5.24618327051457e-34	0	Cyb5a
3.01938589500244e-38	0.316839447459505	0.872	0.832	6.47507305183273e-34	0	Vps35
3.02503049499707e-38	0.337119397363862	0.751	0.688	6.48717789652123e-34	0	Hmox2
5.05238395978272e-38	0.286347216821998	0.991	0.937	1.0834837401754e-33	0	Timm13
6.33397267571956e-38	0.311517163298416	0.969	0.838	1.35832044030806e-33	0	Ptpn18
6.4302380662002e-38	0.320898446386745	0.824	0.719	1.37896455329663e-33	0	Mfsd1
6.63603213502681e-38	0.311099933302816	0.983	0.904	1.4230970913565e-33	0	Npc2
7.64471754898529e-38	0.309252253388975	0.866	0.768	1.6394096783799e-33	0	Ptpn1
8.17164595021685e-38	0.306427627907837	0.833	0.768	1.752409474024e-33	0	Mien1
1.2470758478262e-37	0.339253924846575	0.871	0.834	2.67435415566328e-33	0	Lamtor5
1.46552415079276e-37	0.286441259069385	0.967	0.913	3.14281654137508e-33	0	Edf1
1.67257109337708e-37	0.340406023305837	0.964	0.878	3.58682870974714e-33	0	Ly6e
1.89865512014034e-37	0.349737589946126	0.866	0.787	4.07166590514095e-33	0	Ctsa
2.01255484598988e-37	0.404658302259385	0.63	0.418	4.3159238672253e-33	0	Clec4n
2.15893849697969e-37	0.346202876910779	0.665	0.434	4.62984360677295e-33	0	Tmem86a
4.41320509569968e-37	0.343863742857418	0.876	0.801	9.46411832772796e-33	0	Fam162a
4.4549687740389e-37	0.310944562139818	0.961	0.821	9.55368053592641e-33	0	Sirpa
5.99619997488688e-37	0.260197394329131	0.976	0.921	1.28588508461449e-32	0	Gnb2
1.17203722307068e-36	0.363806074211314	0.704	0.62	2.51343382487507e-32	0	Csrp1
1.42289478532377e-36	0.313709279973324	0.813	0.773	3.05139786712683e-32	0	Rab7
2.00167232814961e-36	0.301165941545488	0.898	0.729	4.29258630771685e-32	0	Ptgs1
4.61148047360906e-36	0.319266308871653	0.72	0.601	9.88931987565464e-32	0	Tubb2a
5.88318052113499e-36	0.284988106112489	0.948	0.9	1.2616480627574e-31	0	Serp1
7.42130913418499e-36	0.33505155593614	0.595	0.43	1.59149974382597e-31	0	Renbp
7.97885161396185e-36	0.303330069174554	0.825	0.789	1.71106472861412e-31	0	Vps29
9.00168922188094e-36	0.321700440622946	0.868	0.732	1.93041225363237e-31	0	Ctsl
1.18202075692214e-35	0.316017539579253	0.753	0.712	2.53484351321954e-31	0	Coa5
1.44419517637281e-35	0.381396590898791	0.921	0.85	3.09707655573149e-31	0	Pclaf
1.8339434547772e-35	0.314681974053901	0.811	0.798	3.9328917387697e-31	0	Rab11a
1.9936964244121e-35	0.274930238747314	0.852	0.763	4.27548198215175e-31	0	Efhd2
2.87712430913344e-35	0.264636528763883	0.987	0.946	6.16999308093666e-31	0	Uqcr10
3.64798370730597e-35	0.299115605246809	0.698	0.45	7.82310106031766e-31	0	Cadm1
6.48304496337541e-35	0.251317033506911	0.937	0.784	1.39028899239586e-30	0	Id2
6.78356428095094e-35	0.315011041145495	0.706	0.547	1.45473536004993e-30	0	Apoc1
7.57145634392153e-35	0.322635339736948	0.924	0.865	1.62369881295397e-30	0	Psma6
9.71108945137138e-35	0.296664471767822	0.959	0.851	2.08254313284659e-30	0	Hmgn1
1.29948513066144e-34	0.332561157056184	0.816	0.768	2.78674586270345e-30	0	Atp6v1a
1.55716056292797e-34	0.291405015441851	0.898	0.839	3.33933082719903e-30	0	Cenpx
1.56407518169627e-34	0.27833549118459	0.943	0.775	3.35415922714765e-30	0	Csf1r
1.59612454556123e-34	0.25656471940034	0.987	0.929	3.42288908795606e-30	0	Pomp
2.92227492829968e-34	0.313450047224855	0.614	0.398	6.26681858373867e-30	0	Timp2
3.99494951571129e-34	0.335637725647375	0.792	0.77	8.56716923644286e-30	0	Tbcb
4.14163378040942e-34	0.256628686974926	0.983	0.896	8.88173364208799e-30	0	Rac2
4.57292711212787e-34	0.381362905575822	0.661	0.484	9.80664219195821e-30	0	Ccl6
4.7741009762009e-34	0.332608420810689	0.698	0.532	1.02380595434628e-29	0	Plod1
6.75770473453742e-34	0.326028284151215	0.787	0.603	1.44918978032155e-29	0	Plxnb2
8.77749423771065e-34	0.275873550813856	0.907	0.672	1.88233363927705e-29	0	Ctss
1.19723619077995e-33	0.318510229452786	0.78	0.702	2.56747301112761e-29	0	Sept9
1.51618401871963e-33	0.310796260813289	0.876	0.824	3.25145662814425e-29	0	Mdh1
3.98483944316729e-33	0.308867268518538	0.668	0.503	8.54548818587224e-29	0	Hck
8.30238381469566e-33	0.29153145768826	0.959	0.947	1.78044620906148e-28	0	Creg1
9.61084436230984e-33	0.324995978225969	0.702	0.517	2.06104557349734e-28	0	Tgfbi
9.69970360932794e-33	0.289661227577589	0.814	0.774	2.08010143902038e-28	0	Rhog
1.29901039047606e-32	0.289884410771959	0.879	0.823	2.7857277823759e-28	0	Naa50
2.18569408664519e-32	0.362747984093702	0.559	0.387	4.68722096881061e-28	0	Crip2
2.71711357829816e-32	0.323864088263905	0.702	0.508	5.8268500686604e-28	0	Cd300c2
4.17277749670839e-32	0.347522880502676	0.757	0.63	8.94852134169114e-28	0	Rasgrp2
4.80776376225312e-32	0.26074900563353	0.975	0.93	1.03102493881518e-27	0	Ptp4a2
1.64543996381202e-31	0.291514321687295	0.493	0.316	3.52864600239488e-27	0	Npl
2.24320893215821e-31	0.286529234923824	0.783	0.706	4.81056155501328e-27	0	Ehd1
2.61806595155369e-31	0.3035681762001	0.795	0.772	5.61444243310689e-27	0	Sdhc
5.19594032909758e-31	0.291771241660906	0.78	0.758	1.11426940357498e-26	0	Psmc1
5.58600558509776e-31	0.264887873318964	0.967	0.928	1.19791889772422e-26	0	Ndufa7
6.17425605553699e-31	0.270892914193954	0.923	0.888	1.32406921110991e-26	0	Ube2l3
1.09830926341516e-30	0.258829379253561	0.918	0.855	2.35532421539381e-26	0	Zfp706
1.23544808739687e-30	0.266249740234164	0.945	0.921	2.6494184234226e-26	0	Ap2s1
1.29197821877183e-30	0.251619631659338	0.994	0.958	2.77064729015619e-26	0	Tubb5
1.34563982862196e-30	0.263228980919671	0.891	0.858	2.88572461247979e-26	0	Cuta
1.4026369124555e-30	0.256610166375519	1	0.951	3.00795485876083e-26	0	Ybx1
1.43160670479574e-30	0.268868188266297	0.924	0.882	3.07008057843447e-26	0	Srp14
1.64394532849096e-30	0.276741839033059	0.816	0.749	3.52544075694887e-26	0	Dnajc15
2.15584221301924e-30	0.299296966718681	0.682	0.565	4.62320362581977e-26	0	Hpcal1
2.53532099217484e-30	0.294603521724126	0.803	0.769	5.43699586771895e-26	0	Sh3bgrl
2.81618013610283e-30	0.266267000982934	0.975	0.92	6.03929830187253e-26	0	Psmb4
2.92629604572571e-30	0.271718183877222	0.98	0.938	6.27544187005879e-26	0	Uqcrb
3.86477339781632e-30	0.277028764436506	0.735	0.587	8.28800655161709e-26	0	Gm21981
4.18215452461711e-30	0.264496354889587	0.849	0.811	8.96863037804139e-26	0	Cwc15
5.93965162224479e-30	0.311572389128322	0.71	0.623	1.2737582903904e-25	0	Wwp1
1.02215780436897e-29	0.263207045604379	0.913	0.86	2.19201741146926e-25	0	Bola2
1.49131980439394e-29	0.339063504003663	0.731	0.609	3.1981353205228e-25	0	Gns
1.51584802794666e-29	0.29682096460288	0.874	0.825	3.2507360959316e-25	0	Mrpl28
1.64278396634944e-29	0.308864843222092	0.912	0.874	3.52295021583637e-25	0	Pdia6
1.81951963586992e-29	0.287756566217281	0.854	0.806	3.90195985912304e-25	0	Mrpl17
2.57053911081115e-29	0.336436978416287	0.482	0.303	5.51252112313452e-25	0	Asb2
2.84366945069602e-29	0.281548487241296	0.792	0.654	6.09824913701761e-25	0	Lipa
3.04257367732721e-29	0.272104086095896	0.876	0.794	6.52479925102819e-25	0	Slc25a4
3.56739072958268e-29	0.263042421814304	0.951	0.765	7.65026941959005e-25	0	Ctsc
4.88199744852934e-29	0.304910420105271	0.888	0.838	1.04694435283712e-24	0	Psme2
7.2082663425667e-29	0.254029495441421	0.824	0.693	1.54581271716343e-24	0	Ehd4
8.43064931047701e-29	0.280022654151247	0.861	0.823	1.80795274463179e-24	0	St13
1.01354254117944e-28	0.26870930552197	0.814	0.791	2.17354197955931e-24	0	Trappc2l
1.13219988057021e-28	0.257537876288526	0.806	0.762	2.42800264388281e-24	0	Akr1b3
1.36110390456187e-28	0.257142959545577	0.641	0.45	2.91888732333294e-24	0	Cd86
1.48632574565285e-28	0.375037718145125	0.917	0.907	3.18742556155253e-24	0	Gm15500
2.50374000637064e-28	0.256992645980029	0.885	0.833	5.36927044366183e-24	0	Timm8b
2.56714722950209e-28	0.565513025652668	0.627	0.513	5.50524723366724e-24	0	Gstp2
5.98779088144173e-28	0.27518372678936	0.761	0.576	1.28408175452518e-23	0	Hacd4
9.07483444046666e-28	0.281200651710722	0.75	0.738	1.94609824575808e-23	0	Gmfb
9.57239357961976e-28	0.253016501423618	0.923	0.875	2.05279980314946e-23	0	Vdac2
1.2684642275196e-27	0.254801330959505	0.957	0.889	2.72022153591579e-23	0	Manf
1.30165914619451e-27	0.25988344897383	0.767	0.577	2.79140803901413e-23	0	Cd300a
1.56621409301332e-27	0.250782477385482	0.991	0.934	3.35874612246706e-23	0	Tpm3
2.17004324804052e-27	0.264643482718103	0.929	0.881	4.65365774542289e-23	0	Mrpl51
2.57894680794184e-27	0.262598656544608	0.817	0.65	5.53055142963127e-23	0	Ctsh
2.77564226888998e-27	0.273904424756807	0.743	0.722	5.95236484563456e-23	0	Commd8
3.43196214815039e-27	0.27815202237097	0.668	0.493	7.3598428267085e-23	0	Slc15a3
4.85000029984069e-27	0.265807629107433	0.606	0.443	1.04008256430084e-22	0	Hfe
8.15542659540787e-27	0.277699870710078	0.872	0.812	1.74893123338522e-22	0	Denr
8.31085442843874e-27	0.293945332544341	0.803	0.631	1.78226273217869e-22	0	Mpeg1
9.24454658460055e-27	0.275344469303707	0.706	0.632	1.98249301506759e-22	0	Gng12
1.89654589492712e-26	0.343902689059772	0.8	0.745	4.06714267167121e-22	0	Dynlt1b
1.92259175771297e-26	0.262218773359167	0.838	0.831	4.12299802441547e-22	0	Chmp4b
3.44610932318903e-26	0.250432533333071	0.592	0.412	7.39018144357888e-22	0	Slc7a7
5.76107775639118e-26	0.275112454197242	0.833	0.835	1.23546312485809e-21	0	Atp6v1e1
8.69984295244582e-26	0.276796023526975	0.765	0.774	1.86568132115201e-21	0	Dynlrb1
1.53133671997464e-25	0.279252973308262	0.709	0.58	3.28395159598562e-21	0	Anxa2
1.81585945301966e-25	0.265684753131901	0.937	0.906	3.89411059700066e-21	0	Atp5md
1.97780703914797e-25	0.253505919764452	0.953	0.9	4.24140719545281e-21	0	Psmb6
2.62304432706634e-25	0.275061349335527	0.902	0.854	5.62511855939376e-21	0	Psma5
3.12164191532674e-25	0.265833665914475	0.737	0.657	6.69436108741819e-21	0	Bin2
7.29751705640239e-25	0.287022812555453	0.614	0.505	1.56495253274549e-20	0	Tspan4
1.74975607446038e-24	0.260849653791415	0.427	0.253	3.75235190168029e-20	0	Pltp
1.77749700589795e-24	0.254877052541622	0.798	0.763	3.81184232914814e-20	0	Samm50
2.74982863927077e-24	0.255805354025801	0.997	0.933	5.89700751691617e-20	0	Fcer1g
3.22335792179107e-24	0.273470309172848	0.649	0.591	6.91249106328095e-20	0	Dtnbp1
5.44518379409865e-24	0.277969582845954	0.485	0.309	1.16771966464446e-19	0	Rnasek
7.02284666978557e-24	0.338029435355157	0.649	0.614	1.50604946833552e-19	0	Tk1
9.09546618045191e-24	0.263163326472214	0.682	0.622	1.95052272239791e-19	0	Gltp
1.89883820309938e-23	0.258834651827561	0.761	0.74	4.07205852654662e-19	0	Rbm17
2.17259559580329e-23	0.259789184244565	0.731	0.72	4.65913125520015e-19	0	Ufm1
3.44668592798308e-23	0.266422516039501	0.723	0.735	7.39141797255972e-19	0	Napa
8.28249054887833e-23	0.251032410557886	0.339	0.193	1.77618009820696e-18	0	Cmbl
8.80955118673196e-23	0.255860242442581	0.524	0.386	1.88920825199467e-18	0	Tmem65
1.33550531896421e-22	0.29850686072594	0.605	0.503	2.86399115651875e-18	0	Smpdl3a
1.60013993399009e-22	0.300055885996734	0.524	0.418	3.43150008844175e-18	0	Lbh
1.92303064140826e-22	0.251938214539881	0.819	0.781	4.12393921050002e-18	0	Mrps36
2.261890273499e-22	0.257985554421497	0.956	0.908	4.85062369151862e-18	0	Psma3
3.72921165093043e-22	0.269483382161422	0.676	0.662	7.9972943854203e-18	0	Vapb
1.11960461254388e-21	0.25823609367571	0.68	0.578	2.40099209160034e-17	0	Gpx3
1.30525003592368e-21	0.263427130208029	0.647	0.616	2.79910870203833e-17	0	Atp6v1c1
2.0027513511445e-21	0.261028524589479	0.543	0.458	4.29490027252939e-17	0	Plekhb2
2.46946028454995e-21	0.265535014131873	0.446	0.283	5.29575758021737e-17	0	Folr2
3.10134885247047e-21	0.253460511457968	0.328	0.182	6.65084261412293e-17	0	Gm45663
4.71077311573617e-21	0.255362222481532	0.649	0.615	1.01022529466962e-16	0	Rragc
6.16599344949844e-21	0.256160066571467	0.521	0.415	1.32229729524494e-16	0	Engase
7.85827809221658e-21	0.256502070288926	0.74	0.746	1.68520773687585e-16	0	Med28
8.55298410157578e-21	0.284180168119919	0.548	0.45	1.83418744058293e-16	0	Paox
1.04504015911282e-20	0.269631469141563	0.8	0.803	2.24108862121744e-16	0	Ccdc12
1.22986767336835e-20	0.268264923075128	0.633	0.55	2.63745122553842e-16	0	Scarb2
1.34323867715856e-19	0.269455437117015	0.627	0.596	2.88057534316652e-15	0	Isyna1
2.24786284547038e-19	0.281518601608047	0.576	0.546	4.82054187211124e-15	0	Ccng1
6.64049798849924e-19	0.253500038521528	0.677	0.666	1.42405479363366e-14	0	Me2
1.22066310072206e-18	0.250548988022239	0.97	0.953	2.61771201949845e-14	0	Hsp90b1
1.89155616087906e-18	0.305575262847479	0.539	0.486	4.05644218700514e-14	0	Dhrs1
3.7275101941538e-18	0.262002227744548	0.643	0.633	7.99364561136283e-14	0	Oxct1
9.23232291742609e-18	0.298387758626714	0.887	0.907	1.97987164964203e-13	0	Gstp1
4.87550652398669e-17	0.250173554169513	0.643	0.627	1.04555237406895e-12	0	Ugp2
9.11454086780878e-17	0.623962199863013	0.542	0.401	1.95461328910159e-12	0	Gm11518
1.11064903683125e-15	0.261744943081733	0.57	0.555	2.38178685948462e-11	0	Mrps6
2.01047764187937e-14	0.438415157976574	0.893	0.932	4.31146930301031e-10	0	Gm6472
4.93546602094547e-09	0.369360830252717	0.989	0.995	0.000105841068819176	0	Gm10925
1.38581336724186e-08	0.415836479785201	0.315	0.212	0.000297187676605017	0	Rps6-ps4
2.61292493459541e-08	0.382436186157244	0.381	0.265	0.000560341752223985	0	Rpl9-ps6
2.7074588376965e-08	0.459237924424588	0.304	0.225	0.000580614547744015	0	Rpl31-ps8
0.00084710070880529	0.275397989536433	0.301	0.234	1	0	Rpl10a-ps1
1.66180964679461e-201	0.981764325698093	0.952	0.343	3.56375078755104e-197	1	Mertk
1.36600575665673e-174	0.96890633922491	0.975	0.478	2.92939934515035e-170	1	Frmd4b
3.98377963625428e-173	0.833119302094174	0.946	0.352	8.54321542994731e-169	1	Sema6d
7.61176843593013e-172	1.28160398302844	0.991	0.602	1.63234374108522e-167	1	Fcna
3.22752354943572e-171	0.830350541070967	0.95	0.378	6.9214242517649e-167	1	Epb41l3
8.07271895391644e-171	0.400520852304051	0.541	0.061	1.73119457966738e-166	1	Ank2
1.11616021283845e-167	0.903739031211785	0.984	0.705	2.39360557643205e-163	1	Colgalt1
1.51328769145172e-167	0.898905848353066	0.968	0.457	3.24524545431821e-163	1	Abcc3
3.89742946937917e-166	0.603964915311877	0.771	0.177	8.35803749708364e-162	1	Gfra2
1.20148572504489e-165	1.3598944959802	0.975	0.577	2.57658613735877e-161	1	Vcam1
5.59111143512527e-165	0.754097088322012	0.934	0.356	1.19901384726261e-160	1	Dmpk
7.32893885157137e-165	1.04304008514564	0.989	0.693	1.57169093671948e-160	1	Sdc3
1.94454239440061e-161	0.893222552104463	0.966	0.457	4.17007116479211e-157	1	Timd4
3.25714138972052e-160	0.850333117953774	0.937	0.375	6.98493971025566e-156	1	Cdh5
5.45277638799852e-160	0.759375648207191	0.824	0.236	1.16934789640628e-155	1	E230029C05Rik
4.67822282256112e-158	1.05875476323662	1	0.872	1.00324488429823e-153	1	Slc40a1
8.2763650964455e-158	0.914572134387072	0.982	0.728	1.77486649493274e-153	1	Ptgs1
1.44853685724393e-156	0.873622130578104	0.991	0.546	3.1063872903596e-152	1	Lrp1
1.52272533415744e-155	1.13335101232371	1	0.99	3.26548447910063e-151	1	Ctsd
3.25261988123512e-153	1.0597714178613	0.998	0.987	6.97524333530871e-149	1	Ctsb
8.0070962582084e-153	0.868613340017722	0.986	0.631	1.71712179257279e-148	1	Lipa
6.80975199642585e-152	0.661521609808645	0.889	0.342	1.46035131563352e-147	1	Ano6
1.18033624885094e-151	0.937533173356225	0.977	0.561	2.53123108566085e-147	1	Axl
5.7962621612849e-151	0.669384743577668	0.923	0.349	1.24300842048755e-146	1	Cd38
5.1421251342458e-150	0.927147281022063	0.93	0.417	1.10272873503901e-145	1	Il18bp
3.96090946935798e-147	1.01561149378082	0.991	0.776	8.4941703570382e-143	1	Lgmn
7.5139428685881e-144	0.402194336652948	0.622	0.113	1.61136504816872e-139	1	Trpm2
7.22088458168663e-143	0.82674302591646	0.98	0.74	1.5485186985427e-138	1	Cd44
8.0114634930474e-143	0.740633622374056	0.943	0.449	1.71805834608401e-138	1	Slc7a8
8.0730297257941e-143	0.555117546474154	0.704	0.162	1.73126122469654e-138	1	Tmem26
9.53317495514189e-143	0.901144560294207	0.968	0.569	2.04438936913018e-138	1	Igf1
9.59982494893217e-143	0.837477432256153	0.957	0.446	2.0586824602985e-138	1	Abca1
1.71560911401697e-142	0.71058270813018	0.932	0.415	3.6791237450094e-138	1	Cd86
1.06436384561928e-141	0.790420362046834	0.977	0.643	2.28252826693054e-137	1	Actn1
1.11732733533949e-141	0.618173160025045	0.762	0.198	2.39610847063555e-137	1	Paqr9
2.48433872585223e-141	1.07489084467577	0.986	0.832	5.3276643975901e-137	1	C1qa
4.27984206108824e-141	0.332045230872336	0.545	0.08	9.17812130000373e-137	1	Adrb1
2.58332407412061e-140	1.10628884755389	0.984	0.639	5.53993847695164e-136	1	Lpl
1.17635039123504e-139	0.673195021189333	0.907	0.373	2.52268341400355e-135	1	Sash1
1.24386000887061e-139	0.9613531244799	0.982	0.698	2.66745778902301e-135	1	Adgre1
1.94019666642751e-138	0.759983015082825	0.964	0.573	4.1607517511538e-134	1	Wdfy3
1.24784228639031e-137	0.800194731999852	0.975	0.634	2.67599778316401e-133	1	Myo9a
5.43398187181416e-137	0.520370963984296	0.771	0.21	1.16531741241055e-132	1	Dock4
6.595337222256e-137	0.304585453215769	0.4	0.037	1.4143700673128e-132	1	Gm44860
3.68119952872986e-135	0.699633024449958	0.921	0.408	7.89433238936118e-131	1	Tmem86a
6.91074580395349e-135	0.774296322676351	0.986	0.707	1.48200943765783e-130	1	Atp8a1
8.29044957165128e-134	0.720499033407423	0.973	0.672	1.77788691064062e-129	1	Atp13a2
1.53495581749039e-133	0.750045221422674	0.964	0.564	3.29171275060814e-129	1	Slc43a2
2.94438258704395e-133	0.650206188768659	0.914	0.37	6.31422845791575e-129	1	Abcg3
1.0561035228105e-132	0.859198273988551	0.989	0.836	2.26481400466712e-128	1	Grn
4.58227110647708e-132	0.716110105986101	0.941	0.428	9.82668038784009e-128	1	Cadm1
1.39175994740072e-131	0.844227444725107	0.986	0.65	2.98462920720084e-127	1	Cfp
3.24057829474479e-131	0.951754003570407	0.993	0.826	6.9494201530802e-127	1	C1qc
1.03966604582999e-130	0.31384578620269	0.52	0.078	2.22956383528241e-126	1	Slc1a2
2.62493988103874e-130	0.768943813990745	0.966	0.638	5.62918357488758e-126	1	Ctsh
3.84715118058787e-129	0.689654699337274	0.943	0.503	8.25021570677069e-125	1	Plod1
8.10949219774349e-129	0.835305821513755	0.993	0.826	1.73908060180609e-124	1	Sirpa
9.51714982362569e-129	0.92044958488347	0.975	0.585	2.04095277967653e-124	1	Mafb
2.07041474962316e-128	0.718945526456196	0.977	0.585	4.44000443056686e-124	1	Plxnb2
5.62027460287706e-128	0.691926239615047	0.955	0.58	1.20526788858699e-123	1	Gns
1.94466095321192e-127	0.478715046284055	0.833	0.273	4.17032541416297e-123	1	B430306N03Rik
1.3636202337732e-126	0.634135039313295	0.932	0.402	2.92428359132664e-122	1	Itga9
2.12710248964437e-126	0.647898694098866	0.91	0.418	4.56157128904235e-122	1	Cd84
3.21692442779492e-126	0.876101110184696	0.991	0.856	6.89869443540621e-122	1	Ifi30
2.3974909153917e-125	0.330369023476032	0.665	0.146	5.14141926805751e-121	1	Enpp1
2.60126196712197e-123	0.622102564533405	0.941	0.46	5.57840628849306e-119	1	Slc15a3
5.64706354005366e-122	0.720010268049093	0.991	0.759	1.21101277616451e-117	1	Iqgap1
7.67363355052514e-122	0.678695764665299	0.939	0.516	1.64561071491012e-117	1	Cd302
1.47283693895267e-121	0.657443135302152	0.946	0.481	3.15849881558399e-117	1	Cd300c2
2.98208454014596e-121	1.35883875491347	0.955	0.678	6.39508029634302e-117	1	Cd5l
3.50072529532675e-121	0.67304300832062	0.878	0.404	7.50730539582823e-117	1	Slc38a6
3.70316374134166e-121	0.723493695500497	0.995	0.945	7.94143464330718e-117	1	Lamp1
3.763130823219e-121	0.544323340021474	0.9	0.353	8.07003405039314e-117	1	Slc11a1
3.83064655974862e-121	0.724349839500161	0.943	0.561	8.21482154738092e-117	1	Cd300a
6.96063267893409e-121	0.878537134036506	1	0.963	1.49270767799741e-116	1	Psap
1.37905530383649e-119	0.884497166411315	0.993	0.897	2.95738409907735e-115	1	C1qb
6.71546872539016e-119	0.408811598707955	0.704	0.183	1.44013226815992e-114	1	P2ry13
3.65274238087032e-118	0.711340098083681	0.982	0.944	7.83330603577639e-114	1	Creg1
4.38484176246971e-118	0.405800766171547	0.618	0.142	9.40329315961629e-114	1	Dst
5.2083725341599e-118	0.540343507037656	0.851	0.348	1.11693548995059e-113	1	Nceh1
1.27563931333094e-117	0.605246873449715	0.925	0.507	2.7356085074382e-113	1	Scarb2
1.41469443416701e-117	0.645323327063871	0.937	0.443	3.03381221407116e-113	1	Abcg1
3.74133732371957e-117	0.538911226178895	0.796	0.274	8.02329789071662e-113	1	Tspan15
5.134414085692e-117	0.322527153942369	0.615	0.136	1.10107510067665e-112	1	Galnt6
8.24141848034818e-117	0.483626374284443	0.842	0.314	1.76737219311067e-112	1	Entpd1
9.66523329423146e-117	0.714077935834358	0.887	0.391	2.07270927994794e-112	1	Clec4n
4.73202552340709e-116	0.595433316166043	0.982	0.932	1.01478287349465e-111	1	Atp6v0b
7.52547874472828e-116	0.60701829634926	0.925	0.458	1.61383891680698e-111	1	Pld3
1.62258383118157e-115	0.743511852644902	0.995	0.905	3.47963102596887e-111	1	Ctsz
3.55864749698177e-115	0.699543356934578	0.964	0.785	7.63151955727741e-111	1	Ndfip1
8.4905428817327e-115	0.653150884963056	0.905	0.46	1.82079692098758e-110	1	Smpdl3a
1.31180269293866e-114	0.435257885961678	0.756	0.228	2.81316087500695e-110	1	Adap2
8.46258658565831e-113	0.598867168441457	0.928	0.509	1.81480169329442e-108	1	Acp2
1.06426393368966e-112	0.671461904890555	0.939	0.49	2.28231400579748e-108	1	Tgfbi
1.40084130745806e-112	0.584807579940026	0.907	0.487	3.0041041838438e-108	1	Pcyox1
9.08720644104986e-112	0.500489582863255	0.869	0.377	1.94875142128314e-107	1	P2rx4
9.47842751062378e-112	0.444579888012908	0.76	0.244	2.03264877965327e-107	1	Zbtb4
1.7222850258368e-111	0.633242629419968	0.989	0.968	3.69344023790701e-107	1	Atp6v0c
2.38113269930427e-111	0.328319673237027	0.602	0.141	5.10633907365802e-107	1	Mcoln2
6.42533135237187e-110	0.559955966754373	0.916	0.425	1.37791230851615e-105	1	Dse
8.64177273429393e-110	0.419896045840536	0.76	0.261	1.85322816286933e-105	1	Slc35f6
1.20697832835923e-109	0.643947858756292	0.95	0.681	2.58836502516637e-105	1	Tpp1
1.31519525145112e-109	0.649834656522371	0.986	0.772	2.82043621673693e-105	1	Ctsa
4.44855146242964e-109	0.704261164253608	0.934	0.501	9.53991861118037e-105	1	Tcf7l2
1.42679555075539e-108	0.500944435575275	0.835	0.319	3.05976305859494e-104	1	Slc8a1
5.67825897215147e-108	0.52629368551982	0.824	0.311	1.21770263657788e-103	1	Rasgef1b
1.59955691724058e-107	0.519261960968572	0.749	0.244	3.43024980902243e-103	1	Folr2
1.06488767990091e-106	0.505557998232623	0.817	0.347	2.2836516295475e-102	1	Tmem65
2.67883861945798e-106	0.399026512111628	0.794	0.262	5.74476941942763e-102	1	Tmem51
2.01823097954632e-105	0.514128055647858	0.864	0.379	4.32809633563709e-101	1	Slc7a7
1.16310945303088e-104	0.736233480707968	0.993	0.826	2.49428822202472e-100	1	Selenop
1.31912338789535e-104	0.675040798601368	0.973	0.724	2.82886010534158e-100	1	Ctsl
1.56303332042003e-104	0.674379164662155	0.993	0.943	3.35192495564076e-100	1	Itm2b
3.26796038465208e-104	0.536001410888874	0.921	0.497	7.00814104488638e-100	1	Sgpl1
1.77726057545704e-103	0.436125367668045	0.443	0.074	3.81133530406761e-99	1	Kcna2
2.13068355074838e-103	0.393588791145629	0.733	0.234	4.56925087457991e-99	1	Slc12a7
2.51771925172692e-103	0.547684860246494	0.878	0.469	5.39924893532837e-99	1	Tspan4
5.29496520540162e-103	1.2846517512949	0.919	0.653	1.13550528829838e-98	1	Marco
5.84146414916066e-103	0.483700796153837	0.824	0.352	1.2527019867875e-98	1	Trim26
6.97475857207207e-103	0.521693034567051	0.864	0.372	1.49573697578086e-98	1	Timp2
1.60042380309753e-101	0.391788290195805	0.735	0.229	3.43210884574266e-97	1	Nid2
2.35461189667694e-101	0.539061967471878	0.885	0.407	5.0494652124237e-97	1	Bank1
2.43105760338281e-101	0.361412093439981	0.676	0.193	5.21340303045444e-97	1	Lair1
2.86626138045138e-101	0.558478109700876	0.984	0.88	6.14669753037798e-97	1	Tmbim6
3.54556448257288e-101	0.50966486517843	0.891	0.425	7.60346303287754e-97	1	Ptprj
5.12024610481054e-101	0.340377451689173	0.609	0.155	1.09803677717662e-96	1	Ddx60
1.26735823981491e-100	0.588248943981844	0.955	0.545	2.71784974528307e-96	1	Csf2rb
2.69994987516669e-100	0.630003471858159	0.982	0.796	5.79004250729497e-96	1	Atp2b1
3.74865709085665e-99	0.688012272631513	1	0.885	8.03899513134209e-95	1	Marcks
4.5404219291924e-99	0.584628127205594	0.959	0.753	9.7369348271531e-95	1	Cd164
5.15124071561765e-99	0.484769394707893	0.851	0.36	1.1046835714642e-94	1	Kcnk6
4.23990840204574e-98	0.573996675418284	0.959	0.656	9.0924835681871e-94	1	Asah1
4.93176607368503e-98	0.38420750003448	0.756	0.26	1.05761723450175e-93	1	Tlr4
6.59871484535135e-98	0.550964831182748	0.91	0.538	1.4150943985856e-93	1	Itm2c
6.87734089025291e-98	0.411987829152392	0.701	0.224	1.47484575391474e-93	1	Pgap1
9.42669221817736e-98	0.655504067862915	0.962	0.617	2.02155414618814e-93	1	Mpeg1
2.07640236465026e-97	0.509876720107677	0.923	0.605	4.45284487099248e-93	1	Leprot
4.60232015175021e-97	0.582547819210154	0.934	0.703	9.86967556542832e-93	1	Slc48a1
5.91085418364516e-97	0.463182297154353	0.697	0.221	1.2675826796827e-92	1	Pltp
9.61502648881996e-97	0.361562953634303	0.695	0.21	2.06194243052744e-92	1	Ttyh2
1.68244332950862e-96	0.385716096314801	0.724	0.24	3.60799972013123e-92	1	Tbxas1
5.22089849898922e-96	0.581088328204763	0.971	0.63	1.11962168310824e-91	1	Unc93b1
1.48918145942373e-95	0.608924387540223	0.876	0.407	3.1935496397342e-91	1	Spic
4.24494349700168e-95	0.840758190670631	0.925	0.582	9.10328132932009e-91	1	Ccl24
4.36367122369659e-95	0.481251871713725	0.824	0.379	9.35789293921733e-91	1	Slc45a4
4.8521158737664e-95	0.283361078647057	0.584	0.141	1.0405362491292e-90	1	Fam167a
5.23812572608858e-95	0.316067760377568	0.629	0.166	1.1233160619597e-90	1	Il1a
5.26625444970732e-95	0.605180422199461	0.968	0.783	1.12934826673974e-90	1	Hexa
5.29090328958521e-95	0.439072900674842	0.88	0.41	1.13463421045155e-90	1	Tcn2
6.73492459209819e-95	0.589726537231461	0.98	0.829	1.44430457877546e-90	1	Rrbp1
7.84440338893104e-95	0.70698420250287	0.993	0.779	1.68223230675626e-90	1	Csf1r
8.1380562854451e-95	0.598441264391216	0.765	0.304	1.7452061704137e-90	1	Clec1b
1.50305832653582e-94	0.653388786731272	1	0.955	3.22330858125606e-90	1	Cyba
2.12350713722212e-94	0.408763928622663	0.758	0.263	4.55386105577284e-90	1	Colec12
2.14320669988594e-94	0.541535991861475	0.869	0.471	4.59610676790541e-90	1	Dnase2a
5.46137953665171e-94	0.489476785700417	0.923	0.482	1.17119284163496e-89	1	Rgl1
5.59363796897016e-94	0.595332120675282	0.984	0.917	1.19955566244565e-89	1	Arl6ip1
6.63330305279982e-94	0.559475985508808	0.903	0.449	1.42251183967292e-89	1	Camk2d
9.1643266958796e-94	1.19446716323216	0.95	0.686	1.96528985993138e-89	1	Gm26917
1.99658879797887e-93	0.559712535277633	0.962	0.704	4.28168467726569e-89	1	Mfsd1
4.30870667011e-93	0.38422582248487	0.532	0.128	9.24002145405089e-89	1	Gm47445
7.43258853391239e-93	0.4246199866837	0.819	0.34	1.59391861109751e-88	1	Galc
1.11826561120859e-92	0.535063284187959	0.903	0.526	2.39812060323683e-88	1	Soat1
2.1526725955446e-92	0.721075090808489	0.991	0.772	4.6164063811454e-88	1	Ctsc
5.41994772168431e-92	0.465878675020911	0.846	0.388	1.1623077889152e-87	1	Hip1
2.59693415158558e-91	0.306320595301833	0.643	0.183	5.56912528807528e-87	1	Ear2
2.93388929318078e-90	0.461852326422068	0.867	0.411	6.29172558922619e-86	1	Hfe
7.11902359948693e-90	0.512692561426536	0.905	0.598	1.52667461090997e-85	1	Hsd17b12
9.75120529898742e-90	0.57602624478063	0.991	0.954	2.09114597636785e-85	1	Calr
1.073083963302e-89	0.449669586728025	0.778	0.335	2.30122855930113e-85	1	Npc1
1.26402694593662e-89	0.358597418871314	0.629	0.181	2.71070578556107e-85	1	Tmcc3
1.48242133079752e-89	0.336271517652449	0.688	0.221	3.17905254389527e-85	1	Snx24
4.69304305757671e-89	0.464863419072671	0.83	0.378	1.00642308369733e-84	1	Clcn5
1.03782982674524e-88	0.603003501598297	0.984	0.864	2.22562606345516e-84	1	Pdia6
3.56701763616571e-88	0.326498482170146	0.627	0.186	7.64946932075736e-84	1	Fmnl2
3.76586333043768e-88	0.498697203299458	0.919	0.558	8.07589391212361e-84	1	Slc6a6
5.74928655134087e-88	0.90886684007417	0.995	0.943	1.23293450093505e-83	1	Hmox1
2.45262207054238e-87	0.410551504245761	0.83	0.367	5.25964803027813e-83	1	Agpat3
3.08240148819124e-87	0.544336244224958	0.943	0.763	6.61020999142611e-83	1	Ptpn1
3.19404687283303e-87	0.492361987128546	0.907	0.462	6.84963351879044e-83	1	Itgb5
3.32393754515577e-87	0.600179465903987	0.964	0.723	7.12818406558656e-83	1	Serpinb6a
3.61115274895315e-87	0.305599752715997	0.656	0.208	7.74411707013004e-83	1	Gdpd1
6.96305831868837e-87	0.41657312390052	0.833	0.36	1.49322785644272e-82	1	Tmem106a
1.30666016641291e-86	0.474420634928191	0.9	0.58	2.80213272687248e-82	1	Fuca2
4.26162955462271e-86	0.456465295904816	0.891	0.485	9.13906457988841e-82	1	Dram2
4.07653261515787e-85	0.577254861977955	0.937	0.593	8.74212419320606e-81	1	Cd68
1.50571981116867e-84	0.541094661728211	0.91	0.54	3.2290161350512e-80	1	Tgm2
2.56729239885643e-84	0.613866277236901	0.991	0.88	5.50555854934761e-80	1	Ly6e
3.15866809202679e-84	0.440751007713972	0.898	0.476	6.77376372335146e-80	1	AB124611
5.60155472354371e-84	0.561268693443225	0.971	0.794	1.20125341046395e-79	1	Slc3a2
8.87815737668755e-84	0.454703855112526	0.882	0.453	1.90392084943065e-79	1	Tor3a
1.03310725361587e-83	0.607317451747008	0.995	0.941	2.21549850537924e-79	1	Hspa5
1.15240281355385e-83	0.314976194594783	0.683	0.232	2.47132783366623e-79	1	Gpr137b
1.92277892032013e-83	0.506033371146563	0.914	0.635	4.12339939462653e-79	1	Nipa2
3.26761767972665e-83	0.252616271614929	0.952	0.598	7.00740611417381e-79	1	Trf
4.57250061475145e-83	0.420833776261195	0.814	0.38	9.80572756833449e-79	1	Tmem268
7.39900731615473e-83	0.509825136454785	0.934	0.718	1.58671711894938e-78	1	Dnajc3
2.22726522925161e-82	0.350166233022168	0.708	0.257	4.77637028413008e-78	1	Lfng
2.33383943237217e-82	0.49109920515215	0.864	0.419	5.00491866272212e-78	1	Lgals3bp
2.65598487097206e-82	0.573790252062912	0.941	0.613	5.69575955579958e-78	1	Nr1h3
3.22118219753155e-82	0.479754621569086	0.925	0.59	6.90782522260641e-78	1	Usp12
4.83927372030196e-82	0.497489645789697	0.891	0.566	1.03778224931876e-77	1	Dnmt3a
8.19531533773225e-82	0.454883250447322	0.846	0.444	1.75748537417668e-77	1	P4ha1
1.0236815920942e-81	0.333680825648482	0.688	0.234	2.19528517424602e-77	1	Acot1
1.2006090652647e-81	0.436464813845177	0.894	0.538	2.57470614046015e-77	1	Sel1l
2.64825984956894e-81	0.368035635200554	0.701	0.263	5.67919324740059e-77	1	Lima1
3.86136643726282e-81	0.431353202084277	0.787	0.357	8.28070032471012e-77	1	Pla2g15
3.89065933866947e-81	0.470564357290122	0.943	0.482	8.34351895177668e-77	1	Mrc1
5.22331549132778e-81	0.452175150505793	0.889	0.514	1.12014000711524e-76	1	Wdfy2
1.13579812154971e-80	0.423836243211646	0.846	0.441	2.43571907166335e-76	1	Tcirg1
1.80067215296783e-80	0.505657397531947	0.778	0.354	3.8615414320395e-76	1	Sipa1l1
3.04754676506139e-80	0.37510262827784	0.672	0.226	6.53546403767414e-76	1	Sgk1
3.57798016238105e-80	0.31717182298491	0.597	0.181	7.67297845822616e-76	1	Sema4c
4.47119442133765e-80	0.278243419388658	0.559	0.157	9.58847643655858e-76	1	Fcrl1
7.21444981236137e-80	0.47182505929186	0.957	0.79	1.5471387622609e-75	1	Itgb1
1.71710546379152e-79	0.406950271884953	0.803	0.349	3.68233266710091e-75	1	Lpp
2.72007646075529e-79	0.646631265730609	0.86	0.466	5.83320397008972e-75	1	Clec7a
3.72748428541135e-79	0.344851920480312	0.676	0.253	7.99359005006463e-75	1	Cd82
4.0780347704884e-79	0.408607111112997	0.814	0.405	8.74534556531237e-75	1	Pikfyve
5.29225215462155e-79	0.323423509695342	0.697	0.254	1.13492347455859e-74	1	Fam234a
2.28899825254864e-78	0.514696655133285	0.95	0.72	4.90875675259056e-74	1	Cd2ap
9.07547006313204e-78	0.573958667355412	0.989	0.893	1.94623455503867e-73	1	Sat1
1.87247172398437e-77	0.436463241643179	0.871	0.462	4.01551561208449e-73	1	Otulinl
7.94833745069764e-77	0.540735852166587	0.962	0.745	1.70452096630211e-72	1	Fyb
8.88766612801533e-77	0.422978094331466	0.857	0.442	1.90596000115289e-72	1	Lrrc25
1.40312679390837e-76	0.417068242436527	0.837	0.411	3.00900540953649e-72	1	Vat1
4.8219685235361e-76	0.486186527369733	0.903	0.522	1.03407114987232e-71	1	Basp1
1.17921643447331e-75	0.260039993222641	0.462	0.108	2.52882964372801e-71	1	Rasgrp1
1.43935113645648e-75	0.515486427238769	0.885	0.553	3.08668851213092e-71	1	Scarb1
1.7266756784156e-75	0.480890810470617	0.919	0.546	3.70285599236225e-71	1	Fcgrt
2.03992695613831e-75	0.493450482606973	0.91	0.485	4.37462335743862e-71	1	Msr1
2.33766808819347e-75	0.523623200191611	0.946	0.715	5.01312921513089e-71	1	Cd81
2.35492506902865e-75	0.404510323815306	0.912	0.508	5.05013681053194e-71	1	Rxra
2.80831217672785e-75	0.536144962346686	1	1	6.02242546299288e-71	1	Ftl1
3.29320998906297e-75	0.495835312432396	0.9	0.542	7.06228882154553e-71	1	Cela1
3.64480329692684e-75	0.38295393513576	0.803	0.423	7.81628067025961e-71	1	Spag9
5.1168910703849e-75	0.505573054430851	0.975	0.911	1.09731729004404e-70	1	Npc2
6.33991023970868e-75	0.280883420443722	0.584	0.179	1.35959375090553e-70	1	Arap2
1.75746547998774e-74	0.289981419679922	0.432	0.101	3.7688847218337e-70	1	Hbegf
2.23932037378237e-74	0.578317998545154	0.971	0.757	4.80222254157629e-70	1	Zeb2
3.01434141515864e-74	0.401174347930714	0.688	0.268	6.46425516480771e-70	1	Icam1
3.88661272773426e-74	0.374391387563487	0.753	0.324	8.33484099462611e-70	1	Klf7
5.54256040093243e-74	0.447373050448636	0.79	0.385	1.18860207797996e-69	1	Itgav
5.93263605333455e-74	0.3212857236402	0.661	0.237	1.27225380163759e-69	1	Slc37a2
8.09967669838179e-74	0.521995443413823	0.973	0.892	1.73697566796797e-69	1	Manf
1.44101467326507e-73	0.436653721013532	0.878	0.504	3.09025596681693e-69	1	Abhd12
2.18818123253207e-73	0.328132172838612	0.649	0.238	4.69255465316503e-69	1	Gpr137b-ps
2.36736637276782e-73	0.345398298619164	0.765	0.346	5.07681718640059e-69	1	Erlin2
3.38162890616752e-73	0.289714844767817	0.622	0.204	7.25190318927625e-69	1	Dip2c
4.34557018466763e-73	0.431963068965455	0.95	0.699	9.31907526101973e-69	1	Cndp2
4.34871276427987e-73	0.395847714562677	0.719	0.283	9.32581452299819e-69	1	Tlr2
4.96966357181885e-73	0.379374162662876	0.783	0.384	1.06574435297655e-68	1	Hs6st1
6.14649055940893e-73	0.282238844129911	0.597	0.201	1.31811490046524e-68	1	Fhod1
7.23331754249768e-73	0.373082267847823	0.821	0.411	1.55118494698863e-68	1	Neu1
7.73563458409458e-73	0.469136090287011	0.934	0.601	1.65890683655908e-68	1	Nrros
9.45296629962218e-73	0.428417446715651	0.853	0.496	2.02718862295398e-68	1	Mcfd2
1.01415711147507e-72	0.358881212263179	0.672	0.274	2.1748599255583e-68	1	Ddhd1
1.33406512738953e-72	0.384861226194822	0.785	0.378	2.86090266568685e-68	1	Engase
1.46889645399376e-72	0.446246598306499	0.928	0.691	3.15004844558961e-68	1	Laptm4a
3.44379549584343e-72	0.358692492150084	0.785	0.346	7.38521944083623e-68	1	Vav2
7.23322868712533e-72	0.553233781476994	0.941	0.709	1.55116589195403e-67	1	Rnf149
1.30842342826382e-71	0.421042231320477	0.959	0.875	2.80591404191177e-67	1	Tmed2
1.66448151270581e-71	0.36844583311967	0.803	0.367	3.56948060399762e-67	1	Zfp703
3.21371107458249e-71	0.445840485309062	0.948	0.74	6.89180339944215e-67	1	Magt1
4.76952901110693e-71	0.430631610698708	0.962	0.884	1.02282549643188e-66	1	Tmed10
8.1335233043959e-71	0.366124873772297	0.753	0.329	1.7442340726277e-66	1	Helz2
9.73851493544624e-71	0.32177959143744	0.715	0.313	2.08842452790645e-66	1	Lmbrd1
9.92112538437167e-71	0.441408941199178	0.986	0.918	2.1275853386785e-66	1	Canx
1.5063568798423e-70	0.486721514986131	0.959	0.718	3.23038232882181e-66	1	Gatm
1.51222579633583e-70	0.524778736134628	0.853	0.465	3.24296822024219e-66	1	Ccl6
1.52477460055097e-70	0.444479152688468	1	1	3.26987913088155e-66	1	Actb
2.45009231191308e-70	0.537858036694918	0.998	0.949	5.2542229628976e-66	1	Hsp90b1
3.61712554086917e-70	0.478542190925793	0.907	0.565	7.75692572239393e-66	1	Hacd4
4.4367178463997e-70	0.253125472956088	0.575	0.194	9.51454142160416e-66	1	Tmem181a
9.78449562134963e-70	0.449251891052446	0.966	0.795	2.09828508599843e-65	1	Atp1a1
1.06488967794639e-69	0.37323519807165	0.814	0.439	2.28365591435603e-65	1	Il10rb
1.3189359470964e-69	0.480052091256456	0.928	0.768	2.82845813854824e-65	1	Txnrd1
1.42294613167339e-69	0.291491459161716	0.667	0.244	3.05150797937358e-65	1	Nod1
1.6861693153434e-69	0.45327662505395	0.946	0.727	3.61599009675391e-65	1	Gusb
1.94446619994104e-69	0.348318293547868	0.697	0.288	4.16990776577357e-65	1	Slc8b1
2.48610678729454e-69	0.411656408314537	0.921	0.662	5.33145600535313e-65	1	Surf4
3.72971765735454e-69	0.45697237304853	0.9	0.569	7.99837951619682e-65	1	Arhgap17
3.75581808047464e-69	0.455538101732748	0.864	0.44	8.05435187357787e-65	1	Hpgds
4.25981242787378e-69	0.492974703425876	0.989	0.808	9.13516775157532e-65	1	Lcp1
6.87879616121653e-69	0.46528551044399	0.842	0.455	1.47515783677289e-64	1	Il18
7.28061437441132e-69	0.425626242185707	0.862	0.521	1.56132775259251e-64	1	Fndc3a
8.4307898437965e-69	0.426955813355582	0.921	0.621	1.80798288200216e-64	1	Idh1
9.90554666243679e-69	0.469257673087541	0.824	0.474	2.12424448175957e-64	1	Pitpnc1
1.61753480816695e-68	0.500043045331536	0.5	0.149	3.46880339611402e-64	1	Clec4f
2.96878387244012e-68	0.321329061448657	0.593	0.196	6.36655701444783e-64	1	Treml4
3.25769160949475e-68	0.254298025486721	0.498	0.142	6.9861196565615e-64	1	Rasa4
3.66560654032002e-68	0.293591903580203	0.631	0.233	7.86089322571629e-64	1	Sh3bp2
3.73325576987326e-68	0.390381589325626	0.771	0.391	8.0059669984932e-64	1	Rufy3
4.82041953226587e-68	0.380366508838501	0.794	0.428	1.03373896869442e-63	1	Golgb1
5.88760590723118e-68	0.428556589560253	0.846	0.454	1.26259708680573e-63	1	Filip1l
6.15398578109795e-68	0.436241329229156	0.925	0.638	1.31972225075646e-63	1	Gngt2
6.66435299815375e-68	0.487118370656365	0.878	0.521	1.42917050045407e-63	1	Acp5
9.49008903916181e-68	0.439434094522834	0.937	0.699	2.03514959444825e-63	1	Atp6ap2
1.21384826608265e-67	0.404091845405195	0.842	0.489	2.60309760661425e-63	1	Slc39a1
1.2354793882002e-67	0.396189782958665	0.771	0.351	2.64948554799534e-63	1	Zswim6
1.26595788587554e-67	0.414701343483986	0.921	0.707	2.71484668626009e-63	1	Blvra
1.36729835000167e-67	0.276016701807921	0.57	0.193	2.93217131157858e-63	1	Heg1
1.82490467097672e-67	0.26391262784236	0.667	0.261	3.91350806690958e-63	1	Snx25
3.71767060661779e-67	0.29375801170808	0.636	0.235	7.97254461589185e-63	1	Igf2r
4.98695717517191e-67	0.518940721058699	0.962	0.777	1.06945296621562e-62	1	Lgals3
5.32451674408652e-67	0.288742356192295	0.581	0.185	1.14184261576935e-62	1	Plbd1
5.59240208906454e-67	0.31943435088943	0.724	0.3	1.19929062799989e-62	1	Tmem37
8.159646250954e-67	0.39630705237558	0.819	0.466	1.74983613851709e-62	1	Acer3
8.5731309295797e-67	0.467722553270937	0.903	0.694	1.83850792784837e-62	1	Selenos
1.3283390950435e-66	0.380268872761333	0.805	0.386	2.84862318932078e-62	1	Fgd2
1.96666609221694e-66	0.470588862622001	0.955	0.817	4.21751543475922e-62	1	P4hb
2.1065542845529e-66	0.396430423200137	0.864	0.556	4.51750566322369e-62	1	Yipf5
2.59133694647964e-66	0.400776275896105	0.706	0.341	5.55712208172559e-62	1	Tmem245
5.19384170691311e-66	0.497066508361619	0.975	0.678	1.11381935404752e-61	1	Ctss
5.34011931641411e-66	0.42846136348457	0.957	0.793	1.14518858740501e-61	1	Snx6
6.39686786701431e-66	0.320741513073682	0.67	0.266	1.37180831408122e-61	1	Slc12a2
8.91639998574013e-66	0.264797015035726	0.631	0.227	1.91212197694197e-61	1	Scamp5
9.07304313019081e-66	0.431524970766636	0.842	0.434	1.94571409926942e-61	1	Parp14
1.09713186869031e-65	0.478873247033237	0.968	0.742	2.35279929240637e-61	1	Kctd12
1.80459036301791e-65	0.44372811788531	0.982	0.917	3.86994403349191e-61	1	Erp29
2.05729607420809e-65	0.431132597188599	0.955	0.734	4.41187143113924e-61	1	Lyn
2.25967228784518e-65	0.318323158809101	0.767	0.383	4.84586722128398e-61	1	Ctnnd1
2.47479086910328e-65	0.437292775170591	0.952	0.746	5.30718901879199e-61	1	Atp2a2
3.01368395722402e-65	0.304128104746376	0.692	0.275	6.46284524626691e-61	1	Il13ra1
3.19557986721622e-65	0.388590425451281	0.982	0.917	6.85292102524518e-61	1	Cd47
4.13826679576454e-65	0.459411731896362	0.952	0.661	8.87451314351706e-61	1	Fcgr3
6.55390631236209e-65	0.325224729827489	0.778	0.371	1.40548520868605e-60	1	Nfxl1
7.47662322512099e-65	0.328958352254807	0.778	0.389	1.6033618506272e-60	1	Gba
8.66364980942646e-65	0.320743367813617	0.69	0.292	1.8579197016315e-60	1	Slc29a3
9.42403957956025e-65	0.384590563696782	0.964	0.918	2.0209852878367e-60	1	Atp6v0e
1.12359125051422e-64	0.407681457359358	0.91	0.599	2.40954143672774e-60	1	Adam17
1.46844675387421e-64	0.512648303911717	0.885	0.494	3.14908406368325e-60	1	Pou2f2
1.54031151539929e-64	0.320718620296792	0.672	0.287	3.30319804477378e-60	1	Lmbrd2
1.84606752416081e-64	0.436594918122699	0.919	0.624	3.95889180556285e-60	1	Macf1
1.90546093748581e-64	0.413178547342513	0.95	0.543	4.08626098043832e-60	1	Ly86
2.41571523019913e-64	0.443368587365297	0.943	0.617	5.18050131116204e-60	1	Cd53
3.71088968370841e-64	0.321843929712132	0.701	0.299	7.95800292671268e-60	1	Ece1
3.89334804563018e-64	0.390978181593067	0.889	0.596	8.34928488385392e-60	1	Sppl2a
5.58069128294594e-64	0.313207787527099	0.738	0.348	1.19677924562776e-59	1	Cerk
7.13485921489787e-64	0.357865960599245	0.848	0.481	1.53007055863485e-59	1	Pdia4
1.33028055521898e-63	0.400695942878939	0.921	0.675	2.8527866506671e-59	1	Twf1
1.54579499283475e-63	0.311094089421191	0.667	0.267	3.31495736213413e-59	1	Pld1
1.82055066469104e-63	0.480104422221918	0.975	0.68	3.90417090042994e-59	1	Itgal
4.90138577397564e-63	0.337629918685232	0.781	0.42	1.05110217922908e-58	1	Sidt2
6.18813999477367e-63	0.339252818936535	0.762	0.365	1.32704662187921e-58	1	Crip2
9.69025485557066e-63	0.424264249372951	0.943	0.758	2.07807515377713e-58	1	Ccdc50
1.01742378007666e-62	0.391323317502184	0.835	0.485	2.18186529637441e-58	1	Rnasel
1.02141935005727e-62	0.409450811896832	0.867	0.595	2.19043379619782e-58	1	Glmp
1.10024315893419e-62	0.351542550754647	0.846	0.454	2.35947145433438e-58	1	Ndst1
1.39921101972656e-62	0.424130458374793	0.79	0.457	3.00060803180361e-58	1	Por
1.87406066874905e-62	0.394810669190418	0.912	0.537	4.01892310413234e-58	1	Nfam1
3.15028369878672e-62	0.391442358229257	0.928	0.705	6.75578339204813e-58	1	M6pr
3.43227217912559e-62	0.429016231216032	0.966	0.691	7.36050768813482e-58	1	Man2b1
3.51088840234366e-62	0.275744030885204	0.71	0.288	7.52910017882599e-58	1	2510009E07Rik
1.15161666363106e-61	0.342258503126792	0.846	0.461	2.4696419351568e-57	1	Tmem141
1.75742566485392e-61	0.607929909027046	0.966	0.791	3.76879933827923e-57	1	Id2
5.75081792972971e-61	0.382308062240167	0.937	0.759	1.23326290503054e-56	1	Arl8b
6.41792970538542e-61	0.398663332199757	0.912	0.596	1.3763250253199e-56	1	Ifngr1
1.49972480865596e-60	0.43336890380304	0.792	0.419	3.2161598521627e-56	1	Hgsnat
2.27184446550537e-60	0.298011750091075	0.719	0.304	4.87197045627626e-56	1	Sbf2
2.54023545653767e-60	0.335805631944759	0.887	0.497	5.44753493654504e-56	1	Pik3ap1
3.78866798053116e-60	0.389566337282781	0.805	0.394	8.12479848424907e-56	1	9930111J21Rik2
4.37841835683098e-60	0.383029346186091	0.889	0.599	9.38951816622403e-56	1	Wwp1
8.82179065308241e-60	0.252463023320976	0.581	0.206	1.89183300555352e-55	1	March1
8.97889680539763e-60	0.381250688854283	0.787	0.444	1.92552441991752e-55	1	Mfsd11
1.91921124380054e-59	0.300119270454939	0.731	0.322	4.11574851233025e-55	1	Inppl1
2.79522895619554e-59	0.371094368831989	0.962	0.87	5.99436849656133e-55	1	Mcl1
2.89732560813833e-59	0.378845057895442	0.946	0.749	6.21331476665265e-55	1	Rtn4
3.23061476438139e-59	0.306516825317836	0.758	0.357	6.92805336221589e-55	1	Tnfrsf1b
4.14290451953962e-59	0.393225108338286	0.894	0.57	8.88445874215271e-55	1	Tnfrsf1a
4.21120893992805e-59	0.320907671554999	0.783	0.409	9.03093757167569e-55	1	Rnf13
8.82996470047825e-59	0.282981460068255	0.559	0.202	1.89358593001756e-54	1	Tanc2
1.41862232502571e-58	0.299085723420027	0.586	0.228	3.04223557601763e-54	1	Sema4b
2.78795448793824e-58	0.364237301689679	0.808	0.48	5.97876839938356e-54	1	Lrp6
2.84194709665659e-58	0.303496064728335	0.751	0.383	6.09455554878005e-54	1	Kidins220
4.11764934440624e-58	0.393835962593671	0.891	0.512	8.83029901907919e-54	1	Igsf6
5.35128583586076e-58	0.355130662087894	0.819	0.482	1.14758324750034e-53	1	Cln8
6.09663742071266e-58	0.340066411944118	0.778	0.419	1.30742389487183e-53	1	Bbx
6.16192143682456e-58	0.250057286356649	0.577	0.22	1.32142405212703e-53	1	Atxn1
6.31682521451238e-58	0.382920231972519	0.923	0.614	1.35464316725218e-53	1	Arrb2
9.9451702995769e-58	0.297930352527058	0.649	0.273	2.13274177074427e-53	1	Rapgef2
1.18115518498728e-57	0.376986026404239	0.925	0.73	2.53298729420522e-53	1	Gsk3b
1.27194881033383e-57	0.431846022829728	0.962	0.836	2.72769422376091e-53	1	Pdia3
1.52625583527908e-57	0.396076219236133	0.991	0.908	3.27305563875598e-53	1	BC005537
1.54757313641398e-57	0.323303767256992	0.808	0.44	3.31877059103979e-53	1	Epb41l2
1.84740216023614e-57	0.393677229362881	0.95	0.855	3.96175393262641e-53	1	Spcs2
1.87657881463168e-57	0.370251384648652	0.939	0.75	4.02432326797763e-53	1	Atp6v1a
1.99246539423777e-57	0.364480114067844	0.891	0.651	4.2728420379429e-53	1	Atp6ap1
2.49969459402861e-57	0.406260592246163	0.937	0.789	5.36059505689435e-53	1	Glul
2.76268111626793e-57	0.357923036157533	0.982	0.924	5.92456965383657e-53	1	Rap1b
2.83092308992875e-57	0.325842726134153	0.819	0.452	6.07091456635219e-53	1	Gnpda1
3.2619845109476e-57	0.253706397723916	0.667	0.273	6.99532578372712e-53	1	Eva1b
5.74972623564678e-57	0.358784242647934	0.986	0.925	1.23302879123445e-52	1	Gdi2
6.04562984764566e-57	0.290598161691002	0.708	0.343	1.29648532082761e-52	1	Gaa
6.20606204920577e-57	0.376014053071603	0.803	0.478	1.33089000645218e-52	1	Dmxl1
6.76913554439369e-57	0.333506679218155	0.781	0.407	1.45164111749523e-52	1	Itsn1
7.00230846935043e-57	0.376090765270196	0.91	0.536	1.5016450512522e-52	1	Irf8
1.10710137951871e-56	0.377678706395293	0.939	0.689	2.37417890837787e-52	1	Lamp2
1.23278846077731e-56	0.337962166205923	0.613	0.268	2.64371485413694e-52	1	Slc30a1
1.3621148545882e-56	0.369351319058242	0.916	0.651	2.92105530566439e-52	1	Cyfip1
1.79137595241085e-56	0.343865273962851	0.986	0.941	3.84160572994508e-52	1	Cltc
2.84312530364779e-56	0.340428084852917	0.824	0.52	6.09708221367269e-52	1	Derl2
2.9743330701595e-56	0.440590429160063	0.857	0.538	6.37845726895705e-52	1	Wfdc17
3.56566374030029e-56	0.441274446659036	0.986	0.675	7.64656589107397e-52	1	Maf
4.71327666866056e-56	0.361861936186501	0.844	0.597	1.01076218159426e-51	1	Pon2
5.05607033007067e-56	0.329318396559967	0.794	0.388	1.08427428228365e-51	1	Il6ra
1.15817445440768e-55	0.355620216661996	0.812	0.474	2.48370511747726e-51	1	Man2a1
1.18491472357691e-55	0.252961706969096	0.688	0.293	2.54104962471067e-51	1	Jup
1.28568900119256e-55	0.291923402053675	0.581	0.238	2.75716006305745e-51	1	Zswim8
1.57817633097555e-55	0.348945585420666	0.817	0.495	3.38439914177707e-51	1	Iqgap2
1.70984625370687e-55	0.292791857696087	0.717	0.377	3.66676529107438e-51	1	Pkp4
2.44167351398096e-55	0.32404688330116	0.774	0.421	5.23616885073217e-51	1	Atp6v0a1
2.48652071635325e-55	0.426209107813819	0.887	0.627	5.33234367621955e-51	1	Scd2
3.08972375458359e-55	0.445315159877474	0.986	0.806	6.6259125917045e-51	1	Laptm5
3.14343640562075e-55	0.375787280934786	0.844	0.455	6.7410993718537e-51	1	Rassf4
3.62389561437132e-55	0.371430244620331	0.837	0.509	7.7714441450193e-51	1	Zc3h7a
4.99989456230008e-55	0.345382181507612	0.966	0.887	1.07222738888525e-50	1	Rab14
6.04937372091299e-55	0.356914694878352	0.835	0.459	1.29728819444979e-50	1	Adgre5
7.36769536696295e-55	0.292310306983829	0.765	0.336	1.5800022714452e-50	1	Cfh
7.758989444177e-55	0.353773731335628	0.923	0.611	1.66391528630376e-50	1	Lcp2
8.321118221881e-55	0.377364880623122	0.878	0.635	1.78446380268238e-50	1	Elovl1
1.81769093827232e-54	0.286891845459046	0.747	0.37	3.898038217125e-50	1	Tbc1d2b
2.42559283869584e-54	0.421106768289807	0.948	0.797	5.20168384258322e-50	1	Ckb
3.03096880908586e-54	0.300420883580372	0.477	0.162	6.49991261108463e-50	1	Zbtb20
3.27388381234905e-54	0.306139056184777	0.742	0.336	7.02084383558254e-50	1	Nrp1
6.33282286518172e-54	0.331941755199329	0.851	0.542	1.35807386343822e-49	1	Reep3
6.49646300461676e-54	0.259756278034965	0.658	0.282	1.39316649134006e-49	1	Stard5
7.6290359446785e-54	0.291579956253085	0.706	0.361	1.63604675833631e-49	1	Plbd2
1.12019398610357e-53	0.285136837969413	0.769	0.42	2.4022560031991e-49	1	Paox
3.06484348174414e-53	0.388950311721314	0.679	0.332	6.57255684660031e-49	1	Tmcc1
4.46366139891439e-53	0.356503023592432	0.882	0.596	9.5723218699719e-49	1	Scamp2
4.64461700920515e-53	0.287503976577097	0.67	0.316	9.96038117624044e-49	1	Plekhm1
5.09570164837611e-53	0.332028690441554	0.796	0.467	1.09277321849426e-48	1	Ninj1
5.53415546571236e-53	0.318262231523239	0.658	0.287	1.18679963962202e-48	1	Asb2
6.11954563635633e-53	0.286790253551336	0.699	0.326	1.31233656171662e-48	1	Snx30
6.33148285529419e-53	0.297728777054115	0.609	0.271	1.35778649831784e-48	1	Gm44873
1.06470276449805e-52	0.274754175377818	0.667	0.316	2.28325507846606e-48	1	Igsf8
1.48972736538881e-52	0.262793799124954	0.64	0.295	3.1947203350763e-48	1	Impact
1.51810641185376e-52	0.418966918551623	1	1	3.2555792002204e-48	1	Fth1
1.5711607176174e-52	0.308266305973748	0.973	0.635	3.36935415893052e-48	1	Cybb
2.28316199258786e-52	0.383655615798465	0.857	0.555	4.89624089310467e-48	1	Gpx3
2.56204479999772e-52	0.356309126436144	0.977	0.932	5.49430507359511e-48	1	Sdcbp
2.58158418103769e-52	0.353908719725215	0.952	0.775	5.53620727623533e-48	1	Ssr2
3.08833877448964e-52	0.266410300747388	0.749	0.39	6.62294250189302e-48	1	Tex264
6.01359333979396e-52	0.259506445323499	0.62	0.274	1.28961509171882e-47	1	Tmem106b
9.02176228847117e-52	0.337262975380497	0.941	0.873	1.93471692276264e-47	1	Selenof
9.38304158692705e-52	0.319840898143577	0.971	0.894	2.01219326831651e-47	1	Arf1
9.78426203512824e-52	0.546878868814042	0.844	0.59	2.09823499343325e-47	1	Nrip1
1.31541112658271e-51	0.372667611611791	0.962	0.79	2.82089916095662e-47	1	Rpn1
1.40279563430296e-51	0.350773927263037	0.878	0.6	3.00829523776271e-47	1	Stk17b
2.53656036643104e-51	0.291233238963902	0.735	0.337	5.43965370581136e-47	1	P2ry6
2.68514703108356e-51	0.351397449359215	0.964	0.866	5.7582978081587e-47	1	Snx5
3.03585191090207e-51	0.306950868989393	0.724	0.402	6.51038442292949e-47	1	Tmem214
3.5609912351268e-51	0.277749334354561	0.742	0.364	7.63654570372941e-47	1	Man1c1
4.13194504387769e-51	0.419208097099871	0.835	0.537	8.8609561465957e-47	1	Apoc1
4.20713884332915e-51	0.391099688234198	0.966	0.76	9.02220924951937e-47	1	Rab32
5.86083569176076e-51	0.44411028347802	0.681	0.365	1.25685621409809e-46	1	Madd
6.30061510584001e-51	0.30966567048325	0.821	0.537	1.35116690944739e-46	1	Tm2d2
6.47016743009184e-51	0.358241940062462	0.873	0.653	1.3875274053832e-46	1	Rabl6
6.92150257475694e-51	0.354442025836009	0.962	0.799	1.48431622715662e-46	1	Rpn2
1.1886954997402e-50	0.334605588900179	0.869	0.566	2.54915749919286e-46	1	Inpp5d
1.54237971916964e-50	0.326115417494127	0.756	0.412	3.3076333077593e-46	1	Tgfbr1
2.35168819687949e-50	0.347488325572338	0.803	0.53	5.04319533820807e-46	1	Washc2
2.4172684041427e-50	0.262333323605866	0.64	0.305	5.18383209268402e-46	1	Mfsd12
3.01828603827534e-50	0.326513468043004	0.86	0.591	6.47271440908147e-46	1	Tm9sf2
5.23808967047722e-50	0.252545746207334	0.726	0.363	1.12330832983384e-45	1	Wsb2
6.9758300291411e-50	0.3434077253874	0.903	0.718	1.49596674974931e-45	1	Tmx1
7.95123929407036e-50	0.378974327192633	0.876	0.5	1.70514326661339e-45	1	Dock10
8.73130752194311e-50	0.564953701432158	0.916	0.562	1.8724288980807e-45	1	Kcnq1ot1
1.02126717726808e-49	0.284972793997828	0.719	0.381	2.19010746165141e-45	1	St3gal4
1.70596378295717e-49	0.322888553282242	0.898	0.657	3.65843933255166e-45	1	Lap3
1.88299375071569e-49	0.287194930033319	0.735	0.383	4.03808009840979e-45	1	Ltbr
2.66002379102741e-49	0.328798658916433	0.885	0.487	5.70442101985828e-45	1	Fcgr1
2.69994748572285e-49	0.363757508332377	0.889	0.675	5.79003738313266e-45	1	Tmed5
2.90472576449621e-49	0.348109782852322	0.844	0.604	6.22918440196212e-45	1	Comt
2.90637901683554e-49	0.348740962975402	0.943	0.798	6.23272980160382e-45	1	Ssr3
2.98767774164852e-49	0.351707139134718	0.857	0.545	6.40707491696525e-45	1	Evl
3.06746320600078e-49	0.263683197560062	0.663	0.284	6.57817484526868e-45	1	Cd180
3.99791736952592e-49	0.367651366156888	0.76	0.435	8.57353379894834e-45	1	Hexb
4.49736532923314e-49	0.299018003455791	0.993	0.93	9.64459994854046e-45	1	Ptp4a2
4.76287273262955e-49	0.323526121813705	0.873	0.534	1.02139805751241e-44	1	Syk
6.33960211125095e-49	0.338298994124697	0.966	0.943	1.35952767275777e-44	1	Atp6v1g1
8.76837641416905e-49	0.359970453982424	0.9	0.659	1.88037832201855e-44	1	Sec61a1
1.45801076685573e-48	0.250746395224545	0.572	0.251	3.12670408952211e-44	1	Slc30a7
1.4840418542931e-48	0.345896706107126	0.846	0.577	3.18252775653155e-44	1	Vmp1
1.62537790113076e-48	0.344594937822486	0.905	0.58	3.48562290897491e-44	1	Slc29a1
2.42071650952194e-48	0.357450496399756	0.928	0.783	5.1912265546698e-44	1	Ssr1
3.63178575667316e-48	0.438462657389431	0.903	0.648	7.78836455518558e-44	1	Nktr
5.13083540940169e-48	0.274487252463016	0.747	0.413	1.10030765354619e-43	1	Cept1
5.74686520714612e-48	0.312782921549809	0.864	0.631	1.23241524367249e-43	1	Tex261
6.60554078497185e-48	0.327681208058174	0.894	0.7	1.41655822133721e-43	1	Derl1
7.20010601776303e-48	0.350338280265616	0.882	0.645	1.54406273550928e-43	1	Sdf2l1
7.63704420089857e-48	0.304136760038751	0.81	0.495	1.6377641288827e-43	1	Rap1gds1
7.88492556770003e-48	0.333986201221647	0.952	0.776	1.69092228799327e-43	1	Tm9sf3
9.57677423525016e-48	0.328763585140242	0.952	0.901	2.0537392347494e-43	1	Sh3glb1
2.24636227634799e-47	0.281137879262872	0.769	0.451	4.81732390162827e-43	1	Dhrs1
2.47596486833655e-47	0.386653880447289	0.946	0.847	5.30970666014773e-43	1	Cstb
2.84273568719497e-47	0.304935631004971	0.862	0.632	6.09624668118962e-43	1	Vapb
3.89998100165638e-47	0.348346056000228	0.805	0.489	8.36350925805212e-43	1	Ssh2
9.35571919486765e-47	0.316021250466248	0.862	0.539	2.00633398133937e-42	1	Pik3cd
1.04657436605687e-46	0.327348809738459	0.948	0.697	2.24437872800896e-42	1	H2-D1
1.13940173108104e-46	0.260115171032673	0.633	0.281	2.44344701230329e-42	1	Rbm47
1.36349041718623e-46	0.375555485234747	0.955	0.917	2.92400519965587e-42	1	Gm21988
1.38959377363708e-46	0.307650566384768	0.928	0.693	2.97998384756472e-42	1	Mycbp2
1.77798267349992e-46	0.31192077208957	0.81	0.436	3.81288384332059e-42	1	Raph1
2.12205119436311e-46	0.308154552753749	0.731	0.424	4.55073878631169e-42	1	Stx16
2.43996073544349e-46	0.322999089943071	0.864	0.626	5.23249579715857e-42	1	Prkar2a
2.99732730306458e-46	0.297986313278017	0.783	0.487	6.427768401422e-42	1	Rbbp8
3.12281694074281e-46	0.336277064704587	0.946	0.873	6.69688092942295e-42	1	0610012G03Rik
5.88675801681505e-46	0.351289184575429	0.957	0.868	1.26241525670599e-41	1	Reep5
6.87719431284265e-46	0.352256813171232	0.812	0.506	1.47481432038911e-41	1	Jmjd1c
7.99339725275082e-46	0.309320364950953	0.937	0.846	1.71418404085241e-41	1	Grb2
9.05712470827395e-46	0.281639829318029	0.699	0.373	1.94230039368935e-41	1	Slc25a36
1.27136606051224e-45	0.283626804309058	0.787	0.492	2.72644451676849e-41	1	Saraf
1.56458731043248e-45	0.326652789871834	0.946	0.801	3.35525748722246e-41	1	Adam10
1.89549168562958e-45	0.311463505540048	0.959	0.875	4.06488191983262e-41	1	Pitpna
2.44689810223339e-45	0.344976347151898	0.857	0.593	5.2473729802395e-41	1	Zmynd8
2.59306028917914e-45	0.308342969876139	0.975	0.978	5.56081779014466e-41	1	Cox5a
3.49694850142439e-45	0.369941523908692	0.946	0.816	7.4992060613046e-41	1	Crip1
4.53010233137579e-45	0.311788710856429	0.853	0.607	9.71480444963539e-41	1	Clptm1l
7.13842306260357e-45	0.394323442062097	0.844	0.63	1.53083482577533e-40	1	Dync1h1
8.51258950019058e-45	0.256008902855721	0.663	0.336	1.82552481831587e-40	1	Gpr107
1.26270603258036e-44	0.315346916307454	0.794	0.51	2.70787308686858e-40	1	March6
1.3021355115323e-44	0.266596381585813	0.52	0.229	2.79242960448102e-40	1	Snhg20
1.79840268406499e-44	0.304128000103805	0.905	0.771	3.85667455597738e-40	1	Sys1
1.92661231181353e-44	0.294866305003275	0.862	0.649	4.13162010268411e-40	1	Nptn
2.18384468484012e-44	0.346726574363447	0.864	0.548	4.68325492663964e-40	1	Hpgd
2.50226802998576e-44	0.314787265806448	0.857	0.623	5.36611379030447e-40	1	Pik3r1
2.90195758896476e-44	0.265959870096396	0.83	0.488	6.22324804953493e-40	1	Hck
4.26887351507577e-44	0.310808125057882	0.905	0.752	9.15459925307998e-40	1	Cisd2
5.85676146624035e-44	0.30579782478386	0.867	0.598	1.25598249643524e-39	1	Eif4g3
5.89837794935197e-44	0.260977742384688	0.74	0.419	1.26490715123853e-39	1	St6galnac4
6.70265788904061e-44	0.288952329361606	0.794	0.518	1.43738498430476e-39	1	Golga4
7.02879402477167e-44	0.32561996485235	0.876	0.58	1.50732487861229e-39	1	Rnf213
8.91125495869787e-44	0.271422327052594	0.785	0.477	1.91101862589276e-39	1	Sec14l1
1.05913617883486e-43	0.287984279812231	0.799	0.478	2.27131753551137e-39	1	Ncoa3
1.24232370946238e-43	0.285329409142038	0.851	0.563	2.66416319494208e-39	1	Fam91a1
1.36380837404194e-43	0.317739038454182	0.923	0.756	2.92468705813293e-39	1	Tram1
1.69609675231304e-43	0.287061638948225	0.83	0.549	3.63727948533531e-39	1	Hpcal1
1.7312979014887e-43	0.301690241514716	0.681	0.335	3.71276834974252e-39	1	Gpr65
1.94054208652165e-43	0.292498927518702	0.946	0.823	4.16149250454569e-39	1	Rab1a
2.07136624369687e-43	0.274572484206181	0.762	0.434	4.44204490960794e-39	1	Prex1
2.37808845960831e-43	0.288032465811467	0.733	0.424	5.09981070163003e-39	1	Skp2
2.46285329258097e-43	0.290386924939621	0.738	0.439	5.2815888859399e-39	1	Heatr5a
3.82271532179438e-43	0.352764687003887	0.946	0.669	8.19781300758806e-39	1	Id3
4.19528162068162e-43	0.326407118078093	0.91	0.736	8.99678143555174e-39	1	Mydgf
4.54723282800747e-43	0.261596042040048	0.722	0.399	9.75154079966202e-39	1	Abl1
6.9490259259472e-43	0.312240236359622	0.769	0.49	1.49021860981938e-38	1	Cklf
8.57070930767712e-43	0.349336192191108	0.839	0.556	1.83798861103136e-38	1	Ttc14
1.00247577625989e-42	0.329498134852587	0.939	0.851	2.14980930218934e-38	1	Ostc
1.23141698265981e-42	0.256510194639707	0.781	0.438	2.64077371931397e-38	1	Arap1
1.4331682351488e-42	0.275532853647264	0.649	0.346	3.0734292802766e-38	1	Dock7
1.80910258350311e-42	0.318185418981039	0.932	0.831	3.87962049032242e-38	1	Plin2
2.64088929039953e-42	0.303459689669766	0.828	0.553	5.6633870832618e-38	1	Atp13a3
4.45653730749765e-42	0.26930835284375	0.853	0.478	9.55704425592871e-38	1	Ifi207
4.74089485210382e-42	0.266693244914758	0.731	0.428	1.01668490103366e-37	1	Trim41
6.49088479979226e-42	0.268117777586355	0.663	0.319	1.39197024531545e-37	1	Camk1d
6.76426564579378e-42	0.294970123240121	0.844	0.559	1.45059676774048e-37	1	Map7d1
7.99918893223664e-42	0.323751013264476	0.891	0.617	1.71542606651815e-37	1	Rasgrp2
8.30118961190962e-42	0.333755955407331	0.796	0.462	1.78019011227402e-37	1	Tent5a
8.80693598773594e-42	0.322123352431949	0.968	0.838	1.88864742256997e-37	1	Qk
1.01093679774195e-41	0.25471940057682	0.681	0.372	2.16795396275762e-37	1	Tnfrsf21
1.07516301664739e-41	0.282334157040402	0.695	0.364	2.30568708920033e-37	1	Hps3
1.09732013739403e-41	0.285010186293538	0.826	0.56	2.35320303464149e-37	1	Cers2
1.94444597502887e-41	0.322744439222717	0.787	0.497	4.16986439344942e-37	1	Cflar
3.04202079963196e-41	0.311429280707891	0.93	0.81	6.52361360481073e-37	1	Atp6v1b2
3.34900768908108e-41	0.305587332663936	0.932	0.784	7.18194698923437e-37	1	Tmed9
3.61491086569405e-41	0.286548166408516	0.762	0.455	7.75217635148088e-37	1	Arhgap5
3.77948559232282e-41	0.31146819165399	0.826	0.606	8.10510685273629e-37	1	Csrp1
5.15096979426564e-41	0.29630177376324	0.839	0.562	1.10462547238027e-36	1	Glg1
7.56741046152869e-41	0.298458335769727	0.898	0.69	1.62283117347483e-36	1	Ehd4
8.42956437405268e-41	0.396954303610938	0.986	0.939	1.8077200800156e-36	1	Fcer1g
1.39188086490693e-40	0.305088997477725	0.71	0.405	2.98488851479292e-36	1	Rreb1
1.39226975164594e-40	0.2718323157977	0.876	0.551	2.98572248240472e-36	1	5031439G07Rik
1.48305588043499e-40	0.308632983962267	0.928	0.68	3.18041333559284e-36	1	Rnpep
1.56321605769962e-40	0.26847033360064	0.767	0.436	3.35231683573684e-36	1	Itpripl2
1.66792914116796e-40	0.316547640361334	0.869	0.481	3.57687404323468e-36	1	Pld4
1.69291410185617e-40	0.306767913704223	0.986	0.921	3.63045429143057e-36	1	Akr1a1
2.7923528711467e-40	0.294568950291336	0.821	0.54	5.9882007321741e-36	1	Lnpep
2.82094482502685e-40	0.265501869535014	0.751	0.464	6.04951617727007e-36	1	Tgoln1
2.90486992662909e-40	0.27524858200327	0.853	0.637	6.22949355765608e-36	1	Me2
2.97200257278559e-40	0.314658868326462	0.905	0.64	6.3734595173387e-36	1	Ubl3
3.16335688447807e-40	0.287525836886077	0.862	0.635	6.78381883876321e-36	1	Stt3a
3.25060471577459e-40	0.296845543191458	0.966	0.784	6.9709218129786e-36	1	Tgfb1
3.4646703539908e-40	0.280869045113588	0.853	0.654	7.42998557413327e-36	1	Ftl1-ps1
3.54782104394478e-40	0.252725399350744	0.794	0.468	7.60830222873958e-36	1	Prxl2b
3.79286421501503e-40	0.25706190266144	0.701	0.385	8.13379730909973e-36	1	Ankrd12
4.77724054639279e-40	0.277265964535184	0.937	0.768	1.02447923517393e-35	1	Ap2a2
6.34210859958631e-40	0.281260958673319	0.862	0.61	1.36006518918128e-35	1	Tor1aip1
6.68041703455905e-40	0.273450784339071	0.812	0.5	1.43261543306119e-35	1	Trafd1
9.71703592994319e-40	0.267914920650143	0.602	0.278	2.08381835517632e-35	1	Dusp6
9.75225491470742e-40	0.300132128064046	0.824	0.537	2.09137106645901e-35	1	Tet3
1.15926030688653e-39	0.298360308387873	0.817	0.454	2.48603372811816e-35	1	Neat1
1.59163695869787e-39	0.280013576040581	0.781	0.52	3.41326545792759e-35	1	Calu
3.5322338412661e-39	0.31620319674756	0.857	0.654	7.57487547259514e-35	1	Tmed7
3.59601365480662e-39	0.253850489064294	0.586	0.282	7.71165128273281e-35	1	Mylip
5.21500621929178e-39	0.256529242707707	0.846	0.51	1.11835808372712e-34	1	Gm2a
5.84008159415402e-39	0.30242703107545	0.862	0.66	1.25240549786633e-34	1	Dnajb11
9.28312421410437e-39	0.273712534167301	0.821	0.572	1.99076598771468e-34	1	Clptm1
1.03602743270973e-38	0.274221624739917	0.767	0.497	2.22176082944602e-34	1	Mia3
1.23176983001645e-38	0.293189606706749	0.792	0.519	2.64153040047028e-34	1	Washc4
1.25024217481114e-38	0.297067973823999	0.891	0.692	2.6811443438825e-34	1	Serinc1
1.27404314116274e-38	0.326812427268259	1	0.99	2.73218551622351e-34	1	Actg1
1.42389333195912e-38	0.284589517350479	0.907	0.608	3.05353925038633e-34	1	Trim30a
1.70640874408578e-38	0.281203465719442	0.819	0.561	3.65939355169196e-34	1	Slc38a10
1.71129370867715e-38	0.308867296873366	0.896	0.636	3.66986935825814e-34	1	Bin2
2.09198373596608e-38	0.314839815087991	1	0.998	4.48625912177926e-34	1	mt-Cytb
2.73329332054101e-38	0.259800693392498	0.704	0.413	5.8615475259002e-34	1	Napg
4.10884772574382e-38	0.290746215565553	0.869	0.716	8.81142394785762e-34	1	Tmem208
5.04412641932159e-38	0.301834457256638	0.753	0.474	1.08171291062352e-33	1	Ccdc88a
5.64633234868607e-38	0.314191669105887	0.837	0.584	1.21085597217573e-33	1	Mef2a
7.82688318541355e-38	0.298949875860514	0.891	0.674	1.67847509911194e-33	1	Xbp1
1.26769421507682e-37	0.286748555326118	0.966	0.901	2.71857024423223e-33	1	Wnk1
1.5538475141739e-37	0.266013094277044	0.762	0.478	3.33222599414593e-33	1	Slc30a5
2.02921424239711e-37	0.309585559243991	0.88	0.686	4.3516499428206e-33	1	Pigt
2.0721805858801e-37	0.294594120712761	0.939	0.782	4.44379126641988e-33	1	Rtn3
2.07950755575644e-37	0.292805518801287	0.896	0.689	4.45950395331968e-33	1	Ifnar2
2.68529337985252e-37	0.253133292734465	0.505	0.222	5.75861165309373e-33	1	Grk3
7.0226885895618e-37	0.307535435461223	0.81	0.54	1.50601556803153e-32	1	Etnk1
8.66957806721768e-37	0.274723228294874	0.898	0.688	1.85919101651483e-32	1	Sept9
1.03657841683857e-36	0.296726913006908	0.937	0.6	2.22294241491031e-32	1	Ptprc
1.85302614455869e-36	0.27140640280103	0.903	0.771	3.97381456700611e-32	1	Dbnl
3.03229711121904e-36	0.251093001702396	0.907	0.625	6.50276115500924e-32	1	Nckap1l
3.58731298042121e-36	0.373149202982842	0.984	0.946	7.69299268651328e-32	1	Tyrobp
7.01802969937942e-36	0.279030178667276	0.873	0.681	1.50501646903192e-31	1	Copa
7.16556959036561e-36	0.260609446140416	0.923	0.822	1.5366563986539e-31	1	Rab10
7.30686201257111e-36	0.272411282696766	0.878	0.622	1.56695655859587e-31	1	Rnf130
9.29444836909719e-36	0.271662711287254	0.876	0.764	1.99319445275289e-31	1	Commd3
9.58831109635068e-36	0.269917871954337	0.817	0.62	2.0562133146124e-31	1	Cebpzos
1.00831227821929e-35	0.263344769139242	0.81	0.555	2.16232568064126e-31	1	Nufip2
1.52145106761298e-35	0.306143729570235	0.527	0.235	3.26275181449603e-31	1	Ccr5
2.39338594005256e-35	0.254903395404436	0.878	0.717	5.13261614844271e-31	1	Gmfb
3.0806397034565e-35	0.260085490226513	0.914	0.692	6.60643184406247e-31	1	Lgals9
3.70314298111785e-35	0.312881715809731	0.975	0.922	7.94139012300723e-31	1	B2m
3.76455380106572e-35	0.281790695562042	1	1	8.07308562638544e-31	1	mt-Co1
3.92319159694711e-35	0.258380461985293	0.747	0.484	8.41328437965308e-31	1	Uso1
5.18464206945914e-35	0.330411423742516	0.844	0.605	1.11184649179551e-30	1	Mafg
5.34498732373502e-35	0.269299935960053	0.925	0.76	1.14623253157498e-30	1	Lman2
6.53143055681736e-35	0.25078955423844	0.977	0.945	1.40066528290948e-30	1	Ptbp3
8.87771379398783e-35	0.270070007341052	0.749	0.421	1.90382572312069e-30	1	Trem2
1.44268058305941e-34	0.26879773065588	0.848	0.574	3.09382851037089e-30	1	Stat1
1.51635852672431e-34	0.259878675570733	0.88	0.543	3.25183086056028e-30	1	Ifi204
1.65110964358907e-34	0.255971014324732	0.79	0.508	3.54080463067677e-30	1	Foxn3
1.84995557813863e-34	0.272901172639196	0.869	0.692	3.96722973731828e-30	1	Dnajc5
2.20415830863046e-34	0.286907077908014	0.857	0.664	4.72681749285803e-30	1	Syngr2
2.91478548945306e-34	0.255157548713465	0.833	0.621	6.25075748213209e-30	1	Hsd17b4
3.00614119682748e-34	0.288673379658264	0.975	0.911	6.44666979659652e-30	1	Capza2
3.20008331456964e-34	0.253644084635684	0.914	0.788	6.86257866809459e-30	1	Hdlbp
6.7426661479499e-34	0.274874385016058	0.799	0.565	1.44596475542786e-29	1	Ankfy1
6.99281493981781e-34	0.251398469986619	1	0.995	1.49960916384393e-29	1	mt-Nd1
9.5881353722284e-34	0.268110270182587	0.842	0.57	2.05617563057438e-29	1	Pkn1
1.24334201945663e-33	0.284811576129923	0.851	0.594	2.66634696072474e-29	1	Tapbp
1.83641451117314e-33	0.255346399215157	0.932	0.76	3.93819091921081e-29	1	Fermt3
2.37943112954655e-33	0.256150739252566	0.95	0.81	5.10269005731258e-29	1	Epn1
2.84768044350867e-33	0.294388407676409	0.977	0.901	6.10685071110434e-29	1	Cotl1
3.51634993206273e-33	0.250862309796516	0.769	0.526	7.54081242930852e-29	1	Nsf
3.79871636187826e-33	0.30735221304391	0.955	0.698	8.14634723804794e-29	1	Celf2
4.58321415246838e-33	0.258076167845823	0.873	0.623	9.82870274996843e-29	1	Skap2
8.99727320764657e-33	0.294123634493156	0.846	0.633	1.92946523937981e-28	1	Lman1
9.38682367624812e-33	0.298966020797532	0.735	0.489	2.01300433737141e-28	1	Asxl2
1.34835728922832e-32	0.332375955893266	0.916	0.791	2.89155220675013e-28	1	St3gal5
1.42063782850085e-32	0.263445547854262	0.848	0.624	3.04655782322007e-28	1	Mia2
1.50161721838617e-32	0.279533474176175	0.801	0.591	3.22021812482915e-28	1	Tk1
1.70432778666621e-32	0.258470754163643	0.695	0.383	3.6549309385057e-28	1	Fgd4
1.74226941275129e-32	0.256356862605311	0.88	0.693	3.73629675564514e-28	1	Tnks2
2.6909308750789e-32	0.386994821586156	0.998	0.946	5.7707012616067e-28	1	Malat1
2.8089164670965e-32	0.289966271985559	0.878	0.635	6.02372136368844e-28	1	H2-K1
1.28924543075538e-31	0.260018645494237	0.864	0.724	2.76478682625491e-27	1	Acly
1.45886831715185e-31	0.263181896118812	0.792	0.537	3.12854310613214e-27	1	Frrs1
1.46806070434646e-31	0.284676777048099	0.939	0.883	3.14825618047098e-27	1	Bri3
2.10134093042418e-31	0.260183626087581	0.69	0.439	4.50632562529465e-27	1	Trip11
2.65811428941034e-31	0.251296720132033	0.805	0.558	5.70032609364047e-27	1	Eif2ak2
6.25876338487878e-31	0.301418926001714	0.826	0.589	1.34219180788725e-26	1	Pnisr
1.05130461552026e-30	0.30828012143728	0.833	0.649	2.2545227479832e-26	1	Gm38394
4.83877227688489e-30	0.256636360419212	0.676	0.395	1.03767471477796e-25	1	Tnfaip2
5.12748852490476e-30	0.255990251027008	0.878	0.565	1.09958991416583e-25	1	Arhgap30
1.27680005600701e-29	0.270842226031939	0.801	0.538	2.73809772010704e-25	1	6820431F20Rik
3.25796285203841e-29	0.256849150775009	0.821	0.543	6.98670133619637e-25	1	Rhob
2.13852093902549e-28	0.258918176780299	0.839	0.619	4.58605815374015e-24	1	Apbb1ip
2.53244579137695e-28	0.275368219421968	0.91	0.697	5.43082999960786e-24	1	Eif4a2
3.02221817736966e-28	0.251700814954318	0.767	0.538	6.48114688136924e-24	1	Ap3d1
8.0848949637635e-27	0.251247136334768	0.998	0.989	1.73380572497908e-22	1	mt-Nd2
1.1735006131675e-26	0.26578660103469	0.939	0.798	2.51657206493771e-22	1	Chd4
2.67072420549865e-26	0.252533836497923	0.848	0.611	5.72736805869186e-22	1	Mkln1
3.08085212190555e-26	0.259371238992894	0.943	0.787	6.60688737542644e-22	1	Mtdh
3.47212428865476e-26	0.274559731445254	0.885	0.736	7.44597053702013e-22	1	Atp1b3
3.79117127167651e-26	0.262671534898675	0.661	0.418	8.13016679211027e-22	1	Thoc2l
1.14582455645187e-25	0.318492237275251	0.991	1	2.45722076131105e-21	1	Tmsb4x
3.47035767397962e-25	0.252459402163784	0.977	0.893	7.4421820318493e-21	1	Srrm2
2.51416552866246e-24	0.254854165372785	0.923	0.731	5.39162797621665e-20	1	Celf1
2.04384659401338e-23	0.33011596520059	0.778	0.675	4.3830290208617e-19	1	Rnaset2a
1.28938273840595e-21	0.274781394651934	1	1	2.76508128251156e-17	1	mt-Atp6
2.35226081178335e-17	0.266975371660336	0.957	0.82	5.0444233108694e-13	1	Fus
2.42202833989731e-15	0.271081285394585	0.627	0.479	5.19403977490978e-11	1	Kif23
6.50948550350069e-15	0.307235715470428	0.439	0.265	1.39595916622572e-10	1	Fosb
5.06162733756921e-14	0.312869160542248	0.466	0.298	1.08546598254172e-09	1	Gm42047
3.20984880902562e-11	0.255398183877339	0.699	0.654	6.88352077095544e-07	1	Rnaset2b
6.86107178066323e-11	0.70969373166477	0.907	0.806	1.47135684336323e-06	1	CT010467.1
3.30812765899667e-158	0.828492317556818	0.647	0.112	7.09427976471836e-154	2	Fcrls
2.05411131920742e-155	1.25406514048935	0.952	0.428	4.40504172404031e-151	2	Cx3cr1
4.9893063373689e-127	0.744549061847894	0.786	0.23	1.06995674404876e-122	2	C3ar1
6.8113839507403e-127	1.1408577143702	0.971	0.512	1.46070128823626e-122	2	Dab2
1.33265546771715e-119	0.491084372935784	0.781	0.223	2.85787965051943e-115	2	Ms4a6b
3.81414071067954e-109	0.863258095660379	0.997	0.681	8.17942475405226e-105	2	Maf
4.01299519907484e-107	1.00406060812281	0.834	0.372	8.605868204416e-103	2	Stab1
3.51692565383643e-103	1.2761011697231	0.997	0.953	7.54204706465222e-99	2	Apoe
3.08761106823243e-102	0.729553539552675	1	0.938	6.62138193582444e-98	2	Fcer1g
1.33892796417933e-100	0.820892229030997	0.995	0.784	2.87133101918256e-96	2	Csf1r
1.20405239568894e-98	0.626007296354149	0.928	0.433	2.58209036255493e-94	2	Ms4a6c
3.45357355230741e-97	0.593792181767584	0.84	0.336	7.40618848292324e-93	2	Cfh
6.6650289151755e-91	0.617948521794147	0.997	0.92	1.42931545085939e-86	2	B2m
6.82662435448845e-88	0.627495499741231	0.997	0.798	1.46396959282005e-83	2	Atp2b1
5.2293745559321e-87	0.620306558975637	0.979	0.55	1.12143937351964e-82	2	Ly86
1.48793759470511e-85	0.642503691663676	0.992	0.867	3.19088217184511e-81	2	Lst1
3.04710208252111e-85	0.704030942569037	0.995	0.934	6.53451041596652e-81	2	Cst3
3.41555536774604e-84	0.458747424815647	0.818	0.336	7.32465848613139e-80	2	P2ry6
2.07674272209941e-83	0.682627479792351	0.979	0.762	4.45357476754219e-79	2	Zeb2
5.39394721753228e-83	0.350449365753447	0.604	0.167	1.1567319807998e-78	2	Oasl2
7.06264621370552e-83	0.544155356637753	0.888	0.413	1.51458448052915e-78	2	Clec4a1
2.90727464614541e-81	0.603456735335014	0.965	0.689	6.23465047865884e-77	2	Itgal
7.4372262400379e-81	0.642626915217623	0.92	0.494	1.59491316717613e-76	2	Msr1
6.21339866183487e-79	0.681639359192098	0.976	0.76	1.33246334303049e-74	2	Ifitm3
7.3259125354157e-76	0.439078967901726	0.666	0.232	1.5710419432199e-71	2	Rnase4
2.14522341530134e-74	0.468699164608772	0.997	0.967	4.60043161411373e-70	2	Clta
1.25866053359563e-73	0.587567359586855	0.965	0.711	2.69919751429583e-69	2	Rnf149
1.29813984247079e-73	0.78896399887381	0.62	0.202	2.78386089217861e-69	2	F13a1
2.47815441810312e-73	0.826569413544928	0.901	0.5	5.31440214962215e-69	2	Mrc1
5.87453043735446e-73	0.461125645346212	0.861	0.431	1.25979305229066e-68	2	Dok2
6.3224873551561e-73	0.598170491765775	0.84	0.417	1.35585741331323e-68	2	Trem2
1.27823052597964e-72	0.282975863705483	0.535	0.148	2.74116536296335e-68	2	Oas2
1.95739983696843e-71	0.592736138780547	0.992	0.683	4.19764395037879e-67	2	Ctss
6.53731256739686e-71	0.514857656487602	0.955	0.541	1.40192668007826e-66	2	Ifi204
4.05484617204901e-70	0.577228475422797	0.981	0.748	8.69561761595911e-66	2	Fyb
7.72359719923323e-70	0.699943883277844	1	0.898	1.65632541937557e-65	2	C1qb
7.81353416740214e-70	0.453526733574175	0.516	0.145	1.67561240219939e-65	2	Ms4a7
5.17955399537871e-69	0.354543590897943	0.481	0.126	1.11075535430896e-64	2	C5ar1
7.83187144716347e-69	0.391918728725278	0.701	0.282	1.67954483184421e-64	2	Adam15
1.61933504433765e-68	0.983412731366395	0.957	0.788	3.4726640025821e-64	2	Pf4
4.60502219752859e-68	0.255616346057331	0.519	0.14	9.87547010260006e-64	2	Gm47445
2.67103325807914e-67	0.465206509180365	0.909	0.48	5.72803082195071e-63	2	Ifi207
3.55892512690261e-66	0.506148122887356	0.963	0.757	7.63211493464265e-62	2	Efhd2
8.66812377538613e-65	0.435156538131288	0.914	0.472	1.85887914363156e-60	2	Itgb5
1.38698250670242e-64	0.548877608945078	1	0.945	2.97438398562333e-60	2	Tyrobp
3.05580866432323e-64	0.447266119658048	0.922	0.492	6.55318168064116e-60	2	Fcgr1
1.45902231963931e-63	0.471335374718788	0.829	0.376	3.12887336446649e-59	2	Mef2c
5.73793994631507e-63	0.548205343514193	0.944	0.552	1.23050122148727e-58	2	Fcgrt
9.35128807199105e-63	0.631555808648595	0.909	0.578	2.00538372703848e-58	2	Zfp36l1
3.49658598380406e-62	0.350150745404155	0.529	0.164	7.49842864226781e-58	2	Ccr1
5.44302050107928e-62	0.474588520133792	0.979	0.736	1.16725574645645e-57	2	Lyn
6.27106862298483e-62	0.364817089838438	0.671	0.278	1.3448306661991e-57	2	Il4ra
6.80349777714824e-62	0.445672920909825	0.92	0.598	1.45901009830944e-57	2	Scamp2
2.63674995398275e-61	0.319855222475955	0.69	0.266	5.654510276316e-57	2	Tnfrsf11a
2.84826478904871e-61	0.385292476313845	0.693	0.28	6.10810384011497e-57	2	Clec4a3
3.18119015291643e-61	0.512876515665274	0.909	0.568	6.82206228292928e-57	2	Clec4a2
8.18055921972877e-61	0.51715653185719	0.997	0.83	1.75432092467083e-56	2	Sirpa
8.79001776443881e-61	0.435238138177837	0.872	0.45	1.8850193095839e-56	2	Hpgds
1.42565662686795e-60	0.368433396326413	0.816	0.389	3.05732063631832e-56	2	Vsir
1.63599327396085e-60	0.464097751870934	0.971	0.604	3.50838757600904e-56	2	Ptprc
1.71733314896856e-60	0.411649190636674	0.952	0.607	3.68282093796308e-56	2	Nrros
1.73255051503573e-60	0.361608619494129	0.789	0.34	3.71545457949413e-56	2	Nrp1
9.84085648296054e-60	0.36702413308133	0.84	0.445	2.11037167277089e-55	2	Gm4070
8.72764698354237e-59	0.433699621625274	0.971	0.689	1.87164389562066e-54	2	Tpd52
1.06790097347551e-58	0.506024754850743	0.511	0.168	2.29011363761823e-54	2	Gas6
1.27527312232831e-58	0.414060388333321	0.874	0.464	2.73482321083305e-54	2	Camk2d
1.88510986622624e-58	0.396001609379895	0.735	0.337	4.04261810812217e-54	2	Gpr65
2.13079221088945e-58	0.304627006418629	0.636	0.248	4.56948389625242e-54	2	Lacc1
3.92490879447416e-57	0.456153592560351	0.944	0.689	8.41696690974984e-53	2	Ehd4
5.41056359485305e-57	0.365088915991338	0.877	0.45	1.16029536291624e-52	2	Lrrc25
8.57089448594866e-57	0.492794572865422	0.987	0.784	1.83802832251169e-52	2	Aif1
1.44112259901247e-56	0.431071914094363	0.949	0.61	3.09048741358224e-52	2	Trim30a
3.9036079414773e-56	0.463468374640015	0.981	0.803	8.37128723049807e-52	2	Snx2
5.04868787536097e-56	0.430277364812744	0.81	0.417	1.08269111487116e-51	2	Slfn5
7.99554487292552e-56	0.427684926392729	0.987	0.848	1.71464459799888e-51	2	Ptpn18
3.88655256803719e-55	0.43197745918315	0.682	0.292	8.33471198215575e-51	2	Tmem176b
4.7418929771532e-55	0.438177681706809	0.824	0.444	1.0168989489505e-50	2	Raph1
1.34831194525876e-54	0.446902666930714	1	0.945	2.89145496660741e-50	2	Lamp1
6.19405238520631e-54	0.376751661887346	0.85	0.444	1.32831453400749e-49	2	Parp14
2.34336875418997e-53	0.393545540160646	0.872	0.514	5.0253542933604e-49	2	Abhd12
6.97676422897696e-53	0.397979091111306	0.933	0.602	1.49616708890411e-48	2	Cyth4
7.47376229913519e-53	0.278108252959277	0.663	0.254	1.60274832504954e-48	2	Adap2
2.8071108769202e-52	0.557895723212924	1	0.829	6.01984927555538e-48	2	C1qc
3.7916590089302e-52	0.350838225879564	0.73	0.344	8.13121274465081e-48	2	Ifi211
4.59301237961437e-52	0.468019103797453	0.995	0.942	9.84971504808301e-48	2	Hspa5
2.29656828599477e-51	0.428495312566262	0.989	0.777	4.92499068931579e-47	2	Ctsa
3.80206880868498e-51	0.39559726165945	0.778	0.418	8.15353656022494e-47	2	Tgfbr1
4.55673517556877e-51	0.679748468366769	0.751	0.407	9.77191858400723e-47	2	Ifi27l2a
9.29302194217883e-51	0.496469183570656	0.997	0.777	1.99288855550025e-46	2	Ctsc
1.38279652711312e-50	0.331956607285665	0.81	0.396	2.96540715239408e-46	2	Il6ra
1.41226404947161e-50	0.386805189947793	0.829	0.451	3.02860025409186e-46	2	Mndal
1.64571946166392e-50	0.502118090737297	0.971	0.727	3.52924538553828e-46	2	Atp1b3
2.20134591840712e-50	0.398113740724263	0.885	0.528	4.72078632202407e-46	2	Rtp4
2.45102049854994e-50	0.33587869823637	0.816	0.403	5.25621345914035e-46	2	9930111J21Rik2
5.59467494968714e-50	0.375331805921262	0.995	0.931	1.19977804296041e-45	2	Atp6v0b
1.02545626462942e-49	0.374597693844261	0.997	0.941	2.19909095949779e-45	2	Cltc
1.1514798674055e-49	0.330299568450333	0.695	0.329	2.4693485756511e-45	2	Cd79b
1.53290768866516e-49	0.74669584390757	0.856	0.538	3.28732053834244e-45	2	Klf6
1.57533722657283e-49	0.414075374539735	0.955	0.79	3.37831068238543e-45	2	Tgfb1
1.58306562897433e-49	0.366683219436388	0.824	0.464	3.39488424133545e-45	2	Bst2
1.72663704737637e-49	0.398821636127162	0.949	0.693	3.70277314809862e-45	2	Gm26917
1.77600603896818e-49	0.400471054425688	0.987	0.785	3.80864495056726e-45	2	Hexa
2.526036899855e-49	0.423466100696171	0.872	0.588	5.41708613173904e-45	2	Rnf213
2.56706584005706e-49	0.334129973013387	0.701	0.309	5.50507269400236e-45	2	Ms4a6d
2.65755947077761e-49	0.328491407444835	0.794	0.434	5.69913628508259e-45	2	Gvin1
2.67811226725839e-49	0.319352784210857	0.794	0.427	5.74321175713561e-45	2	Slc38a6
6.48932106290504e-49	0.298830129999072	0.751	0.368	1.39163490193999e-44	2	Tnfrsf1b
7.21019055941673e-49	0.383394869822573	0.971	0.595	1.54622536546692e-44	2	Plxnb2
9.97203427195031e-49	0.282947167418789	0.786	0.4	2.13850274961974e-44	2	Fgd2
1.20770607713371e-48	0.416200773518235	0.979	0.833	2.58992568241325e-44	2	Rrbp1
1.25124773622971e-48	0.49148537510161	0.778	0.445	2.68330077034461e-44	2	Igfbp4
2.63952091532691e-48	0.306603503183012	0.818	0.45	5.66045260291856e-44	2	Oas1a
2.69968073477934e-48	0.331596925769975	0.856	0.52	5.78946533573429e-44	2	Tcf4
3.59703808444466e-48	0.423260139915551	0.976	0.665	7.71384817209158e-44	2	Fcgr3
8.07923306649908e-48	0.383938501464945	0.995	0.917	1.73259153111073e-43	2	Erp29
1.77421169658323e-47	0.369806173018278	0.912	0.545	3.80479698332274e-43	2	Irf8
3.45597928696133e-47	0.422721854936639	0.995	0.809	7.41134758088857e-43	2	Laptm5
4.11600531856347e-47	0.38745307502371	0.762	0.406	8.82677340565936e-43	2	Itga6
4.14865659934894e-47	0.364329424584276	0.864	0.522	8.89679407730379e-43	2	Tcf7l2
7.76906602050249e-47	0.630805268615069	0.674	0.329	1.66607620809676e-42	2	Fos
1.15359008072665e-46	0.369723550372686	0.901	0.577	2.47387392811829e-42	2	Shisa5
4.72913149206881e-46	0.348318467048512	0.944	0.632	1.01416224847416e-41	2	Ncf2
4.92995149617399e-46	0.370383325140014	0.995	0.932	1.05722809835451e-41	2	Arpc2
5.55094550679963e-46	0.341230418939103	0.906	0.5	1.19040026393318e-41	2	Frmd4b
5.73815694908046e-46	0.32977525095008	0.981	0.87	1.23054775773031e-41	2	Selenof
8.21014445831836e-46	0.394635286478759	0.936	0.602	1.76066547908637e-41	2	Cd68
2.00048251687841e-45	0.335826603746211	0.904	0.569	4.29003475744574e-41	2	Slc6a6
3.35825308878427e-45	0.350052481496856	0.869	0.491	7.20177374889786e-41	2	Pld4
3.44728862354792e-45	0.328518696708422	0.578	0.235	7.39271045319852e-41	2	Ccr5
3.7406689250356e-45	0.267843667738007	0.765	0.381	8.02186450973885e-41	2	Fgd4
1.05674568390829e-44	0.344116200591796	0.925	0.69	2.26619111914133e-40	2	Ifnar2
6.62553064796573e-44	0.268319493642178	0.644	0.28	1.42084504745625e-39	2	Dusp6
1.0237662343085e-43	0.388717962467398	0.963	0.639	2.19546668947458e-39	2	Unc93b1
1.06261717331361e-43	0.39431657040839	0.997	0.839	2.27878252817103e-39	2	Grn
1.27602067456117e-43	0.380048207879052	0.995	0.89	2.73642633659643e-39	2	Arpc1b
1.29028732805816e-43	0.316864012892281	0.981	0.918	2.76702117502072e-39	2	Snx3
2.1559206077502e-43	0.286504136451914	0.735	0.387	4.62337174332031e-39	2	Nfxl1
2.32902832493846e-43	0.27535837262594	0.869	0.444	4.99460124283053e-39	2	Dse
2.64731907254494e-43	0.356447790712455	1	0.909	5.67717575107262e-39	2	Capza2
3.04847239397155e-43	0.455438379713913	0.706	0.361	6.53744904887199e-39	2	Zfp36
3.1230519825825e-43	0.345619623156771	0.917	0.574	6.69738497664817e-39	2	Cd300a
3.67297813654501e-43	0.449700377255611	0.497	0.197	7.87670161382078e-39	2	Ccl9
5.32252750378548e-43	0.364146797806015	0.965	0.788	1.1414160231868e-38	2	Mtdh
7.66544225307311e-43	0.616400927809961	0.722	0.396	1.64385409117153e-38	2	Klf2
1.11608719357441e-42	0.318262522185975	0.949	0.563	2.39344898662031e-38	2	Lrp1
1.33163185230807e-42	0.31649708204392	0.869	0.516	2.85568450727465e-38	2	Gm2a
2.20791801624711e-42	0.319213038149311	0.957	0.664	4.73488018584192e-38	2	Asah1
5.36769671095211e-42	0.456887335233846	0.861	0.522	1.15110255966368e-37	2	Jun
5.44321962644475e-42	0.507844551989274	0.861	0.507	1.16729844889108e-37	2	Pou2f2
5.82005479296694e-42	0.301761170961134	0.693	0.339	1.24811075035176e-37	2	Irf7
9.82587299217153e-42	0.347225147300835	0.882	0.584	2.10715846317118e-37	2	Mef2a
1.83976199033337e-41	0.352426107101453	0.989	0.91	3.9453695882699e-37	2	BC005537
2.36001972362383e-41	0.296393427951852	0.757	0.423	5.06106229731129e-37	2	Spred1
2.68636265718188e-41	0.346163029034057	0.965	0.698	5.76090471832653e-37	2	Man2b1
6.12616609056895e-41	0.32980455400524	0.941	0.688	1.31375631812251e-36	2	Samhd1
6.75696676372567e-41	0.389169537912925	0.984	0.918	1.44903152248097e-36	2	Ubc
8.58690180762971e-41	0.305158561447013	0.829	0.445	1.84146109264619e-36	2	Ptprj
1.53055596944373e-40	0.559779798982143	0.896	0.683	3.28227727647208e-36	2	Id3
1.58991067102806e-40	0.330682889666038	0.96	0.71	3.40956343401968e-36	2	Mfsd1
2.01382048473699e-40	0.277851349332184	0.65	0.313	4.31863802951848e-36	2	Myo5a
5.97792560030146e-40	0.379355317710256	0.973	0.764	1.28196614498465e-35	2	Rab32
7.47060828077754e-40	0.495538695220892	0.995	0.83	1.60207194581274e-35	2	Selenop
1.21183799035728e-39	0.338684891606025	0.947	0.694	2.59878657032119e-35	2	Lamp2
1.22766482147548e-39	0.350305451654113	0.963	0.797	2.63272720965416e-35	2	Snx6
1.23707444960926e-39	0.417161224894651	0.805	0.473	2.65290615718705e-35	2	Adgre5
1.43948090086046e-39	0.372030976307353	0.984	0.878	3.08696679189525e-35	2	Bri3
1.94641342774811e-39	0.304346598139925	0.893	0.609	4.17408359580581e-35	2	Adam17
2.08029904330545e-39	0.288017691087491	0.767	0.385	4.46120129836853e-35	2	Slc11a1
6.95201002085709e-39	0.398466982921495	0.997	0.987	1.4908585489728e-34	2	Ctsb
7.2522067653593e-39	0.274054034364964	0.676	0.351	1.5552357408313e-34	2	Dpysl2
7.94109019427307e-39	0.60853324099327	0.393	0.136	1.70296679216186e-34	2	Ccl3
8.87836702390143e-39	0.300742038334736	0.578	0.259	1.90396580827566e-34	2	Tmem176a
1.34368358971773e-38	0.282857802669935	0.826	0.46	2.88152945814967e-34	2	Evi2a
1.56532131785308e-38	0.267334924175811	0.89	0.469	3.35683156613594e-34	2	Slc7a8
1.60436080266242e-38	0.280341634266889	0.933	0.629	3.44055174130957e-34	2	Nckap1l
3.33036230904488e-38	0.267114241722839	0.706	0.348	7.14196197174674e-34	2	Ifi203
3.54333156757518e-38	0.331818066963778	0.96	0.843	7.59867454666498e-34	2	Qk
3.61566655355657e-38	0.33674379019819	1	0.954	7.75379692410206e-34	2	Calr
4.85124348297957e-38	0.301111499244252	0.388	0.133	1.04034916492497e-33	2	Atf3
6.29750259347163e-38	0.350429761119767	1	0.909	1.35049943116999e-33	2	Npc2
2.40179393563754e-37	0.271119404752345	0.781	0.464	5.15064709497471e-33	2	P4ha1
3.40169983369346e-37	0.335148169817999	0.997	0.948	7.29494529335562e-33	2	Gnai2
3.96584124850983e-37	0.313058927658678	0.914	0.658	8.50474655742933e-33	2	Cyfip1
4.81324662607637e-37	0.547184757038781	0.695	0.394	1.03220073896208e-32	2	Hspa1a
7.1973373568552e-37	0.257371887988891	0.743	0.395	1.5434689961776e-32	2	Sp100
8.36103214781283e-37	0.281355897079599	0.88	0.589	1.79302334409846e-32	2	Igf2bp1
8.93629073259286e-37	0.313527778014271	0.992	0.931	1.91638754760454e-32	2	Sdcbp
9.20182318148214e-37	0.325013804046254	0.997	0.967	1.97333098126885e-32	2	Atp6v0c
1.3634301676068e-36	0.546473788325704	0.88	0.591	2.92387599443279e-32	2	Emp3
1.50570826249471e-36	0.266965008445822	0.821	0.431	3.2289913689199e-32	2	Itga9
2.3651852822082e-36	0.372862794781586	0.409	0.151	5.0721398376955e-32	2	Ednrb
2.41340344991451e-36	0.367364318280533	0.955	0.703	5.17554369834166e-32	2	H2-D1
2.68012171275863e-36	0.306680153253455	0.84	0.585	5.74752101301088e-32	2	Tmem165
2.81203231629846e-36	0.315193417197821	0.997	0.972	6.03040330230204e-32	2	Gabarap
3.96073321194004e-36	0.357313139017019	0.997	0.78	8.49379237300542e-32	2	Lgmn
5.64502299918294e-36	0.341747827631325	0.85	0.584	1.21057518217478e-31	2	Arhgap17
6.70872145743625e-36	0.267792790689506	0.759	0.405	1.4386853165472e-31	2	Abcg3
1.13256338148823e-35	0.278041941436003	0.933	0.69	2.4287821716015e-31	2	Tpp1
1.28812971151173e-35	0.279484809746587	0.786	0.441	2.7623941663369e-31	2	Lgals3bp
1.31523648941556e-35	0.422841796025219	0.992	0.835	2.82052465155166e-31	2	C1qa
1.3535181118974e-35	0.254198787006801	0.69	0.342	2.90261959096397e-31	2	Rasgef1b
1.46461867341116e-35	0.307199015446919	0.992	0.922	3.14087474513024e-31	2	Akr1a1
2.27323018478433e-35	0.299725722996912	0.896	0.559	4.87494213126999e-31	2	Tm6sf1
3.0832766581012e-35	0.420178891623748	1	0.887	6.61208679329802e-31	2	Marcks
4.03676664750553e-35	0.26622057436777	0.797	0.491	8.6568460755756e-31	2	Dnase2a
5.73469640448395e-35	0.287814735279903	0.917	0.603	1.22980564394158e-30	2	Ifngr1
7.71385706696319e-35	0.285235656443541	0.856	0.529	1.65423664801026e-30	2	Acp2
1.02642477147456e-34	0.302395391636303	0.824	0.457	2.2011679224272e-30	2	Cadm1
1.10938569984902e-34	0.301691519347999	0.944	0.771	2.37907763332623e-30	2	Ap2a2
1.73598395685614e-34	0.611171086132422	0.254	0.066	3.72281759547798e-30	2	Ccl4
2.13429709993864e-34	0.257237965886976	0.679	0.393	4.57700013081841e-30	2	Osbpl11
2.6090579865344e-34	0.271949234339771	0.821	0.493	5.59512485212302e-30	2	Fam129a
3.63835163342907e-34	0.529450963930565	0.81	0.551	7.80244507788864e-30	2	Rhob
4.79605554747346e-34	0.260298638374759	0.786	0.45	1.02851411215568e-29	2	Plekho1
5.16440794204934e-34	0.259138232408838	0.984	0.918	1.10750728317248e-29	2	Ap2s1
5.24479824054608e-34	0.293575747240052	0.957	0.731	1.12474698268511e-29	2	Gusb
7.24415985726535e-34	0.263468512281926	0.66	0.352	1.55351008139055e-29	2	Helz2
7.27287382908143e-34	0.371880845590484	0.995	0.944	1.55966779264651e-29	2	Itm2b
1.09399093422166e-33	0.274133849856645	1	0.918	2.34606355843835e-29	2	Canx
1.22301043693315e-33	0.27218741482907	0.933	0.685	2.62274588200313e-29	2	Rnpep
2.92446482658554e-33	0.312319559839295	0.981	0.836	6.2715148206127e-29	2	Pdia3
3.05684998360585e-33	0.260780702039041	0.749	0.404	6.55541478984275e-29	2	Myo1f
3.393510542775e-33	0.26853129589476	0.842	0.519	7.27738335898099e-29	2	Sgpl1
3.52459919733051e-33	0.284481990287713	0.628	0.315	7.55850297867528e-29	2	Fcgr4
4.74279204753109e-33	0.299130957900825	1	0.938	1.01709175459304e-28	2	Tpm3
6.55766317531127e-33	0.391582384316107	0.952	0.786	1.4062908679455e-28	2	Ifitm2
7.25058467897893e-33	0.258770527451649	0.848	0.538	1.55488788440703e-28	2	6820431F20Rik
9.02262167346012e-33	0.26267603565006	0.676	0.361	1.93490121787352e-28	2	Smagp
1.13040308125086e-32	0.337854253207849	0.997	0.907	2.42414940774246e-28	2	Ctsz
1.44076980501803e-32	0.34098455947355	0.778	0.478	3.08973084686116e-28	2	Abcg1
1.53407296127992e-32	0.280840059029114	0.853	0.527	3.2898194654648e-28	2	Slfn2
1.88831909764231e-32	0.253942446543759	0.473	0.21	4.04950030489393e-28	2	Lilrb4a
2.14529566403643e-32	0.274011049813107	0.888	0.571	4.60058655152612e-28	2	Arhgap30
2.63408013826943e-32	0.317394582378861	0.414	0.163	5.6487848565188e-28	2	Ccl2
3.10611909379503e-32	0.301330810107409	0.981	0.9	6.66107239664345e-28	2	Serp1
3.3820269374172e-32	0.305350926719078	0.976	0.847	7.25275676729119e-28	2	Picalm
3.41151009763127e-32	0.287519801829096	0.952	0.759	7.31598340437025e-28	2	Cd164
4.76344017719058e-32	0.269001394983455	0.898	0.625	1.02151974599852e-27	2	Rnf130
5.44708248631141e-32	0.268868245908406	0.997	0.925	1.16812683918948e-27	2	Gdi2
6.23886826751805e-32	0.337589859788694	0.529	0.235	1.33792529996925e-27	2	Cd36
6.71250353797365e-32	0.294252153376038	0.842	0.474	1.43949638371845e-27	2	Abca1
7.58149322422966e-32	0.31210500313791	0.743	0.435	1.62585122193605e-27	2	Hgsnat
1.00335533039445e-31	0.351273078136014	0.89	0.749	2.15169550603091e-27	2	Mpp6
1.59954015160081e-31	0.287601378702892	0.81	0.559	3.43021385510795e-27	2	Nampt
1.71920826939027e-31	0.380560042850337	0.783	0.468	3.68684213370743e-27	2	Neat1
1.88762668185583e-31	0.303362619133592	0.89	0.699	4.04801541923983e-27	2	Ehd1
1.92709084351923e-31	0.317342259541584	0.898	0.712	4.132646313927e-27	2	Arl1
1.92788944151282e-31	0.28683228861399	0.775	0.473	4.13435890732425e-27	2	Filip1l
2.46177227115617e-31	0.256996579507757	0.984	0.887	5.2792706354944e-27	2	Rab14
3.54066192885335e-31	0.315024048558167	1	0.95	7.592949506426e-27	2	Hsp90b1
4.86792813848277e-31	0.363552811832392	0.668	0.412	1.04392718929763e-26	2	Tspan13
5.4845998855057e-31	0.321489776202396	0.92	0.73	1.1761724454467e-26	2	Kras
8.50844896341844e-31	0.305539366255476	0.989	0.867	1.82463688020508e-26	2	Pdia6
1.02160960255099e-30	0.271786089911437	1	0.952	2.19084179267061e-26	2	Ddx5
1.52637561228996e-30	0.268906334789041	0.874	0.631	3.27331250055582e-26	2	Dync1h1
2.37464882932786e-30	0.28518600016373	0.848	0.618	5.0924344144936e-26	2	Marcksl1
3.31322544606241e-30	0.288136655854259	0.992	0.948	7.10521196908083e-26	2	Malat1
3.37346934743078e-30	0.26237655491487	0.949	0.745	7.2344050155653e-26	2	Magt1
3.71353356141991e-30	0.254577723740469	0.987	0.906	7.963672722465e-26	2	Capzb
3.95762096005174e-30	0.281125682155654	0.987	0.925	8.48711814883096e-26	2	Rap1b
4.22150115359126e-30	0.390812746808125	0.267	0.08	9.05300922387646e-26	2	Rgs1
5.63077273638519e-30	0.304438762864633	0.385	0.15	1.2075192133178e-25	2	Bcl2a1b
5.63552818057191e-30	0.331328193560153	0.858	0.538	1.20853901832365e-25	2	Basp1
6.15120748466799e-30	0.258175315311939	0.992	0.977	1.31912644508705e-25	2	Cfl1
6.7497019308626e-30	0.273288294253416	0.963	0.813	1.44747357907349e-25	2	Tmem50a
9.27636975037153e-30	0.26510328094446	0.858	0.603	1.98931749296718e-25	2	Litaf
9.77756674519705e-30	0.386325518478151	0.925	0.676	2.09679918850751e-25	2	Cebpb
1.10589323697541e-29	0.265290609028741	0.797	0.475	2.37158804669376e-25	2	Tor3a
1.92495082008089e-29	0.275400188469385	0.829	0.596	4.12805703366347e-25	2	Ap1b1
2.18617221514506e-29	0.255395182226516	0.893	0.685	4.68824631537859e-25	2	Twf1
2.33573124214821e-29	0.300127708354677	0.893	0.639	5.00897564878683e-25	2	H2-K1
2.34887325284276e-29	0.257661884727204	0.93	0.756	5.03715869072129e-25	2	Rtn4
2.81326017915245e-29	0.266897773150184	0.842	0.611	6.03303645419243e-25	2	Rab3il1
5.52828850137101e-29	0.315870206991073	1	0.964	1.18554146911901e-24	2	Psap
6.33951863332991e-29	0.292320393296271	0.976	0.845	1.3595097709176e-24	2	Cstb
6.51203582307256e-29	0.263732626384987	0.944	0.763	1.39650608225791e-24	2	Ccdc50
6.99512146376563e-29	0.328121235963471	0.882	0.735	1.50010379790454e-24	2	Zfand5
1.46371892331281e-28	0.337587001076605	0.973	0.766	3.13894523104431e-24	2	Spi1
1.46661354875456e-28	0.269107651508896	0.607	0.345	3.14515275530415e-24	2	Skil
1.81540161077358e-28	0.291569788152877	0.789	0.532	3.89312875430394e-24	2	Txnip
3.1200217753596e-28	0.251112116876196	0.896	0.618	6.69088669725866e-24	2	Psmb8
3.92748937630084e-28	0.378939670365209	0.955	0.831	8.42250096747714e-24	2	Plin2
6.74684228034347e-28	0.25818958889021	1	0.978	1.44686032701966e-23	2	Calm1
7.66467336655347e-28	0.255896709474379	0.987	0.882	1.64368920345739e-23	2	Tmed10
1.55895313246379e-27	0.283333065205986	0.995	0.925	3.3431749925686e-23	2	Actr3
2.42354971268255e-27	0.251485408416673	0.952	0.801	5.19730235884772e-23	2	Atp1a1
6.25900796234042e-27	0.307565485592491	0.976	0.747	1.3422442575239e-22	2	Kctd12
6.96171067390155e-27	0.321602467552217	0.861	0.579	1.49293885401819e-22	2	Kcnq1ot1
1.09953007931203e-26	0.268980303902163	0.909	0.714	2.35794225508464e-22	2	Pycard
1.15043677291579e-26	0.25046874655409	0.981	0.898	2.46711165951792e-22	2	Sh3glb1
2.01448719358744e-26	0.257133705965761	0.786	0.518	4.32006778664825e-22	2	Jmjd1c
2.02117154842615e-26	0.288594850080639	0.682	0.39	4.33440238559989e-22	2	Gm8995
2.62808980199165e-26	0.251679124257397	0.917	0.673	5.63593858037108e-22	2	Flna
2.75433673252062e-26	0.264422961708079	0.896	0.662	5.90667512289048e-22	2	Rgs10
4.60942411674568e-26	0.283592614755689	0.947	0.706	9.88491001836111e-22	2	Celf2
7.14976070507181e-26	0.259930611030546	0.586	0.313	1.53326618320265e-21	2	Tlr2
1.58933349675257e-25	0.282431338595661	0.963	0.872	3.40832568378589e-21	2	Mcl1
9.5716222489145e-25	0.251257031851538	0.853	0.612	2.05263439127971e-20	2	Mapkapk2
1.71756120179681e-24	0.281672869766198	0.952	0.783	3.68330999725327e-20	2	Mat2a
7.72095289262866e-24	0.400087503692557	0.735	0.524	1.65575834782422e-19	2	Id1
9.13529628298022e-24	0.255238950707703	0.968	0.798	1.95906428788511e-19	2	Ckb
2.72187924227569e-23	0.326871709810159	0.511	0.287	5.83707003506022e-19	2	Gadd45g
4.94544626604778e-23	0.258608105248802	0.981	0.813	1.06055095175395e-18	2	Lcp1
2.52453259107475e-22	0.268063066730433	0.842	0.559	5.4138601415598e-18	2	Hpgd
3.42561715044846e-22	0.257745114945257	1	1	7.34623597913672e-18	2	Ftl1
3.94234890826638e-22	0.255302450360255	0.992	0.9	8.45436723377726e-18	2	Cotl1
1.5626600021049e-21	0.336200678236608	0.84	0.597	3.35112437451396e-17	2	Rgs2
7.86851759353255e-21	0.257907232906279	0.968	0.895	1.68740359793306e-16	2	Manf
1.00234529440647e-19	0.320348375573841	1	0.999	2.14952948385468e-15	2	Tmsb4x
2.28255701048899e-19	0.404945229512351	0.66	0.437	4.89494350899365e-15	2	Hspa1b
1.42902916733741e-18	0.349598583463542	0.901	0.66	3.06455304935507e-14	2	Lpl
7.1720488215147e-18	0.306824223217434	0.949	0.798	1.53804586977383e-13	2	Id2
4.93432141340839e-17	0.312713429840372	0.468	0.265	1.05816522710543e-12	2	Fosb
1.60407851065358e-16	0.250375439489827	0.329	0.164	3.43994636609661e-12	2	Nfkbiz
2.69705551102018e-15	0.263601883742784	0.992	0.929	5.78383554338278e-11	2	Lgals1
3.54364565285971e-13	0.285051337954809	0.505	0.345	7.59934810255766e-09	2	Dusp1
3.88205887447954e-09	0.341953598355828	1	1	8.32507525632138e-05	2	mt-Rnr2
7.92014279614591e-09	0.268045098395636	0.88	0.774	0.000169847462263349	2	Jund
0	1.840822987953	0.953	0.098	0	3	Ccr2
3.39968086815075e-263	1.02616162834938	0.864	0.104	7.29061562174928e-259	3	Napsa
1.92235676349243e-241	0.913632831465017	0.797	0.09	4.12249407930952e-237	3	Ahnak
5.30605631562571e-235	0.742702714418485	0.704	0.063	1.13788377688593e-230	3	Ms4a4c
3.97755826171164e-234	0.511228740515429	0.615	0.039	8.5298736922406e-230	3	Rnase6
1.71897561820773e-230	1.36673426456137	0.977	0.223	3.68634321324648e-226	3	Lsp1
2.91157884861031e-214	1.01105988143808	0.927	0.186	6.24388084084482e-210	3	Gm1966
9.46284161527134e-207	1.08855030502234	0.834	0.138	2.02930638439494e-202	3	Cd34
8.73082589146968e-184	0.841758748523197	0.847	0.171	1.87232561242567e-179	3	St8sia4
1.84990149727225e-175	0.628050617872745	0.678	0.086	3.96711376090034e-171	3	Gpr141
2.78392595981024e-172	0.499170679290992	0.718	0.102	5.97012922081307e-168	3	Ifitm6
2.01910076057151e-167	1.18651179348517	0.977	0.358	4.32996158104561e-163	3	Emb
5.52992375123721e-163	0.520853467202929	0.791	0.148	1.18589214845282e-158	3	Fmnl1
1.04362164385913e-161	0.809782085243124	0.638	0.087	2.2380466152559e-157	3	Klf4
2.62552378573014e-157	0.700988787892734	0.877	0.202	5.63043575849829e-153	3	Sorl1
1.05209022150129e-152	1.54693413093496	0.997	0.665	2.25620748000952e-148	3	Cd52
5.27342664919369e-151	1.39237149015088	0.993	0.742	1.13088634491959e-146	3	Coro1a
4.56405540595514e-150	1.59652089983437	0.967	0.401	9.78761681807079e-146	3	Plac8
1.57828856919302e-149	0.274269715566563	0.379	0.02	3.38463983663443e-145	3	AI839979
8.83442128599018e-141	0.558161911724268	0.704	0.136	1.89454164478059e-136	3	H2-DMa
1.27758881239749e-138	1.1334030908541	0.96	0.442	2.73978920818641e-134	3	Ms4a6c
4.9436864342836e-138	1.09164362886432	0.99	0.818	1.06017355583212e-133	3	Tspo
1.28388322653736e-134	1.34391980072713	1	0.959	2.75328757930937e-130	3	Tmsb10
4.81941247551369e-132	0.555375705083899	0.85	0.204	1.03352300537391e-127	3	Itgam
2.70341425211922e-131	1.04272177193231	1	0.935	5.79747186366966e-127	3	Cst3
3.7766228790496e-131	0.557098308621012	0.748	0.15	8.09896776412187e-127	3	Ccr1
5.59138439887678e-128	1.65278307597673	0.973	0.766	1.19907238433913e-123	3	Ifitm3
1.90124019223318e-127	0.322297207389465	0.495	0.058	4.07720959224405e-123	3	Zbp1
5.46936244505126e-127	1.04460623850327	0.99	0.493	1.17290477634124e-122	3	Alox5ap
5.50505478351408e-122	1.00105632617421	0.894	0.348	1.18055899832459e-117	3	S100a10
7.83844575550671e-121	0.556682624529917	0.841	0.246	1.68095469226841e-116	3	Trps1
1.05209554953765e-120	1.26962601484488	0.621	0.114	2.25621890598348e-116	3	S100a6
1.23705658101856e-119	0.436276007856781	0.761	0.176	2.6528678379943e-115	3	Ppfia4
4.51216045834982e-115	0.502757402057592	0.811	0.239	9.67632810293118e-111	3	Milr1
4.38717835041879e-114	0.684247603635774	0.947	0.391	9.40830397247309e-110	3	Myo1f
1.35055449685666e-113	0.722825969443479	0.927	0.374	2.8962641185091e-109	3	Fxyd5
3.09935510944651e-113	0.31980267030905	0.425	0.047	6.64656703220805e-109	3	Oas3
2.08473794189582e-112	0.498637271803285	0.664	0.145	4.47072051639558e-108	3	Pid1
2.02513319765875e-111	0.894493213103525	0.867	0.34	4.3428981423792e-107	3	Ifi211
4.63017528327505e-110	0.755995995672117	0.997	0.938	9.92941089498334e-106	3	Sh3bgrl3
4.91913316911002e-110	0.614890096678578	0.877	0.303	1.05490810811564e-105	3	Ncf4
3.36830899886345e-108	0.355028887156777	0.621	0.13	7.22333864806268e-104	3	Sema4d
2.77199523956713e-107	0.263114008541191	0.299	0.019	5.94454379125171e-103	3	Itgb7
1.47275718722372e-106	0.855058310347927	0.944	0.387	3.15832778800126e-102	3	S100a11
1.53643825352176e-106	0.457652978926283	0.654	0.146	3.29489183467741e-102	3	Fgl2
2.2374058443107e-105	0.739387752483808	0.987	0.488	4.79811683312429e-101	3	Pld4
8.57848071382026e-104	0.799266359123081	0.967	0.59	1.83965518907875e-99	3	Emp3
3.64507979565449e-103	0.431120950406093	1	0.997	7.81687362178105e-99	3	Fau
1.75667237224473e-101	0.324339469970566	0.462	0.066	3.76718390227881e-97	3	Gapt
1.64469579821823e-100	1.07271192698422	0.701	0.204	3.527050139279e-96	3	F13a1
1.85717376396433e-100	0.795182284351903	0.96	0.524	3.9827091368215e-96	3	Slfn2
2.74449717667273e-100	0.479671965004139	0.761	0.231	5.88557419537467e-96	3	Tnfrsf13b
1.59742682827346e-98	0.352639307706801	0.621	0.134	3.42568183323244e-94	3	Gm26740
5.54283896020813e-98	0.306756988046753	0.608	0.122	1.18866181501663e-93	3	Pstpip1
2.147290041454e-94	0.710869465243669	0.997	0.884	4.6048634938981e-90	3	Arhgdib
1.37442691882481e-93	0.491811340938048	0.824	0.284	2.9474585274198e-89	3	Myo1g
1.65211945276139e-93	0.66292318358262	0.857	0.369	3.54297016644681e-89	3	Capg
7.17325549305589e-93	0.654325426323304	0.877	0.42	1.53830464048583e-88	3	Emilin2
6.1861989860316e-92	0.423212743984776	0.628	0.154	1.32663037255448e-87	3	Nupr1
3.21723767854136e-91	0.48894731905838	0.741	0.219	6.89936620163195e-87	3	A130071D04Rik
4.28763693782042e-90	0.604858366782101	0.914	0.386	9.19483741315589e-86	3	Sp100
1.15556277380686e-89	0.660875654466158	0.887	0.382	2.47810436842882e-85	3	Mef2c
1.16490425008752e-88	0.477745020359723	0.841	0.32	2.49813716431269e-84	3	Tifab
1.41386811771288e-86	0.610585236589168	0.973	0.56	3.03204017843526e-82	3	Tm6sf1
1.58070087331897e-86	0.437390639710774	0.767	0.25	3.38981302283254e-82	3	Arhgap15
5.46018176516135e-86	0.410341113354417	0.615	0.163	1.17093597953885e-81	3	Itpr1
2.40328402354165e-85	0.454118418907403	0.571	0.133	5.15384258848507e-81	3	Ifi209
2.82876181924971e-85	0.421614424199479	0.674	0.192	6.066279721381e-81	3	Cytip
3.62854235683794e-84	0.594828029307693	0.877	0.376	7.78140908423896e-80	3	Gm8995
6.01428022166314e-83	0.595074832097214	0.967	0.624	1.28976239353566e-78	3	Limd2
2.92233745110751e-81	0.53058262708802	0.472	0.088	6.26695266390005e-77	3	Mcemp1
1.07757008944241e-80	0.58882372431491	0.897	0.45	2.31084905680924e-76	3	Arid3a
1.22900951405494e-80	0.761883535177678	1	0.884	2.63561090289082e-76	3	Ly6e
2.93631538791852e-80	0.373245814794746	0.661	0.19	6.29692834939126e-76	3	B4galnt1
2.92543856004429e-79	0.312105157520199	0.621	0.166	6.27360299201497e-75	3	Parp8
2.48910446636001e-78	0.604854748589477	0.96	0.618	5.33788452810904e-74	3	Psmb8
2.67451143702541e-78	0.277613901215609	0.565	0.13	5.73548977670098e-74	3	Rab27a
4.08854653988726e-78	0.414577631001202	0.904	0.561	8.76788805478824e-74	3	Gng10
5.72390957455878e-78	0.719778931367168	0.993	0.611	1.22749240826413e-73	3	Ptprc
2.64408994930967e-77	0.471421489381789	0.91	0.39	5.67025089629459e-73	3	Vsir
2.74440592627642e-77	0.331480223210783	0.405	0.068	5.88537850889979e-73	3	Gria3
3.76455450665174e-77	0.532085875086923	0.721	0.244	8.07308713951465e-73	3	Ms4a6b
6.3375485182207e-77	0.49292992307185	0.887	0.424	1.35908727973243e-72	3	Tpm4
3.9406145685352e-76	0.252284015481047	0.445	0.082	8.45064794222373e-72	3	Mx1
6.52521412008987e-76	1.56382180611991	0.365	0.057	1.39933216805327e-71	3	Cd74
1.35121035945237e-75	0.272317828401545	0.475	0.098	2.8976706158456e-71	3	Fosl2
1.44863206842651e-75	0.478067861742636	0.814	0.339	3.10659147074064e-71	3	Il17ra
2.3560776439384e-75	1.01963744709791	0.93	0.63	5.0526085074259e-71	3	Vim
5.75091605768025e-74	0.581163637515154	0.944	0.511	1.23328394856953e-69	3	Dock10
9.55258156709844e-74	0.596751705139007	0.973	0.827	2.04855111706426e-69	3	Macroh2a1
1.85798012522387e-73	0.522626256380229	1	0.949	3.98443837854259e-69	3	Gnai2
3.86907570767327e-73	0.853987181486119	0.841	0.459	8.29723285510533e-69	3	Mndal
3.67783453228386e-72	0.84193774783208	0.774	0.35	7.88711615448274e-68	3	Ifi203
3.89585802416763e-72	0.676078717848379	0.98	0.691	8.35466753282747e-68	3	Samhd1
7.62805753821733e-72	0.382002300810124	0.844	0.336	1.63583693907071e-67	3	Clec12a
1.66309745065537e-71	0.270002311262872	0.575	0.141	3.56651248293045e-67	3	Ramp1
2.98754755428706e-71	0.62039238699028	0.96	0.689	6.40679573016861e-67	3	Zfp36l2
2.93407885159162e-70	0.455978996131675	0.897	0.397	6.29213209723823e-66	3	Il6ra
3.72662879296107e-70	0.389560189373314	0.831	0.34	7.99175544650501e-66	3	Arhgap45
6.01455616835853e-70	0.307422754012801	0.601	0.17	1.28982157030449e-65	3	Cysltr1
6.32363469964305e-70	0.310724044665598	0.528	0.131	1.35610346133845e-65	3	Slfn8
2.06402425741122e-68	0.317896488416202	0.674	0.218	4.42630002001837e-64	3	Slc12a9
4.19830858019423e-68	0.65729709013455	0.963	0.831	9.00327275022652e-64	3	Mrpl33
1.02924771319129e-67	0.369086054804196	0.867	0.553	2.20722172093872e-63	3	Gm20503
1.38914400289695e-67	0.441329569820503	0.804	0.368	2.97901931421252e-63	3	Sp110
1.13408797342777e-66	0.527254602019863	0.977	0.786	2.43205165901585e-62	3	Fam111a
1.16640366000355e-66	0.333538665212549	0.635	0.201	2.50135264887761e-62	3	Klk8
1.33353774535134e-66	0.552857976598085	0.997	0.924	2.85977169490596e-62	3	Sub1
1.53541073946137e-66	0.414724672460363	0.993	0.991	3.2926883307749e-62	3	H3f3a
4.3407449830814e-66	0.351585747100937	0.88	0.401	9.30872761621806e-62	3	Ncf1
7.02359421404604e-66	0.530922114098013	0.967	0.571	1.50620977920217e-61	3	Arhgap30
9.80097263891728e-66	0.533225922167911	0.957	0.714	2.10181858241581e-61	3	Pycard
1.03168353527048e-65	0.276011943074148	0.309	0.044	2.21244534138754e-61	3	S100a4
2.72324999752405e-65	0.451614035283187	0.877	0.468	5.84000961969032e-61	3	Dock8
3.33054584042695e-65	0.504478687741754	0.993	0.893	7.1423555547956e-61	3	Arpc1b
6.43354883233402e-65	0.693085415443114	0.977	0.652	1.37967454709403e-60	3	Cybb
1.23374293768102e-64	0.421858040154798	0.827	0.401	2.64576172985695e-60	3	Bri3bp
1.39628866664557e-63	0.422806209970413	0.894	0.447	2.99434104562143e-59	3	Psmb9
2.09880694679616e-63	0.437502830179064	0.993	0.989	4.50089149740436e-59	3	Myl6
5.47150164372948e-63	0.385136435932517	0.704	0.269	1.17336352749779e-58	3	Selplg
8.07635128829238e-63	0.426828242454833	0.542	0.168	1.7319735337743e-58	3	C1galt1c1
9.8423986365555e-63	0.358988614868465	0.784	0.309	2.11070238760933e-58	3	Ankrd44
2.19279656860312e-62	0.434495043986274	0.581	0.181	4.7024522413694e-58	3	Oasl2
2.27592475162907e-62	0.273412077784005	0.555	0.161	4.88072062986854e-58	3	Pik3r6
2.86033572162382e-62	0.358089708092937	0.718	0.273	6.13398995502228e-58	3	Coro2a
3.10231943615351e-62	0.415793823130046	0.817	0.348	6.6529240308312e-58	3	Cnn2
3.66616240294668e-62	0.318220603701936	0.661	0.224	7.86208527311915e-58	3	Rel
1.19047224822195e-61	0.478818322799656	0.983	0.901	2.55296773631198e-57	3	Clic1
3.13690254800049e-61	0.477598967266289	0.897	0.527	6.72708751418705e-57	3	Ogfrl1
4.1494631207048e-61	0.469561143064597	0.884	0.497	8.89852366235144e-57	3	Prkcd
6.50272260409593e-61	0.507737445644947	0.944	0.58	1.39450886244837e-56	3	Shisa5
9.49959755784957e-61	0.375225432580419	0.738	0.277	2.03718869628084e-56	3	Mtus1
1.24760952711703e-60	0.25838943792073	0.664	0.226	2.67549863090248e-56	3	Gsdmd
6.24530829747968e-60	0.346940316306589	0.668	0.266	1.33930636439452e-55	3	Esyt1
2.07491273872908e-59	0.406666244542796	0.648	0.24	4.44965036820452e-55	3	Glipr1
2.06096633933841e-58	0.576768510852253	0.518	0.14	4.41974231471123e-54	3	Hp
2.8856820414003e-58	0.566131925429544	0.85	0.454	6.18834513778295e-54	3	Gm4070
2.91667731685611e-58	0.519689534509151	0.997	0.814	6.25481450599793e-54	3	Laptm5
6.24343831135912e-58	0.29942583589256	0.538	0.157	1.33890534587096e-53	3	Gm20559
6.37592402300876e-58	0.397343632341472	0.817	0.38	1.36731690673423e-53	3	Csf2ra
1.76679275104161e-57	0.519769436817364	0.973	0.696	3.78888705460872e-53	3	Tpd52
2.26695781503597e-57	0.34742868290506	0.698	0.293	4.86149103434464e-53	3	Dna2
2.45141086100431e-57	0.294496513910724	0.711	0.276	5.25705059142375e-53	3	Traf3ip3
2.51314860372692e-57	0.605879551638174	0.967	0.562	5.38944718069238e-53	3	Ly86
1.21394156263956e-56	0.330986936271953	0.575	0.181	2.60329768108053e-52	3	Phf11b
1.598188888918e-56	0.275914607843414	0.555	0.175	3.42731607228465e-52	3	Acox3
3.56425695569321e-56	0.332260498565613	1	0.999	7.64354904148409e-52	3	Rps9
5.91201405625593e-56	0.596157708453191	0.98	0.876	1.26783141436408e-51	3	Aprt
8.10841349951508e-56	0.482234793301892	0.963	0.844	1.73884927497101e-51	3	Psme1
9.27548791273266e-56	0.481317685277198	0.97	0.637	1.98912838288552e-51	3	Ncf2
2.20251659903227e-55	0.534754126921364	0.917	0.52	4.7232968466247e-51	3	Gm2a
2.27936509240648e-55	0.436621758424693	0.867	0.408	4.88809844066569e-51	3	9930111J21Rik2
4.6651986392085e-55	0.361994648310037	1	0.998	1.00045184817826e-50	3	Rps4x
5.46753567901356e-55	0.299032683879641	0.608	0.227	1.17251302636446e-50	3	Dipk1a
8.73904038541656e-55	0.637687627510621	0.857	0.481	1.87408721065258e-50	3	Btg1
1.30846252270905e-54	0.25294012240624	0.558	0.173	2.80599787994955e-50	3	Csf3r
1.90952222885003e-54	1.06998742296813	0.425	0.109	4.09497041976888e-50	3	Ly6c2
3.17865534700222e-54	0.26071980951434	0.638	0.241	6.81662639164626e-50	3	Malt1
5.23158739135314e-54	0.330126692179423	0.761	0.32	1.12191391607568e-49	3	Fam107b
1.42956727301064e-53	0.67361615217126	0.983	0.767	3.06570701697132e-49	3	Zeb2
1.70413624549918e-53	0.372783888366822	0.834	0.437	3.65452017847299e-49	3	Lrrfip1
6.67782531388725e-52	0.31640146556288	1	0.996	1.43205963856312e-47	3	Rpl18a
6.82050773766715e-52	0.658367460141279	0.937	0.593	1.46265788434272e-47	3	Rgs2
7.88300842416852e-52	0.368757501460052	0.99	0.943	1.69051115656294e-47	3	Rbm3
2.00835994850385e-51	0.332625963058528	0.777	0.356	4.30692790956651e-47	3	Foxp1
3.6898012406662e-51	0.284105868169176	0.498	0.148	7.91277876060867e-47	3	Tnni2
6.40579249389001e-51	0.463722259854324	0.608	0.233	1.37372220031471e-46	3	Lyst
8.18932894815291e-51	0.506469738778174	0.804	0.443	1.75620159293139e-46	3	Gvin1
2.36127037523533e-50	0.505302029618157	0.97	0.674	5.06374431969217e-46	3	Flna
3.2602597364129e-50	0.359536914383735	0.801	0.354	6.99162700473747e-46	3	Ptpre
7.23999985977941e-50	0.398987284138672	0.85	0.452	1.55261796992969e-45	3	Plekho1
8.24603522305306e-50	0.442237041042989	0.973	0.788	1.76836225358373e-45	3	Myl12b
8.36397743525717e-50	0.430018172104134	1	0.927	1.7936549609909e-45	3	Actr3
8.99761985650384e-50	0.359213802691326	0.864	0.432	1.92953957822725e-45	3	Irf5
3.2274257771267e-49	0.296530110633817	1	0.994	6.92121457904821e-45	3	Rpl39
2.55894369365801e-48	0.317061882044067	0.671	0.278	5.4876547510496e-44	3	Samd9l
7.12594793075335e-48	0.490822635533112	0.99	0.88	1.52815953375006e-43	3	Mbnl1
9.11837258007584e-48	0.434430671154707	0.947	0.694	1.95543499979726e-43	3	Ifnar2
1.36570687691742e-47	0.370248492611049	0.877	0.511	2.9287583975494e-43	3	Twf2
2.36365164179277e-47	0.276385179996249	0.515	0.173	5.0688509458246e-43	3	Myadm
3.54553912361541e-47	0.430632686242998	0.94	0.553	7.60340865059325e-43	3	Nfam1
4.03110701334857e-47	0.323176528393399	1	0.998	8.64470899012602e-43	3	Rps5
4.59351109253511e-47	0.402625594138252	0.877	0.471	9.85078453794154e-43	3	Rassf4
1.40274232402454e-46	0.438582967009218	0.973	0.718	3.00818091387062e-42	3	Gmfg
1.49477298223674e-46	0.301413915742316	0.671	0.298	3.20554066040668e-42	3	Camkk2
1.75244981095124e-46	0.647468851403525	0.987	0.918	3.75812861958493e-42	3	Hmgb2
2.10057461996104e-46	1.17555248295755	0.987	0.908	4.50468227250646e-42	3	Lyz2
2.25819001742508e-46	0.288850998048849	1	0.997	4.84268849236808e-42	3	Rps27a
1.50209720909904e-45	0.359164765105705	0.319	0.071	3.2212474649129e-41	3	Sell
2.07408182701606e-45	0.333535314175956	0.944	0.654	4.44786847803594e-41	3	Akap13
2.31316187578043e-45	0.423927895863747	0.987	0.708	4.96057564261114e-41	3	Celf2
4.93570334561394e-45	0.427765715141953	0.96	0.812	1.05846158246691e-40	3	Pnp
4.95722784174715e-45	0.300849934633808	0.412	0.117	1.06307751066268e-40	3	Gm42031
6.22434708532799e-45	0.579494471078061	0.658	0.305	1.33481123244859e-40	3	Tmem176b
6.57237977016175e-45	0.423981749650718	0.977	0.785	1.40944684171119e-40	3	Msn
3.07427063753573e-44	0.326066433852252	0.764	0.422	6.59277338219538e-40	3	Sap30
3.17620533757752e-44	0.43714444979117	0.821	0.468	6.811372346435e-40	3	Dleu2
2.00635217841836e-43	0.305631632080498	1	0.997	4.30262224661818e-39	3	Rps20
2.21121938300801e-43	0.330875655716073	0.99	0.936	4.74195996686067e-39	3	Pomp
2.65551451495356e-43	0.477793406296031	0.937	0.62	5.69475087731791e-39	3	Trim30a
4.02196704084587e-43	0.280965261807139	0.688	0.338	8.62510831909397e-39	3	Jarid2
1.06539402288983e-42	0.273430612613509	0.827	0.427	2.28473748208725e-38	3	Runx1
1.41263717831352e-42	0.282604681331158	0.784	0.409	3.02940042889334e-38	3	Arl6ip5
1.61140739417903e-42	0.444710122976557	0.608	0.264	3.45566315681693e-38	3	Tmem176a
1.77115491940766e-42	0.266138685025726	1	0.997	3.79824172466972e-38	3	Rpl19
1.86535215726826e-42	0.334107592621236	0.748	0.372	4.00024770126178e-38	3	Tnfaip8l2
1.96329048788628e-42	0.264915651795395	0.502	0.171	4.21027645127212e-38	3	Plp2
2.55607620989242e-42	0.421856393399926	0.807	0.425	5.4815054321143e-38	3	AI662270
3.83235425153636e-42	0.430160819621343	0.688	0.37	8.21848369241972e-38	3	Gm43305
4.60709573948393e-42	0.311741147508345	0.764	0.382	9.87991681332329e-38	3	Nup210
4.85396859369362e-42	0.311232568847567	0.694	0.32	1.0409335649176e-37	3	Cers6
6.29167491823632e-42	0.365673680115353	0.927	0.598	1.34924968621578e-37	3	Gpsm3
7.86668589933947e-42	0.570591875185997	0.86	0.562	1.68701079111335e-37	3	Ifi204
1.18602147771486e-41	0.392517965953572	0.99	0.852	2.54342305895953e-37	3	Ptpn18
1.27791557133481e-41	0.370481082030233	1	0.991	2.7404899427275e-37	3	H2az1
1.39651303548882e-41	0.270662512380761	0.658	0.308	2.99482220460578e-37	3	Nrm
1.64795722419296e-41	0.539910918301699	0.983	0.784	3.5340442672818e-37	3	Ctsc
1.86698192033173e-41	0.366309192661348	0.93	0.671	4.00374272815139e-37	3	Gng2
2.73443199431889e-41	0.272463044154876	0.638	0.275	5.86398941181687e-37	3	Cgas
2.10062919446315e-40	0.523961454482638	0.924	0.705	4.50479930752623e-36	3	Mycbp2
2.15350377574541e-40	0.335953355078553	0.724	0.369	4.61818884708603e-36	3	Zup1
2.73751799101417e-40	0.355849887711052	0.917	0.666	5.87060733172989e-36	3	S100a13
2.9601837730501e-40	0.315297959359151	0.751	0.371	6.34811410130594e-36	3	H2-T23
3.81980005422425e-40	0.260194553484082	0.405	0.123	8.1915612162839e-36	3	Gm26532
4.19025087920267e-40	0.442295032514515	0.937	0.768	8.98599301045014e-36	3	Tagln2
6.01695956611946e-40	0.289753791251312	0.728	0.348	1.29033697895432e-35	3	Ap1s2
6.47258310237873e-40	1.14878069267523	0.721	0.42	1.38804544630512e-35	3	Ifi27l2a
6.66732209134376e-40	0.256678044546849	0.515	0.19	1.42980722248867e-35	3	Ldlr
7.29570737927026e-40	0.34285388401679	0.927	0.593	1.56456444748451e-35	3	Hcls1
7.54787471676829e-40	0.284991006919286	0.708	0.299	1.61864173301096e-35	3	Cd180
9.22014990392155e-40	0.316882272423684	0.87	0.508	1.97726114689598e-35	3	Fes
9.32900714435551e-40	0.399905550605492	0.894	0.704	2.00060558210704e-35	3	Usp25
1.29786424165341e-39	0.280842259201567	0.711	0.356	2.78326986622573e-35	3	Snx20
1.44115477838156e-39	0.495948766031671	0.761	0.415	3.09055642223925e-35	3	Ier2
1.46369870783338e-39	0.331105360629837	0.741	0.405	3.13890187894868e-35	3	Ggh
2.15936118553854e-39	0.292486498652774	0.611	0.252	4.63075006238741e-35	3	Trim30d
2.57448240612898e-39	0.288131022187165	0.645	0.279	5.5209775199436e-35	3	Xaf1
2.70024603399557e-39	0.365696479690159	1	0.919	5.79067761990351e-35	3	Erp29
3.85159768732968e-39	0.680700197805825	0.854	0.546	8.2597512404785e-35	3	Klf6
4.05785969836657e-39	0.291382122770016	1	0.976	8.70208012314711e-35	3	Rps28
5.81010449765221e-39	0.372382756890888	0.854	0.509	1.24597690952152e-34	3	Zyx
2.9477307083577e-38	0.396982360925225	0.88	0.614	6.32140850407308e-34	3	2410006H16Rik
3.07581588731345e-38	0.361811598777265	0.95	0.724	6.59608717034369e-34	3	Myh9
3.13262182328605e-38	0.305715165445437	0.741	0.378	6.71790750003693e-34	3	Cd48
3.22145884344094e-38	0.392675136191307	0.518	0.203	6.9084184897591e-34	3	Isg15
3.60337298055132e-38	0.32224952434097	0.764	0.39	7.7274333567923e-34	3	Cebpd
4.26879908745492e-38	0.408890009029617	0.834	0.471	9.15443964304708e-34	3	Neat1
5.79123456713191e-38	0.320492359344511	0.797	0.462	1.24193025292144e-33	3	Pak1
6.61876382296678e-38	0.298148015383764	0.797	0.436	1.41939390183523e-33	3	Plcg2
2.62217725244475e-37	0.291648940172575	0.993	0.968	5.62325911786778e-33	3	Sem1
2.6704120672959e-37	0.350513853465086	0.857	0.564	5.72669867831605e-33	3	Slk
3.22251344303183e-37	0.297082402320352	0.664	0.311	6.91068007858177e-33	3	BC035044
4.67764381144336e-37	0.323666040194637	0.91	0.58	1.00312071536403e-32	3	Tnfaip8
5.26921763999878e-37	0.284842431945363	0.997	0.937	1.12998372289774e-32	3	Dbi
1.58501326756942e-36	0.310700231595319	0.9	0.586	3.39906095230261e-32	3	Arhgap17
2.86634574604928e-36	0.399061121314049	0.957	0.837	6.14687845240268e-32	3	Lamtor4
3.7160569443611e-36	0.297248533818807	0.518	0.202	7.96908411718238e-32	3	Ccl9
4.98389004567465e-36	0.381484995919779	0.957	0.709	1.06879522029493e-31	3	H2-D1
5.08754587190642e-36	0.306589377537721	0.764	0.391	1.09102421223033e-31	3	Fgd4
5.70440213116097e-36	0.29271001641735	0.731	0.378	1.22330903702747e-31	3	Snx10
6.14535997332336e-36	0.274789554048021	1	0.997	1.31787244627919e-31	3	Rpl28
1.07538486310934e-35	0.329599453097104	0.987	0.963	2.30616283893798e-31	3	Taldo1
1.17592825360673e-35	0.258623313672725	0.651	0.294	2.52177813985963e-31	3	Tap1
1.44699703910625e-35	0.381987739191561	0.917	0.67	3.10308515036336e-31	3	Lbr
2.00769413667193e-35	0.318346051805097	0.761	0.439	4.30550007609294e-31	3	Klf13
2.79171406063697e-35	0.283127444342407	0.86	0.533	5.98683080303597e-31	3	Sgk3
3.52136585705852e-35	0.322488689220156	0.784	0.522	7.551569080462e-31	3	Trappc5
3.72756526655477e-35	0.274175334810561	0.684	0.327	7.99376371412671e-31	3	Sp140
5.32593590559127e-35	0.331322724640495	0.927	0.616	1.14214695495405e-30	3	Tor1aip1
6.1637267341126e-35	0.291072906831866	0.824	0.526	1.32181119813045e-30	3	Far1
6.7803975347933e-35	0.958079918024262	0.625	0.344	1.45405625133642e-30	3	Fos
8.53908973704798e-35	0.296689018523055	0.99	0.928	1.83120779410994e-30	3	Arpc3
1.07062580174614e-34	0.252520415554747	0.997	0.996	2.2959570318446e-30	3	Rpl32
1.53552928240747e-34	0.289174691726632	0.831	0.511	3.29294254612283e-30	3	Nfkb1
1.54556186433173e-34	0.257463598392682	0.767	0.385	3.31445741805939e-30	3	Map4k4
1.80648157042196e-34	0.342918676140321	0.904	0.672	3.8739997277699e-30	3	Eid1
2.01212535581967e-34	0.365940781550209	0.977	0.811	4.31500282555529e-30	3	Fam49b
2.94225051902609e-34	0.343512472128227	0.98	0.771	6.30965623805146e-30	3	Spi1
3.20774088916737e-34	0.328496796535925	0.691	0.349	6.87900033681942e-30	3	Irf7
5.05024675280707e-34	0.297457794237553	0.821	0.54	1.08302541613948e-29	3	Nt5c
5.18242799739056e-34	0.257598353819335	0.99	0.97	1.1113716840404e-29	3	Rps24-ps3
6.34888534938568e-34	0.453678456344182	1	0.946	1.36151846317576e-29	3	Tyrobp
2.05667864844592e-33	0.320185164296873	0.997	0.982	4.41054736159228e-29	3	Rps27
2.72687282301494e-33	0.293333219455887	0.983	0.904	5.84777876895555e-29	3	Eif3f
2.77491435721448e-33	0.338751752920162	0.997	0.905	5.95080383904645e-29	3	Rac2
3.39774632898119e-33	0.292376548597919	0.867	0.555	7.28646700250015e-29	3	Adcy7
3.45923064061528e-33	0.254403960592609	0.997	0.997	7.41832010879948e-29	3	Rps13
9.0073182704585e-33	0.535730488410591	0.671	0.374	1.93161940309983e-28	3	Zfp36
1.05935818073606e-32	0.298557697311517	0.944	0.72	2.27179361858849e-28	3	Psmb10
1.39416735874936e-32	0.288685444270825	0.767	0.438	2.989791900838e-28	3	Diaph1
1.4849234099542e-32	0.380516920386517	0.934	0.789	3.18441825264678e-28	3	Tmpo
1.74266207336904e-32	0.274490083182459	0.847	0.521	3.73713881633991e-28	3	Fam174a
3.06989254158784e-32	0.285796597044811	0.834	0.469	6.58338455543512e-28	3	Evi2a
3.51740250355615e-32	0.376932314718951	0.847	0.512	7.54306966887616e-28	3	Fcgr1
3.56344400983889e-32	0.259195590621963	1	0.999	7.6418056790995e-28	3	Rpl13
4.1088188265745e-32	0.336702867389223	0.94	0.757	8.81136197358901e-28	3	Smchd1
4.52934381913765e-32	0.272963078091243	0.99	0.927	9.71317782014069e-28	3	Ndufb11
6.37665441560462e-32	0.561837682157443	0.741	0.435	1.36747353942641e-27	3	Slfn5
1.07361234986168e-31	0.264279748630526	0.728	0.362	2.30236168427838e-27	3	Cfh
1.83953768962191e-31	0.266232439792028	1	0.988	3.94488857539419e-27	3	Rpl22
2.55883699909006e-31	0.277291324501026	1	0.99	5.48742594454863e-27	3	Rpl3
2.57452550533751e-31	0.318781080766713	0.897	0.512	5.52106994619629e-27	3	Pou2f2
3.28839510444299e-31	0.297685361868727	0.973	0.878	7.05196330147799e-27	3	Snrpb
4.68336215073815e-31	0.34240236290194	0.94	0.79	1.0043470132258e-26	3	H2az2
7.58840142226975e-31	0.316388478872906	0.963	0.893	1.62733268500575e-26	3	Ciao2a
1.30123934588987e-30	0.432621902165691	0.993	0.87	2.79050777726083e-26	3	Lst1
1.48050710271535e-30	0.297519614689329	0.9	0.572	3.17494748177308e-26	3	Csf2rb
1.53848263358891e-30	0.426069075746984	0.89	0.557	3.29927600773142e-26	3	Irf8
1.64859083534616e-30	0.301657935315717	1	0.993	3.53540304639984e-26	3	Ppia
2.41682569819083e-30	0.316579992571489	0.91	0.612	5.18288270977023e-26	3	Ifngr1
2.49772941691392e-30	0.311138138827846	0.987	0.854	5.3563807345719e-26	3	Actr2
3.08186725953415e-30	0.3421190742439	0.95	0.837	6.60906433807099e-26	3	Psme2
3.76511849640764e-30	0.318839142775806	0.953	0.715	8.07429661554619e-26	3	Rbms1
3.89463628084694e-30	0.937286376181106	0.648	0.407	8.35204750427626e-26	3	Hspa1a
7.63860228288871e-30	0.910525986658285	0.691	0.439	1.63809825956548e-25	3	Hspa1b
1.16813070114392e-29	0.280951813421447	1	0.976	2.50505628860313e-25	3	Cfl1
2.45547227499786e-29	0.277947804401633	0.91	0.629	5.26576029373292e-25	3	Mia2
2.59758498173784e-29	0.273594844107242	1	0.996	5.5705209933368e-25	3	Rpl10a
2.61234090441045e-29	0.324667288878501	0.914	0.616	5.60216506950821e-25	3	Ccnl1
4.00569773052007e-29	0.290150857638798	0.917	0.612	8.5902187831003e-25	3	Cyth4
6.30504125422986e-29	0.467376768619172	0.977	0.693	1.35211609696959e-24	3	Ctss
7.31997487054678e-29	0.292320524204445	0.767	0.481	1.56976861098876e-24	3	Ikbkb
7.44208078178777e-29	0.363632263754058	0.947	0.771	1.59595422365439e-24	3	Cdk2ap2
7.59882056562754e-29	0.264701897207069	0.661	0.343	1.62956707029883e-24	3	Cd79b
8.38950356715183e-29	0.288791853978347	0.95	0.69	1.79912903997571e-24	3	Rnpep
8.56330858273718e-29	0.287851780751692	0.987	0.645	1.83640152556799e-24	3	Unc93b1
1.1286806388104e-28	0.465083573358089	0.937	0.833	2.4204556299289e-24	3	Msrb1
1.28057804733065e-28	0.733422033060302	0.751	0.542	2.74619962250058e-24	3	Jun
1.57638705107586e-28	0.317780404340373	0.857	0.634	3.38056203103218e-24	3	Pip4k2a
1.92334954639023e-28	0.253313984603612	0.97	0.887	4.12462310223384e-24	3	Brk1
5.13235652801591e-28	0.279300449005507	0.894	0.593	1.10063385743301e-23	3	Slc38a1
5.9639777315659e-28	0.289774597905357	0.967	0.855	1.27897502453431e-23	3	Sf3b1
6.29482800259697e-28	0.337285508846763	0.987	0.913	1.34992586515692e-23	3	Capza2
7.71783714375565e-28	0.306943301885557	0.97	0.705	1.6550901754784e-23	3	Man2b1
8.33967787630300e-28	0.444097639704414	0.854	0.605	1.78844392057318e-23	3	Itga4
1.25080127051117e-27	0.320690885862951	0.761	0.487	2.6823433246112e-23	3	Ccdc88a
9.8248688457987e-27	0.331138446057831	1	0.911	2.10694312398153e-22	3	Npc2
9.93678658164739e-27	0.301185942324476	0.897	0.692	2.13094388243428e-22	3	Ppp2r5a
1.0643387242241e-26	0.355171412902011	0.565	0.31	2.28247439409859e-22	3	Ier5
2.17848983583876e-26	0.356504871422839	0.963	0.635	4.67177145295622e-22	3	Mpeg1
2.56686851919884e-26	0.251525298059637	1	0.996	5.50464953942191e-22	3	Rpl11
3.16516065829413e-26	0.280269994640217	0.963	0.87	6.78768703171177e-22	3	Dek
6.75875654295132e-26	0.329620540790252	0.987	0.901	1.44941534063591e-21	3	Serp1
1.36077795212895e-25	0.328748364818157	0.369	0.141	2.91818831834054e-21	3	Atf3
1.4657437183514e-25	0.455532903408263	0.694	0.426	3.14328740400458e-21	3	Btg2
2.05558241722908e-25	0.264411790912639	0.837	0.552	4.40819649374776e-21	3	Lnpep
2.44251480386748e-25	0.290314194344881	0.934	0.79	5.23797299689382e-21	3	Hnrnpd
2.56384506185858e-25	0.279884550086873	0.309	0.107	5.49816573515573e-21	3	Gm34455
2.75859956101001e-25	0.278359744934369	0.867	0.592	5.91581675858596e-21	3	Cdc42se1
3.8900387440561e-25	0.280331607548619	0.957	0.749	8.3421880866283e-21	3	Tra2a
5.65864006999381e-25	0.346649513661094	0.721	0.47	1.21349536301017e-20	3	Oas1a
5.8706048759043e-25	0.287493844378483	0.864	0.605	1.25895121563768e-20	3	Tapbp
6.97435183782935e-25	0.304242990213765	0.997	0.816	1.4956497516225e-20	3	Lcp1
8.31694398732491e-25	0.354336026823552	0.914	0.684	1.78356863808183e-20	3	Cebpb
1.03649425823775e-24	0.281157473710805	0.827	0.569	2.22276193679085e-20	3	Resf1
1.68688090650378e-24	0.30109925914097	0.927	0.674	3.61751610399736e-20	3	Cbl
1.95053730915657e-24	0.315811108513659	0.867	0.641	4.18292725948627e-20	3	Ccnd3
2.18508743231462e-24	0.256372581787941	0.93	0.772	4.68591999859871e-20	3	Cmpk1
2.33987170822002e-24	0.308009404227958	1	0.995	5.01785487827783e-20	3	Rps7
3.06854214273159e-24	0.57691277618268	0.502	0.267	6.58048862508789e-20	3	Fosb
5.22228904631635e-24	0.379317703520103	1	0.94	1.11991988598254e-19	3	Fcer1g
6.6272002047406e-24	0.270900355744866	0.847	0.58	1.42120308390662e-19	3	Glrx
1.18063665658812e-23	0.275405555143067	1	0.988	2.53187531005322e-19	3	Rpl5
1.33212371125088e-23	0.46809992234332	0.85	0.703	2.8567392987775e-19	3	H2ax
1.36511276293969e-23	0.251772953119696	0.983	0.898	2.92748432012416e-19	3	Abracl
3.72077104262894e-23	0.26428973577179	0.668	0.369	7.97919350091777e-19	3	Epsti1
6.32045888264225e-23	0.35352024161094	0.272	0.087	1.35542240738263e-18	3	Gda
1.04698963194549e-22	0.309634226959416	0.864	0.736	2.2452692657071e-18	3	Lmnb1
1.19575175286811e-22	0.297695806659289	0.98	0.917	2.56428963402566e-18	3	Ucp2
1.34838872611027e-22	0.252238027092415	0.711	0.456	2.89161962314347e-18	3	Gyg
4.33059735141423e-22	0.253725639176146	0.953	0.791	9.28696602010782e-18	3	Sec11c
6.32438057433627e-22	0.263354155306065	0.96	0.852	1.35626341416641e-17	3	Srsf7
7.57992723888655e-22	0.2876586995252	1	0.998	1.62551539637922e-17	3	Rpl10
1.20490493407373e-21	0.337810579879197	0.967	0.878	2.58391863112111e-17	3	Prdx5
1.52090341871619e-21	0.25466722332171	0.927	0.719	3.26157738143687e-17	3	Ptpn6
2.07395076666345e-21	0.571085787084759	0.638	0.413	4.44758741910978e-17	3	Klf2
2.26772885038868e-21	0.293049640236607	0.767	0.463	4.86314451965852e-17	3	Parp14
3.04311065463208e-21	0.277571987311856	0.98	0.772	6.52595079885849e-17	3	Iqgap1
4.54243189124432e-21	0.286564394189501	0.98	0.93	9.74124519077345e-17	3	Psma7
5.49285045508486e-21	0.270365686612204	0.997	0.933	1.17794178009295e-16	3	Arpc2
8.11878233758514e-21	0.340954259503827	0.837	0.599	1.74107287229513e-16	3	Rnf213
1.21265713871629e-20	0.258471924501517	0.751	0.494	2.60054323397707e-16	3	Apobec3
1.55975423745055e-20	0.277015133719278	0.591	0.306	3.34489296221271e-16	3	F630028O10Rik
2.07836425688502e-20	0.301765837944087	0.787	0.505	4.45705214888993e-16	3	Fam129a
2.61223361611633e-20	0.259304866852774	0.904	0.644	5.60193498976147e-16	3	H2-K1
1.13133550576663e-19	0.294196220914331	0.997	0.922	2.42614899211653e-15	3	B2m
1.60455257297872e-19	0.429778810578458	0.744	0.529	3.44096299275287e-15	3	Id1
1.92705451834938e-19	0.410173207655423	0.342	0.149	4.13256841460025e-15	3	Ccl3
3.02311516919961e-19	0.292951844194495	0.857	0.689	6.48307048034856e-15	3	Gm4316
4.83400723985345e-19	0.25220005351439	0.98	0.962	1.03665285258657e-14	3	Hmgb1
1.01373243144027e-18	0.26610371848601	0.867	0.582	2.17394919922365e-14	3	Clec4a2
1.78636105991408e-18	0.268395661966006	0.934	0.897	3.83085129298575e-14	3	Stmn1
2.48797735527621e-18	0.266355007944136	0.721	0.519	5.33546743838982e-14	3	Kif15
4.74405119058268e-18	0.304457742079685	0.787	0.561	1.01736177782046e-13	3	Kdm7a
1.95760896440468e-16	0.708838667854109	0.505	0.35	4.19809242416584e-12	3	Dusp1
8.5725916505341e-16	0.397389639817583	0.887	0.862	1.83839227945704e-11	3	Pclaf
1.41505350942375e-15	0.326771011407281	0.794	0.6	3.03458225095923e-11	3	Zfp36l1
1.18930935869015e-14	0.325017112073005	0.698	0.47	2.55047391971103e-10	3	Cx3cr1
1.54643257072701e-14	0.336801480003775	0.967	0.8	3.31632464792407e-10	3	Id2
1.77520512228197e-14	0.432058685454554	0.85	0.78	3.80692738473369e-10	3	Jund
5.6137176926174e-14	0.261011243120136	0.346	0.173	1.2038617591818e-09	3	Egr1
2.17641972021183e-13	0.304702255304924	0.548	0.361	4.66733208999428e-09	3	Junb
3.70569092069295e-11	0.399074194135338	0.824	0.696	7.94685417942602e-07	3	Id3
4.43340654166094e-09	0.415565320631936	0.947	0.901	9.50744032859188e-05	3	Hist1h2ap
5.13038598139823e-09	0.360726463322731	0.635	0.496	0.000110021127371085	3	H1f5
1.8090190986146e-08	0.274435601260729	0.741	0.592	0.000387944145697901	3	Anxa2
2.44540856149771e-08	0.518174498792376	0.744	0.667	0.000524417866013184	3	H2ac8
3.02438080735604e-07	0.260000171952897	0.764	0.68	0.00648578464137503	3	Cenpa
4.41255219718561e-07	0.264042834850543	0.95	0.921	0.00946271818686454	3	Kxd1
6.21192711598399e-07	0.286387554445621	0.784	0.713	0.0133214777002277	3	Top2a
1.03734894091037e-05	0.275551877274738	0.485	0.399	0.222459480378228	3	H2ac4
3.99022165703393e-307	1.18894194165149	0.989	0.125	8.55703034350927e-303	4	Icam4
2.47305586793786e-302	0.708857381791157	0.922	0.089	5.30346830879275e-298	4	Slc38a5
3.73715857439746e-289	0.826883680839586	0.922	0.098	8.01433656279535e-285	4	Nxpe2
2.75968339259316e-288	1.87369058407302	0.996	0.166	5.91814103541604e-284	4	Hemgn
1.08956697897842e-284	1.11344377172138	0.979	0.143	2.33657638641921e-280	4	Sptb
1.90991615336717e-275	1.01718999545377	0.968	0.136	4.0958151908959e-271	4	Cldn13
1.91157908431854e-268	1.38291329888913	0.993	0.169	4.0993813463211e-264	4	Rhd
3.57417162514389e-263	0.591473211290625	0.833	0.08	7.66481105012107e-259	4	Redrum
1.18011821762826e-257	0.825635444258517	0.954	0.133	2.53076351770379e-253	4	Klf1
1.22843760378506e-256	0.462715699047188	0.765	0.063	2.63438444131706e-252	4	Slc30a10
4.17547672631385e-253	0.414417105013673	0.683	0.046	8.95430983958006e-249	4	Pdia2
1.56115854541217e-252	0.925276615490028	0.964	0.145	3.34790450063641e-248	4	Spta1
2.01161651352794e-249	0.934533805605985	0.979	0.161	4.31391161326066e-245	4	Ank1
3.29202162659743e-249	0.408649941534248	0.751	0.062	7.05974037823818e-245	4	6030468B19Rik
8.39538402068502e-249	0.499799790137159	0.68	0.044	1.8003901032359e-244	4	Hbq1b
1.44129701437007e-247	0.655015352707877	0.868	0.098	3.09086144731661e-243	4	Dmtn
1.44911331082262e-237	0.762792875491246	0.925	0.134	3.10762349505911e-233	4	Add2
5.86528592488562e-237	1.47487325811859	0.993	0.205	1.25781056659172e-232	4	Gypa
1.12604044688426e-233	0.330358741693193	0.616	0.036	2.41479373834329e-229	4	Plek2
5.43965611854515e-219	0.628774647992711	0.9	0.132	1.16653425462201e-214	4	Samd14
4.80449209139427e-217	0.326723123388676	0.694	0.061	1.0303233289995e-212	4	Slc25a21
1.67211328362542e-216	0.590749636772494	0.911	0.135	3.58584693673471e-212	4	Gata1
1.68748649538131e-215	0.789277792651156	0.972	0.174	3.61881478934523e-211	4	Rhag
8.19749482797736e-214	0.320565693162395	0.473	0.016	1.75795276585975e-209	4	Fn3k
3.74661198901224e-213	0.450178682395867	0.722	0.073	8.03460941043674e-209	4	Pklr
1.33919876073981e-210	0.662846942410052	0.932	0.148	2.87191174240652e-206	4	Epb42
9.85474518913451e-210	0.583751245579161	0.829	0.108	2.1133501058099e-205	4	Sox6
3.40904983843793e-205	1.15860469501422	0.989	0.295	7.31070737853013e-201	4	Gmpr
3.72344496769537e-204	1.058374242571	0.986	0.238	7.98492773322271e-200	4	Fam210b
3.18724465440589e-202	1.18492840014853	0.989	0.292	6.83504616137344e-198	4	Tspan33
2.84858176701226e-200	0.26367386930377	0.537	0.032	6.10878359935779e-196	4	Pkhd1l1
3.88407071365342e-200	2.08589446214148	1	0.363	8.32938964542976e-196	4	Cd24a
5.65963531471834e-200	1.03764008029718	0.996	0.231	1.21370879324135e-195	4	Ermap
8.72345748564233e-198	0.974727818020608	0.986	0.235	1.870745457796e-193	4	Zfpm1
2.856024544973e-197	0.675444011981195	0.925	0.173	6.12474463669459e-193	4	Atp2b4
3.20599705387498e-197	0.690982443370906	0.943	0.161	6.8752606820349e-193	4	Trim10
3.92364902695994e-197	0.570879570613312	0.765	0.093	8.4142653383156e-193	4	Tmem56
1.52849296629663e-196	0.767534010623827	0.808	0.126	3.27785316622313e-192	4	Mrap
2.21710876929553e-196	0.526735920994294	0.879	0.154	4.75458975575426e-192	4	Uros
1.82861672474691e-192	0.510301296140558	0.865	0.148	3.92146856621974e-188	4	Slc43a1
4.69740439578323e-192	0.486053368133435	0.868	0.125	1.00735837267571e-187	4	Gm37527
1.35003821627863e-191	0.280745500619893	0.548	0.037	2.89515695480952e-187	4	Gm20236
2.38981875836236e-189	1.15228924997648	0.893	0.18	5.12496632730808e-185	4	Cited4
2.1569698993752e-188	0.63953761992668	0.95	0.209	4.62562194921012e-184	4	Dhrs11
3.1749527454704e-188	2.15494722108641	1	0.415	6.80868616266126e-184	4	Car2
2.13504182733338e-186	0.494687491683187	0.858	0.138	4.57859719871643e-182	4	Kel
9.21446877480695e-186	1.00998304565413	0.918	0.166	1.97604282875735e-181	4	Alas2
1.15581684730501e-185	1.45311098286445	0.996	0.406	2.47864922904559e-181	4	Mgst3
3.39806830093148e-183	1.65604136799889	0.989	0.311	7.28715747134756e-179	4	Slc4a1
3.37275125599701e-182	0.756852873105822	0.943	0.229	7.2328650684856e-178	4	Ssx2ip
3.75388278099209e-179	0.950391457795182	0.979	0.29	8.05020162383753e-175	4	Abcb10
6.00224824174426e-179	0.334974987075204	0.612	0.06	1.28718213544206e-174	4	Asb17os
1.01447899732417e-178	1.50291313959099	1	0.468	2.17555020976169e-174	4	Alad
6.81579223250076e-178	0.73291282788059	0.883	0.164	1.46164664425979e-173	4	Rgcc
3.39793017210208e-176	1.80969734218717	1	0.512	7.2868612540729e-172	4	Cpox
1.15570992289376e-175	0.355320615549055	0.758	0.102	2.47841992964566e-171	4	Tspan8
2.49287264043057e-175	0.910867242534405	0.975	0.282	5.34596537740336e-171	4	Tal1
4.26581550503301e-174	0.578213698705559	0.932	0.171	9.1480413505433e-170	4	Snca
3.3209119884891e-173	0.649325434119371	0.929	0.182	7.12169575931487e-169	4	Tspo2
1.86013591141005e-172	1.13807593403943	0.996	0.429	3.98906146201886e-168	4	Urod
8.37504658991225e-172	0.291394017407222	0.662	0.076	1.79602874120668e-167	4	Art4
3.90453969223714e-170	0.337883096239671	0.73	0.102	8.37328537000254e-166	4	Vangl1
1.72583946666403e-169	1.48924340075725	0.979	0.39	3.70106273626101e-165	4	Smim1
1.19911675636074e-166	0.499586521532003	0.858	0.157	2.5715058840156e-162	4	Kcnn4
4.18606417786374e-164	0.280766404883327	0.633	0.073	8.97701462942879e-160	4	Slc6a9
5.27339335398216e-164	0.364122704030986	0.641	0.075	1.13087920476147e-159	4	Arhgdig
6.49791594381017e-164	1.07302551224136	0.986	0.457	1.39347807415009e-159	4	Ubac1
4.54286232797779e-163	0.37871636852103	0.658	0.079	9.74216826234836e-159	4	5430401H09Rik
6.64692163205452e-162	0.386968904929565	0.772	0.123	1.42543234399409e-157	4	Tmod1
1.04058080069234e-160	1.17503418238925	1	0.437	2.23152552708473e-156	4	Fech
4.43585852532607e-160	1.873425110804	1	0.952	9.51269860756175e-156	4	Prdx2
4.26039758309198e-157	0.311454404639877	0.73	0.105	9.13642261694076e-153	4	Mfsd2b
1.50846643966191e-156	1.38277926788767	0.986	0.376	3.23490627985496e-152	4	Mt2
2.76612994136821e-155	0.933737394066114	0.897	0.25	5.93196565926412e-151	4	Rfesd
4.43080279384555e-155	1.15995476226669	0.986	0.436	9.50185659140179e-151	4	Pnpo
1.7968193726045e-154	0.445540412065371	0.754	0.135	3.85327914455036e-150	4	Ift140
1.44797336373838e-152	1.29826123808267	1	0.864	3.10517887853696e-148	4	Glrx5
1.69443050663049e-152	1.5310781249814	0.996	0.462	3.63370622146909e-148	4	Slc25a37
1.16485959590036e-150	1.34307089449054	1	0.698	2.49804140340832e-146	4	Hmbs
4.79784185811965e-150	0.44403674410648	0.819	0.175	1.02889718647376e-145	4	Gypc
2.15703633483026e-149	0.63424499336871	0.94	0.277	4.6257644200435e-145	4	Ppox
4.1491455232044e-147	1.16263607793886	1	0.911	8.89784257451183e-143	4	Blvrb
1.75571304431544e-146	0.335709506085712	0.705	0.113	3.76512662353446e-142	4	Endod1
4.44505888951941e-144	0.554477675190364	0.883	0.228	9.53242878857438e-140	4	Prkar2b
7.42959264954505e-144	0.252492025723241	0.406	0.025	1.59327614369494e-139	4	Gm867
8.00992290641479e-142	0.71596883085711	0.847	0.217	1.71772796728065e-137	4	Cdc25b
4.6847456842651e-140	0.429298058486461	0.779	0.152	1.00464371199065e-135	4	Chac2
1.65538421746927e-139	0.776411565383521	0.961	0.375	3.54997145436285e-135	4	Abcg2
2.78327870649793e-139	0.764403853773965	0.979	0.45	5.9687411860848e-135	4	Pigq
2.28832570840815e-137	0.435135247187466	0.811	0.184	4.90731448168127e-133	4	Brpf3
2.96820694483053e-137	0.346435763058923	0.648	0.096	6.36531979318908e-133	4	Gfi1b
5.38216427928946e-137	0.587097012429773	0.907	0.264	1.15420512969363e-132	4	Lmna
2.25697638698202e-136	1.14489932273535	0.993	0.713	4.84008586188294e-132	4	Odc1
7.1968832916405e-136	0.848492997222495	1	0.982	1.54337162189231e-131	4	Atpif1
3.76353809423965e-135	0.420862146837279	0.836	0.182	8.07090744309694e-131	4	Epor
2.3168614127621e-134	0.700735509521407	0.907	0.341	4.96850929966833e-130	4	Ptdss2
7.8212166751106e-134	0.694589693315322	0.922	0.314	1.67725991597747e-129	4	Ell2
2.08914770117431e-132	0.632946458650601	0.947	0.352	4.4801772451683e-128	4	Fam241a
3.06537383436445e-129	0.383925366844418	0.79	0.181	6.57369418779456e-125	4	Xk
1.83473886685087e-128	0.918552320188487	0.875	0.271	3.93459749996169e-124	4	Mns1
2.42104945505816e-128	0.736507605390485	0.975	0.45	5.19194055637222e-124	4	Arrb1
1.03204857435773e-127	0.657641710924622	0.929	0.328	2.21322816771015e-123	4	Lockd
8.77738369371512e-127	0.30913668998614	0.74	0.154	1.88230993311721e-122	4	Cep76
8.84667035742993e-127	0.924562321874939	1	0.991	1.89716845815085e-122	4	Gpx1
4.08890234236818e-126	0.723657262576421	0.819	0.227	8.76865107320857e-122	4	Gstm5
4.93816934837744e-126	1.62632137689468	1	1	1.05899041675954e-121	4	Hba-a1
9.58576140780208e-125	1.97582866626144	1	0.998	2.05566653390316e-120	4	Hbb-bt
6.9142609248456e-122	1.87853861108833	1	1	1.48276325533314e-117	4	Hbb-bs
1.0097505916323e-121	1.4982191660601	1	0.988	2.16541014375548e-117	4	Hba-a2
3.29621276412812e-121	0.932478560360706	0.996	0.868	7.06872827267276e-117	4	Dek
7.36721946478114e-121	1.09926429770165	1	0.749	1.57990021422232e-116	4	Mki67
2.09776349686184e-120	0.26860014922217	0.601	0.099	4.49865381902021e-116	4	Rgs12
5.94814070419808e-119	0.927502723129111	0.982	0.561	1.27557877401528e-114	4	Rrm2
1.20454781937651e-116	0.74163963386888	0.993	0.904	2.58315279865293e-112	4	Arf5
1.77239235595552e-116	0.778106055882175	0.961	0.535	3.80089540734661e-112	4	Josd2
1.01786011146444e-115	1.13754277381281	0.996	0.954	2.18280100903549e-111	4	Mt1
2.1245377919395e-115	0.521032149935106	0.854	0.248	4.55607129481425e-111	4	Mllt3
4.27631474537326e-115	0.845736368685484	0.954	0.496	9.17055697145295e-111	4	Pabpc4
6.93271953155692e-115	0.537697840496192	0.911	0.284	1.48672170354238e-110	4	E2f2
4.41740597523155e-114	0.425682109633161	0.868	0.258	9.47312711388406e-110	4	Yod1
2.30760320914186e-111	0.926932486874341	1	0.964	4.94865508200473e-107	4	Anp32b
6.93367340624675e-111	0.833136792549325	0.993	0.63	1.48692626196961e-106	4	Ccnd3
7.71500302789084e-108	0.830871403764009	0.822	0.29	1.65448239933119e-103	4	Asns
3.19055384768398e-107	0.569921353052256	0.915	0.314	6.84214272635829e-103	4	Cox6b2
1.46070087396932e-106	0.482318911554276	0.932	0.331	3.1324730242272e-102	4	Tfdp2
1.72083426897752e-105	0.639556549074761	0.95	0.394	3.69032908982229e-101	4	Ube2l6
1.78684739414629e-105	0.840755477159775	0.982	0.627	3.83189423674671e-101	4	Hebp1
1.12352234570659e-104	0.894789084316356	0.996	0.731	2.40939367036779e-100	4	Tfrc
1.07483259374021e-103	0.265687063228371	0.605	0.113	2.30497849727588e-99	4	St3gal6
1.75813035925558e-102	0.651777323905109	0.982	0.594	3.77031055542358e-98	4	Isca1
1.82840994497158e-102	0.580419787925793	0.95	0.446	3.92102512699156e-98	4	Ifrd2
1.94166064767722e-102	0.776696353569116	0.989	0.772	4.1638912589438e-98	4	Acp1
4.17288037491666e-102	0.423681520925299	0.797	0.241	8.94874196400877e-98	4	Fam117a
2.51985656012962e-100	0.480415997185187	0.918	0.335	5.40383239319798e-96	4	Trim59
1.00345330681036e-99	0.745576897643937	0.993	0.856	2.15190561645481e-95	4	Tubb4b
2.36920056643411e-99	0.267068800133041	0.612	0.123	5.08075061471794e-95	4	Wipi1
7.47478491216596e-99	0.480833630386666	0.918	0.366	1.60296762441399e-94	4	Narf
9.12091558191334e-95	0.635952174644989	0.989	0.726	1.95598034654132e-90	4	Bola3
9.65345743845006e-95	0.661826346458074	0.996	0.766	2.07018394767561e-90	4	Gclm
1.88462740929648e-94	0.342595551769982	0.801	0.233	4.04158347923629e-90	4	Arhgap23
2.77721566998941e-93	0.436967205610411	0.794	0.248	5.95573900429228e-89	4	Cdc42ep3
2.32308611318878e-92	0.630209858579105	0.979	0.6	4.98185816973334e-88	4	Ccna2
3.18045289936603e-92	0.585654885217259	0.804	0.31	6.82048124269045e-88	4	Slc39a8
5.8900560991112e-92	0.511127488892417	0.94	0.389	1.2631225304544e-87	4	Chchd10
1.78583654146243e-91	0.482907722010163	0.904	0.419	3.82972646316618e-87	4	Apeh
2.0793859637791e-91	0.414602783933165	0.886	0.289	4.45924319932427e-87	4	Nfe2
4.9941881439819e-90	0.583224089985209	0.972	0.55	1.07100364747692e-85	4	Rad23a
6.13593955044686e-90	0.596805537066281	0.9	0.418	1.31585223659333e-85	4	Mthfd2
7.37443421509033e-89	0.482434902093023	0.932	0.423	1.58144741742612e-84	4	Ssbp3
2.96285765029053e-88	0.320227947752258	0.786	0.247	6.35384823104805e-84	4	Mtfr1
1.07068863526272e-85	1.01033695786564	0.989	0.906	2.29609177832091e-81	4	Tmem14c
2.01423771756493e-84	0.584975707609561	0.979	0.637	4.319532785318e-80	4	Grina
1.77823439335411e-83	0.390284537309388	0.406	0.06	3.8134236565479e-79	4	Car1
4.62802886792182e-82	0.418135646285504	0.918	0.393	9.92480790725833e-78	4	Ranbp10
4.67417732304057e-82	0.542309165608773	0.929	0.558	1.00237732692605e-77	4	Prdx3
2.65522938418639e-81	0.294056420862773	0.751	0.232	5.69413941438772e-77	4	Slc25a38
6.73690809621399e-80	0.437772236510765	0.94	0.455	1.44472994123309e-75	4	Slc43a3
5.11158593578385e-79	0.501390452085933	0.986	0.65	1.09617960392885e-74	4	Nudt4
8.03887269642633e-79	0.321911102176627	0.868	0.34	1.72393624974863e-74	4	Trak2
3.18743146989844e-78	0.735302183193767	0.879	0.404	6.8354467871972e-74	4	Hmgb3
2.32820750060124e-77	0.431697033169651	0.943	0.45	4.99284098503935e-73	4	Nadk2
7.11581919116879e-77	0.479120734079162	0.975	0.454	1.52598742554615e-72	4	Tuba4a
9.57991889356121e-77	0.323745188028824	0.819	0.274	2.0544136067242e-72	4	Cdr2
2.87007007088917e-73	0.571230460734225	0.989	0.706	6.15486526702183e-69	4	Smc2
2.79724449197074e-72	0.528835583961457	0.726	0.267	5.99869081303126e-68	4	Ccne1
1.14645659006715e-71	0.431072507507747	0.943	0.509	2.458576157399e-67	4	Agfg1
1.18971795995525e-71	0.634102297503958	0.972	0.791	2.55135016512403e-67	4	Bcas2
2.00388404499347e-71	0.463423184074222	0.993	0.884	4.29732933448849e-67	4	Bsg
3.08838033012572e-71	0.434540676109694	0.833	0.361	6.6230316179546e-67	4	Lpcat1
5.41762198949454e-71	0.484279157495545	0.964	0.548	1.1618090356471e-66	4	March2
8.91886731953754e-70	0.495077504488672	0.989	0.665	1.91265109667483e-65	4	Lbr
9.10934114272891e-70	0.374424842807987	0.868	0.398	1.95349820805821e-65	4	1700037H04Rik
1.73733259145911e-69	0.43575497064424	0.915	0.49	3.72570974238407e-65	4	Clic4
3.29787906498441e-69	0.399442749335531	0.947	0.451	7.07230165485906e-65	4	Rbm38
1.56744380436399e-68	0.26568569219017	0.744	0.26	3.36138323845858e-64	4	Mpst
1.99890173695902e-67	0.281804265467034	0.815	0.289	4.28664477490862e-63	4	Tspan32
1.64733697414765e-66	0.470617567636951	0.964	0.628	3.53271414105963e-62	4	Lmo2
2.87218175262994e-66	0.387725109102035	0.854	0.408	6.1593937685149e-62	4	Cenpk
7.9038244929627e-66	0.540195841395218	0.968	0.665	1.69497516251585e-61	4	Ccdc34
4.37061374337361e-64	0.266692399472778	0.797	0.307	9.37278117266472e-60	4	Hectd4
4.74132834463039e-64	0.43000862671002	0.936	0.516	1.01677786350599e-59	4	Ccnb2
5.65378656157384e-64	0.345078286524382	0.747	0.282	1.21245452812951e-59	4	Cd59a
7.11944622652527e-64	0.337733535571339	0.872	0.389	1.52676524327834e-59	4	Eif2ak1
1.27741316141529e-61	0.331238249778653	0.851	0.394	2.7394125246551e-57	4	Txnrd2
1.60919787141422e-61	0.288694637534963	0.669	0.238	3.45092483524779e-57	4	Ubxn2b
3.25980080878247e-61	0.32822202253177	0.616	0.204	6.990642834434e-57	4	H1f1
1.1693781050348e-60	0.838281023567941	0.865	0.474	2.50773134624713e-56	4	H1f5
1.87719724519807e-60	0.275324420565183	0.737	0.275	4.02564949232726e-56	4	Mybl2
2.26383306707222e-60	0.373652804265938	0.961	0.639	4.85479001233639e-56	4	Azin1
7.13755664475659e-60	0.262200527222777	0.73	0.263	1.53064902246805e-55	4	Gucd1
2.24698459746795e-59	0.277165323482891	0.84	0.358	4.81865846927002e-55	4	Usp32
7.06320009321718e-59	0.277987238602974	0.698	0.243	1.51470325999042e-54	4	Smox
1.89329744796608e-58	0.459044974381502	0.861	0.401	4.06017637716325e-54	4	Hmmr
2.16035828441604e-58	0.661464268704261	0.918	0.723	4.63288834093019e-54	4	Slbp
8.7311108916349e-58	0.373753764541105	1	0.99	1.8723867307111e-53	4	H3f3a
1.04192771736912e-57	0.414322265046857	0.922	0.555	2.23441398989809e-53	4	Hipk2
1.32975499862438e-57	0.285114227251979	0.804	0.327	2.85165959454997e-53	4	Rb1
1.28354674379964e-56	0.299795391478373	0.943	0.511	2.75256599207834e-52	4	Cpeb4
[truncated: 4,862 more rows]
